# Supplementary material for: RNA-binding protein CELF1 promotes tumor growth and alters gene expression in oral squamous cell carcinoma
Source: Oncotarget. 2015 Oct 20;6(41):43620–34. doi: 10.18632/oncotarget.6204 (PMC4791255; doi:10.18632/oncotarget.6204)
Supplement: Supplementary file 2 [file oncotarget-06-43620-s002.xlsx]

## Sheet: Supplemental Table 1
Supplemental Table 1: RNA-seq differentially expressed transcripts related to Figure 1
Differentially expressed (significant)										All identified mRNAs
refgene id	gene	CONTROL_FPKM	KD CELF1_FPKM	log2(fold_change)	p_value					gene	CONTROL_FPKM	KD CELF1_FPKM	log2(fold_change)	p_value
NM_002285	AFF3	2.64426	0.423022	-2.64406	0					1/2-SBSRNA4	1.4611	0.626367	-1.22197	0.6173
NM_001136562	AKAP2	46.82	13.2649	-1.81951	0					A1CF	0	0	0	1
NM_001172640	CELF1	10.8	1.40489	-2.9425	0					A2BP1	0	0	0	1
NM_001025596	CUGBP1	5.00643	0.409507	-3.61182	0					A2LD1	0.516144	0.962572	0.899121	0.30275
NM_198700	CUGBP1	7.28707	1.13457	-2.68319	0					A2M	0	0	0	1
NM_198900	FMNL3	3.47944	0.406464	-3.09766	0					A2ML1	0	0	0	1
NM_000576	IL1B	109.204	15.0148	-2.86256	0					A4GNT	0	0	0	1
NM_001185156	IL24	34.9067	5.08259	-2.77987	0					AAAS	44.7729	48.4998	0.115352	0.57055
NM_033668	ITGB1	62.0865	7.14096	-3.12009	0					AACS	5.48492	9.65611	0.815971	0.0003
NM_133376	ITGB1	16.1973	59.2271	1.8705	0					AADAC	0.00633302	0	-1.79769e+308	0.158655
NM_001206797	PKM2	23.1047	280.998	3.6043	0					AADACL2	0	0	0	1
NM_000993	RPL31	20.8643	133.853	2.68154	0					AADACL3	0	0	0	1
NM_001099693	RPL31	174.876	43.1923	-2.01749	0					AADACL4	0	0	0	1
NM_001177651	SLC9A6	5.62532	0.702112	-3.00216	0					AADAT	4.31891	7.05953	0.708905	0.00455
NM_003271	TSPAN4	35.8285	6.60966	-2.43846	0					AAGAB	23.7741	25.2008	0.0840788	0.686871
NM_001139441	BCAP31	9.67859	41.2134	2.09024	2.22045e-16					AAK1	6.56532	6.81804	0.0544912	0.7851
NM_006850	IL24	133.61	42.1277	-1.66518	4.44089e-16					AAMP	66.6472	59.2915	-0.168719	0.405512
NM_001008541	MXI1	6.58186	1.19439	-2.46222	4.44089e-16					AARS	114.312	107.075	-0.0943613	0.656649
NM_145662	SPANXA2	1326.75	586.936	-1.17662	6.66134e-16					AARS,EXOSC6	117.812	110.135	-0.0972193	0.6525
NM_001178081	STAT6	2.6435	11.0817	2.06766	5.10703e-15					AARS2	11.2122	12.9186	0.204385	0.3229
NM_005731	ARPC2	45.8283	13.0248	-1.81498	8.21565e-15					AARSD1	20.7966	18.1343	-0.197623	0.38015
NM_001040181	CLDND1	42.6345	13.2662	-1.68427	1.46549e-14					AASDH	6.95403	6.19395	-0.166989	0.500374
NM_019895	CLDND1	6.68205	24.5274	1.87603	2.79776e-14					AASDHPPT	24.233	32.3094	0.414982	0.0372
NM_001111045	CCNA1	8.16764	1.588	-2.36271	2.84217e-14					AASS	4.37709	3.85401	-0.183612	0.45311
NM_001185157	IL24	47.5783	14.8768	-1.67724	3.19744e-14					AATF	71.3296	88.472	0.310719	0.11605
NM_002662	PLD1	2.33676	0.441403	-2.40434	3.19744e-14					ABAT	0.0225572	0.042785	0.92352	0.11476
NM_001145357	SIN3A	8.13975	2.32376	-1.80852	4.4853e-14					ABCA1	19.0006	15.3147	-0.311128	0.124861
NM_001025108	AFF3	1.58427	5.88768	1.89389	5.57332e-14					ABCA10,ABCA5	0.889424	0.896676	0.0117157	0.96545
NM_006216	SERPINE2	1.79463	8.31823	2.21259	1.64757e-13					ABCA12	0.0527664	0.0378054	-0.481025	0.286148
NM_007036	ESM1	138.275	48.7447	-1.50422	1.82521e-13					ABCA13	0.083951	0.0902137	0.103799	0.782861
NM_001136528	SERPINE2	11.6243	36.5281	1.65186	2.22933e-13					ABCA2	2.57456	2.13372	-0.270956	0.25725
NM_001172639	CELF1	3.80516	0.911583	-2.06151	2.86882e-13					ABCA3	0.00531471	0.00908113	0.772883	0.448676
NM_001130046	CCL20	29.4488	7.03968	-2.06463	7.56506e-13					ABCA4	0.00144293	0.0023626	0.711373	0.68724
NM_002090	CXCL3	119.476	42.6401	-1.48644	1.03384e-12					ABCA6	0.0541972	0.0596237	0.137667	0.77583
NM_001003722	GLE1	24.9507	8.42318	-1.56664	1.13043e-12					ABCA7	2.69558	3.40688	0.337855	0.1574
NM_001030272	ARNTL	0.0981346	0.833931	3.08709	1.15308e-12					ABCB1	1.59029	1.22015	-0.382234	0.229107
NM_006560	CUGBP1	5.7501	1.42305	-2.0146	1.31162e-12					ABCB10	6.86389	6.52735	-0.0725302	0.7407
NM_032119	GPR98	0.497117	0.0973457	-2.3524	2.08678e-12					ABCB11	0.00450445	0.0143535	1.67198	0.142663
NM_003914	CCNA1	7.77273	1.71862	-2.17718	2.20846e-12					ABCB4	0	0.0416558	1.79769e+308	7.28622e-05
NM_005110	GFPT2	54.843	20.2126	-1.44006	2.33258e-12					ABCB5	0.599868	0.731292	0.285803	1
NM_001127215	GFI1	1.33912	0.195645	-2.77497	3.16902e-12					ABCB6	10.1205	10.2106	0.0127798	0.95445
NM_001025234	TSPAN4	11.97	2.61855	-2.19258	3.19056e-12					ABCB7	19.4513	16.83	-0.208836	0.340842
NM_001025235	TSPAN4	6.61834	1.26914	-2.38262	4.53793e-12					ABCB8	13.4462	13.3171	-0.0139251	0.947799
NM_001144876	DOK3	0.25933	1.6679	2.68517	9.34142e-12					ABCB9	0.753181	1.0581	0.490402	0.17047
NM_001135604	ESM1	13.4151	3.57614	-1.90738	1.0195e-11					ABCC1	24.8165	19.9859	-0.312319	0.121925
NM_207040	TCF12	5.32118	1.37841	-1.94874	1.38884e-11					ABCC10	6.25879	6.85533	0.131341	0.582008
NM_001190456	CORO2B	0.0510998	0.460048	3.1704	1.9108e-11					ABCC11	0.0365811	0.044718	0.289756	0.587006
NM_001172288	CT45A5	2.42716	0.407804	-2.57332	2.61262e-11					ABCC12	0	0	0	1
NM_001178121	ABI1	4.79722	1.20174	-1.99708	3.46465e-11					ABCC2	1.92559	2.52839	0.392916	0.1495
NM_001100164	PHACTR2	1.17256	3.80672	1.69889	5.49163e-11					ABCC3	1.40517	3.93395	1.48523	5e-05
NM_018239	LRRC20	2.27655	0.452317	-2.33144	5.63865e-11					ABCC4	7.69435	8.24067	0.0989622	0.64765
NM_020800	IFT80	3.19266	0.785795	-2.02254	9.65057e-11					ABCC5	6.76764	9.15344	0.435662	0.12165
NM_001040437	C6orf48	67.3799	23.3198	-1.53076	1.04239e-10					ABCC6	0.251613	0.148923	-0.756644	0.206472
NM_002746	MAPK3	28.4064	9.7855	-1.5375	1.13875e-10					ABCC8	0	0	0	1
NM_005434	MALL	0.0626152	0.522343	3.06041	1.16322e-10					ABCC9	14.837	20.8028	0.48758	0.014
NM_003474	ADAM12	1.8167	5.84839	1.68672	1.2676e-10					ABCD1	1.14308	1.7169	0.586876	0.11545
NM_001195556	CLINT1	5.40515	1.53187	-1.81904	1.75921e-10					ABCD2	0.0792647	0.0868263	0.131454	0.768213
NM_001079818	ITGA6	2.22403	6.79428	1.61114	3.68017e-10					ABCD3	8.9953	11.7519	0.385647	0.09725
NM_001206917	CACNB3	1.88659	0.387083	-2.28506	4.45296e-10					ABCD4	15.0888	10.1358	-0.574021	0.01805
NM_002182	IL1RAP	0.767565	2.93224	1.93364	4.80549e-10					ABCE1	37.9832	50.8141	0.419867	0.0455
NM_000758	CSF2	26.1056	7.5545	-1.78895	5.5037e-10					ABCF1	91.8573	101.986	0.150901	0.51395
NM_173694	ATP11C	5.74833	1.92927	-1.57509	6.06866e-10					ABCF2	61.6222	67.5708	0.13295	0.5219
NM_207520	RTN4	72.7358	30.2404	-1.26619	6.56303e-10					ABCF3	27.3187	33.3591	0.288194	0.15635
NM_021019	MYL6	77.2878	186.492	1.2708	8.46867e-10					ABCG2	1.56157	1.86803	0.258517	0.37
NM_145866	FZD3	0.465659	0.105752	-2.13859	1.09562e-09					ABCG4	0.00245238	0.0579895	4.56354	1
NM_001042537	SLC9A6	1.78968	0.430979	-2.05401	1.35299e-09					ABCG5	0.00443645	0.00368242	-0.268754	0.895202
NM_001098199	GPR1	0.593534	2.61443	2.13909	1.52672e-09					ABCG8	0.00432434	0	-1.79769e+308	0.158655
NM_001167929	IL1RAP	2.60175	0.692263	-1.91009	1.83877e-09					ABHD1	0.00725209	0	-1.79769e+308	0.158655
NM_001039803	CCRK	1.16836	0.22769	-2.35934	2.53865e-09					ABHD10	8.89492	11.0766	0.316457	0.14815
NM_001166104	NR3C2	2.21385	0.608473	-1.86329	4.3984e-09					ABHD11	5.3352	0	-1.79769e+308	3.64699e-11
NM_001135191	ASAP2	5.19012	12.899	1.31342	4.50443e-09					ABHD11-AS1	1.60733	0.416512	-1.94824	0.12785
NM_001145354	MKLN1	0.546637	1.77199	1.69671	5.33964e-09					ABHD12	20.8666	28.9019	0.46997	0.18535
NM_001139500	FGF13	1.14902	0.238641	-2.26748	5.58303e-09					ABHD12B	0.136265	0.0519954	-1.38996	0.0232935
NM_021168	RAB40C	0.720314	2.93155	2.02496	5.84521e-09					ABHD13	2.81601	1.51503	-0.894311	0.0003
NM_001127322	CBX5	2.11308	5.36313	1.34373	6.64461e-09					ABHD14A	8.97588	11.0845	0.304412	0.296287
NM_001040182	CLDND1	2.31751	7.64563	1.72206	7.82071e-09					ABHD14A,ACY1	65.7478	55.364	-0.247994	0.37345
NM_001130725	PSMB5	9.26333	27.9681	1.59418	8.71743e-09					ABHD14B	5.59826	4.124	-0.440934	0.133148
NM_001003407	ABLIM1	0.421465	0.0920131	-2.1955	8.84662e-09					ABHD15	5.11031	5.62491	0.13842	0.5469
NM_001040444	PHF11	4.29058	13.3476	1.63734	8.89268e-09					ABHD16A	15.7261	18.9144	0.26632	0.2237
NM_001145211	SLCO2B1	1.47978	0.360151	-2.03871	1.00155e-08					ABHD16B	13.3217	10.4864	-0.345253	0.1566
NM_004591	CCL20	30.1042	10.0588	-1.58151	1.14396e-08					ABHD2	14.0523	11.3637	-0.306365	0.130625
NM_001039937	INTS6	0.363154	1.31993	1.8618	1.26836e-08					ABHD3	12.6402	12.7052	0.00739875	0.97815
NM_001251918	RAP1B	8.80725	2.76796	-1.66987	1.46092e-08					ABHD4	19.2576	22.0452	0.19503	0.3396
NM_020318	PAPPA2	8.64238	19.4822	1.17266	1.64665e-08					ABHD5	5.90807	9.47644	0.681659	0.0236
NM_001100165	PHACTR2	3.32401	1.21394	-1.45323	1.95115e-08					ABHD6	5.72544	5.58838	-0.0349545	0.8893
NM_001174068	SYTL4	0.561862	2.06406	1.8772	3.07423e-08					ABI1	4.79722	1.20174	-1.99708	3.46465e-11
NM_002421	MMP1	22.3814	9.05528	-1.30547	3.19565e-08					ABI2	6.4133	5.28528	-0.279088	0.217257
NM_003118	SPARC	31.5154	68.5638	1.12139	4.25406e-08					ABI3	0.540538	0.859289	0.668748	0.22215
NM_001104558	ELOVL7	2.72824	0.798956	-1.77178	5.00104e-08					ABI3BP	27.866	20.6095	-0.435202	0.031199
NM_000575	IL1A	44.9567	20.7866	-1.11289	5.29249e-08					ABL1	10.4594	11.5807	0.146926	0.485767
NM_004049	BCL2A1	33.9264	12.7798	-1.40854	5.32578e-08					ABL2	27.8184	30.715	0.142902	0.4912
NM_001077700	MIER1	1.47746	4.20965	1.51058	5.58595e-08					ABLIM1	0.421465	0.0920131	-2.1955	8.84662e-09
NM_015257	TMEM194A	3.51776	1.17877	-1.57737	6.3313e-08					ABLIM2	0	0	0	1
NM_000935	PLOD2	11.0816	24.6555	1.15375	6.71549e-08					ABLIM3	6.29662	8.66303	0.460293	0.0479307
NM_017563	IL17RD	1.62585	0.512689	-1.66504	6.8229e-08					ABO	0	0	0	1
NM_001083621	ZBTB40	0.508706	1.58766	1.642	7.13783e-08					ABP1	0	0.00389018	1.79769e+308	0.158655
NM_181876	PPP2R2C	1.8204	0.515201	-1.82105	8.53549e-08					ABR	25.9848	39.8747	0.617803	0.0015
NM_001130022	ZNF680	1.76555	0.449729	-1.97299	8.61185e-08					ABRA	0.0379426	0.0214569	-0.822372	0.247398
NM_153201	HSPA8	95.4098	208.064	1.12482	8.79378e-08					ABT1	20.6675	19.9981	-0.0475015	0.829784
NM_017443	POLE3	18.0141	39.8894	1.14687	9.66052e-08					ABTB1	5.44081	7.07928	0.379782	0.193581
NM_052840	BRUNOL6	0.261639	1.05709	2.01445	1.37461e-07					ABTB2	0.520776	0.72619	0.479684	0.178247
NM_001042473	ACBD5	2.99696	7.82344	1.3843	1.39361e-07					ACAA1	15.8827	18.2744	0.202364	0.35965
NM_001145855	SH3BP2	0.634379	1.88488	1.57106	1.45211e-07					ACACA	1.61529	2.85523	0.821813	0.00121906
NM_001100818	PID1	75.9126	36.3507	-1.06236	1.6037e-07					ACACB	0.228822	0.225242	-0.0227532	0.950267
NM_002837	PTPRB	0.244167	0.799067	1.71045	1.95904e-07					ACAD10	3.00907	2.42348	-0.312241	0.22675
NM_007173	PRSS23	33.1944	69.5562	1.06724	1.97014e-07					ACAD11	7.69231	5.36504	-0.519829	0.0375226
NM_152999	STEAP2	7.62975	3.31332	-1.20336	2.07614e-07					ACAD11,NPHP3	8.58586	7.9008	-0.119963	0.67465
NM_152858	WTAP	14.6938	5.66921	-1.37399	2.57404e-07					ACAD8	10.0394	8.12028	-0.306074	0.27115
NM_001130048	DOCK9	0.317752	1.04017	1.71084	2.57446e-07					ACAD9	22.1078	23.4151	0.0828818	0.68445
NM_001847	COL4A6	0.175048	0.649285	1.8911	2.69883e-07					ACADL	0.00449981	0	-1.79769e+308	0.158655
NM_001145108	NELL2	3.34167	1.0966	-1.60753	3.25186e-07					ACADM	18.9068	20.0129	0.0820287	0.68975
NM_004668	MGAM	0.862493	0.251689	-1.77687	3.68614e-07					ACADS	0.716066	0.646651	-0.147106	0.706136
NM_005397	PODXL	5.25031	11.4693	1.12731	3.86899e-07					ACADSB	2.15481	2.3116	0.101335	0.6732
NM_017413	APLN	0.072493	0.367332	2.34117	4.78015e-07					ACADVL	116.322	106.088	-0.132861	0.5349
NM_001145672	SORBS2	0.346664	1.17905	1.76602	5.04055e-07					ACAN	0.00208464	0	0	1
NM_000358	TGFBI	80.2015	168.336	1.06965	5.07594e-07					ACAP2	10.2333	11.3335	0.147317	0.45985
NM_020403	PCDH9	19.5739	39.9822	1.03043	5.08871e-07					ACAP3	11.7079	15.862	0.438098	0.0497449
NM_015134	MPRIP	1.53317	0.544396	-1.49379	5.25713e-07					ACAT1	54.2525	48.3903	-0.164972	0.414827
NM_022113	KIF13A	2.52418	6.01502	1.25276	5.32464e-07					ACAT2	6.54035	5.68331	-0.202637	0.495476
NM_018315	FBXW7	0.579518	1.85523	1.67867	7.28064e-07					ACBD3	17.7179	21.851	0.302496	0.13645
NM_057159	LPAR1	1.10508	0.310168	-1.83303	7.69689e-07					ACBD4	2.96756	1.69056	-0.81178	0.02635
NM_001243718	RAB6A	1.84389	5.15125	1.48217	7.73369e-07					ACBD5	2.99696	7.82344	1.3843	1.39361e-07
NM_004039	ANXA2	9.68148	22.7844	1.23475	7.79037e-07					ACBD6	31.087	27.3045	-0.187176	0.3727
NM_001161521	KLHL2	2.72071	0.871133	-1.64302	8.25077e-07					ACBD7	0.475727	0.242451	-0.972441	0.0126004
NM_001177664	RIF1	2.40963	0.956621	-1.33279	8.48616e-07					ACCN1	0	0	0	1
NM_033260	FOXQ1	0.338127	1.335	1.98121	8.65203e-07					ACCN2	3.3892	2.25819	-0.585776	0.04674
NM_001102594	DTX2	2.40036	6.54706	1.4476	9.36202e-07					ACCN3	0.0818725	0	-1.79769e+308	0.000245784
NM_021798	IL21R	0.156845	0.0269965	-2.5385	9.58316e-07					ACCN4	0	0	0	1
NM_001024845	SLC6A9	5.13698	12.1084	1.23701	1.06553e-06					ACCN5	0.0490066	0.0797929	0.703284	0.274758
NM_001097593	XAGE1A	14.8103	36.2279	1.2905	1.07363e-06					ACCS	2.07449	1.72158	-0.269024	0.43077
NM_000577	IL1RN	23.281	10.3287	-1.1725	1.11403e-06					ACCSL	0	0	0	1
NM_001136138	RPS6KC1	0.866884	2.52397	1.54178	1.14016e-06					ACD	24.0719	19.3259	-0.316817	0.1452
NM_004547	NDUFB4	196.277	98.5656	-0.993738	1.22656e-06					ACE2	0.0119768	0.0140824	0.233651	0.801892
NM_032327	ZDHHC16	12.6894	5.02575	-1.33621	1.27771e-06					ACER2	0.68212	0.732786	0.103367	0.779118
NM_144591	C10orf32	4.33753	1.41058	-1.62058	1.33085e-06					ACER3	3.65301	4.98918	0.449718	0.05175
NM_001243645	CFL2	4.04672	9.69949	1.26116	1.56277e-06					ACHE	0.0503939	0.045768	-0.138909	0.813551
NM_001128918	MARK3	6.3553	13.9425	1.13345	1.6216e-06					ACIN1	13.5265	16.6097	0.296243	0.188764
NM_001165946	IDE	2.13393	5.26546	1.30305	1.78795e-06					ACLY	94.8098	106.743	0.171028	0.3957
NM_017633	FAM46A	15.122	29.7561	0.976534	1.80324e-06					ACMSD	0	0	0	1
NM_173595	ANKRD52	18.059	35.6455	0.981004	1.86624e-06					ACN9	6.83422	5.45815	-0.324364	0.2431
NM_002160	TNC	27.7826	56.0932	1.01365	2.05777e-06					ACO1	14.3682	11.1634	-0.364095	0.0980269
NM_005437	NCOA4	16.5856	32.8193	0.984609	2.20434e-06					ACO2	49.2549	46.011	-0.0982884	0.7386
NM_001031827	BOLA2	64.1901	29.798	-1.10713	2.2121e-06					ACOT1	6.24541	5.8786	-0.087323	0.776887
NM_001206846	ASPM	5.19519	2.28431	-1.18541	2.32243e-06					ACOT11	0.106955	0.335384	1.64881	1
NM_170744	UNC5B	0.37048	1.1175	1.59281	2.35898e-06					ACOT12	0	0	0	1
NM_004878	PTGES	12.5442	5.01154	-1.32369	2.79119e-06					ACOT13	17.5773	14.4358	-0.284057	0.172313
NM_001218	CA12	3.38642	7.84145	1.21136	2.96608e-06					ACOT2	14.5721	10.4231	-0.483427	0.0506
NM_012229	NT5C2	7.08627	2.97143	-1.25387	2.97436e-06					ACOT4	0.0141487	0.00616002	-1.19966	0.497168
NM_001039182	BOLA2B	63.4934	29.7847	-1.09204	3.0892e-06					ACOT6	0	0	0	1
NM_001100620	TROAP	10.3859	3.57346	-1.53924	3.20114e-06					ACOT7	21.1466	30.4217	0.524671	0.0203254
NM_145902	HMGA1	61.4371	31.726	-0.953446	3.29328e-06					ACOT8	12.6111	9.43291	-0.418925	0.2528
NM_000598	IGFBP3	0.042352	0.262034	2.62925	3.40422e-06					ACOT9	19.5961	21.9271	0.162152	0.4511
NM_016227	C1orf9	1.37102	3.41598	1.31706	3.49195e-06					ACOX1	5.32984	6.63622	0.316269	0.2444
NM_001360	DHCR7	36.4784	18.4449	-0.983817	3.6755e-06					ACOX2	0.76275	1.74115	1.19076	0.00665
NM_001561	TNFRSF9	0.779399	2.10565	1.43383	3.86244e-06					ACOX3	5.06725	6.2825	0.310137	0.259148
NM_001014	RPS10	104.756	52.3336	-1.00123	3.92372e-06					ACOXL	0	0	0	1
NM_139248	LIPH	0.0518675	0.263716	2.34608	3.94101e-06					ACP1	49.265	54.1392	0.13611	0.55565
NM_001172638	ZFP62	2.85872	1.05697	-1.43543	4.06171e-06					ACP2	17.376	28.0372	0.690245	0.0015
NM_017449	EPHB2	5.51511	11.486	1.05841	4.45132e-06					ACP5	2.63729	4.33403	0.716651	0.02845
NM_001197221	PDE4D	1.29805	0.470281	-1.46475	4.73746e-06					ACP6	10.5609	9.23839	-0.193015	0.41735
NM_144603	NOXO1	0.1819	0.789556	2.1179	5.44432e-06					ACPL2	1.13253	0.524539	-1.11043	0.00205474
NM_001251977	RCAN3	0.476557	1.49718	1.65152	5.53434e-06					ACPP	0.036795	0.0767561	1.06077	0.062474
NM_001243186	PIM1	8.02759	3.2447	-1.30688	5.59869e-06					ACRBP	0.00530252	0.0132765	1.32412	0.426701
NM_001195150	LOC100130705	0.110903	0.434314	1.96944	5.78792e-06					ACRC	0.367337	0.516989	0.493027	1
NM_173156	SMG7	5.53012	11.0266	0.995601	6.02738e-06					ACRC,OGT	22.1539	27.0958	0.290512	0.66965
NM_001080391	SP100	15.155	28.7264	0.922582	6.10178e-06					ACRV1	0.124083	0.268559	1.11394	0.970439
NM_024786	ZDHHC11	0.0894609	0.381836	2.09363	6.11302e-06					ACSBG1	0	0	0	1
NM_001142451	SPNS1	3.98901	10.0268	1.32976	6.40409e-06					ACSF2	0.968398	0.682016	-0.505794	0.2539
NM_020816	KIF17	0.100743	0.387703	1.94427	6.59432e-06					ACSF3	0.464273	1.06739	1.20104	0.000881578
NM_006720	ABLIM1	0.107081	0.359548	1.74748	6.71625e-06					ACSL1	8.73393	7.69643	-0.182441	0.437216
NM_003032	ST6GAL1	0.781594	2.13466	1.44952	7.58378e-06					ACSL3	11.1941	9.56743	-0.226535	0.301663
NM_003236	TGFA	0.0651338	0.316314	2.27988	7.64648e-06					ACSL4	3.50868	5.91733	0.754016	0.00232813
NM_020864	KIAA1486	0.0651522	0.256014	1.97434	8.06585e-06					ACSL5	12.5939	22.8756	0.861085	5e-05
NM_001135177	NEDD1	4.76706	1.95315	-1.28729	8.07652e-06					ACSL6	0	0	0	1
NM_001134373	NT5C2	10.7058	21.0344	0.974358	8.24916e-06					ACSM1	0	0.00414232	1.79769e+308	0.158655
NM_006996	SLC19A2	20.1539	10.2602	-0.974	8.26976e-06					ACSM2A	0	0	0	1
NM_001165931	RRM2	7.16024	14.8113	1.04862	8.27953e-06					ACSM2B	0	0	0	1
NM_175617	MT1E	13.9918	34.4876	1.3015	8.31352e-06					ACSM3	7.20515	3.26438	-1.14222	0.000169646
NM_002089	CXCL2	186.173	99.554	-0.903092	8.62511e-06					ACSM4	0.0439181	0.030983	-0.50334	0.53059
NM_022443	MLF1	5.65963	2.19801	-1.36451	8.72539e-06					ACSM5	0.0177793	0.00745375	-1.25416	0.315475
NM_015326	SRGAP2	4.10548	8.36837	1.02739	8.80784e-06					ACSS1	1.27437	1.65002	0.372703	0.23755
NM_001172437	PEG10	17.1428	9.11672	-0.911016	8.95402e-06					ACSS2	5.63642	6.05293	0.102856	0.6613
NM_001098722	GNG4	0.363388	1.06863	1.55618	9.1703e-06					ACSS3	0.234807	0.226296	-0.0532639	0.898197
NM_001259	CDK6	1.76476	0.743428	-1.24721	9.19164e-06					ACTA1	0.125649	0.138798	0.143587	0.788089
NM_001112718	LIMCH1	7.46683	3.65844	-1.02927	9.44582e-06					ACTA2	6.66765	8.94726	0.424268	0.3988
NM_003387	WIPF1	16.0197	8.28955	-0.950481	1.0355e-05					ACTB	2866.17	2957.7	0.0453517	0.87535
NM_018374	TMEM106B	1.55059	3.57835	1.20648	1.05864e-05					ACTBL2	0	0	0	1
NM_003082	SNAPC1	48.2022	25.8854	-0.89696	1.07626e-05					ACTC1	0.106967	0.126401	0.240837	0.596032
NM_148173	PEMT	5.72392	1.94191	-1.55953	1.11757e-05					ACTG1	1577.57	1772.99	0.168484	0.5009
NM_001160046	SGOL2	5.30702	2.34741	-1.17683	1.15892e-05					ACTG2	0	0.0348594	1.79769e+308	0.0126737
NM_201442	C1S	26.3436	49.161	0.900062	1.1878e-05					ACTL10	1.75226	1.33572	-0.391599	0.5374
NM_002632	PGF	0.648859	0.170142	-1.93117	1.18884e-05					ACTL6A	5.21284	11.1478	1.09662	9.00053e-05
NM_001104589	SLFN11	2.53948	1.00387	-1.33896	1.1925e-05					ACTL6B	0	0	0	1
NM_198213	OASL	13.0251	26.8456	1.04339	1.20087e-05					ACTL7A	0.00720781	0.0123776	0.780102	0.658851
NM_001198810	SLC43A1	3.35691	1.23127	-1.44699	1.2677e-05					ACTL7B	0.00836267	0	-1.79769e+308	0.158655
NM_001214906	ZNF48	0.866394	2.40992	1.47589	1.3117e-05					ACTL8	0.766812	1.23542	0.688055	0.0681395
NM_001227	CASP7	11.9439	23.509	0.976939	1.37086e-05					ACTN1	163.678	188.426	0.203132	0.34035
NM_018012	KIF26B	2.79053	5.80677	1.0572	1.4397e-05					ACTN2	0.081946	0.0632481	-0.373653	0.435198
NM_001102576	CSAG1	0.102461	0.587073	2.51847	1.49638e-05					ACTN3	0.11047	0.0570546	-0.953239	0.0682745
NM_001204261	NR3C1	5.49147	10.5417	0.940844	1.53963e-05					ACTN4	271.181	273.341	0.0114441	0.9597
NM_001204368	MGST2	5.93695	2.02342	-1.55293	1.59158e-05					ACTR10	20.2583	22.0755	0.123938	0.54735
NM_001184961	PEG10	45.7341	24.7454	-0.886112	1.60311e-05					ACTR1A	88.0061	91.2139	0.0516491	0.7922
NM_004184	WARS	24.3841	45.0879	0.886803	1.6032e-05					ACTR1B	22.0737	21.4465	-0.0415911	0.850426
NM_130439	MXI1	7.65697	3.50323	-1.12809	1.63119e-05					ACTR2	77.1339	89.173	0.209242	0.29705
NM_001193495	ADAR	3.00227	6.13951	1.03207	1.63406e-05					ACTR3	106.697	130.441	0.289872	0.14575
NM_152228	TAS1R3	0.117119	0.470058	2.00486	1.64961e-05					ACTR3B	2.72634	3.8879	0.512026	0.104192
NM_032996	CASP9	1.08701	0.336338	-1.69237	1.65823e-05					ACTR3BP2	0.732327	1.12429	0.61845	0.05055
NM_001145425	NR1D2	22.4467	12.1759	-0.882472	1.69431e-05					ACTR3C	0	0.130955	1.79769e+308	6.55815e-05
NM_001193397	PPP2R4	6.62913	14.2293	1.10197	1.69497e-05					ACTR5	4.41307	4.60216	0.0605296	0.80615
NM_000636	SOD2	208.338	112.85	-0.88452	1.73479e-05					ACTR6	20.2866	16.94	-0.260093	0.261192
NM_004419	DUSP5	27.9327	51.6698	0.887368	1.85544e-05					ACTR8	14.006	19.2017	0.455188	0.0393
NM_001142726	C1orf122	9.46013	21.6049	1.19142	1.90151e-05					ACTRT1	0	0	0	1
NM_001142276	APLP2	38.9188	21.3258	-0.867866	1.90391e-05					ACTRT2	0	0	0	1
NM_001178084	ZFX	3.39674	1.55041	-1.1315	1.93689e-05					ACVR1	13.3574	18.1999	0.446295	0.0312
NM_001146110	MIER1	0.807708	2.01753	1.32069	2.06842e-05					ACVR1B	1.45189	0.853588	-0.76632	0.0215505
NM_181351	NCAM1	10.0762	18.5545	0.880817	2.10093e-05					ACVR1C	0.315107	0.164262	-0.939847	0.0102635
NM_003043	SLC6A6	62.9867	34.0771	-0.886243	2.13739e-05					ACVR2A	2.65729	3.096	0.220447	0.417703
NM_001025194	CES1	6.00474	13.1009	1.12549	2.15983e-05					ACVR2B	1.89726	2.25387	0.248488	0.2628
NM_022978	SERF1B	3.38279	1.57294	-1.10475	2.17892e-05					ACVRL1	0.325926	0.332815	0.0301776	1
NM_002225	IVD	0.0869698	0.306572	1.81764	2.18938e-05					ACY1	48.5494	40.4554	-0.263119	0.205306
NM_018945	PDE7B	1.37038	0.51246	-1.41907	2.19295e-05					ACY3	0.139013	0.185409	0.415485	0.436055
NM_001035534	FAM129B	31.5186	17.1661	-0.876641	2.24856e-05					ACYP1	37.5752	18.7149	-1.00559	0.00395
NM_004235	KLF4	7.657	15.6378	1.03018	2.2922e-05					ACYP2	0.825426	1.00822	0.288598	0.464191
NM_001083963	TDRKH	2.07789	0.758194	-1.45448	2.32199e-05					ADA	4.12393	2.59538	-0.668075	0.0432
NM_001629	ALOX5AP	0.0592588	0.483952	3.02976	2.38911e-05					ADAD1	0	0	0	1
NM_175736	FMNL3	4.25583	7.92059	0.896169	2.46076e-05					ADAD2	0	0	0	1
NM_032417	SPANXD	51.8217	22.6927	-1.19133	2.63143e-05					ADAL	2.17502	1.89986	-0.195132	0.56959
NM_017586	C9orf7	0.179275	0.609974	1.76657	2.74121e-05					ADAM10	20.5237	28.8241	0.48999	0.0179
NM_005167	PPM1J	1.71114	0.570368	-1.58499	2.86818e-05					ADAM12	1.8167	5.84839	1.68672	1.2676e-10
NM_020770	CGN	0.480394	0.157175	-1.61184	2.95793e-05					ADAM15	3.45821	0	-1.79769e+308	9.82799e-12
NM_018977	NLGN3	0.0232159	0.12508	2.42966	3.27362e-05					ADAM17	25.3086	26.0238	0.040206	0.8472
NM_052821	WDR5	4.20893	1.71471	-1.29549	3.46658e-05					ADAM18	0	0	0	1
NM_052909	PLEKHG4B	0.0157109	0.0630651	2.00508	3.50757e-05					ADAM19	1.55439	3.35853	1.11148	5e-05
NM_002877	RAD51L1	1.66005	0.576816	-1.52504	3.55887e-05					ADAM2	0	0	0	1
NM_001740	CALB2	0.0911903	0.387598	2.08761	3.59256e-05					ADAM20	0.0439141	0.0503463	0.197203	0.736585
NM_079423	MYL6	295.043	165.165	-0.837016	3.86077e-05					ADAM21	0.694161	1.07121	0.6259	0.1255
NM_001161334	HIST2H2BF	2.8576	0.984838	-1.53685	4.07121e-05					ADAM22	0.299698	0.23187	-0.370196	0.300899
NM_004759	MAPKAPK2	3.967	1.67459	-1.24424	4.20908e-05					ADAM23	10.4133	14.1494	0.442324	0.0441
NM_007372	DDX42	8.5327	15.9612	0.903494	4.26014e-05					ADAM28	0.0319966	0	-1.79769e+308	0.000782701
NM_004192	ASMTL	5.44921	2.7396	-0.992081	4.28706e-05					ADAM29	0	0	0	1
NM_031484	MARVELD1	35.9529	63.9592	0.831042	4.32559e-05					ADAM30	0	0	0	1
NM_002596	PCTK3	0.688104	0.227699	-1.5955	4.45384e-05					ADAM32	0.0994227	0.125383	0.334689	0.490164
NM_133462	TTC14	4.76511	9.81692	1.04276	4.47917e-05					ADAM7	0.00406642	0	-1.79769e+308	0.158655
NM_001197330	POLE2	2.17504	0.78851	-1.46384	4.55583e-05					ADAM8	0.232738	0.53104	1.19012	0.00290979
NM_178425	HDAC9	1.56338	3.52996	1.17498	4.56297e-05					ADAM9	27.0963	33.8598	0.321478	0.09955
NM_001161778	PDP1	0.483769	1.29069	1.41575	4.56963e-05					ADAMDEC1	0	0	0	1
NM_021070	LTBP3	5.58755	10.9936	0.976378	4.5945e-05					ADAMTS1	54.1458	47.034	-0.203146	0.2984
NM_006622	PLK2	36.8734	65.5253	0.829471	4.61792e-05					ADAMTS12	4.00065	5.40886	0.435092	0.0635
NM_001142556	HMMR	13.6619	7.11515	-0.941195	4.68196e-05					ADAMTS13	0.00555892	0.0161325	1.53709	0.989072
NM_017751	SMPD4	19.2431	10.4368	-0.882667	4.69142e-05					ADAMTS14	0	0.00186428	1.79769e+308	0.158655
NM_033238	PML	17.4937	31.0513	0.82782	4.75809e-05					ADAMTS15	0	0	0	1
NM_001144831	PHB2	40.5471	72.9778	0.847861	4.76545e-05					ADAMTS16	0.939587	1.12839	0.264164	0.3933
NM_134421	HPCAL1	2.08216	5.17329	1.313	4.78378e-05					ADAMTS17	1.68399	1.37284	-0.294725	0.364
NM_016952	CDON	0.0783671	0.0198921	-1.97805	4.84946e-05					ADAMTS18	0.00556257	0.0152044	1.45066	0.126637
NM_003786	ABCC3	1.40517	3.93395	1.48523	5e-05					ADAMTS19	0.00626003	0.0100757	0.686644	0.500891
NM_139314	ANGPTL4	1.33357	5.80057	2.12091	5e-05					ADAMTS2	0.237142	0.0865608	-1.45397	0.00439806
NM_007100	ATP5I	323.929	171.695	-0.915827	5e-05					ADAMTS20	0.181494	0.26014	0.519365	0.175676
NM_004324	BAX	305.137	157.086	-0.957901	5e-05					ADAMTS3	1.62394	1.88829	0.217586	0.3946
NM_005872	BCAS2	171.648	71.2651	-1.26818	5e-05					ADAMTS4	0.0251421	0.0121201	-1.0527	0.190805
NM_021946	BCORL1	4.34053	2.19898	-0.981038	5e-05					ADAMTS5	0.537353	0.753448	0.487637	0.0815
NM_001035505	BOLA3	92.6262	44.1458	-1.06914	5e-05					ADAMTS6	21.1442	12.0805	-0.807579	6.61056e-05
NM_024099	C11orf48	107.8	54.2024	-0.991935	5e-05					ADAMTS7	0.0542167	0.0253297	-1.09791	0.0414676
NM_152318	C12orf45	93.0519	39.0229	-1.25372	5e-05					ADAMTS8	0	0.00302216	1.79769e+308	0.158655
NM_152766	C17orf61	133.857	60.464	-1.14654	5e-05					ADAMTS9	0	0.00232398	1.79769e+308	0.0786496
NM_201442	C1S	32.5486	64.0659	0.976962	5e-05					ADAMTSL1	0.109529	0.158526	0.533401	1
NM_173657	C3orf33	8.10142	3.31988	-1.28704	5e-05					ADAMTSL2	0	0	0	1
NM_173654	C3orf64	6.55979	12.9648	0.982879	5e-05					ADAMTSL3	0.028698	0.0348132	0.278681	0.583562
NM_015215	CAMTA1	61.4317	29.385	-1.06391	5e-05					ADAMTSL4	1.28614	0.894268	-0.524267	0.1167
NM_001227	CASP7	9.64298	20.6618	1.09942	5e-05					ADAMTSL5	4.04079	4.37861	0.115836	0.66045
NM_001017928	CCDC58	182.142	79.4805	-1.19639	5e-05					ADAP1	0.794363	1.05838	0.413994	0.260529
NM_017829	CECR5	32.5718	14.9945	-1.11919	5e-05					ADAR	3.00227	6.13951	1.03207	1.63406e-05
NM_032649	CNDP1	87.858	44.3458	-0.986376	5e-05					ADARB1	2.91049	3.27387	0.169734	0.52915
NM_000094	COL7A1	20.1974	40.4112	1.00059	5e-05					ADARB2	0	0	0	1
NM_004074	COX8A	642.826	292.553	-1.13573	5e-05					ADAT1	10.1642	11.197	0.139606	0.5169
NM_000759	CSF3	556.397	173.075	-1.68471	5e-05					ADAT2	1.8591	1.22331	-0.603815	0.0212
NM_001511	CXCL1	551.547	267.999	-1.04125	5e-05					ADAT3,SCAMP4	61.0299	58.4938	-0.0612312	0.76185
NM_032160	DSEL	4.53244	8.28655	0.870485	5e-05					ADC	0.915855	0.517585	-0.823323	0.0675
NM_004419	DUSP5	22.6487	44.0974	0.961264	5e-05					ADCK1	1.72309	2.90653	0.754296	0.0226254
NM_004450	ERH	621.862	299.502	-1.05403	5e-05					ADCK2	13.6284	12.0787	-0.174154	0.47118
NM_001005751	FAM21B	1.5917	3.37794	1.08557	5e-05					ADCK3	43.7468	33.0743	-0.403469	0.04385
NM_032020	FUCA2	16.8112	30.4819	0.858534	5e-05					ADCK4,NUMBL	23.5974	19.4516	-0.278738	0.21095
NM_001164372	GPN3	48.0986	18.7069	-1.36242	5e-05					ADCK5	6.22464	5.64826	-0.140183	0.640332
NM_005318	H1F0	165.025	76.363	-1.11173	5e-05					ADCY1	0.00275971	0	-1.79769e+308	0.0416323
NM_001002017	HCFC1R1	309.074	159.194	-0.957169	5e-05					ADCY10	0.00153023	0.00508628	1.73286	0.423653
NM_032580	HES7	14.7483	4.40788	-1.74239	5e-05					ADCY2	0.00662761	0.00809941	0.289329	0.756039
NM_013332	HILPDA	14.0503	6.47038	-1.11868	5e-05					ADCY3	22.6145	18.1028	-0.321029	0.117268
NM_003509	HIST1H2AM	20.9659	5.48636	-1.93412	5e-05					ADCY4	0	0.00574223	1.79769e+308	0.0786496
NM_003528	HIST2H2BE	5.46334	2.33091	-1.22889	5e-05					ADCY5	0.041649	0.0572549	0.459117	1
NM_172002	HSCB	25.9717	7.66809	-1.76	5e-05					ADCY6	2.18011	2.47545	0.183292	0.522111
NM_001547	IFIT2	87.0022	151.672	0.801829	5e-05					ADCY7	14.7775	13.0263	-0.18197	0.376698
NM_005354	JUND	55.0812	30.0293	-0.875189	5e-05					ADCY8	0.00566374	0.0335015	2.5644	0.0197691
NM_032188	KAT8	46.3554	24.4022	-0.925729	5e-05					ADCY9	1.21478	1.80702	0.572914	0.02435
NM_001099294	KIAA1644	4.13952	8.72152	1.07511	5e-05					ADCYAP1R1	0.00788307	0.00923957	0.229068	0.819405
NM_138433	KLHDC7B	10.5453	23.9675	1.18448	5e-05					ADD1	29.589	37.2261	0.331254	0.10065
NM_016027	LACTB2	39.1349	20.8013	-0.911781	5e-05					ADD2	13.2521	9.18524	-0.528831	0.0162454
NM_174902	LDLRAD3	10.4755	5.28334	-0.987491	5e-05					ADD3	0	0.0606219	1.79769e+308	1.30738e-05
NM_004721	MAP3K13	39.3441	18.5488	-1.08482	5e-05					ADH1A	0	0	0	1
NM_005952	MT1X	436.737	47.6075	-3.19751	5e-05					ADH1B	0.010402	0.00332707	-1.64454	0.348758
NM_005953	MT2A	7771.63	2549.7	-1.60789	5e-05					ADH1C	0.0180378	0.0179144	-0.00990269	0.993927
NM_020967	NCOA5	10.5739	18.6702	0.820235	5e-05					ADH4	0.610956	0.390724	-0.644919	0.104263
NM_175614	NDUFA11	326.698	157.963	-1.04837	5e-05					ADH5	56.3507	49.9504	-0.173938	0.389108
NM_004542	NDUFA3	341.673	130.689	-1.38648	5e-05					ADH6	0.0102632	0	-1.79769e+308	0.0653061
NM_004547	NDUFB4	285.48	150.019	-0.92824	5e-05					ADH7	0	0	0	1
NM_002492	NDUFB5	164.454	67.3622	-1.28767	5e-05					ADHFE1	0.227932	0.18007	-0.340041	0.460178
NM_004553	NDUFS6	263.013	119.832	-1.13412	5e-05					ADI1	11.331	19.1512	0.757158	0.00075
NM_024407	NDUFS7	254.666	135.081	-0.914779	5e-05					ADIPOQ	0	0	0	1
NM_002526	NT5E	78.3121	153.499	0.970926	5e-05					ADIPOR1	59.7211	53.5972	-0.156082	0.5438
NM_004708	PDCD5	276.433	145.934	-0.921614	5e-05					ADIPOR2	33.3517	22.6377	-0.559033	0.00587367
NM_001001852	PIM3	100.405	54.6302	-0.878062	5e-05					ADK	8.33907	12.1519	0.543226	0.0305791
NM_145030	PPP1R35	64.9694	29.7755	-1.12563	5e-05					ADM	5.93588	8.38161	0.497765	0.0986804
NM_006799	PRSS21	21.6211	9.57614	-1.17492	5e-05					ADM2	1.8924	3.32556	0.813376	0.00245
NM_006834	RAB32	88.1229	48.7596	-0.853829	5e-05					ADNP	17.1843	22.6937	0.401205	0.0505
NM_000986	RPL24	2300.77	1026.11	-1.16493	5e-05					ADNP2	13.4996	13.4558	-0.0046904	0.9816
NM_000988	RPL27	2421.01	1109.06	-1.12627	5e-05					ADO	8.86668	7.96985	-0.153842	0.4657
NM_007209	RPL35	3911.57	1716.98	-1.18787	5e-05					ADORA1	0	0	0	1
NM_000999	RPL38	4718.1	2233.63	-1.07882	5e-05					ADORA2B	17.8351	20.9476	0.232062	0.29165
NM_001004	RPLP2	4193.13	1712.13	-1.29224	5e-05					ADORA3	0.0156568	0.0287158	0.875059	0.497576
NM_001024	RPS21	1796.41	969.247	-0.890183	5e-05					ADPGK	30.7595	31.2004	0.0205367	0.926
NM_001028	RPS25	2626.18	1291.86	-1.02351	5e-05					ADPRH	0.0066062	0.00532497	-0.311048	0.829298
NM_001029	RPS26	856.178	467.241	-0.873744	5e-05					ADPRHL1	0.40649	0.664655	0.709384	0.0758384
NM_001030	RPS27	3480.32	1445.45	-1.2677	5e-05					ADPRHL2	38.825	28.397	-0.451246	0.04085
NM_001031	RPS28	4026.29	1218.02	-1.72491	5e-05					ADRA1A	0	0	0	1
NM_001030001	RPS29	4115.75	1521.56	-1.43561	5e-05					ADRA1B	0.00563633	0.0151665	1.42806	0.391312
NM_152703	SAMD9L	22.127	42.6884	0.948034	5e-05					ADRA2A	0	0.00639605	1.79769e+308	0.0786496
NM_022044	SDF2L1	95.7784	52.4343	-0.869188	5e-05					ADRA2B	0	0	0	1
NM_004892	SEC22B	436.242	235.733	-0.887974	5e-05					ADRA2C	0	0	0	1
NM_002639	SERPINB5	26.611	46.1393	0.793973	5e-05					ADRB1	0	0	0	1
NM_145169	SFT2D1	216.998	100.028	-1.11728	5e-05					ADRB2	6.64341	7.23896	0.123858	0.654512
NM_001042	SLC2A4	5.3382	1.96895	-1.43893	5e-05					ADRB3	0	0	0	1
NM_018845	SLC50A1	68.4864	34.2285	-1.00062	5e-05					ADRBK1	22.3326	23.3798	0.0661122	0.750434
NM_005904	SMAD7	3.49159	10.7834	1.62685	5e-05					ADRBK2	2.09949	2.21742	0.078843	0.72315
NM_003068	SNAI2	32.7247	57.6202	0.816198	5e-05					ADRM1	176.676	190.512	0.108777	0.5868
NM_022661	SPANXC	753.175	407	-0.887955	5e-05					ADSL	87.035	85.7581	-0.0213232	0.9162
NM_004607	TBCA	155.668	83.177	-0.904216	5e-05					ADSS	30.9979	35.8596	0.210192	0.2952
NM_003211	TDG	4.95217	9.74801	0.977047	5e-05					ADSSL1	1.43657	2.06788	0.52553	0.132464
NM_001127208	TET2	2.35208	4.39332	0.901373	5e-05					ADTRP	131.62	100.996	-0.382073	0.28375
NM_174926	TMEM136	5.78337	2.55206	-1.18025	5e-05					AEBP1	0.0178049	0.0180613	0.0206271	0.977961
NM_001127711	TMEM14B	339.265	154.792	-1.13208	5e-05					AEBP2	3.07075	3.90929	0.348315	0.187723
NM_007115	TNFAIP6	19.2894	9.0964	-1.08444	5e-05					AEN	31.3198	39.1976	0.32369	0.111713
NM_016146	TRAPPC4	32.9471	253.734	2.9451	5e-05					AES	98.1956	105.048	0.0973211	0.62735
NM_001089591	UQCRH	502.702	264.689	-0.925404	5e-05					AFAP1	4.22307	4.56535	0.112433	0.6069
NM_024100	WDR18	51.5531	20.3942	-1.3379	5e-05					AFAP1L1	6.38535	5.55142	-0.201909	0.410451
NM_017523	XAF1	27.9504	50.8616	0.86371	5e-05					AFAP1L2	0	0	0	1
NM_017742	ZCCHC2	6.60032	12.6987	0.944079	5e-05					AFF1	13.8888	13.0015	-0.0952415	0.637261
NM_178523	ZNF616	1.82989	4.37348	1.25703	5e-05					AFF2	0	0	0	1
NM_001098408	GAGE12C	36.2966	15.5482	-1.22309	5.02606e-05					AFF3	2.64426	0.423022	-2.64406	0
NM_145037	FAM55C	7.57108	4.08896	-0.888765	5.15512e-05					AFF4	15.198	18.351	0.27198	0.16715
NM_001199462	PDCD2	1.14635	2.84897	1.31339	5.16198e-05					AFG3L1	0.493079	0.723101	0.552379	1
NM_006209	ENPP2	0.193492	0.58797	1.60347	5.2709e-05					AFG3L1P	5.22821	7.24879	0.471425	0.12145
NM_000584	IL8	672.549	340.751	-0.980922	5.36972e-05					AFG3L2	45.9534	49.9308	0.119758	0.5392
NM_006742	PSKH1	4.32508	8.94174	1.04783	5.46788e-05					AFM	0.0051133	0.0242445	2.24533	0.149614
NM_000791	DHFR	16.6338	9.03963	-0.879786	5.61882e-05					AFMID	25.8342	16.329	-0.661843	0.0093
NM_033274	ADAM19	1.99781	4.17728	1.06414	5.75213e-05					AFP	0.951409	1.59576	0.746109	0.05345
NM_000725	CACNB3	1.02835	0.360682	-1.51153	5.77315e-05					AFTPH	9.18708	10.7905	0.232084	0.297641
NM_001198764	CD302	0.736043	0.261612	-1.49236	5.88941e-05					AGA	7.92314	11.4503	0.531241	0.0207
NM_021154	PSAT1	5.94393	12.512	1.07382	6.02627e-05					AGAP1	1.92924	1.56246	-0.30421	0.245985
NM_005063	SCD	75.2932	42.1678	-0.836379	6.17571e-05					AGAP11	0.373581	0.386412	0.048721	0.899338
NM_022347	TOR1AIP2	12.1017	6.74449	-0.843432	6.2053e-05					AGAP11,C10orf116	2.11681	2.51994	0.251495	0.55175
NM_197941	ADAMTS6	21.1442	12.0805	-0.807579	6.61056e-05					AGAP2	0.541285	0.713812	0.399155	0.253793
NM_182943	PLOD2	31.0624	17.6818	-0.812905	6.62081e-05					AGAP3	9.32577	8.29219	-0.169469	0.528045
NM_003127	SPTAN1	23.4001	13.3915	-0.805195	6.86899e-05					AGAP4	0.484504	0.559049	0.206466	0.587981
NM_005651	TDO2	7.28055	3.15879	-1.20468	6.8931e-05					AGAP5	1.73973	1.88206	0.113456	0.73271
NM_003220	TFAP2A	1.46317	0.552721	-1.40447	6.90552e-05					AGAP6	2.46362	2.92495	0.247635	0.422
NM_001003793	RBMS3	0.188589	0.503968	1.41809	7.06915e-05					AGAP7	0.320411	0.424087	0.404437	0.309388
NM_001194992	MEPCE	5.49637	11.8093	1.10338	7.18756e-05					AGAP8	1.46029	1.42081	-0.0395439	0.907862
NM_130469	JDP2	0.819489	2.0333	1.31103	7.41945e-05					AGAP9	1.80128	1.76713	-0.0276182	0.913796
NM_001005374	LRSAM1	1.76261	4.13117	1.22884	7.42943e-05					AGBL1	0	0	0	1
NM_182923	KLC1	11.8082	5.85863	-1.01115	7.53989e-05					AGBL2	0.0897394	0.111922	0.318677	0.490153
NM_152419	HGSNAT	7.20598	13.1929	0.872499	7.90918e-05					AGBL3	0.0869234	0.0514554	-0.756423	0.130879
NM_001005354	PRR13	25.944	12.9171	-1.00611	8.03986e-05					AGBL4	0	0	0	1
NM_000293	PHKB	1.59193	0.659233	-1.27191	8.20308e-05					AGBL5	10.256	8.86242	-0.210699	0.396975
NM_016642	SPTBN5	0.270676	0.677107	1.32282	8.26175e-05					AGER	0.923535	0.571009	-0.693652	0.59825
NM_130473	MADD	0.917932	2.11695	1.20553	8.27329e-05					AGFG1	7.78261	10.9001	0.486018	0.01705
NM_020130	C8orf4	0.829306	0.275525	-1.58972	8.32958e-05					AGFG2	3.5722	2.85821	-0.321703	0.19645
NM_001033082	MYCL1	0.132668	0.025593	-2.37401	8.34622e-05					AGGF1	7.73473	9.8665	0.351187	0.0937
NM_173157	NR4A1	3.99025	1.66199	-1.26357	8.84291e-05					AGK	17.9298	15.7058	-0.191065	0.37691
NM_005952	MT1X	22.1818	8.97735	-1.30502	9.00022e-05					AGL	3.29628	4.23061	0.360027	0.0999
NM_177989	ACTL6A	5.21284	11.1478	1.09662	9.00053e-05					AGMAT	0.0562399	0.0666192	0.244344	0.657319
NM_001173977	LRRC16A	1.26456	0.51215	-1.304	9.27625e-05					AGMO	6.69548	6.7105	0.00323461	0.99085
NM_153226	TMEM20	0.784179	2.03733	1.37742	9.58542e-05					AGPAT1	85.2089	88.4976	0.0546355	0.8078
NM_001077269	WIPF1	18.7875	32.5686	0.793707	9.85151e-05					AGPAT2	1.43689	1.9085	0.409492	0.260815
NM_014316	CARHSP1	99.4991	44.8794	-1.14863	0.0001					AGPAT3	17.9479	19.7526	0.138225	0.48055
NM_001004419	CLEC2D	32.7776	18.1278	-0.854502	0.0001					AGPAT4	1.19763	1.583	0.402473	0.1247
NM_001862	COX5B	471.887	265.668	-0.828814	0.0001					AGPAT5	5.54082	6.65923	0.265257	0.21815
NM_000100	CSTB	1644.87	843.941	-0.962758	0.0001					AGPAT6	16.266	19.5392	0.26451	0.182
NM_203394	E2F7	11.1699	19.0037	0.76666	0.0001					AGPAT9	9.42412	15.4103	0.709466	0.00293437
NM_000177	GSN	6.44482	3.12843	-1.0427	0.0001					AGPAT9,MRPS18C	48.0274	38.2706	-0.327622	0.2126
NM_023009	MARCKSL1	24.6543	13.6211	-0.856	0.0001					AGPHD1	0.158856	0.0724745	-1.13217	0.0494843
NM_016143	NSFL1C	23.2946	13.6777	-0.76817	0.0001					AGPS	14.3467	11.8248	-0.278902	0.1644
NM_000996	RPL35A	1825.04	1010.6	-0.852718	0.0001					AGR2	0	0	0	1
NM_000998	RPL37A	5521.39	3083.23	-0.840588	0.0001					AGR3	0	0	0	1
NM_003864	SAP30	22.9297	10.6335	-1.1086	0.0001					AGRN	100.163	137.857	0.460822	0.0462099
NM_016539	SIRT6	22.0868	11.4251	-0.950983	0.0001					AGRP	1.85812	0.293516	-2.66233	0.0009
NM_000346	SOX9	0.640954	1.99763	1.63999	0.0001					AGT	0.0221753	0.0261704	0.23898	0.777255
NM_021103	TMSB10	34203.2	6438.22	-2.4094	0.0001					AGTPBP1	6.57417	4.41208	-0.57535	0.0186645
NM_001164342	ZBTB20	2.0603	28.8975	3.81001	0.0001					AGTR1	0	0	0	1
NM_001170640	CDK20	1.14047	0.408787	-1.4802	0.000102581					AGTR2	0	0	0	1
NM_001004750	OR51B6	0.791905	0.222974	-1.82845	0.000103682					AGTRAP	55.0835	44.4975	-0.307895	0.1446
NM_001005746	CACNB4	0.430169	0.1621	-1.40802	0.00010769					AGXT	0	0	0	1
NM_003897	IER3	350.74	200.378	-0.807677	0.000108763					AGXT2	0	0	0	1
NM_001193509	TTC27	0.90198	2.25279	1.32055	0.00011043					AGXT2L1	0.0800782	0.0248767	-1.68661	0.237961
NM_001011709	PNLIPRP3	12.75	6.48162	-0.976066	0.000111093					AGXT2L2	4.97049	3.89625	-0.351299	0.247552
NM_001031733	CALML4	1.86684	0.781952	-1.25545	0.000114527					AHCTF1	26.8133	28.9979	0.113002	0.56835
NM_004503	HOXC6	1.90974	4.61419	1.2727	0.000116461					AHCY	103.288	109.615	0.0857603	0.6564
NM_182507	KRT80	0.99649	2.37524	1.25315	0.000116476					AHCYL1	48.2643	42.3197	-0.189628	0.349269
NM_007273	PHB2	173.431	100.877	-0.781756	0.000119912					AHCYL2	0.803648	1.46935	0.870546	0.00763454
NM_004858	SLC4A8	0.471482	0.165721	-1.50844	0.000125273					AHDC1	3.95211	3.15313	-0.325838	0.1515
NM_001128150	ORMDL1	10.4919	5.08254	-1.04565	0.000129195					AHI1	3.2712	2.34285	-0.481558	0.0700928
NM_021104	RPL41	95.1426	167.471	0.815748	0.000130749					AHNAK	35.8834	45.0376	0.327812	0.13535
NM_001099745	GOLSYN	0.973386	0.364159	-1.41845	0.000135755					AHNAK2	15.5144	11.1378	-0.478147	0.0199899
NM_001729	BTC	1.7051	4.26249	1.32184	0.000136256					AHR	11.9764	10.8239	-0.145967	0.480037
NM_018222	PARVA	4.01236	7.19284	0.842113	0.000137019					AHRR	0.802024	1.3493	0.75049	0.0217147
NM_175868	MAGEA6	11.9264	5.70252	-1.06448	0.000137111					AHRR,PDCD6	60.1714	63.4495	0.0765295	0.71145
NM_001163940	PYGL	2.83155	1.18686	-1.25444	0.000138193					AHSA1	106.055	119.017	0.16636	0.4002
NM_001399	EDA	0.615419	0.233189	-1.40007	0.000138519					AHSA2	7.03945	6.24594	-0.172544	0.513671
NM_005638	VAMP7	23.4527	14.8296	-0.661276	0.000140253					AHSG	0	0	0	1
NM_005745	BCAP31	8.48244	17.2787	1.02645	0.000142635					AICDA	0.00402437	0	-1.79769e+308	0.158655
NM_001865	COX7A2	93.3462	52.5297	-0.829459	0.000143387					AIDA	33.6211	36.9013	0.134304	0.62725
NM_002775	HTRA1	6.19317	12.4851	1.01145	0.000147337					AIF1	0	0	0	1
NM_052947	ALPK2	1.44123	2.88322	1.00038	0.00015					AIF1L	0.0227046	0.024755	0.124737	0.867798
NM_022786	ARV1	90.4582	41.014	-1.14114	0.00015					AIFM1	39.4012	36.5013	-0.110291	0.589736
NM_014047	C19orf53	99.9494	53.081	-0.913003	0.00015					AIFM2	48.1026	41.3243	-0.219125	0.3177
NM_001008395	C7orf59	185.075	102.272	-0.855696	0.00015					AIG1	8.92316	7.33865	-0.28204	0.37085
NM_001199868	GLRX3	294.793	175.094	-0.751571	0.00015					AIM1	2.82316	3.4186	0.276094	0.32415
NM_005338	HIP1	2.51615	1.2934	-0.960052	0.00015					AIM1L	0.0230453	0.00728943	-1.6606	0.0486806
NM_006993	NPM3	73.1708	40.3651	-0.85816	0.00015					AIM2	20.1814	26.732	0.405541	0.06665
NM_198580	SLC27A1	5.50009	2.72714	-1.01207	0.00015					AIMP1	21.2469	25.7265	0.276002	0.2505
NM_014501	UBE2S	419.278	230.501	-0.863136	0.00015					AIMP2	44.6884	53.0316	0.246954	0.24355
NM_018566	YOD1	3.66623	6.58442	0.84476	0.00015					AIP	39.9	44.8999	0.170322	0.4252
NM_014950	ZBTB1	2.0044	4.22602	1.07613	0.000150315					AJAP1	0	0	0	1
NM_212557	AMTN	1.12758	2.94603	1.38554	0.000150896					AJUBA	8.91621	10.5022	0.236188	0.26765
NM_212469	CHKA	1.84792	0.72609	-1.34768	0.000151475					AK1	12.1874	14.409	0.241578	1
NM_001077704	MIER1	1.1428	2.62018	1.1971	0.00015628					AK1,ST6GALNAC6	21.9379	23.2131	0.0815174	0.7086
NM_001197238	BTN2A2	1.29055	0.472545	-1.44946	0.00016068					AK2	30.2066	24.8593	-0.281073	0.166062
NM_182849	CCNB1IP1	10.5245	4.82268	-1.12584	0.000163106					AK3	0.60432	1.41742	1.22988	0.00030748
NM_001142355	NIF3L1	8.37292	3.77518	-1.14918	0.00016573					AK3L1	0.237919	0.337099	0.5027	0.171738
NM_001083604	PTCH1	0.829988	0.341902	-1.27951	0.000167166					AK4	2.34905	2.0645	-0.186286	0.43075
NM_145644	MRPL35	4.7131	1.98699	-1.24609	0.000169258					AK5	0.795505	0.649988	-0.291458	0.41606
NM_202000	ACSM3	7.20515	3.26438	-1.14222	0.000169646					AK7	0.103313	0.0477048	-1.11482	0.0393564
NM_001146322	GRAMD3	0.271095	0.753585	1.47497	0.000171052					AKAP1	19.003	21.3996	0.17136	0.389
NM_052978	TRIM9	1.50442	0.619797	-1.27934	0.000171709					AKAP10	16.837	12.3739	-0.44434	0.04565
NM_198043	ZDHHC16	15.2556	27.8079	0.866158	0.000178115					AKAP11	7.9403	10.573	0.413121	0.0389
NM_001243764	RABGAP1L	0.17326	0.454501	1.39135	0.000187375					AKAP12	0.113068	0.0846691	-0.417278	1
NM_002863	PYGL	47.8449	28.3007	-0.757527	0.000188972					AKAP13	0.572647	0.270833	-1.08024	0.000948349
NM_001199	BMP1	1.33685	3.1266	1.22576	0.000191491					AKAP14	0	0	0	1
NM_001029839	C3orf23	2.20949	0.896986	-1.30056	0.000195498					AKAP2	46.82	13.2649	-1.81951	0
NM_001203263	IL17RC	1.78682	0.703284	-1.34522	0.000195808					AKAP2,PALM2,PALM2-AKAP2	89.3827	97.5125	0.125592	0.5506
NM_001098522	HTATIP2	14.2105	26.1024	0.877223	0.000196267					AKAP3	0.107357	0.166692	0.634768	0.162231
NM_001173425	DFNB31	0.793298	0.302044	-1.3931	0.000196657					AKAP4	0	0	0	1
NM_001948	DUT	35.0396	19.9609	-0.811808	0.000199187					AKAP5	0.337034	0.359293	0.09227	0.797955
NM_001703	BAI2	2.52306	1.17263	-1.10543	0.0002					AKAP6	0.737403	0.794757	0.108061	0.6862
NM_175607	CNTN4	0.397286	1.107	1.47841	0.0002					AKAP7	2.22883	2.61541	0.230749	0.4148
NM_000121	EPOR	5.77461	2.61564	-1.14256	0.0002					AKAP8	21.0034	22.8074	0.11888	0.6413
NM_015158	KANK1	0.933632	2.03052	1.12092	0.0002					AKAP8L	22.5507	24.1387	0.0981779	0.6572
NM_000235	LIPA	28.0535	47.2208	0.751242	0.0002					AKAP9	3.5972	4.91034	0.44895	0.02985
NM_153006	NAGS	13.174	6.94452	-0.923751	0.0002					AKD1	0.137053	0.176521	0.365109	0.350851
NM_007254	PNKP	39.6841	22.242	-0.835278	0.0002					AKIP1	5.75641	4.8528	-0.246354	0.442386
NM_152305	POGLUT1	5.23811	9.06204	0.790788	0.0002					AKIRIN1	43.9982	39.0683	-0.171446	0.38425
NM_001015	RPS11	2130.13	1251.28	-0.767535	0.0002					AKIRIN2	44.3551	40.0189	-0.148419	0.456
NM_145665	SPANXE	252.97	150.308	-0.751039	0.0002					AKIRIN2-AS1	6.10954	5.41991	-0.172796	0.9221
NM_001039374	TMEM141	42.6422	22.54	-0.919792	0.0002					AKNA	2.49461	2.31796	-0.105958	0.687144
NM_001167942	TNFAIP8L1	11.5294	6.39945	-0.849295	0.0002					AKR1A1	3.33421	1.74234	-0.936324	0.00677978
NM_015853	UBXN1	93.5622	53.1383	-0.816176	0.0002					AKR1B1	408.771	329.476	-0.311116	0.1368
NM_203346	HDLBP	32.0708	19.0323	-0.752811	0.000200134					AKR1B10	0.0932534	0.205152	1.13747	0.0291478
NM_017776	ZNF673	2.22584	0.922176	-1.27123	0.000203004					AKR1B15	0.0175147	0.0150106	-0.222585	0.850125
NM_005104	BRD2	6.47954	11.5639	0.835663	0.000207604					AKR1C1	178.819	185.628	0.0539153	0.793715
NM_001077206	SEC31A	10.8744	18.845	0.79325	0.000212258					AKR1C2	22.4912	28.1988	0.326273	0.18935
NM_001008396	WDHD1	1.71738	0.768743	-1.15963	0.000213949					AKR1C3	96.0667	136.75	0.509433	0.01085
NM_032293	GARNL3	0.161631	0.0467512	-1.78963	0.000216433					AKR1C4	21.5676	21.6556	0.00587604	0.980193
NM_016567	BCCIP	24.6765	13.3296	-0.8885	0.000220104					AKR1CL1	14.2156	11.5635	-0.297893	0.3541
NM_000332	ATXN1	0.534104	0.220812	-1.2743	0.000220691					AKR1D1	0	0.00950965	1.79769e+308	0.0416323
NM_003597	KLF11	4.28031	8.14375	0.927976	0.000221149					AKR1E2	0.00636183	0	-1.79769e+308	0.158655
NM_016383	LUZP4	0.160135	0.030606	-2.3874	0.000224284					AKR7A2	11.7152	10.9822	-0.0932092	0.698312
NM_000138	FBN1	2.28145	4.11136	0.849666	0.000229753					AKR7A3	0.0163356	0.0162029	-0.0117744	0.993777
NM_152905	NEDD1	14.7858	8.42768	-0.811008	0.00023035					AKT1	13.8027	8.51712	-0.696512	0.00354861
NM_001170765	LCOR	2.48594	4.50622	0.858126	0.000230806					AKT1S1	113.652	117.906	0.0530222	0.8036
NM_001136224	RCOR3	0.950541	2.14541	1.17443	0.000234469					AKT2	22.6269	23.8682	0.0770469	0.69825
NM_005734	HIPK3	4.06235	7.53365	0.891033	0.000234978					AKT3	9.55662	7.54568	-0.340849	0.104725
NM_001144883	PRICKLE1	0.320264	0.11222	-1.51293	0.000237623					AKTIP	8.01233	5.4698	-0.550734	0.23205
NM_001145256	IRAK4	0.544457	1.30139	1.25717	0.000240965					ALAD	8.65955	6.6485	-0.381264	0.0883
NM_001242911	ZFAND6	22.392	12.1525	-0.881737	0.000241721					ALAS1	14.1891	16.3	0.200091	0.375261
NM_015346	ZFYVE26	11.2461	18.8656	0.74634	0.000241865					ALAS2	0	0	0	1
NM_152395	NUDT16	2.49978	1.18807	-1.07319	0.000249701					ALB	0	0.0182634	1.79769e+308	0.0126737
NM_001356	DDX3X	62.4199	103.908	0.735224	0.00025					ALCAM	72.9662	116.718	0.67773	0.00075
NM_000943	PPIC	14.3119	25.7778	0.848918	0.00025					ALDH16A1	17.027	19.2978	0.180612	0.39365
NM_031287	SF3B5	128.74	73.2073	-0.814397	0.00025					ALDH18A1	55.0573	50.5011	-0.12462	0.538608
NM_021035	ZNFX1	36.2517	64.679	0.83525	0.00025					ALDH1A1	0.102702	0.0506398	-1.02012	0.0641474
NM_001190965	ZMYM2	1.52747	0.732618	-1.06001	0.000250088					ALDH1A2	0	0	0	1
NM_017849	TMEM127	9.10562	15.8265	0.797517	0.000251735					ALDH1A3	0.133981	0.235034	0.810844	0.0607254
NM_001184943	C9orf25	2.25412	0.978916	-1.20331	0.000252979					ALDH1B1	16.5784	15.2845	-0.117239	0.5739
NM_012119	CCRK	0.725536	0.262807	-1.46505	0.000255115					ALDH1L1	1.91612	1.62906	-0.234143	0.44755
NM_000963	PTGS2	22.3187	13.244	-0.752922	0.000256854					ALDH1L2	1.17121	1.92606	0.717657	0.00485
NM_194332	RNF38	3.23867	6.1232	0.918883	0.00025706					ALDH2	36.1924	48.3137	0.416745	0.03815
NM_080593	HIST1H2BK	65.5025	111.339	0.765342	0.000258196					ALDH3A2	12.4747	15.3446	0.298716	0.14655
NM_003519	HIST1H2BL	4.87022	1.83842	-1.40552	0.000258246					ALDH3B1	4.39353	3.76684	-0.222026	0.39625
NM_004666	VNN1	1.66921	0.713983	-1.2252	0.000262246					ALDH3B2	0.0905845	0.0938912	0.0517255	0.920225
NM_001077208	SEC31A	7.62487	4.0982	-0.895723	0.000264415					ALDH4A1	3.60644	4.08628	0.180213	0.58985
NM_001077511	TCF19	4.53309	8.82359	0.960871	0.000266709					ALDH5A1	0	0.0653032	1.79769e+308	6.68144e-06
NM_001128602	RASGRP1	0.108197	0.0311531	-1.79621	0.000271541					ALDH6A1	2.2494	1.89609	-0.246509	0.47995
NM_001143668	AMIGO2	33.1408	55.3006	0.73869	0.00028073					ALDH7A1	0.821721	0.337368	-1.28432	0.000361817
NM_032039	ITFG3	14.5371	25.1919	0.793221	0.000282367					ALDH8A1	0.047532	0.178368	1.90788	0.367046
NM_178310	SNAI3	0.414995	0.12213	-1.76468	0.000283415					ALDH9A1	23.7296	28.3345	0.255874	0.20955
NM_020848	KIAA1462	13.4848	8.08001	-0.738904	0.000284619					ALDOA	56.6171	41.4892	-0.448504	0.0268705
NM_001206999	CIT	19.0735	11.4703	-0.733665	0.000285219					ALDOB	0.00850316	0.0103348	0.281443	0.83078
NM_025265	TSEN2	1.33692	3.0701	1.19937	0.000291515					ALDOC	7.09246	5.04135	-0.492476	0.0732
NM_014191	SCN8A	1.38846	0.62663	-1.1478	0.000291661					ALG1	11.0373	16.4243	0.573447	0.00860536
NM_006795	EHD1	19.1798	32.3287	0.753228	0.000297192					ALG10	6.61376	5.11569	-0.370542	0.164748
NM_023928	AACS	5.48492	9.65611	0.815971	0.0003					ALG10B	2.39717	2.06077	-0.21815	0.387758
NM_025092	ATHL1	10.9386	5.99947	-0.866519	0.0003					ALG11	4.73149	4.87828	0.0440793	0.877196
NM_001003713	ATP5J2	593.306	267.717	-1.14807	0.0003					ALG11,UTP14C	6.57322	7.58934	0.207374	0.40345
NM_001916	CYC1	390.92	235.47	-0.731332	0.0003					ALG12	17.1664	16.7805	-0.032801	0.87705
NM_001079518	MED24	28.2328	16.9089	-0.739592	0.0003					ALG13	4.87411	5.6522	0.213675	0.347
NM_145255	MRPL10	75.288	44.5256	-0.757783	0.0003					ALG14	18.2623	14.9615	-0.287618	0.59905
NM_000984	RPL23A	877.727	515.462	-0.767906	0.0003					ALG1L	0.410075	0.800945	0.965815	0.0337532
NM_003093	SNRPC	225.504	136.868	-0.720367	0.0003					ALG1L2	1.18983	1.55363	0.384894	0.316512
NM_001458	FLNC	36.2692	62.3186	0.78092	0.00030529					ALG2	9.1257	11.2765	0.305308	0.15755
NM_001199856	AK3	0.60432	1.41742	1.22988	0.00030748					ALG3	16.7105	27.1766	0.701607	0.00287875
NM_002166	ID2	6.13147	12.4385	1.02051	0.000307772					ALG5	15.8558	18.7295	0.240299	0.32105
NM_001206916	CACNB3	1.97339	4.29871	1.12323	0.000310391					ALG6	5.98272	6.92917	0.211882	0.406412
NM_181644	MFSD4	0.104079	0.0275411	-1.91802	0.000310938					ALG8	31.5186	42.3763	0.427058	0.03875
NM_001025195	CES1	12.694	22.6925	0.838073	0.000311453					ALG9	14.0555	17.4215	0.309731	0.18275
NM_005739	RASGRP1	0.347851	0.130933	-1.40963	0.000323286					ALK	0.0128845	0.0143296	0.153356	0.832942
NM_001128219	VGLL4	7.73735	13.774	0.832033	0.000323688					ALKBH1	6.52413	8.51909	0.384914	0.0926
NM_198335	GANAB	20.7038	34.48	0.735861	0.000324836					ALKBH2	11.2792	7.2735	-0.632947	0.0350956
NM_001008226	FAM154B	0.319477	0.816598	1.35391	0.000325607					ALKBH3	11.2369	11.303	0.00846361	0.973841
NM_001130967	ZNF385A	0.156294	0.462683	1.56576	0.000327573					ALKBH4	8.98373	7.64448	-0.232897	0.54425
NM_198281	GPRIN3	0.226451	0.082874	-1.45021	0.000328428					ALKBH5	32.9959	29.4213	-0.165427	0.4027
NM_001001420	SMAD5	5.20806	2.85483	-0.867341	0.000330293					ALKBH6	42.514	30.3879	-0.48444	0.03325
NM_001130698	TRPC3	0.201387	0.0623834	-1.69073	0.000330856					ALKBH7	15.5859	11.2064	-0.475923	0.11675
NM_006647	NOXA1	0.422066	0.124602	-1.76014	0.000339623					ALKBH8	3.62581	4.57701	0.336103	0.1512
NM_198046	ZDHHC16	10.9343	19.8441	0.859847	0.000349157					ALLC	0	0	0	1
NM_001002244	ANAPC11	114.34	65.3022	-0.808125	0.00035					ALMS1	5.34261	4.14515	-0.36612	0.0784734
NM_000785	CYP27B1	2.93832	1.18098	-1.31501	0.00035					ALOX5	0	0	0	1
NM_020848	KIAA1462	9.42462	5.69555	-0.726598	0.00035					ALOX5AP	0.0592588	0.483952	3.02976	2.38911e-05
NM_178336	MRPL52	79.1576	45.268	-0.806237	0.00035					ALPI	0	0	0	1
NM_015629	PRPF31	43.1934	25.1211	-0.78191	0.00035					ALPK1	0.875585	1.65811	0.921221	0.00365511
NM_001002913	PTRH1	31.8123	15.5904	-1.02893	0.00035					ALPK2	1.44123	2.88322	1.00038	0.00015
NM_000436	OXCT1	18.4095	10.7363	-0.777953	0.000356615					ALPK3	0.163169	0.306086	0.907571	0.011886
NM_001142541	SLC35B3	3.48028	7.28997	1.06671	0.000359825					ALPL	0	0	0	1
NM_001202404	ALDH7A1	0.821721	0.337368	-1.28432	0.000361817					ALPP	0	0	0	1
NM_058237	PPP4R4	0.853949	0.348912	-1.29129	0.000368057					ALPPL2	0	0.00828806	1.79769e+308	0.0786496
NM_001005567	OR51B5	6.95951	3.1832	-1.12851	0.000369769					ALS2	3.17754	2.53517	-0.32583	0.292262
NM_000514	GDNF	3.57164	1.70439	-1.06733	0.000372906					ALS2CL	0.00166459	0.0193951	3.54245	1
NM_001200030	HYAL3	0.68631	1.70985	1.31694	0.000374538					ALS2CR11	0.00629518	0	-1.79769e+308	0.0786496
NM_001100878	C8orf73	2.07423	4.45963	1.10435	0.000376196					ALS2CR12	0	0.0477418	1.79769e+308	0.000353402
NM_006026	H1FX	108.871	65.844	-0.725493	0.000378001					ALS2CR4	3.57384	2.87135	-0.315746	0.232013
NM_003410	ZFX	4.17406	7.2458	0.795693	0.000382738					ALS2CR8	0.438605	0.671518	0.614503	0.0803505
NM_002233	KCNA4	0.0795649	0.0175274	-2.18252	0.000386206					ALX1	0.168058	0.177826	0.0815041	0.87294
NM_001012300	MCRS1	6.93285	13.4063	0.95139	0.000388732					ALX3	2.42869	3.78992	0.641992	0.04285
NM_152742	GPC2	0.311824	0.0952811	-1.71047	0.000389949					ALX4	0.0126315	0.00729841	-0.791378	0.395438
NM_017724	LRRFIP2	3.18307	6.34476	0.995149	0.000392612					ALYREF	123.373	121.914	-0.0171589	0.9311
NM_001101801	FAM13B	1.62511	3.24933	0.999603	0.000398918					AMAC1L2	0.0486676	0.0438377	-0.15079	0.86874
NM_001077701	MIER1	12.0954	7.12819	-0.762851	0.000398943					AMACR	3.63775	4.1192	0.179315	0.525334
NM_001080402	CCDC61	16.993	9.07324	-0.905251	0.0004					AMACR,C1QTNF3	2.72343	3.55884	0.385984	0.1337
NM_018132	CENPQ	17.5332	9.86861	-0.829167	0.0004					AMBN	0.00483192	0	-1.79769e+308	0.158655
NM_006833	COPS6	143.742	86.695	-0.729464	0.0004					AMBP	0.185612	0.221252	0.253406	0.607592
NM_001039479	KIAA0317	11.106	17.9115	0.689555	0.0004					AMBRA1	10.814	14.1864	0.39161	0.05345
NM_000271	NPC1	189.51	110.991	-0.771835	0.0004					AMD1	34.7372	46.1337	0.40934	0.0387
NM_015187	SEL1L3	32.9966	54.5507	0.725281	0.0004					AMDHD1	1.55463	1.84265	0.245208	0.4939
NM_001042422	SLC16A3	257.464	143.774	-0.840567	0.0004					AMDHD2	40.7815	32.3138	-0.335764	0.17995
NM_001030009	RPS15A	78.8111	43.7827	-0.848037	0.000403275					AMELX	0	0	0	1
NM_021194	SLC30A1	20.6897	35.1639	0.765183	0.000404815					AMELY	0	0	0	1
NM_001136159	OTUD5	4.33061	8.46002	0.966091	0.000407099					AMFR	25.3179	25.5179	0.0113559	0.955833
NM_001040151	SCN3B	0.013959	0.0776002	2.47486	0.000413993					AMFR,NUDT21	100.814	80.947	-0.316648	0.3925
NM_014360	NKX2-8	0.706726	0.238081	-1.5697	0.000414183					AMH	2.48034	4.75908	0.940146	0.02705
NM_173591	OTOGL	0.319096	0.730133	1.19417	0.00041688					AMHR2	0	0	0	1
NM_002502	NFKB2	43.944	26.6914	-0.719292	0.000418659					AMICA1	0	0	0	1
NM_001130146	CCDC77	7.2564	3.66188	-0.986669	0.000427786					AMIGO1	2.01652	1.75748	-0.198356	0.55412
NM_001007793	BUB3	50.8615	83.6614	0.717989	0.000431451					AMIGO2	31.5681	62.0677	0.975372	5e-05
NM_001128914	PCBP2	2.6413	5.37363	1.02465	0.00043158					AMIGO3	3.97632	7.84785	0.980865	0.000439098
NM_001105562	UBE4B	3.68345	1.90484	-0.951391	0.00043561					AMMECR1	4.05275	6.56065	0.694937	0.0032
NM_000351	STS	1.98555	3.77679	0.927626	0.000436246					AMMECR1L	7.31613	8.71087	0.251737	0.23195
NM_003466	PAX8	0.822403	1.83673	1.15922	0.000438062					AMN	0.0395727	0.0603201	0.608136	0.513738
NM_198722	AMIGO3	3.97632	7.84785	0.980865	0.000439098					AMN1	1.6262	0.941381	-0.788656	0.0405
NM_213647	FGFR4	0.29796	0.0985211	-1.59661	0.000441252					AMOT	1.92724	1.24605	-0.629173	0.0302199
NM_020177	FEM1C	4.30556	7.24707	0.751196	0.00045					AMOTL1	14.4805	13.9226	-0.0566813	0.779037
NM_012394	PFDN2	257.38	130.399	-0.980968	0.00045					AMOTL2	21.2472	30.0589	0.500524	0.013603
NM_019055	ROBO4	0.266982	0.671736	1.33115	0.000452741					AMPD1	0	0	0	1
NM_002107	H3F3A	2.55329	5.83293	1.19187	0.000454572					AMPD2	4.38516	3.55868	-0.301289	0.290522
NM_152270	SLFN11	9.48811	5.45042	-0.799754	0.000455894					AMPD3	0.26555	0.519977	0.969463	0.00980187
NM_001025238	TSPAN4	8.45252	3.89894	-1.1163	0.000457721					AMPH	4.61073	4.71641	0.0326931	0.8897
NM_001080514	SCXB	0.276189	0.816528	1.56385	0.000459281					AMT	0.138964	0.277317	0.996827	1
NM_021018	HIST1H3F	0.747259	0.190197	-1.97411	0.000460194					AMT,NICN1	3.26174	3.63257	0.15535	0.5377
NM_001242487	KIAA0913	2.01314	0.950662	-1.08244	0.000468527					AMTN	1.12758	2.94603	1.38554	0.000150896
NM_001172832	ZNF300	1.05357	0.440118	-1.25932	0.000471536					AMY1A	0.387242	0	-1.79769e+308	1.10327e-05
NM_025179	PLXNA2	0.483697	1.02002	1.07642	0.000476958					AMY1B	0.0866885	0.492632	2.5066	0.116083
NM_024860	SETD6	6.3117	3.1816	-0.988278	0.000480821					AMY1C	0.0115294	0	-1.79769e+308	0.449771
NM_001827	CKS2	256.799	155.815	-0.720809	0.0005					AMY2A	0.0393583	0.0497286	0.337409	0.659336
NM_182523	CMC1	98.9707	53.3176	-0.892389	0.0005					AMY2B	0.894749	0.776522	-0.204456	0.5806
NM_024693	ECHDC3	5.73341	2.61674	-1.13162	0.0005					AMY2B,RNPC3	9.27975	7.11242	-0.383746	0.1637
NM_030940	ISCA1	9.44541	16.271	0.78462	0.0005					AMZ1	0.0919664	0.0940266	0.0319622	0.945845
NM_002415	MIF	2117.01	1232.14	-0.780858	0.0005					AMZ2	29.724	26.6978	-0.154909	0.4745
NM_001171110	FAM133A	1.16211	0.493758	-1.23487	0.000501001					AMZ2P1	1.1278	1.00341	-0.168605	0.61545
NM_017581	CHRNA9	0.220867	0.614997	1.4774	0.000502185					ANAPC1	16.4975	19.9142	0.271552	0.19475
NM_001128631	DCAKD	3.63133	1.63533	-1.15091	0.000502817					ANAPC10	6.37704	6.47023	0.0209296	0.947481
NM_024845	NAT15	9.68964	17.113	0.820582	0.000509346					ANAPC11	114.34	65.3022	-0.808125	0.00035
NM_003815	ADAM15	46.9915	82.5364	0.81263	0.000515559					ANAPC13	32.6709	52.7399	0.69089	0.00133638
NM_004093	EFNB2	10.3489	17.3239	0.743286	0.000522441					ANAPC16	3.47237	4.03362	0.216154	0.799891
NM_172351	CD46	10.3998	5.79829	-0.842859	0.000543058					ANAPC2	15.8415	22.2384	0.489346	0.0284758
NM_015193	ARC	19.6243	11.675	-0.74921	0.00055					ANAPC4	7.81173	8.20447	0.0707681	0.7573
NM_006443	C6orf108	101.516	60.0466	-0.757555	0.00055					ANAPC5	62.9056	57.8972	-0.119695	0.553527
NM_001826	CKS1B	247.574	152.124	-0.702609	0.00055					ANAPC7	24.3994	32.352	0.407006	0.077
NM_003329	TXN	1055.15	643.87	-0.712608	0.00055					ANG	0	0.937779	1.79769e+308	2.51631e-07
NM_004567	PFKFB4	3.1695	6.14463	0.95507	0.000552722					ANG,RNASE4	5.36762	4.77699	-0.16818	0.6475
NM_145239	PRRT2	0.387718	0.136992	-1.50091	0.000566059					ANGEL1	8.56027	7.78977	-0.136075	0.561017
NM_000882	IL12A	4.80967	2.17044	-1.14795	0.000569984					ANGEL2	5.99849	6.71021	0.16176	0.45585
NM_001168360	PCDH11X	0.037376	0.10719	1.51999	0.000578629					ANGPT1	0.694225	1.34989	0.959362	0.00406906
NM_001017998	GNG10	17.3086	30.6627	0.824992	0.000581042					ANGPT2	0.128318	0.0798482	-0.684394	0.112528
NM_015154	MESDC2	15.6271	25.6104	0.71268	0.000581353					ANGPT4	1.09366	2.33551	1.09458	0.0176
NM_003382	VIPR2	0.0984684	0.279863	1.50699	0.000582296					ANGPTL1	1.78611	2.43735	0.448497	0.2441
NM_015378	VPS13D	0.839621	1.56373	0.897181	0.000591455					ANGPTL2	0.002917	0	-1.79769e+308	0.158655
NM_001098416	HDAC7	8.40615	14.3439	0.770922	0.000594146					ANGPTL3	0.0314491	0.031397	-0.00239132	0.997376
NM_053026	MYLK	0.104625	0.263307	1.33152	0.000594404					ANGPTL4	1.33357	5.80057	2.12091	5e-05
NM_206914	FAM119B	0.647494	0.253396	-1.35347	0.000595413					ANGPTL5	0.0215015	0.0101484	-1.08319	0.30391
NM_014169	CHMP4A	36.3768	21.8682	-0.734184	0.0006					ANGPTL6	6.85266	9.03763	0.399279	0.4836
NM_025209	EPC1	4.4046	7.99154	0.859464	0.0006					ANGPTL7	0.129175	0.0574371	-1.16927	0.0295239
NM_022168	IFIH1	32.4111	52.3951	0.692943	0.0006					ANK1	0	0	0	1
NM_022818	MAP1LC3B	62.2671	100.546	0.69131	0.0006					ANK2	0.494743	0.918351	0.892366	0.00227255
NM_014872	ZBTB5	2.79181	5.02608	0.848237	0.0006					ANK3	1.081	1.512	0.48409	0.047
NM_001077441	BCLAF1	2.30096	4.2036	0.86939	0.000613067					ANKAR	0.402034	0.388072	-0.0509914	0.890209
NM_032116	KATNAL1	3.92154	6.72691	0.778524	0.000619213					ANKDD1A	0.575254	0.417754	-0.461545	0.224814
NM_001010986	ATP11C	5.3987	9.14842	0.760911	0.000622502					ANKFN1	0.0558526	0.0704916	0.335826	0.544788
NM_017707	ASAP3	0.123828	0.0368875	-1.74713	0.000623241					ANKFY1	14.1845	19.7103	0.474632	0.023
NM_153838	GPR115	2.2152	4.46432	1.01101	0.000623266					ANKH	3.96247	4.2562	0.103165	0.65345
NM_004096	EIF4EBP2	8.12245	13.3237	0.71401	0.000623866					ANKHD1	5.46421	3.62218	-0.593154	0.0460581
NM_003374	VDAC1	37.6166	61.1644	0.701321	0.00062678					ANKHD1,ANKHD1-EIF4EBP3,EIF4EBP3	53.4034	43.9191	-0.282085	0.5031
NM_014851	KLHL21	42.2276	68.502	0.697959	0.000631278					ANKHD1-EIF4EBP3	14.1771	13.3072	-0.0913556	0.651243
NM_001161342	TMEM171	1.67679	0.671273	-1.32073	0.000632119					ANKIB1	11.88	15.4818	0.382039	0.0581
NM_024713	C15orf29	56.0584	34.7309	-0.690712	0.000636215					ANKK1	0	0.00730413	1.79769e+308	0.0786496
NM_001955	EDN1	1.24421	0.51669	-1.26785	0.000638795					ANKLE1	1.25836	1.02525	-0.295564	0.39615
NM_002961	S100A4	0.407742	1.26466	1.63303	0.000643613					ANKLE2	25.3829	27.0208	0.0902137	0.655872
NM_001013439	FXR1	1.55581	2.88618	0.891497	0.000647762					ANKMY1	3.72668	3.11323	-0.259476	0.3918
NM_001079673	FNDC3A	6.68932	11.1018	0.73086	0.000648879					ANKMY2	18.1987	17.6194	-0.0466685	0.830212
NM_001002027	ATP5G1	270.411	165.914	-0.704724	0.00065					ANKRA2	3.67309	3.967	0.111055	0.7236
NM_001079675	ETV4	19.2061	11.3887	-0.753966	0.00065					ANKRD1	0.0853761	0.0891103	0.0617591	0.908906
NM_016199	LSM7	192.156	97.7579	-0.974996	0.00065					ANKRD10	9.58317	12.2349	0.352427	0.149136
NM_001100878	MROH6	2.20272	4.27664	0.957194	0.00065					ANKRD11	28.572	33.1239	0.213271	0.305335
NM_005000	NDUFA5	67.2188	41.102	-0.709658	0.00065					ANKRD12	3.82533	4.61516	0.270797	0.19655
NM_005950	MT1G	0.874299	2.56972	1.55542	0.00067403					ANKRD13A	12.443	11.3099	-0.137743	0.5037
NM_020400	LPAR5	0.0459494	0.174987	1.92913	0.000676376					ANKRD13B	8.4658	7.16459	-0.240762	0.2983
NM_021005	NR2F2	11.7533	19.2686	0.713192	0.000677813					ANKRD13C	5.93212	6.68255	0.17185	0.451964
NM_024536	CHPF	40.4183	65.1815	0.689455	0.000679465					ANKRD13D	14.4875	11.4732	-0.336547	0.1422
NM_003364	UPP1	39.3491	23.5455	-0.74088	0.000687204					ANKRD16	0.346847	0.412265	0.249275	0.538351
NM_001080951	PLAGL1	0.536934	1.23514	1.20186	0.000696433					ANKRD17	31.6246	37.0719	0.229277	0.2628
NM_015695	BRPF3	8.33618	13.6066	0.70685	0.0007					ANKRD18A	0.30761	0.224704	-0.453076	0.246709
NM_001146310	C1orf86	194.591	102.028	-0.931483	0.0007					ANKRD18B	0.0394198	0.0464337	0.236251	0.667362
NM_014456	PDCD4	27.2816	60.0299	1.13775	0.0007					ANKRD2	0	0	0	1
NM_000305	PON2	23.4648	38.5221	0.715188	0.0007					ANKRD20A1	0.299058	0.186352	-0.6824	0.0884262
NM_015474	SAMHD1	43.9485	74.8328	0.767856	0.0007					ANKRD20A2	0.164722	0.211385	0.359836	0.287958
NM_018259	TTC17	9.95981	16.2596	0.707104	0.0007					ANKRD20A3	0.116394	0	-1.79769e+308	0.0274881
NM_001114938	CCDC17	0.0833912	0.27162	1.70362	0.000700785					ANKRD20A4	0.139016	0.104249	-0.415226	0.350381
NM_001083953	THADA	1.59303	3.05992	0.941717	0.000706152					ANKRD20A8P,LOC90499	5.20251	4.11784	-0.337321	0.27435
NM_014234	HSD17B8	4.30929	1.88167	-1.19544	0.000718766					ANKRD20A9P	0.746115	0.532109	-0.487677	0.0323
NM_001079812	DIAPH1	7.07407	4.09136	-0.789962	0.000722653					ANKRD22	0.162048	0.173645	0.0997169	0.811228
NM_001005417	B4GALT2	1.9822	4.24591	1.09897	0.000733849					ANKRD23	1.6125	1.47933	-0.124349	0.719176
NM_001143942	RBM24	11.8608	6.5339	-0.860179	0.00073914					ANKRD23,ANKRD39	14.1801	12.0078	-0.239898	0.44445
NM_001130834	LDB2	0.32915	0.804828	1.28994	0.000740551					ANKRD26	3.6093	4.01975	0.155386	0.49585
NM_001029989	KIAA0101	12.6241	6.4279	-0.973757	0.000743567					ANKRD27	17.4076	14.6156	-0.252214	0.2067
NM_018269	ADI1	11.331	19.1512	0.757158	0.00075					ANKRD28	4.68751	3.43303	-0.44934	0.0658717
NM_001627	ALCAM	72.9662	116.718	0.67773	0.00075					ANKRD30A	0.0554873	0.024379	-1.18652	0.028192
NM_001025203	U2AF1	300.358	182.565	-0.718275	0.00075					ANKRD30B	0.950156	0.705859	-0.428785	0.2259
NM_005929	MFI2	20.3896	33.0528	0.696941	0.000758443					ANKRD30BL	1740.99	669.714	-1.37829	5e-05
NM_017912	HERC6	40.9849	66.1298	0.690208	0.00076072					ANKRD31	0.0111889	0.00497287	-1.16992	0.195737
NM_001004754	OR51I2	1.30313	0.50543	-1.36639	0.000770182					ANKRD32	8.77855	7.7581	-0.17828	0.443094
NM_198504	PAQR9	0.0230191	0.147999	2.68468	0.000778418					ANKRD33	0.032888	0.0194044	-0.761177	0.413719
NM_004922	SEC24C	7.56689	12.7069	0.74784	0.000788969					ANKRD33B	1.43576	1.00238	-0.518376	0.0797941
NM_001048173	MUTYH	4.80173	2.2449	-1.09691	0.000793607					ANKRD34A	5.26996	3.32149	-0.665964	0.006
NM_206833	CTXN1	21.8137	11.9777	-0.864878	0.0008					ANKRD34B	0.00266417	0	-1.79769e+308	0.158655
NM_015356	SCRIB	3.98256	7.15307	0.844866	0.000810938					ANKRD34C	0.0866211	0.0521655	-0.731622	0.114756
NM_020958	PPP4R4	0.54259	0.169693	-1.67693	0.000814859					ANKRD35	0.00688009	0.00291675	-1.23807	0.483499
NM_020769	RGAG1	0.712365	1.48857	1.06324	0.000827285					ANKRD36	1.5427	1.09551	-0.493856	0.0997068
NM_001085367	ZNF655	4.55383	9.13695	1.00463	0.000827346					ANKRD36B	1.64257	1.11965	-0.552903	0.0661373
NM_173216	ST6GAL1	5.31771	2.89495	-0.877266	0.000833567					ANKRD36BP1	5.05983	4.00703	-0.336557	0.3854
NM_001731	BTG1	59.5366	36.5056	-0.705657	0.00085					ANKRD37	6.94764	4.19717	-0.727107	0.3452
NM_145267	C6orf57	18.2766	7.29869	-1.32429	0.00085					ANKRD39	12.1147	10.7118	-0.177553	0.549105
NM_001142401	CD164	80.0445	127.971	0.676938	0.00085					ANKRD40	20.1429	23.5276	0.224077	0.2629
NM_001867	COX7C	1203.8	763.871	-0.6562	0.00085					ANKRD42	1.08695	1.56646	0.527224	0.12824
NM_006674	HCP5	2.63145	5.08849	0.95138	0.00085					ANKRD42,PCF11	5.45905	8.75806	0.681961	0.005
NM_032134	QRICH2	0.390297	0.911033	1.22293	0.00085					ANKRD43	0	0.00358375	1.79769e+308	0.158655
NM_001129900	ZNF673	1.01102	2.22709	1.13934	0.000851047					ANKRD44	0.333496	0.635426	0.930055	0.00842626
NM_001122630	CDKN1C	0.315096	0.0910664	-1.7908	0.000861003					ANKRD45	0.34965	0.525421	0.587561	0.132662
NM_173843	IL1RN	2.18615	0.970158	-1.1721	0.00086228					ANKRD46	2.95426	3.4204	0.211369	0.489938
NM_001144978	MTHFD2L	81.8946	51.313	-0.674444	0.000865084					ANKRD49	3.67679	4.09874	0.156736	0.5606
NM_004273	CHST3	3.14417	5.5403	0.817287	0.000868695					ANKRD5	3.28548	4.90635	0.578545	0.01925
NM_022736	MFSD1	68.8327	110.264	0.679792	0.000874186					ANKRD50	12.1719	14.0005	0.201921	0.3127
NM_148414	ATXN2L	14.1303	8.47256	-0.737922	0.000875984					ANKRD52	18.059	35.6455	0.981004	1.86624e-06
NM_002526	NT5E	100.762	168.733	0.743796	0.00087776					ANKRD53	0	0.0223869	1.79769e+308	0.00738338
NM_174917	ACSF3	0.464273	1.06739	1.20104	0.000881578					ANKRD54	10.3387	12.8298	0.311449	0.17835
NM_001135048	JDP2	5.05303	2.64401	-0.934422	0.000884005					ANKRD55	0	0.0271397	1.79769e+308	0.00233887
NM_001138	AGRP	1.85812	0.293516	-2.66233	0.0009					ANKRD56	0.0131334	0.00778413	-0.754635	0.566646
NM_006014	LAGE3	16.9277	9.78084	-0.791353	0.0009					ANKRD57	13.9749	17.4557	0.320858	0.126197
NM_001130850	CAB39	10.0723	5.81889	-0.791575	0.000900368					ANKRD58	0.0614411	0.0487631	-0.333414	0.677852
NM_001251979	RCAN3	2.59576	1.20312	-1.10937	0.000904304					ANKRD6	0.0580278	0.0279482	-1.05399	1
NM_138736	GNAO1	0.0373863	0.00458881	-3.02632	0.000908296					ANKRD63	0	0	0	1
NM_153047	FYN	2.09937	0.970813	-1.11269	0.000909257					ANKRD65	0	0	0	1
NM_001004298	C10orf90	0.189159	0.478903	1.34013	0.00091105					ANKRD7	0.9001	0.555338	-0.696719	0.29295
NM_020908	TLE3	2.57958	1.28492	-1.00545	0.000934116					ANKRD9	23.5414	15.8423	-0.571419	0.1055
NM_005174	ATP5C1	16.182	8.6154	-0.909404	0.000936445					ANKS1A	9.19326	8.98402	-0.0332158	0.875812
NM_015908	SRRT	4.39683	2.19661	-1.00119	0.000942878					ANKS1B	0	0	0	1
NM_006738	AKAP13	0.572647	0.270833	-1.08024	0.000948349					ANKS3	0.776401	1.59299	1.03686	0.00359682
NM_016500	CXorf26	17.266	28.8314	0.739708	0.00095					ANKS4B	0	0.00598485	1.79769e+308	0.0786496
NM_002189	IL15RA	37.2452	18.0462	-1.04536	0.00095					ANKS6	12.6506	10.2538	-0.303049	0.4638
NM_003995	NPR2	8.04306	13.0772	0.701236	0.00095					ANKZF1	13.3962	11.3406	-0.240325	0.27075
NM_012413	QPCT	6.92145	11.7545	0.764064	0.00095					ANLN	54.4369	64.3343	0.241003	0.2564
NM_021133	RNASEL	1.4981	2.7985	0.901518	0.00095					ANO1	0	0	0	1
NM_024581	FAM184A	1.39627	0.64601	-1.11195	0.000951032					ANO10	4.35341	7.21008	0.727869	0.00953102
NM_031459	SESN2	21.9047	35.0841	0.679577	0.000955423					ANO2	0.0288196	0.0398828	0.468715	0.434293
NM_182917	EIF4G1	25.4213	40.5469	0.673555	0.000956492					ANO3	3.03027	4.6368	0.613684	0.0141743
NM_173674	DCBLD1	9.29136	16.3071	0.81154	0.000961683					ANO4	0.825171	0.969394	0.232389	0.496215
NM_003532	HIST1H3E	0.548189	1.56338	1.51192	0.000980078					ANO5	0	0	0	1
NM_001134650	EIF4E3	0.130235	0.0467137	-1.47921	0.000984351					ANO6	14.9199	18.1311	0.281233	0.1717
NM_001225	CASP4	426.789	204.859	-1.0589	0.001					ANO7	0.575083	0.355683	-0.69318	1
NM_001848	COL6A1	11.1169	17.9492	0.691163	0.001					ANO8	2.76392	1.95384	-0.500407	0.4506
NM_152678	FAM116A	3.31955	5.73233	0.788136	0.001					ANO9	0	0.00357374	1.79769e+308	0.158655
NM_020840	FNIP2	13.8089	21.7202	0.653443	0.001					ANP32A	75.5311	53.4833	-0.497983	0.0155
NM_001024732	MECR	15.867	9.08298	-0.804789	0.001					ANP32B	241.978	215.308	-0.168472	0.398
NM_000532	PCCB	19.3579	11.4295	-0.760154	0.001					ANP32C	1.20764	1.21053	0.00344071	0.992995
NM_016322	RAB14	16.3532	25.8465	0.660395	0.001					ANP32D	0.194461	0.422748	1.12032	0.109786
NM_175733	SYT9	2.59745	1.64679	-0.657434	0.001					ANP32E	69.8186	54.5181	-0.356876	0.0798429
NM_003564	TAGLN2	261.05	412.074	0.658578	0.001					ANPEP	0.0313385	0.0608238	0.956701	0.0903364
NM_001126132	TNNT1	16.3914	8.77098	-0.902131	0.001					ANTXR1	22.4031	28.1495	0.329408	0.16175
NM_177985	ARL5A	2.50426	1.18088	-1.08453	0.00100941					ANTXR2	22.5678	32.3078	0.517615	0.0392
NM_145331	MAP3K7	1.98046	3.97482	1.00505	0.00103642					ANUBL1	1.36106	1.08565	-0.326161	0.330882
NM_001167676	LOC100128071	0.237057	0.777868	1.71429	0.00104486					ANXA1	909.955	1035.77	0.186835	0.39795
NM_015603	CCDC9	29.8969	14.9825	-0.996718	0.00105					ANXA10	1.881	1.62772	-0.20865	0.557411
NM_176812	CHMP4B	124.194	75.2681	-0.722488	0.00105					ANXA11	54.5786	39.1955	-0.47765	0.0184312
NM_052941	GBP4	0.957362	1.83402	0.937875	0.00105					ANXA13	0	0	0	1
NM_177424	STX12	7.29908	12.1727	0.737867	0.00105					ANXA2	9.68148	22.7844	1.23475	7.79037e-07
NM_182728	SLC7A8	0.177317	0.0593497	-1.57902	0.00105645					ANXA2P2	5.93344	3.78459	-0.648729	0.0936
NM_005627	SGK1	3.59226	6.88081	0.937688	0.00106358					ANXA3	0.948691	0.6671	-0.508035	0.306
NM_018398	CACNA2D3	0.0545055	0.0046127	-3.56272	0.00106388					ANXA4	15.081	14.8768	-0.0196693	0.9275
NM_033272	KCNH7	0.109403	0.0354191	-1.62706	0.00106718					ANXA5	263.137	300.624	0.192143	0.33905
NM_181425	FXN	0.293674	0.648693	1.14332	0.00106946					ANXA6	80.6301	72.246	-0.1584	0.4252
NM_130471	MADD	1.6274	0.791466	-1.03997	0.00109349					ANXA7	65.8042	59.9552	-0.134294	0.506076
NM_001099272	BTBD9	1.34733	2.34607	0.80014	0.0011					ANXA8	0.0304628	0.0524987	0.785233	0.415545
NM_001171747	C3orf52	3.07221	5.58879	0.863257	0.0011					ANXA8L1	0.0343427	0.00013687	-7.97106	0.962457
NM_001040437	C6orf48	573.113	325.593	-0.815751	0.0011					ANXA8L2	0.030762	0.0256629	-0.261466	0.765173
NM_017540	GALNT10	8.06941	12.7501	0.659969	0.0011					ANXA9	0.854122	0.714707	-0.25709	0.55235
NM_170606	MLL3	4.28124	6.81139	0.669921	0.0011					AOAH	0	0.0217225	1.79769e+308	0.00743999
NM_080657	RSAD2	91.8239	144.292	0.652053	0.0011					AOC2	0.487369	1.71479	1.81495	0.1263
NM_172070	UBR3	5.12731	8.16762	0.671712	0.0011					AOX1	33.6235	27.5694	-0.286404	0.156336
NM_002149	HPCAL1	30.6526	49.4801	0.690841	0.00112043					AP1AR	17.2422	19.436	0.172792	0.39445
NM_022551	RPS18	21.2423	10.8142	-0.974021	0.00112394					AP1B1	39.1064	46.9539	0.263841	0.1979
NM_080592	C2orf28	29.0404	47.9341	0.722988	0.00112489					AP1G1	15.1885	23.6053	0.636128	0.0067
NM_001025077	CUGBP2	1.31874	0.662363	-0.993465	0.00113203					AP1G2	16.0248	18.9597	0.242625	0.265467
NM_002178	IGFBP6	37.5278	62.0306	0.72502	0.0011368					AP1G2,JPH4	15.378	19.7762	0.362901	0.15135
NM_145810	CDCA7	29.2444	18.0957	-0.69251	0.00114117					AP1M1	44.0206	50.7226	0.204449	0.3031
NM_144989	DNAH14	2.90003	1.29093	-1.16766	0.00114502					AP1M2	3.18713	2.39331	-0.41325	0.20065
NM_001177384	CPEB2	1.55001	2.92215	0.914755	0.00114602					AP1S1	100.775	77.5871	-0.377248	0.05835
NM_016234	ACSL5	18.6166	29.7114	0.674424	0.0011466					AP1S2	10.6132	7.64195	-0.473853	0.0619
NM_015137	EFR3A	15.5131	24.7727	0.675264	0.00115					AP1S3	4.50202	3.39351	-0.407794	0.1351
NM_020243	TOMM22	118.822	74.3012	-0.677341	0.00115					AP2A1	69.6094	60.5881	-0.200247	0.31785
NM_004417	DUSP1	47.6435	29.8004	-0.676947	0.00115656					AP2A2	4.37337	6.35933	0.54013	0.0316436
NM_005556	KRT7	0.224374	0.605892	1.43315	0.0011567					AP2B1	42.9203	62.052	0.536055	0.0082
NM_018044	NSUN5	2.7499	5.47129	0.992499	0.00115702					AP2M1	225.582	250.71	0.152366	0.487074
NM_001001786	BLID	1.59213	0.63871	-1.31772	0.0011571					AP2S1	238.966	212.507	-0.169292	0.384
NM_080655	C9orf30	16.1705	26.9996	0.739572	0.00116575					AP3B1	20.2899	24.9684	0.299342	0.1395
NM_002709	PPP1CB	21.8325	34.4951	0.659913	0.00116686					AP3B2	0	0	0	1
NM_153013	C5orf33	2.37952	1.15086	-1.04797	0.00116735					AP3D1	73.4153	78.0604	0.0885098	0.6633
NM_130440	PTPRF	21.8151	13.8476	-0.655686	0.00119078					AP3M1	3.32426	5.16852	0.636718	0.0117585
NM_001142472	FAIM3	27.1116	10.2472	-1.40369	0.0012					AP3M2	9.27473	7.32041	-0.34138	0.148743
NM_018648	NOP10	307.78	194.773	-0.660111	0.0012					AP3S1	26.9359	32.5348	0.272453	0.228923
NM_006912	RIT1	6.0961	10.0456	0.720601	0.0012					AP3S2	10.8336	9.18188	-0.238654	0.261637
NM_003246	THBS1	0.580392	1.21345	1.06402	0.0012					AP3S2,C15orf38,C15orf38-AP3S2	15.756	16.3889	0.0568163	0.7932
NM_052913	TMEM200A	1.80291	3.44364	0.933608	0.0012					AP4B1	9.87741	12.424	0.330931	0.2054
NM_006336	ZER1	5.25718	9.07165	0.787075	0.00121004					AP4E1	4.5697	5.61697	0.297691	0.1687
NM_000512	GALNS	13.4212	22.2426	0.728813	0.00121078					AP4M1	8.47776	6.28206	-0.432445	0.7879
NM_198834	ACACA	1.61529	2.85523	0.821813	0.00121906					AP4S1	2.61909	2.06315	-0.34422	0.326195
NM_001449	FHL1	0.970197	0.415486	-1.22348	0.00122707					AP5B1	15.7584	17.6199	0.16108	0.4664
NM_001164840	LYRM4	11.0127	5.33377	-1.04594	0.00122831					APAF1	3.57118	2.99881	-0.252013	0.2767
NM_001193316	C14orf133	2.43601	4.77946	0.972326	0.00123038					APBA1	0.376333	0.238779	-0.656334	0.0747339
NM_213645	WARS	43.3548	68.331	0.656347	0.00123079					APBA2	7.44085	9.33972	0.327913	0.138
NM_016229	CYB5R2	0.140132	0.0122863	-3.51166	0.00123299					APBA3	14.634	11.8794	-0.300854	0.1988
NM_004490	GRB14	2.37126	0.8537	-1.47385	0.00125					APBB1	2.13457	1.0229	-1.06128	0.00194684
NM_033199	UCN2	2.36657	4.93821	1.06119	0.00125094					APBB1IP	28.6684	35.9321	0.325811	0.1074
NM_001128310	SPARCL1	0.00537845	0.0454399	3.0787	0.001253					APBB2	9.00874	12.2548	0.443955	0.206264
NM_001198827	C8orf58	0.325532	0.804249	1.30484	0.00125896					APBB3	2.54182	3.3178	0.384366	0.25615
NM_001029891	PGAM4	9.90549	17.3467	0.808358	0.0012624					APC	6.92544	8.78521	0.343171	0.08585
NM_002428	MMP15	0.5921	1.29748	1.1318	0.00126765					APC2	1.28903	2.41824	0.907668	0.05635
NM_018480	TMEM126B	17.9919	9.73471	-0.88614	0.00128133					APCDD1L	2.87048	4.73796	0.722973	0.005
NM_021958	HLX	46.6821	73.4861	0.654603	0.00128359					APCS	0	0	0	1
NM_021229	NTN4	0.434174	1.11533	1.36112	0.0013					APEH	57.3954	48.2162	-0.251418	0.20295
NM_000311	PRNP	397.893	245.371	-0.697418	0.0013					APEX1	13.9445	8.47955	-0.717634	0.00717428
NM_014011	SOCS5	4.12898	6.80866	0.721585	0.0013					APEX2	33.4075	34.3177	0.0387824	0.8486
NM_001005158	SFMBT1	0.814789	1.68366	1.0471	0.00130452					APH1A	18.3412	15.9643	-0.20024	0.405115
NM_145030	C7orf47	31.5392	17.1923	-0.875388	0.00132037					APH1B	0.485813	0.449764	-0.111234	0.764081
NM_001170687	MIB2	1.33149	2.78439	1.06432	0.00132355					API5	32.607	36.4752	0.161733	0.42735
NM_001130849	CAB39	1.35702	2.7007	0.992888	0.00132537					APIP	10.9386	9.23021	-0.244999	0.377972
NM_001171941	FNDC5	0.0992262	0.0240113	-2.04701	0.00132961					APITD1	5.2798	4.4333	-0.252102	0.704299
NM_015391	ANAPC13	32.6709	52.7399	0.69089	0.00133638					APITD1,APITD1-CORT,CORT	12.1325	13.1084	0.111614	0.6405
NM_015987	HEBP1	54.8327	33.9504	-0.691607	0.00133697					APITD1-CORT	0.219783	0.172231	-0.351738	1
NM_205855	FAM180A	0.0726592	0.224828	1.6296	0.00133711					APLF	0.855497	0.704796	-0.279555	0.4238
NM_005690	DNM1L	12.4347	19.7868	0.670164	0.00134035					APLN	0.072493	0.367332	2.34117	4.78015e-07
NM_181847	AMIGO2	17.571	27.831	0.663501	0.00134137					APLNR	0	0	0	1
NM_000404	GLB1,TMPPE	25.4203	40.0871	0.657155	0.00135					APLP2	38.9188	21.3258	-0.867866	1.90391e-05
NM_012412	H2AFV	93.7075	54.2186	-0.789376	0.00135					APOA1	0.0245621	0	-1.79769e+308	0.0786496
NM_001122769	LCA5	1.82049	0.894694	-1.02486	0.00135837					APOA1BP	70.6268	47.5965	-0.56936	0.0063
NM_032438	L3MBTL3	4.8431	2.65069	-0.869561	0.00136931					APOA2	0	0.017648	1.79769e+308	0.158655
NM_001042588	SNUPN	7.72338	14.006	0.858737	0.00137081					APOA4	0	0	0	1
NM_017626	DNAJB12	17.3195	27.5845	0.671467	0.00137171					APOA5	0	0	0	1
NM_002937	RNASE4	1.40772	0.613013	-1.19937	0.00137882					APOB	0	0.000560585	1.79769e+308	0.158655
NM_018205	LRRC20	1.78791	0.826266	-1.1136	0.00137902					APOB48R	0.00336087	0.00878874	1.38682	0.405134
NM_001268	RCBTB2	0.400689	0.912219	1.1869	0.0013886					APOBEC1	0	0	0	1
NM_006873	STON1	0.657821	0.296757	-1.14841	0.00139078					APOBEC2	0.0457516	0.0265716	-0.783936	0.353406
NM_018309	TBC1D23	1.75572	3.40205	0.954339	0.00139334					APOBEC3A,APOBEC3B	53.0715	42.1398	-0.332754	0.1078
NM_012062	DNM1L	8.4184	5.00692	-0.749622	0.0013989					APOBEC3C	48.0105	49.495	0.043932	0.8551
NM_001134999	FERMT2	17.8268	28.4761	0.675703	0.0014					APOBEC3D	4.79325	3.90785	-0.294628	0.25845
NM_001165417	SLC25A11	70.3644	45.112	-0.641333	0.0014					APOBEC3F	3.5877	3.28386	-0.127668	0.74095
NM_016075	VPS36	5.83407	9.50202	0.703731	0.0014					APOBEC3G	3.80729	3.5562	-0.0984295	0.7309
NM_001205028	MDM1	2.13161	1.01573	-1.06942	0.0014085					APOBEC4	0.0452741	0.0207695	-1.12422	0.106552
NM_001170766	LCOR	2.44909	4.23096	0.788739	0.00141136					APOC1	3.52913	3.44645	-0.0342014	0.96575
NM_004428	EFNA1	0.623443	0.244493	-1.35047	0.00141338					APOC3	0	0	0	1
NM_001009613	SPANXN4	0.866319	0.26758	-1.69493	0.00141553					APOD	0.0255631	0.0582004	1.18696	0.224264
NM_001184786	PARD3	2.17723	1.12448	-0.953233	0.00141778					APOF	0.0127277	0.0157018	0.302958	0.818063
NM_001135024	PDHX	2.66038	5.12273	0.945279	0.00142136					APOL1	51.9742	56.702	0.125606	0.5213
NM_000319	PEX5	2.0349	0.960438	-1.08319	0.00142928					APOL2	40.8379	54.2546	0.409837	0.04045
NM_001128921	MARK3	1.49786	3.00498	1.00446	0.00144419					APOL3	4.54444	6.43273	0.501328	0.0499
NM_017698	TMEM164	3.61823	6.31919	0.804457	0.00144592					APOL6	11.3356	13.4972	0.251792	0.2053
NM_213622	STAMBP	5.67885	9.20969	0.697553	0.00144989					APOLD1	1.28121	0.981142	-0.384978	0.245913
NM_022039	FBXW4	7.26512	12.5799	0.792064	0.00145					APOM	0.462414	0.56118	0.279278	0.544161
NM_014970	KIFAP3	10.6944	16.9061	0.660694	0.00145					APOO	9.80538	7.54013	-0.378983	0.201266
NM_001171155	PET100	115.807	64.6413	-0.841191	0.00145					APOOL	5.19552	4.6355	-0.164542	0.6211
NM_001160210	SLC25A13	14.6769	23.0242	0.649609	0.00145					APOPT1	10.7906	13.0429	0.273497	0.2548
NM_014023	WDR37	3.21133	5.38428	0.74558	0.00145					APP	289.05	324.862	0.168505	0.43895
NM_017933	PID1	10.1615	5.81778	-0.804575	0.00145865					APPBP2	8.67965	12.2761	0.500143	0.109
NM_001035254	FAM102A	10.3596	16.7873	0.696404	0.00145937					APPL1	12.2891	10.3375	-0.249498	0.3127
NM_001143883	PPIAL4B	0.355244	0.0174798	-4.34505	0.00146134					APPL2	3.13098	2.61723	-0.258573	0.3174
NM_001164825	C1orf212	2.67801	4.75344	0.82781	0.00146211					APRT	110.499	97.3003	-0.183523	0.39665
NM_207418	FAM72D	28.3397	17.6583	-0.682477	0.00146402					APTX	14.4858	15.8026	0.125519	0.56585
NM_001170750	SRPX	3.88074	1.8758	-1.04883	0.00146638					AQP1	0.0195447	0.00617742	-1.6617	0.155253
NM_199327	SPRY1	1.92035	0.886875	-1.11457	0.00147037					AQP10	0.0201746	0.00575691	-1.80917	0.277472
NM_005321	HIST1H1E	7.80042	3.66103	-1.0913	0.00147078					AQP11	1.71572	2.11325	0.30065	0.377106
NM_152558	IQCE	2.38686	4.20999	0.818703	0.00147128					AQP12A	0.0115166	0	-1.79769e+308	0.158655
NM_152305	KTELC1	7.05013	11.8349	0.747328	0.00147816					AQP12B	0	0	0	1
NM_005980	S100P	0.553562	1.48003	1.41881	0.00148563					AQP2	0	0	0	1
NM_001092	ABR	25.9848	39.8747	0.617803	0.0015					AQP3	0.0183385	0.105212	2.52035	0.00579196
NM_001131064	ACP2	17.376	28.0372	0.690245	0.0015					AQP5	0	0	0	1
NM_004346	CASP3	10.0983	16.5053	0.708817	0.0015					AQP6	0.0316747	0.0155275	-1.02851	0.255369
NM_178570	RTN4RL2	28.9694	16.6858	-0.795908	0.0015					AQP7	0	0	0	1
NM_014260	PFDN6	91.9669	56.8604	-0.69369	0.00153476					AQP8	0	0.00845537	1.79769e+308	0.158655
NM_018169	C12orf35	2.94064	4.87305	0.728696	0.00155					AQP9	0.0600413	0.0255096	-1.23492	0.0458544
NM_003965	CCRL2	1.873	4.12516	1.1391	0.00155					AQR	12.5148	15.1807	0.278605	0.16415
NM_177939	P4HTM	1.70809	3.63275	1.08868	0.00155					AR	0	0	0	1
NM_001077446	TSEN34	26.57	17.0242	-0.642215	0.00155					ARAF	39.0668	29.6875	-0.396089	0.26435
NM_001136472	LITAF	12.0936	6.90736	-0.80804	0.00155742					ARAP1	22.754	21.598	-0.0752179	0.710989
NM_001146291	ZNF674	0.853611	0.390092	-1.12976	0.00156232					ARAP2	1.98352	2.51858	0.344552	0.1453
NM_003256	TIMP4	2.61989	5.33241	1.02528	0.00156555					ARAP3	7.80672	7.25767	-0.10521	0.62375
NM_000393	COL5A2	8.73018	13.5108	0.630027	0.0016					ARC	19.6243	11.675	-0.74921	0.00055
NM_020647	JPH1	10.4018	6.33687	-0.714991	0.0016					ARCN1	44.3508	60.3644	0.444736	0.0233
NM_007080	LSM6	42.0012	24.6483	-0.768939	0.0016					ARD1A	45.9747	48.0959	0.0650738	0.769871
NM_001098811	SEPT8	9.1522	14.3872	0.652596	0.0016					ARD1B	49.983	55.5363	0.151995	0.45883
NM_181357	DCAF11	1.83457	0.881829	-1.05687	0.00160699					AREG	1.82569	1.55584	-0.230744	0.420274
NM_001011670	CHCHD7	5.77177	2.8786	-1.00365	0.00160819					ARF1	11.4154	16.2192	0.506718	0.0392468
NM_001136474	VASH2	1.0273	0.477607	-1.10497	0.00161279					ARF3	84.4562	90.8364	0.105068	0.614203
NM_018950	HLA-F	13.7241	23.96	0.803921	0.00162062					ARF4	101.49	132.862	0.388598	0.0508
NM_002960	S100A3	1.48146	3.35437	1.17902	0.00162114					ARF5	31.0576	32.7646	0.0771921	0.7291
NM_002214	ITGB8	0.20043	0.085533	-1.22855	0.00162294					ARF6	42.6386	36.6245	-0.219354	0.26335
NM_031479	INHBE	2.10843	4.19433	0.99227	0.00162539					ARFGAP1	23.9915	23.5015	-0.0297705	0.887
NM_017867	C4orf27	29.9552	18.1803	-0.720427	0.00165					ARFGAP2	29.6811	26.293	-0.174867	0.396396
NM_001136199	GRAMD1A	35.8652	22.0688	-0.700575	0.00165					ARFGAP3	12.7329	11.3724	-0.163025	0.45475
NM_145263	SPATA18	1.94281	3.42605	0.818403	0.00165					ARFGEF1	9.43205	12.4495	0.400447	0.07955
NM_001042758	SRGAP2	5.35161	2.92699	-0.870554	0.00165031					ARFGEF2	11.9547	16.5275	0.467294	0.01865
NM_004029	IRF7	3.99221	7.6929	0.946341	0.00165351					ARFIP1	9.12526	6.71709	-0.442029	0.0744278
NM_024819	DCAKD	1.6496	3.37514	1.03283	0.00169254					ARFIP2	10.9688	12.3838	0.175051	0.5295
NM_024713	C15orf29	75.4571	48.6245	-0.633973	0.0017					ARFRP1	12.8397	9.99141	-0.361852	0.339
NM_001767	CD2	8.4304	4.8133	-0.808575	0.0017					ARG1	0.0200887	0.0375567	0.902686	0.42219
NM_022839	MRPS11	50.7984	32.3452	-0.651233	0.0017					ARG2	8.18826	6.37392	-0.361376	0.182181
NM_003414	ZNF267	4.6521	7.67207	0.721734	0.0017					ARGFX	0	0	0	1
NM_005365	MAGEA9	26.1058	17.3818	-0.586793	0.0017067					ARGLU1	45.7142	33.7205	-0.439014	0.06825
NM_001172698	PPARGC1B	1.56733	0.840319	-0.899296	0.0017275					ARHGAP1	31.2485	39.0871	0.322905	0.10485
NM_001206702	SP100	69.7663	45.0007	-0.632583	0.00174923					ARHGAP10	7.84512	9.48458	0.273788	0.2128
NM_001198595	STON1	0.624199	0.285787	-1.12706	0.00174938					ARHGAP11A	31.2075	29.9481	-0.0594293	0.76937
NM_016311	ATPIF1	313.708	196.66	-0.673718	0.00175					ARHGAP11B	4.29836	4.76517	0.148742	0.6874
NM_001127322	CBX5	33.2864	10.6138	-1.649	0.00175					ARHGAP12	7.97899	9.57411	0.262933	0.22285
NM_004961	GABRE	1.43832	2.79373	0.957811	0.00175					ARHGAP15	2.3575	3.29016	0.480899	0.12175
NM_014975	MAST1	3.56323	1.12431	-1.66415	0.00175					ARHGAP17	3.48132	2.41986	-0.524712	0.075451
NM_138288	SPTSSA	25.3185	16.2614	-0.638741	0.00175					ARHGAP18	23.6473	19.5615	-0.27366	0.182457
NM_001178118	MINPP1	6.82545	3.65722	-0.900176	0.00175231					ARHGAP19	8.98704	7.60602	-0.240706	0.274444
NM_145267	C6orf57	9.57298	4.59324	-1.05946	0.00178363					ARHGAP19,SLIT1	5.89266	6.1196	0.0545185	0.82115
NM_172069	PLEKHH2	0.701435	0.303672	-1.2078	0.0018					ARHGAP20	0.0951065	0.0400226	-1.24873	0.00653697
NM_001006636	GTDC1	3.12943	1.56091	-1.00351	0.00181328					ARHGAP21	15.799	24.4326	0.628973	0.0036
NM_001130100	KIFC3	27.5931	42.906	0.636875	0.00181375					ARHGAP22	5.50029	4.73052	-0.217508	0.39275
NM_014217	KCNK2	0.162136	0.0561356	-1.53021	0.00181976					ARHGAP23	6.58484	8.14955	0.307573	0.1588
NM_181843	NUDT8	1.68604	0.685095	-1.29926	0.001845					ARHGAP24	10.0466	12.5889	0.325451	0.1125
NM_023105	FGFR1	1.10833	2.14719	0.954067	0.00184853					ARHGAP25	0	0	0	1
NM_001124767	SMIM4	47.1856	26.2674	-0.845072	0.00185					ARHGAP26	1.08309	1.85054	0.772789	0.00591604
NM_032859	ABHD13	5.10384	2.94008	-0.795729	0.00185279					ARHGAP27	0.780885	1.19727	0.616565	0.0852
NM_001164730	REEP1	0.015892	0.0789922	2.31341	0.00185681					ARHGAP28	0.84322	0.856883	0.0231892	0.93815
NM_001135811	FAM60A	13.3277	8.0511	-0.727168	0.00186181					ARHGAP29	0.023054	0.0378746	0.716213	0.147347
NM_006654	FRS2	1.99395	3.51293	0.817045	0.00187448					ARHGAP30	0.0795245	0.0647521	-0.296473	1
NM_001142551	WDR47	9.38943	5.68789	-0.723143	0.00189266					ARHGAP31	2.10643	1.92264	-0.131708	0.5754
NM_016357	LIMA1	7.8279	4.61842	-0.761227	0.00189455					ARHGAP32	3.00254	3.16984	0.078228	0.7079
NM_001170704	MBNL3	1.69594	0.942413	-0.847657	0.00189607					ARHGAP33	3.21711	1.78387	-0.850751	0.0021
NM_014170	GTPBP8	23.4001	14.3944	-0.701002	0.0019					ARHGAP35	10.9573	11.8949	0.118454	0.5521
NM_013274	POLL	2.15244	1.03187	-1.06071	0.00190144					ARHGAP39	1.96042	2.09781	0.0977157	0.71895
NM_000212	ITGB3	12.4379	19.4932	0.648234	0.00190905					ARHGAP4	0.0217056	0.0195828	-0.148481	0.858518
NM_014058	TMPRSS11E	0.0484398	0.161047	1.73321	0.00191502					ARHGAP42,TMEM133	1.43711	2.00683	0.481744	0.0899
NM_001080850	CCDC30	13.4111	8.24796	-0.701317	0.00192716					ARHGAP5	8.15527	9.67688	0.24681	0.232
NM_001164	APBB1	2.13457	1.0229	-1.06128	0.00194684					ARHGAP5-AS1	1.81957	1.48288	-0.29519	0.50465
NM_032256	TMEM117	0.280378	1.03881	1.88949	0.00195					ARHGAP6	0.835381	0.584031	-0.51639	0.1371
NM_025079	ZC3H12A	35.7476	23.293	-0.61795	0.00195					ARHGAP9	0.0318871	0.0248354	-0.360575	1
NM_001042751	STAG2	4.20292	2.42938	-0.790805	0.00195132					ARHGDIA	370.025	377.675	0.0295198	0.89085
NM_012337	CCDC19	0.692124	1.53035	1.14476	0.00196567					ARHGDIB	11.6573	22.0386	0.9188	5e-05
NM_001139444	BET3L	0.09245	0.308032	1.73634	0.00197263					ARHGDIG	0	0	0	1
NM_004045	ATOX1	315.444	186.679	-0.756826	0.002					ARHGEF1	64.4063	55.1875	-0.22286	0.27305
NM_001142853	HES6	3.8729	1.5332	-1.33687	0.002					ARHGEF10	6.08924	7.29377	0.260402	0.2182
NM_002949	MRPL12	138.433	89.5591	-0.628273	0.002					ARHGEF10L	0.533168	0.814112	0.610637	0.0858194
NM_001130012	SLC9A3R2	24.0916	37.9663	0.656188	0.002					ARHGEF11	4.73182	7.38602	0.642402	0.00429539
NM_001163545	SYNRG	0.614716	1.20364	0.969415	0.00201592					ARHGEF12	8.72191	12.1632	0.479807	0.0184693
NM_017740	ZDHHC7	12.79	7.66017	-0.739572	0.00202723					ARHGEF16	0.015826	0.00351523	-2.17061	0.178395
NM_014659	HISPPD2A	1.09931	0.53568	-1.03715	0.00203334					ARHGEF17	4.36103	5.41135	0.31132	0.1455
NM_015398	FAM149A	0.234787	0.0862888	-1.44411	0.00204291					ARHGEF18	6.18041	5.83628	-0.082653	0.7125
NM_015353	KCTD2	7.35086	11.6872	0.668943	0.00205					ARHGEF19	13.6989	11.2991	-0.27785	0.273
NM_005105	RBM8A	17.759	10.8088	-0.716351	0.00205					ARHGEF2	6.51851	9.36363	0.522526	0.0279815
NM_001037172	ACPL2	1.13253	0.524539	-1.11043	0.00205474					ARHGEF25	4.5619	4.474	-0.028069	0.911
NM_001333	CTSL2	0.173523	0.066769	-1.37787	0.00205745					ARHGEF26	2.8855	2.17046	-0.410825	0.124
NM_001145645	TNFSF13B	0.876338	1.83653	1.06743	0.00206466					ARHGEF3	2.62984	3.49255	0.40931	0.1056
NM_001199260	TOR1AIP2	11.7971	7.60752	-0.632936	0.00207194					ARHGEF35	2.81272	3.11228	0.146003	0.6096
NM_001012989	UBE2NL	1.31039	2.82332	1.10739	0.0020963					ARHGEF38	0.0422026	0.0208002	-1.02073	0.0632813
NM_052948	ARHGAP33	3.21711	1.78387	-0.850751	0.0021					ARHGEF4	0.0314772	0.00363067	-3.116	0.087721
NM_004313	ARRB2	30.746	19.0912	-0.68749	0.0021					ARHGEF40	8.36614	7.82529	-0.0964177	0.646
NM_001470	GABBR1	3.63908	2.15488	-0.75597	0.0021					ARHGEF5	1.06499	1.54614	0.537838	0.0637
NM_001080383	GJC1	20.7122	10.5525	-0.972896	0.0021					ARHGEF5L	6.01383	6.69376	0.154533	0.572986
NM_002213	ITGB5	19.7892	30.5425	0.626104	0.0021					ARHGEF6	4.98652	6.1313	0.298158	0.1784
NM_024540	MRPL24	108.546	70.3067	-0.626575	0.0021					ARHGEF7	13.8403	16.5598	0.258812	0.210155
NM_152716	PATL1	27.249	41.6371	0.611665	0.0021					ARHGEF9	0	0	0	1
NM_198966	PTHLH	1.51774	3.21952	1.08492	0.00210109					ARID1A	24.4375	27.7296	0.182328	0.373641
NM_001177413	RPS27A	6.29766	12.0959	0.941624	0.00212346					ARID1B	13.363	15.7388	0.236089	0.242935
NM_001104588	SLFN11	3.22712	5.53082	0.777247	0.00212485					ARID2	8.47096	7.88308	-0.103765	0.615288
NM_001040020	FAM3C	23.3046	36.35	0.641344	0.00214789					ARID3A	6.67779	5.21727	-0.356075	0.1514
NM_020925	CACHD1	2.02426	1.13857	-0.830175	0.00215					ARID3B	1.131	1.08772	-0.0562946	0.865717
NM_000629	IFNAR1	9.49419	14.7096	0.631643	0.00215					ARID3C	0.00873168	0.016444	0.913227	0.605266
NM_001014990	MRPL22	22.9807	14.655	-0.64903	0.00215					ARID4A	3.04854	3.72394	0.288709	0.20645
NM_001197109	SCHIP1	3.62811	6.89613	0.926569	0.00215842					ARID4B	6.45921	7.99142	0.307095	0.1428
NM_016530	RAB8B	11.5115	7.19535	-0.677933	0.00215844					ARID5A	4.24693	3.87922	-0.130653	0.6444
NM_001128164	ATXN1	1.63332	2.80294	0.779139	0.00216035					ARID5B	1.78907	1.2822	-0.48059	0.0878439
NM_006178	NSF	14.3055	22.2927	0.639995	0.00216219					ARIH1	19.1849	20.4668	0.0933111	0.64015
NM_001328	CTBP1	11.6163	19.1951	0.724592	0.00216416					ARIH2	36.358	42.4827	0.224601	0.2919
NM_032017	STK40	6.18857	10.3123	0.736693	0.00216806					ARL1	13.8484	18.685	0.432154	0.04015
NM_004170	SLC1A1	2.7757	1.42905	-0.957798	0.00217417					ARL10	0.0233871	0.0116507	-1.00529	0.340005
NM_001123375	HIST2H3D	0.790185	0.247911	-1.67237	0.00218053					ARL11	0.00297206	0.00242358	-0.294324	0.885298
NM_000709	BCKDHA	65.721	42.5021	-0.628818	0.0022					ARL13A	0.00709269	0.0235529	1.7315	0.488785
NM_016074	BOLA1	15.953	8.15698	-0.967725	0.0022					ARL13B	11.1199	8.99764	-0.30553	0.169405
NM_001039706	C7orf63	0.780752	0.241525	-1.69269	0.0022					ARL14	0.0159793	0.0196066	0.295139	0.822679
NM_153711	FAM26E	2.83665	4.79757	0.758116	0.0022					ARL15	3.15303	2.69704	-0.225363	0.4234
NM_003794	SNX4	6.56633	10.8129	0.719595	0.0022					ARL16	13.5578	14.0802	0.0545501	0.9581
NM_024026	MRP63	42.5041	15.6027	-1.44581	0.00225					ARL17	0.0413262	0.241687	2.54801	1
NM_052813	CARD9	0.112756	0.31236	1.47001	0.00225714					ARL17B	0	0	0	1
NM_001148	ANK2	0.494743	0.918351	0.892366	0.00227255					ARL17P1	1.81156	1.39858	-0.373271	0.22427
NM_001145257	IRAK4	2.46963	1.28248	-0.945361	0.00227972					ARL2	5.66389	6.49339	0.197177	0.544681
NM_001144891	MBIP	3.33367	1.63835	-1.02486	0.00229764					ARL2,SNX15	190.131	184.967	-0.0397248	0.8427
NM_001135635	C11orf68	92.8627	60.1563	-0.626385	0.0023					ARL2BP	18.1777	22.701	0.320587	0.1218
NM_182528	C1QL2	1.07994	0.421484	-1.35741	0.0023					ARL2-SNX15	0.354483	0.142368	-1.31609	1
NM_001233	CAV2	9.12589	14.5209	0.670092	0.0023					ARL3	46.9938	29.6495	-0.664463	0.03965
NM_015086	DDN	1.53993	0.691662	-1.15472	0.0023					ARL4A	4.26043	6.36709	0.579635	0.01835
NM_012242	DKK1	1.35537	2.96298	1.12837	0.0023					ARL4C	2.87284	3.94183	0.45639	0.10937
NM_001082968	TOM1L2	5.27765	8.55166	0.696308	0.00230878					ARL4D	8.70672	5.4989	-0.662985	0.0131
NM_022058	SLC4A10	0.0821071	0.199459	1.28051	0.00232354					ARL5A	2.50426	1.18088	-1.08453	0.00100941
NM_022977	ACSL4	3.50868	5.91733	0.754016	0.00232813					ARL5B	14.9382	13.3414	-0.1631	0.450275
NM_052889	CARD16	5.84616	11.2715	0.94712	0.00233404					ARL6	0.904875	1.46693	0.697007	0.0614326
NM_001130144	LTBP3	3.38269	5.93044	0.809967	0.00233484					ARL6IP1	76.1023	104.694	0.460162	0.02095
NM_001099669	HIGD1A	8.09032	4.58404	-0.819576	0.00233973					ARL6IP4	105.532	86.5184	-0.286602	0.19655
NM_207407	TMPRSS11F	0.210613	0.509345	1.27405	0.00234888					ARL6IP5	31.3301	33.2935	0.0876936	0.66545
NM_017832	FAM206A	6.29128	10.5528	0.746199	0.00235					ARL6IP6	17.7643	11.5327	-0.623255	0.00750947
NM_004995	MMP14	49.26	74.4751	0.596344	0.00235					ARL8A	11.8434	8.51375	-0.476221	0.0548147
NM_001734	C1S	20.7179	32.2505	0.638441	0.00235784					ARL8B	31.5932	44.556	0.496005	0.0153
NM_001861	COX4I1	432.09	279.743	-0.627232	0.0024					ARL9	0.0129247	0.0534585	2.04829	0.194954
NM_004519	KCNQ3	0.79751	1.34898	0.758293	0.0024					ARMC1	35.3204	31.1627	-0.180681	0.373512
NM_002539	ODC1	91.3156	137.834	0.593999	0.0024					ARMC10	6.26411	5.11891	-0.291274	0.294925
NM_004230	S1PR2	2.062	1.01032	-1.02924	0.0024					ARMC2	1.87033	0.843654	-1.14857	0.025
NM_019594	LRRC8A	12.1957	19.0484	0.643297	0.00240148					ARMC3	0.0150652	0.0119267	-0.337026	0.741119
NM_000157	GBA	91.8683	142.366	0.631962	0.00241745					ARMC4	0.0262965	0.0326102	0.310451	0.624029
NM_006142	SFN	17.4835	28.9391	0.727031	0.0024265					ARMC5	4.84735	7.90705	0.705944	0.00841332
NM_024866	ADM2	1.8924	3.32556	0.813376	0.00245					ARMC6	44.6171	59.1673	0.407204	0.0424
NM_012104	BACE1	5.68303	9.9818	0.812641	0.00245					ARMC7	3.564	5.70738	0.679329	0.15235
NM_018476	BEX1	47.4156	29.8997	-0.665233	0.00245					ARMC8	2.25674	1.74105	-0.374283	0.241182
NM_014184	CNIH4	110.955	70.3098	-0.658176	0.00245					ARMC9	4.81466	6.06798	0.333782	0.18345
NM_032333	FAM213A	5.03567	8.86825	0.816466	0.00245					ARMCX1	21.2534	25.6239	0.2698	0.19605
NM_001135672	SLC25A44	14.0282	21.6494	0.626004	0.00245					ARMCX2	0	0	0	1
NM_001024847	TGFBR2	21.8015	33.5147	0.620366	0.00245					ARMCX3	8.76042	6.17207	-0.505246	0.0406608
NM_020470	YIF1A	85.8118	54.8105	-0.646724	0.00245					ARMCX5	2.41435	1.45035	-0.73523	0.0239055
NM_003407	ZFP36	38.8584	25.1639	-0.626866	0.00245					ARMCX5,ARMCX5-GPRASP2,GPRASP2	8.59739	10.1835	0.244268	0.2682
NM_001134363	RBM20	0.520564	0.246549	-1.0782	0.00246908					ARMCX5-GPRASP2	0.515889	0.298923	-0.78729	1
NM_001128852	SRRT	2.99338	5.48446	0.873573	0.00247008					ARMCX6	8.11858	10.9601	0.432968	0.102841
NM_001134663	SAMD13	0.307243	0.109432	-1.48934	0.00247138					ARMS2	0.0248935	0.0314184	0.335838	0.798721
NM_002185	IL7R	11.4648	18.9997	0.728772	0.0024727					ARNT	0.870596	0.610303	-0.512477	0.136095
NM_173654	C3orf64	9.7799	15.4065	0.655646	0.00249162					ARNT2	0.00163352	0.0067706	2.0513	0.194299
NM_003798	CTNNAL1	11.0042	6.81579	-0.691099	0.0025					ARNTL	0.0981346	0.833931	3.08709	1.15308e-12
NM_080927	DCBLD2	19.4995	29.3665	0.590738	0.0025					ARNTL2	3.38578	4.85946	0.521307	0.0287762
NM_012328	DNAJB9	9.80251	15.566	0.667177	0.0025					ARPC1A	78.2417	116.795	0.577974	0.00305
NM_015475	FAM98A	33.5503	50.6966	0.595564	0.0025					ARPC1B	196.065	170.77	-0.199281	0.47065
NM_001178	ARNTL	0.35892	0.149093	-1.26745	0.00251634					ARPC2	45.8283	13.0248	-1.81498	8.21565e-15
NM_014033	METTL7A	0.812381	0.265565	-1.61309	0.00255					ARPC3	122.767	153.466	0.322004	0.10885
NM_024546	RNF219	7.78685	12.365	0.667155	0.00255					ARPC4	5.40081	16.3216	1.59553	0.295534
NM_001146155	PTGR2	3.10293	1.56687	-0.985744	0.00255322					ARPC4,ARPC4-TTLL3,TTLL3	134.152	109.148	-0.30021	0.27995
NM_001334	CTSO	1.37999	2.71818	0.97798	0.00256457					ARPC4-TTLL3	0.150354	0.258348	0.780951	1
NM_001142277	APLP2	59.6834	92.2426	0.628103	0.00256588					ARPC5	74.0639	86.2948	0.220504	0.2662
NM_006096	NDRG1	15.2408	23.9224	0.65042	0.00256962					ARPC5L	46.0238	51.4732	0.161441	0.453436
NM_001199267	DGKZ	1.33862	2.61186	0.964333	0.00256991					ARPM1	0.00570281	0.0140424	1.30005	0.435157
NM_025080	ASRGL1	1.23985	0.574717	-1.10924	0.00258143					ARPP19	31.7456	36.1731	0.188361	0.33935
NM_004327	BCR	10.4218	6.55582	-0.66875	0.0026					ARPP-21	0	0.00248545	1.79769e+308	0.158655
NM_003670	BHLHE40	29.8404	45.2467	0.600542	0.0026					ARR3	0	0	0	1
NM_054114	TAGAP	1.1408	0.340042	-1.74626	0.0026					ARRB1	0.10632	0.0795149	-0.41912	0.313617
NM_001162429	PDCD6IP	2.82675	1.5735	-0.845164	0.0026055					ARRB2	30.746	19.0912	-0.68749	0.0021
NM_001134367	SLC6A6	3.13916	1.77255	-0.824552	0.00260814					ARRDC1	7.78521	8.25801	0.0850587	0.797
NM_018212	ENAH	5.44263	3.49356	-0.639606	0.00261895					ARRDC2	8.37002	8.34146	-0.00493027	0.9829
NM_019035	PCDH18	2.07858	1.11554	-0.897854	0.00262703					ARRDC3	6.82524	9.57297	0.488087	0.0352689
NM_032430	BRSK1	6.54366	3.7634	-0.798063	0.00265					ARRDC4	1.33826	0.667445	-1.00364	0.0041
NM_001304	CPD	8.45511	12.8736	0.606523	0.00265					ARSA	9.12727	7.95448	-0.198415	0.35745
NM_001164271	DLC1	30.9515	20.4206	-0.599988	0.00265					ARSB	9.23666	11.1983	0.277838	0.19107
NM_001164664	MAST4	3.87293	5.9028	0.607974	0.00265					ARSD	0.0213495	0.0517965	1.27866	0.0258898
NM_001079669	TMTC4	2.99158	1.55411	-0.944816	0.00265021					ARSE	0.933015	1.32907	0.510446	0.5182
NM_016603	FAM13B	3.47463	5.78382	0.735163	0.00265614					ARSF	0	0	0	1
NM_013309	SLC30A4	0.311525	0.134259	-1.21433	0.00267124					ARSH	0	0	0	1
NM_001145157	NR2F2	1.49248	2.84644	0.931444	0.00267841					ARSI	0.0194137	0.00344907	-2.49279	0.114721
NM_139315	TAF6	16.8514	10.3476	-0.703575	0.00268171					ARSJ	1.16309	0.950995	-0.290455	0.33625
NM_004834	MAP4K4	6.47411	10.0888	0.639999	0.00268486					ARSK	3.85654	4.33124	0.167475	0.4801
NM_001206703	SP100	10.3247	5.9397	-0.797641	0.0026865					ART1	0	0	0	1
NM_006540	NCOA2	7.76599	12.0222	0.630458	0.0027					ART3	0.00636975	0.0263463	2.04829	0.194953
NM_173570	ZDHHC23	3.46814	2.03537	-0.768873	0.0027					ART4	0	0.00577361	1.79769e+308	0.158655
NM_207042	ENSA	26.9107	9.78964	-1.45885	0.00270034					ART5	0	0.00818553	1.79769e+308	0.158655
NM_015039	NMNAT2	0.0638175	0.158026	1.30814	0.00274272					ARTN	0.144515	0.22506	0.639089	0.362428
NM_138813	ATP8B3	3.62616	1.95182	-0.893625	0.00275					ARV1	90.4582	41.014	-1.14114	0.00015
NM_031215	CABLES2	1.14929	2.12836	0.888996	0.00275					ARX	0.00480047	0	-1.79769e+308	0.158655
NM_002266	KPNA2	191.801	295.085	0.621518	0.00275					AS3MT	0	0	0	1
NM_001164796	SLC25A26	40.1735	17.6321	-1.18804	0.00275					AS3MT,C10orf32	8.89595	8.53496	-0.0597653	0.79
NM_005684	GPR52	0.233448	0.0742295	-1.65304	0.0027545					ASAH1	1.27478	1.93436	0.601607	0.0764078
NM_001017369	SC4MOL	3.50797	1.76474	-0.991176	0.00276807					ASAH2	0.976437	1.19467	0.291011	1
NM_005552	KLC1	24.6061	37.8403	0.620907	0.00277029					ASAH2B	2.27207	3.4695	0.610722	0.0920392
NM_130800	MEN1	8.18236	4.65505	-0.813721	0.00277141					ASAM	22.9146	27.9826	0.288259	0.169252
NM_020632	ATP6V0A4	0.086521	0.223526	1.36932	0.00277536					ASAP1	10.2646	9.33102	-0.137576	0.508085
NM_003761	VAMP8	0.454126	1.10862	1.2876	0.00278734					ASAP2	5.19012	12.899	1.31342	4.50443e-09
NM_020226	PRDM8	1.08486	2.12933	0.972895	0.00279272					ASAP3	0.123828	0.0368875	-1.74713	0.000623241
NM_015484	SYF2	26.8862	17.2933	-0.636654	0.0028					ASB1	17.4142	11.7293	-0.570156	0.00534103
NM_001145394	TSEN2	0.79485	1.68462	1.08366	0.00280762					ASB10	0	0	0	1
NM_000543	SMPD1	18.2876	28.6881	0.649589	0.00281483					ASB11	0	0	0	1
NM_199347	NEK10	0.137392	0.339595	1.30552	0.00283059					ASB12	0	0	0	1
NM_012081	ELL2	16.0545	27.3702	0.769634	0.00285					ASB13	2.5665	3.16684	0.303243	0.27715
NM_001016	RPS12	1985.89	1281.94	-0.631466	0.00285					ASB14	0.0962786	0.0877247	-0.134232	0.795219
NM_001199839	BCL2L2	9.55256	15.3319	0.682576	0.00285208					ASB15	0.0040141	0	-1.79769e+308	0.158655
NM_024607	PPP1R3B	1.47022	0.751121	-0.968911	0.00287102					ASB17	0	0	0	1
NM_001006941	ALG3	16.7105	27.1766	0.701607	0.00287875					ASB18	0	0	0	1
NM_022129	PBLD	0.755114	1.56653	1.05281	0.00288574					ASB2	0.034057	0.014845	-1.19797	0.175102
NM_001244972	NRP1	3.18801	5.32077	0.73898	0.00288646					ASB3	10.7934	10.4778	-0.0428058	0.861
NM_016481	C9orf156	4.61896	8.57818	0.893105	0.0029					ASB3,GPR75,GPR75-ASB3	9.7751	9.76587	-0.00136329	0.9971
NM_144716	CCDC12	56.9027	35.5826	-0.677322	0.0029					ASB4	0.00282545	0	-1.79769e+308	0.158655
NM_173584	EFCAB4A	3.22773	1.52915	-1.07779	0.0029					ASB5	0.150416	0.273562	0.862907	0.0434275
NM_207299	LPPR1	1.43618	0.818489	-0.811201	0.0029					ASB6	12.9884	11.9338	-0.122166	0.619
NM_007286	SYNPO	1.55986	2.84709	0.868073	0.0029034					ASB7	6.68975	6.85514	0.0352341	0.879386
NM_001010852	RLBP1L2	1.2065	0.555121	-1.11995	0.00290665					ASB8	6.73715	8.69512	0.368068	0.11245
NM_001109	ADAM8	0.232738	0.53104	1.19012	0.00290979					ASB9	0.438334	0.755414	0.785236	0.0485675
NM_001195571	PRR9	2.39427	1.13625	-1.0753	0.00291497					ASCC1	9.43018	10.9048	0.209604	0.5085
NM_001127182	CEP55	36.0391	23.5796	-0.612024	0.00292554					ASCC2	29.3179	29.8916	0.0279586	0.88845
NM_001193584	NRCAM	0.216215	0.458313	1.08387	0.00292747					ASCC3	14.555	19.2038	0.39988	0.05625
NM_005107	EXOG	5.26104	8.9164	0.761113	0.00292936					ASCL1	0.412028	0.360439	-0.19299	0.635951
NM_001159575	SCNN1A	0.134968	0.326406	1.27405	0.00293019					ASCL2	0	0	0	1
NM_032717	AGPAT9	9.42412	15.4103	0.709466	0.00293437					ASCL3	0.0134535	0	-1.79769e+308	0.158655
NM_001243767	BTF3L4	2.82263	4.94526	0.809006	0.00294934					ASCL4	0	0	0	1
NM_005524	HES1	16.5622	9.78926	-0.758624	0.00295					ASF1A	32.7476	36.07	0.139408	0.5018
NM_014112	TRPS1	1.8192	2.93887	0.691958	0.00295					ASF1B	31.3748	31.5538	0.00820544	0.9679
NM_002458	MUC5B	0.0228567	0.00816603	-1.48491	0.00295147					ASFMR1	0.013015	0.0222373	0.772808	1
NM_006439	MAB21L2	0.116286	0.0343515	-1.75923	0.00295188					ASGR1	0.0316525	0.0419299	0.40566	0.685023
NM_001001343	C5orf40	0.0883373	0.0163984	-2.42947	0.00295578					ASH1L	6.6731	8.638	0.37234	0.0957
NM_144717	IL20RB	3.45531	6.37897	0.884507	0.00296337					ASH2L	2.52662	3.46227	0.454508	0.141296
NM_001144890	SLC23A3	0.176443	0.430785	1.28777	0.00298063					ASL	2.23599	3.01967	0.433479	0.190839
NM_000611	CD59	29.901	19.7011	-0.601922	0.00299078					ASMT	0	0.0181623	1.79769e+308	0.0786496
NM_001199111	MDH1	4.63048	8.55906	0.886289	0.00299518					ASMTL	5.44921	2.7396	-0.992081	4.28706e-05
NM_001243571	MTMR2	1.00739	1.92424	0.933672	0.00299997					ASNA1	129.853	123.343	-0.0742062	0.7116
NM_004459	BPTF	10.2028	15.951	0.644683	0.003					ASNS	5.16304	2.86035	-0.852027	0.00458858
NM_003527	HIST1H2BO	4.15795	1.87681	-1.14759	0.00300788					ASNSD1	16.875	20.173	0.257538	0.21795
NM_001037228	LOC285033	0.267488	0.772192	1.52949	0.00301491					ASPG	0	0.0056954	1.79769e+308	0.158655
NM_002673	PLXNB1	0.887481	1.66892	0.911124	0.00302005					ASPH	248.02	248.826	0.0046754	0.9851
NM_001098479	HLA-F	8.36441	4.48094	-0.900462	0.00302048					ASPHD1	13.8089	10.0306	-0.46119	0.18655
NM_013417	IARS	35.9863	54.8274	0.607449	0.00302443					ASPHD2	1.40639	0.834214	-0.753506	0.03595
NM_006409	ARPC1A	78.2417	116.795	0.577974	0.00305					ASPM	5.19519	2.28431	-1.18541	2.32243e-06
NM_001023	RPS20	288.816	190.156	-0.602965	0.00307293					ASPN	0.195494	0.0986683	-0.986464	1
NM_170754	TENC1	4.13172	6.84261	0.727802	0.00309039					ASPRV1	0.966378	0.752284	-0.36131	0.3814
NM_005320	HIST1H1D	1.31239	0.544585	-1.26897	0.00309126					ASPSCR1	19.4279	19.0347	-0.0295019	0.89495
NM_001099272	BTBD9	1.79842	3.06028	0.766933	0.00309399					ASRGL1	1.23985	0.574717	-1.10924	0.00258143
NM_002468	MYD88	7.24208	11.4478	0.660588	0.0031					ASS1	0	0	0	1
NM_173566	PRR14L	5.70525	8.62591	0.596385	0.0031					ASTE1	2.65168	3.26587	0.30056	0.32994
NM_004277	SLC25A27	0.166371	0.0612459	-1.44172	0.00310019					ASTL	0	0.00784915	1.79769e+308	0.158655
NM_001006946	SDC1	2.3566	4.35206	0.884993	0.0031043					ASTN1	0.00579598	0.00239313	-1.27615	0.307063
NM_004531	MOCS2	3.79967	7.11128	0.904235	0.00310932					ASTN2	7.56357	5.22967	-0.532349	0.29275
NM_001123168	FAM72A	26.2757	16.5599	-0.666037	0.0031192					ASUN	21.0818	22.7263	0.108363	0.59165
NM_003068	SNAI2	44.6976	67.7308	0.599616	0.00314096					ASXL1	17.4822	14.8953	-0.231026	0.3618
NM_001083537	FAM86B1	0.367566	0.151374	-1.27988	0.00314739					ASXL2	10.4411	12.7364	0.286687	0.14695
NM_173562	KCTD20	10.9791	16.5709	0.593895	0.00315					ASZ1	0.00537255	0.0042483	-0.338722	0.868143
NM_006148	LASP1	52.9767	35.7908	-0.565771	0.00315					ATAD1	40.1002	36.8802	-0.120761	0.550579
NM_004891	MRPL33	85.7194	54.1429	-0.662851	0.00315					ATAD2	23.245	25.7634	0.148407	0.4506
NM_004439	EPHA5	0.049376	0.119193	1.27142	0.00316474					ATAD2B	0.665719	0.969028	0.541624	0.086856
NM_001127660	MFN2	13.6573	20.9124	0.614682	0.00318462					ATAD3A	46.4426	36.7373	-0.338205	0.09665
NM_004848	C1orf38	2.91109	1.44257	-1.01292	0.00319511					ATAD3B	15.7223	22.1469	0.494293	0.0283073
NM_001889	CRYZ	24.602	15.6959	-0.648389	0.00319527					ATAD3C	0.15766	0.222039	0.493998	0.245951
NM_003804	RIPK1	8.08478	12.5422	0.633512	0.0032					ATAD5	4.01303	3.7222	-0.108535	0.6204
NM_001400	S1PR1	2.82629	1.51614	-0.89851	0.0032					ATAT1	0.829225	0.66957	-0.308529	0.420173
NM_020342	SLC39A10	15.1917	9.93634	-0.612495	0.00322841					ATE1	5.5331	4.90635	-0.173438	0.539945
NM_152545	RASGEF1B	0.431086	0.18257	-1.23952	0.00323429					ATF1	8.88157	12.1813	0.455785	0.0377
NM_017779	DEPDC1	11.0292	7.00144	-0.6556	0.00323957					ATF2	16.0027	15.9852	-0.0015774	0.9938
NM_001024948	FNBP1L	4.43479	2.61367	-0.762789	0.00327464					ATF3	0.972031	0	-1.79769e+308	1.73439e-08
NM_007008	RTN4	169.441	111.471	-0.604113	0.00328184					ATF4	277.044	263.286	-0.0734809	0.7067
NM_003047	SLC9A1	14.5049	22.1322	0.609607	0.0032943					ATF5	643.181	557.607	-0.205978	0.905
NM_182907	PRDM1	1.56092	2.83556	0.861236	0.00329847					ATF6	36.5994	45.8272	0.324386	0.1335
NM_001693	ATP6V1B2	41.7029	62.3204	0.579558	0.0033					ATF6B	61.1417	72.167	0.239182	0.22575
NM_000712	BLVRA	19.4846	11.6872	-0.73741	0.0033					ATF7	6.79899	4.9161	-0.467806	0.0368269
NM_006449	CDC42EP3	53.142	34.5063	-0.622992	0.0033					ATF7IP	24.8068	27.5578	0.151723	0.453077
NM_006675	TSPAN9	3.13197	1.82763	-0.777097	0.0033					ATF7IP2	0	0	0	1
NM_001024460	VNN3	1.08239	0.150159	-2.84965	0.0033					ATG10	3.88257	2.44027	-0.669969	0.01775
NM_000902	MME	104.082	66.4701	-0.646937	0.00330377					ATG12	14.1192	12.1455	-0.217229	0.306568
NM_001202555	CD44	10.1718	15.6506	0.621641	0.00333789					ATG13	15.8418	18.9012	0.254742	0.19545
NM_030925	CAB39L	1.24498	2.38994	0.940859	0.00335					ATG14	2.63483	4.22185	0.680163	0.00465
NM_001451	FOXF1	0.276308	0.633096	1.19615	0.00335734					ATG16L1	10.7349	14.2653	0.410196	0.05005
NM_007046	EMILIN1	0.128517	0.309281	1.26695	0.0033625					ATG16L2	6.89118	4.18581	-0.719245	0.0305
NM_018057	SLC6A15	5.85825	3.44782	-0.764786	0.00336597					ATG2A	25.4645	25.922	0.02569	0.898812
NM_003931	WASF1	0.934045	1.84647	0.983203	0.00337445					ATG2B	4.00418	4.93694	0.302112	0.16505
NM_016359	NUSAP1	16.3488	10.2263	-0.676896	0.0033892					ATG3	85.5447	68.0114	-0.330902	0.09845
NM_001135040	DCTN1	2.17469	3.87858	0.834718	0.00339089					ATG4A	4.52356	6.13353	0.439258	0.0844
NM_001202560	WBSCR22	5.11485	2.58359	-0.985314	0.00339131					ATG4B	9.95775	14.0451	0.496173	0.0257
NM_001531	MR1	3.15887	4.88536	0.629056	0.0034					ATG4C	7.62792	4.84739	-0.654081	0.0055
NM_020456	SPRYD7	11.4525	7.22875	-0.663845	0.0034					ATG4D	13.3512	12.0216	-0.151335	0.73775
NM_000355	TCN2	1.69898	3.36589	0.986319	0.0034					ATG5	11.1885	11.9094	0.0900841	0.67445
NM_016423	ZNF219	1.32819	2.64439	0.993475	0.00344118					ATG7	25.2379	19.7941	-0.350526	0.22305
NM_024319	C1orf35	18.8469	11.3515	-0.73145	0.00345					ATG9A	22.6299	21.1519	-0.0974423	0.63666
NM_017631	DDX60	19.2883	28.9489	0.585779	0.00345					ATG9B	0.0113107	0.0329686	1.5434	0.0818603
NM_024642	GALNT12	3.96539	2.24204	-0.822655	0.00345					ATHL1	10.9386	5.99947	-0.866519	0.0003
NM_001123366	HMSD	14.0816	7.02593	-1.00305	0.00345					ATIC	95.8195	111.155	0.214187	0.2774
NM_030572	SPX	0.505171	1.54892	1.61642	0.00345					ATL1	1.26134	1.80453	0.516663	0.108
NM_003248	THBS4	0.359234	0.155147	-1.21129	0.00346507					ATL2	7.53413	5.24074	-0.523671	0.0380204
NM_001204	BMPR2	4.55973	6.87491	0.592393	0.0035					ATL3	27.8425	34.2039	0.296871	0.2072
NM_001099287	NIPAL4	0.993923	0.357819	-1.4739	0.0035					ATM	5.89604	6.79927	0.205633	0.30945
NM_001145023	SCRN2	11.0088	6.25239	-0.816179	0.0035					ATMIN	11.0596	14.8083	0.42111	0.03575
NM_018976	SLC38A2	60.496	91.4882	0.596747	0.0035					ATN1	3.10399	2.18922	-0.503708	0.0786314
NM_015933	CCDC72	3.48255	7.17907	1.04365	0.00350196					ATOH1	0.424577	0.319856	-0.408604	0.38646
NM_001099753	GOLSYN	1.36621	0.665969	-1.03665	0.00350294					ATOH7	0.0835544	0.0484323	-0.786746	0.290955
NM_032435	KIAA1804	2.60013	1.44126	-0.851259	0.00353231					ATOH8	0.0278718	0.0569421	1.03069	0.0533514
NM_006754	SYPL1	2.71068	5.05472	0.898977	0.00354229					ATOX1	315.444	186.679	-0.756826	0.002
NM_005163	AKT1	13.8027	8.51712	-0.696512	0.00354861					ATP10A	0	0	0	1
NM_004548	NDUFB10	121.372	79.1554	-0.616678	0.00355					ATP10B	0.00671667	0	-1.79769e+308	0.0126737
NM_145068	TRPV3	2.94355	4.65711	0.661875	0.00355					ATP10D	4.29254	5.6624	0.399582	0.081
NM_001109903	RNFT2	5.74548	3.21202	-0.838945	0.00355435					ATP11A	0.613646	0.674138	0.135637	0.676593
NM_001085457	CBWD6	6.8058	3.71973	-0.871566	0.00355493					ATP11B	8.46713	9.14211	0.110655	0.5849
NM_001166265	LTBP1	1.33287	2.44401	0.874719	0.00356256					ATP11C	5.74833	1.92927	-1.57509	6.06866e-10
NM_021238	FAM60A	10.7634	6.58315	-0.709279	0.00356988					ATP12A	0	0	0	1
NM_133450	ANKS3	0.776401	1.59299	1.03686	0.00359682					ATP13A1	38.3783	55.1952	0.524254	0.0093
NM_001135049	JDP2	1.44116	2.70302	0.907345	0.00359885					ATP13A2	1.97093	3.39941	0.78641	0.00923481
NM_020824	ARHGAP21	15.799	24.4326	0.628973	0.0036					ATP13A3	32.6338	37.7857	0.211472	0.32295
NM_003106	SOX2	9.61405	5.95113	-0.691981	0.0036					ATP13A4	0.0101016	0.00200912	-2.32995	0.148599
NM_001127651	NCF2	1.11337	2.22074	0.996106	0.00361334					ATP13A5	0	0	0	1
NM_015481	ZNF385A	0.327823	0.723795	1.14266	0.00361784					ATP1A1	221.976	233.758	0.0746141	0.7306
NM_002966	S100A10	86.7641	151.584	0.804951	0.00365					ATP1A1OS	39.5882	45.7904	0.209976	0.91385
NM_001102406	ALPK1	0.875585	1.65811	0.921221	0.00365511					ATP1A2	0	0	0	1
NM_006607	PTTG2	2.21598	4.58459	1.04885	0.0036965					ATP1A4	0	0	0	1
NM_005911	MAT2A	65.2075	103.66	0.668751	0.0037					ATP1B1	34.5936	25.8157	-0.422258	0.0432149
NM_002947	RPA3	22.7118	12.861	-0.820441	0.0037					ATP1B3	75.9924	94.455	0.313772	0.1138
NM_001160302	SYNJ1	2.53948	4.01555	0.661063	0.0037					ATP1B4	0	0	0	1
NM_002015	FOXO1	2.57937	1.43192	-0.849069	0.00371836					ATP2A1	0.118513	0.0610138	-0.95784	0.965092
NM_201574	SLC4A3	0.342838	0.151901	-1.1744	0.00374272					ATP2A2	66.4995	60.5943	-0.134161	0.544499
NM_004552	NDUFS5	304.922	203.469	-0.583634	0.00375					ATP2B1	68.7347	56.4758	-0.283404	0.190973
NM_003030	SHOX2	6.34334	3.87108	-0.712506	0.00375					ATP2B2	0.00414767	0	-1.79769e+308	0.0433063
NM_152715	TBCEL	3.07679	5.17235	0.749394	0.00375					ATP2B3	0	0	0	1
NM_207582	HERV-FRD	0.300762	0.129446	-1.21627	0.0037653					ATP2B4	4.23774	5.53724	0.385874	0.0659
NM_005894	CD5L	1.48123	0.715593	-1.04959	0.00376895					ATP2C1	0	1.96676	1.79769e+308	2.36512e-11
NM_021127	PMAIP1	43.7479	65.4959	0.58219	0.0038					ATP2C2	0.0443101	0.0456663	0.0434958	0.938186
NM_001003395	TPD52L1	4.85185	2.41614	-1.00583	0.0038					ATP4B	0	0	0	1
NM_001175	ARHGDIB	12.5325	20.7277	0.725882	0.00381359					ATP5A1	204.516	209.019	0.0314208	0.87235
NM_016126	HSPB11	46.7024	28.8455	-0.695148	0.00385					ATP5B	556.441	550.166	-0.0163616	0.93905
NM_002227	JAK1	14.0862	22.091	0.649174	0.00385					ATP5C1	16.182	8.6154	-0.909404	0.000936445
NM_004738	VAPB	5.94406	8.96189	0.592355	0.00385					ATP5D	165.27	125.202	-0.400572	0.0601
NM_152380	TBX15	0.0144633	0.0631458	2.12629	0.00387158					ATP5E,SLMO2	564.708	374.705	-0.59175	0.02
NM_001025580	AMMECR1	1.1693	2.15486	0.881956	0.00387268					ATP5F1	48.7823	48.66	-0.00362145	0.985764
NM_001083605	PTCH1	0.896432	0.460996	-0.959439	0.00389011					ATP5G1	270.411	165.914	-0.704724	0.00065
NM_148415	ATXN2L	29.6756	44.5208	0.585204	0.00389141					ATP5G2	230.325	206.23	-0.159415	0.47765
NM_032587	CARD6	6.17457	9.60925	0.638085	0.0039					ATP5G3	65.4915	57.1236	-0.197221	0.329076
NM_001013839	EXOC7	19.693	29.2425	0.570389	0.0039					ATP5H	140.893	114.504	-0.299205	0.1424
NM_001144999	ITGAV	15.0224	22.2797	0.568612	0.0039					ATP5I	323.929	171.695	-0.915827	5e-05
NM_000259	MYO5A	4.37439	7.27725	0.734311	0.0039					ATP5J	132.179	105.419	-0.326351	0.41745
NM_030621	DICER1	4.04787	6.24032	0.624457	0.00390782					ATP5J2	25.0039	21.9344	-0.188957	0.933412
NM_001107	ACYP1	37.5752	18.7149	-1.00559	0.00395					ATP5J2,ATP5J2-PTCD1,PTCD1	593.306	267.717	-1.14807	0.0003
NM_001136191	KANK2	4.85904	7.61597	0.648357	0.00395					ATP5J2-PTCD1	0	0	0	1
NM_032477	MRPL41	105.51	67.8602	-0.636737	0.00395					ATP5L	63.0635	51.5959	-0.289547	0.34575
NM_001018102	GRINL1A	2.55889	1.35533	-0.91687	0.0039643					ATP5O	140.754	112.432	-0.324129	0.1092
NM_001145160	TPM4	111.538	165.384	0.56828	0.004					ATP5S	4.82655	5.55615	0.203094	0.6435
NM_016209	TRAPPC2L	88.0827	54.2581	-0.699019	0.004					ATP5SL	28.3331	32.5379	0.199632	0.33795
NM_031206	LAS1L	8.2595	4.79541	-0.784401	0.00401392					ATP6AP1	57.1778	84.5614	0.564544	0.00535255
NM_001193307	SAMD9	2.67561	4.35926	0.704214	0.00402017					ATP6AP1L	0.429376	0.742714	0.790564	0.0845987
NM_018986	SH3TC1	0.0591864	0.154779	1.38688	0.00403005					ATP6AP2	44.2273	48.6527	0.137582	0.49105
NM_000990	RPL27A	205.716	83.6362	-1.29846	0.00405					ATP6V0A1	16.6211	19.5318	0.232805	0.262086
NM_001037495	DYNLL1	22.0302	36.3758	0.723494	0.00406635					ATP6V0A2	4.80169	4.63638	-0.0505444	0.81375
NM_001199859	ANGPT1	0.694225	1.34989	0.959362	0.00406906					ATP6V0A4	0.086521	0.223526	1.36932	0.00277536
NM_007207	DUSP10	11.725	18.3478	0.646027	0.00407341					ATP6V0B	109.97	134.709	0.292732	0.148421
NM_001129899	ZNF673	1.28818	2.50413	0.958973	0.00407492					ATP6V0C	418.065	439.629	0.0725605	0.73555
NM_004753	DHRS3	0.249874	0.0903426	-1.46772	0.00408208					ATP6V0D1	64.9047	81.6959	0.331941	0.101278
NM_183376	ARRDC4	1.33826	0.667445	-1.00364	0.0041					ATP6V0D2	0.175533	0.200772	0.193817	0.663354
NM_001168388	CITED2	53.0921	78.9248	0.571982	0.0041					ATP6V0E1	241.123	330.492	0.454846	0.02285
NM_001080825	TMEM120B	4.68961	2.77147	-0.758815	0.0041					ATP6V0E2	11.1056	8.91284	-0.317329	0.18155
NM_173564	C7orf51	0.467902	0.211427	-1.14605	0.00410347					ATP6V1A	24.1307	26.4791	0.133985	0.4989
NM_005010	NRCAM	0.709264	1.32993	0.90696	0.00412537					ATP6V1B1	0	0.00472401	1.79769e+308	0.158655
NM_001164393	MTF2	1.01266	1.93311	0.932774	0.00417178					ATP6V1B2	41.7029	62.3204	0.579558	0.0033
NM_001013	RPS9	1244.41	822.232	-0.59784	0.0042					ATP6V1C1	28.9339	39.312	0.442208	0.0538
NM_203330	CD59	2.98336	11.4442	1.9396	0.00427988					ATP6V1C2	0.409196	0.159149	-1.36242	1
NM_014784	ARHGEF11	4.73182	7.38602	0.642402	0.00429539					ATP6V1D	19.1557	22.3576	0.222987	0.29955
NM_001077242	DEPDC7	8.56723	5.17037	-0.728561	0.0043					ATP6V1E1	100.9	114.143	0.177908	0.3719
NM_005925	MEP1B	0.646115	1.68928	1.38655	0.0043					ATP6V1E2	0.166436	0.210588	0.339456	0.465487
NM_002586	PBX2	22.8589	15.1386	-0.594526	0.0043					ATP6V1F	189.315	142.903	-0.405752	0.0433
NM_002901	RCN1	93.6785	139.09	0.570226	0.0043					ATP6V1G1	55.3863	61.7395	0.156664	0.441502
NM_213646	WARS	3.91062	6.75716	0.789019	0.00430476					ATP6V1G2	0.177927	0.36035	1.01811	1
NM_001005163	OR52D1	1.85621	0.868353	-1.09601	0.00433125					ATP6V1G2,DDX39B	167.331	170.653	0.0283548	0.90535
NM_017801	CMTM6	31.6264	21.0758	-0.585541	0.00433618					ATP6V1G3	0	0	0	1
NM_014143	CD274	1.25974	2.25007	0.836848	0.00435					ATP6V1H	36.6475	44.5004	0.280102	0.16735
NM_001144955	DTWD1	24.874	12.1347	-1.0355	0.00435					ATP7A	2.00176	2.5831	0.367838	0.2339
NM_004294	MTRF1	11.7023	7.06095	-0.728856	0.00435					ATP7B	0.0449938	0.02783	-0.693085	0.189452
NM_004265	FADS2	3.76956	6.47504	0.780495	0.00435903					ATP8A1	0	0.68956	1.79769e+308	7.30044e-11
NM_178313	SPTBN1	21.9217	32.9948	0.58988	0.0043599					ATP8A2	0.188521	0.222497	0.239061	0.545002
NM_003633	ENC1	5.40035	8.53491	0.660323	0.00436105					ATP8B2	25.3665	26.7991	0.0792614	0.694896
NM_015952	RWDD1	22.8417	13.8808	-0.718576	0.00436595					ATP8B3	3.62616	1.95182	-0.893625	0.00275
NM_201439	PPHLN1	8.8464	5.03164	-0.814063	0.0043767					ATP8B4	0.0606849	0.0538636	-0.172029	0.717854
NM_005475	SH2B3	85.6498	56.4328	-0.601916	0.0043875					ATP9A	0.875609	1.2648	0.530548	0.05115
NM_021599	ADAMTS2	0.237142	0.0865608	-1.45397	0.00439806					ATP9B	2.74526	2.80307	0.0300653	0.90365
NM_020845	PITPNM2	3.31008	5.23004	0.659955	0.0044					ATPAF1	16.6422	13.3118	-0.322146	0.151
NM_015392	NPDC1	5.48023	9.91387	0.855212	0.00440467					ATPAF2	7.87408	9.32254	0.243612	0.5207
NM_024872	DOK3	0.748998	1.57259	1.07011	0.00441001					ATPBD4	5.9006	3.8049	-0.633001	0.032014
NM_001126339	THTPA	7.03238	3.84328	-0.871675	0.00442159					ATPGD1	0.0126332	0	-1.79769e+308	0.0312589
NM_207014	WDR78	0.038715	0.138227	1.83608	0.00444049					ATPIF1	313.708	196.66	-0.673718	0.00175
NM_153219	ZNF524	11.7655	6.5306	-0.849275	0.00445					ATR	5.16177	6.74156	0.385219	0.06605
NM_031423	NUF2	9.37635	5.45855	-0.780508	0.00446652					ATRIP	8.3437	10.231	0.294188	0.20175
NM_014757	MAML1	14.9501	22.3352	0.579164	0.00449047					ATRN	9.30293	12.0799	0.376848	0.11045
NM_004776	B4GALT5	37.0747	54.6643	0.560163	0.0045					ATRNL1	4.8024	4.04675	-0.246992	0.271929
NM_001128429	SMARCAD1	10.427	15.7923	0.598896	0.0045					ATRX	5.41437	6.88021	0.345658	0.0956313
NM_173680	ZNF775	4.95564	2.70186	-0.875115	0.0045					ATXN1	0.534104	0.220812	-1.2743	0.000220691
NM_001011880	CLEC18B	0.0167891	0.1103	2.71584	0.00452315					ATXN10	36.5895	40.7286	0.154612	0.50605
NM_001131018	CIZ1	7.01179	11.3488	0.69468	0.00453116					ATXN1L	5.87212	7.56755	0.365946	0.0911816
NM_016228	AADAT	4.31891	7.05953	0.708905	0.00455					ATXN2	26.8975	23.1626	-0.215679	0.3637
NM_006339	HMG20B	44.2068	29.0418	-0.606136	0.00455					ATXN2L	14.1303	8.47256	-0.737922	0.000875984
NM_021970	LAMTOR3	6.43321	9.77693	0.603841	0.00455					ATXN3	3.58173	3.61206	0.0121667	0.95405
NM_181504	PIK3R1	3.49955	5.36429	0.616219	0.00455					ATXN3L	0.0116448	0	-1.79769e+308	0.0786496
NM_001450	FHL2	22.0566	13.7998	-0.676566	0.00455678					ATXN7	3.85467	2.8687	-0.426212	0.0903792
NM_020734	RIMKLB	5.85294	3.62789	-0.690028	0.00456134					ATXN7L1	0.302335	0.428793	0.504135	0.167758
NM_183356	ASNS	5.16304	2.86035	-0.852027	0.00458858					ATXN7L2	4.65887	6.63701	0.510553	0.0669176
NM_152758	YTHDF3	17.7877	26.4365	0.571645	0.0046					ATXN7L2,CYB561D1	14.8131	16.1129	0.121339	0.74075
NM_006561	CUGBP2	1.25534	0.678841	-0.886933	0.00462135					ATXN7L3	19.1733	25.1317	0.390411	0.05195
NM_003383	VLDLR	1.20873	2.27147	0.910139	0.00463123					ATXN7L3B	17.7263	22.7907	0.362552	0.07365
NM_032505	KBTBD8	5.92085	9.31212	0.653306	0.00464175					AUH	5.99135	4.70184	-0.349654	0.26585
NM_014924	ATG14	2.63483	4.22185	0.680163	0.00465					AUP1	78.7005	102.336	0.378869	0.0612059
NM_000894	LHB	1.46255	8.74323	2.57968	0.00465					AURKA	51.9295	49.6185	-0.0656775	0.7372
NM_003634	NIPSNAP1	27.8016	18.059	-0.622454	0.00465					AURKAIP1	147.466	125.649	-0.230991	0.28295
NM_032632	PAPOLA	94.0029	54.9704	-0.774051	0.00465					AURKAPS1	1.27499	1.11481	-0.193692	0.91485
NM_001178137	CPEB3	1.0335	1.89985	0.878348	0.00468808					AURKB	86.1917	67.3692	-0.35546	0.3426
NM_001164262	PPIAL4F	0.215474	0.0212822	-3.3398	0.00473733					AUTS2	6.80989	7.97036	0.227013	0.29634
NM_003507	FZD7	1.82444	0.957558	-0.930024	0.00475					AVEN	5.85757	8.52238	0.540954	0.03955
NM_000391	TPP1	108.164	161.65	0.579649	0.00475					AVIL	0.0925906	0.136281	0.55765	0.240864
NM_024608	NEIL1	0.150274	0.378061	1.33103	0.00484299					AVL9	17.6528	19.6017	0.151082	0.48894
NM_003544	HIST1H4B	2.34156	0.967525	-1.2751	0.00484608					AVPI1	46.1577	40.8822	-0.1751	0.3989
NM_001034173	ALDH1L2	1.17121	1.92606	0.717657	0.00485					AVPR1A	0	0	0	1
NM_001039840	CHIC1	2.04373	3.27035	0.678242	0.00485					AVPR1B	0	0	0	1
NM_001540	HSPB1	933.363	615.657	-0.600311	0.00485					AVPR2	0	0	0	1
NM_003486	SLC7A5	97.4905	143.803	0.560763	0.00485					AWAT1	0	0	0	1
NM_002423	MMP7	1.1698	2.39686	1.03488	0.00487447					AWAT2	0.00512179	0.00843214	0.719253	0.683962
NM_006582	GMEB1	2.06366	1.06658	-0.95221	0.0048817					AXIN1	10.0166	10.7446	0.101212	0.660108
NM_001136204	RCC2	39.9961	58.416	0.546504	0.0049					AXL	154.384	190.689	0.304695	0.1509
NM_000366	TPM1	16.429	25.3623	0.626442	0.0049					AZGP1	0.00800931	0	-1.79769e+308	0.158655
NM_001031698	PRPF40B	4.78656	2.72577	-0.812323	0.00490798					AZI1	5.90313	4.84307	-0.285557	0.23865
NM_175629	DNMT3A	0.380592	0.175973	-1.11289	0.00493784					AZI2	21.7863	18.3659	-0.246392	0.234557
NM_001430	EPAS1	15.9492	23.5325	0.561173	0.00495					AZIN1	22.4229	17.3499	-0.370049	0.0708358
NM_006572	GNA13	11.0421	16.4179	0.572248	0.00495					B2M	2072.17	2428.21	0.228751	0.3399
NM_182603	ANKRD42	5.45905	8.75806	0.681961	0.005					B3GALNT1	3.89355	5.30621	0.446595	0.06065
NM_153360	APCDD1L	2.87048	4.73796	0.722973	0.005					B3GALNT2	10.3055	11.0516	0.10083	0.641782
NM_020179	C11orf75	15.1276	8.63465	-0.808978	0.005					B3GALT1	0.717596	0.340934	-1.07368	0.0244
NM_014454	SESN1	3.10541	5.2013	0.744087	0.005					B3GALT2	0.164988	0.0798937	-1.04621	0.020859
NM_000852	GSTP1	318.197	214.231	-0.570757	0.00505					B3GALT4	0.499795	0.418044	-0.257682	0.540936
NM_001570	IRAK2	2.5417	4.22168	0.732024	0.00505					B3GALT6	24.0389	28.3316	0.237039	0.27541
NM_006384	CIB1	73.7807	48.944	-0.592112	0.00515					B3GALTL	2.69826	3.64994	0.435843	0.06785
NM_024042	METRN	31.4616	19.6636	-0.678069	0.00515					B3GAT1	0	0	0	1
NM_018993	RIN2	12.0354	17.8581	0.569295	0.00515					B3GAT2	0.0348005	0.0327265	-0.0886504	0.927259
NM_014743	KIAA0232	2.87436	4.41333	0.618624	0.0052					B3GAT3	26.6878	33.0939	0.310387	0.158698
NM_001172085	TBP	35.6694	23.5803	-0.597106	0.0052					B3GNT1	11.7021	10.7932	-0.116643	0.6059
NM_000512	GALNS	13.4832	20.8179	0.626663	0.00525					B3GNT2	12.0391	9.64924	-0.319237	0.1402
NM_001745	CAMLG	19.7694	12.9191	-0.613767	0.0053					B3GNT4	0.190519	0.257303	0.433535	0.37279
NM_003141	TRIM21	39.7199	58.7419	0.564526	0.0053					B3GNT5	4.30444	3.27946	-0.392365	0.145729
NM_002076	GNS	40.5248	60.0167	0.566558	0.00535					B3GNT6	0	0.0204501	1.79769e+308	0.0227501
NM_014028	OSTM1	16.1359	24.0459	0.575512	0.00535					B3GNT7	0.00318609	0.0228589	2.8429	0.0631906
NM_002866	RAB3A	2.12845	0.807402	-1.39844	0.0054					B3GNT9	11.8098	13.9073	0.235851	0.331681
NM_213720	CHCHD10	138.412	91.9675	-0.589774	0.00545					B3GNTL1	3.54742	2.44672	-0.535919	0.1339
NM_032852	ATG4C	7.62792	4.84739	-0.654081	0.0055					B4GALNT1	26.1874	28.1995	0.106796	0.60631
										B4GALNT3	0	0	0	1
										B4GALNT4	0	0	0	1
										B4GALT1	21.238	26.8435	0.337928	0.09845
										B4GALT2	1.9822	4.24591	1.09897	0.000733849
										B4GALT3	14.0278	11.0675	-0.341967	0.152274
										B4GALT4	2.99855	2.43051	-0.303008	0.341716
										B4GALT5	37.0747	54.6643	0.560163	0.0045
										B4GALT6	26.0168	25.0901	-0.0523267	0.79825
										B4GALT7	12.1011	12.6956	0.0691841	0.7631
										B7H6	5.79269	7.22143	0.318052	0.1168
										B9D1	15.982	10.3313	-0.629425	0.172
										B9D2	3.05263	3.55016	0.217831	0.88665
										BAALC	0.0102017	0	-1.79769e+308	1
										BAAT	0.0838619	0.0339593	-1.30421	0.0170556
										BABAM1	106.331	100.341	-0.083649	0.67385
										BACE1	5.68303	9.9818	0.812641	0.00245
										BACE1-AS	2.31505	2.0833	-0.152168	0.93175
										BACE2	57.0098	54.3648	-0.0685373	0.75155
										BACH1	13.4373	14.8083	0.140163	0.56285
										BACH2	0.428855	0.715272	0.738003	0.0257462
										BAD	47.534	27.715	-0.778291	0.02775
										BAG1	7.83454	9.09278	0.214872	0.359096
										BAG2	48.543	41.122	-0.239351	0.239313
										BAG3	87.2534	90.2857	0.0492861	0.809615
										BAG4	0.870122	1.19147	0.453454	0.176032
										BAG5	8.01056	9.22462	0.203586	0.32735
										BAG6	43.2221	50.2963	0.218683	0.28007
										BAGE,BAGE3,BAGE4,BAGE5	3.74051	4.11356	0.137151	0.67065
										BAHCC1	3.22423	3.29337	0.0306117	0.89255
										BAHD1	11.3083	12.2793	0.118837	0.5693
										BAI1	0.217749	0.369531	0.763032	0.0484937
										BAI2	2.52306	1.17263	-1.10543	0.0002
										BAI3	1.47115	0.988936	-0.572991	0.0687474
										BAIAP2	20.5914	25.908	0.33136	0.12585
										BAIAP2L1	2.88971	2.09939	-0.460951	0.124033
										BAIAP2L2	12.4749	13.3822	0.101284	0.7942
										BAIAP3	0.101664	0	-1.79769e+308	5.91326e-06
										BAK1	25.2601	30.1609	0.25582	0.21405
										BAMBI	12.4567	19.4664	0.644065	0.00847276
										BANF1	333.194	306.949	-0.118362	0.71355
										BANK1	0.358453	0.439555	0.294257	1
										BANP	1.02077	0	-1.79769e+308	1.37913e-08
										BAP1	28.5131	31.5174	0.144522	0.472
										BARD1	9.11925	7.75522	-0.233748	0.2912
										BARHL1	0.00679594	0.00661645	-0.0386145	0.9849
										BARHL2	0	0	0	1
										BARX1	0.0177122	0.0170942	-0.0512329	0.971672
										BARX2	0	0	0	1
										BASP1	410.194	295.428	-0.473501	0.02265
										BAT1	96.7357	99.4927	0.0405425	0.842247
										BAT2	61.2056	57.1404	-0.0991527	0.645313
										BAT2D1	54.9429	57.9978	0.078065	0.736357
										BAT2L	32.5284	36.4199	0.163027	1
										BAT3	5.96262	0	-1.79769e+308	7.41599e-16
										BAT4	2.59071	2.29057	-0.177642	1
										BAT5	13.5776	16.5789	0.288127	0.230795
										BATF	0.0105415	0	-1.79769e+308	0.158655
										BATF2	14.0012	18.24	0.381553	0.0807
										BATF3	9.71241	10.0678	0.0518475	0.86283
										BAX	305.137	157.086	-0.957901	5e-05
										BAZ1A	7.17081	6.18257	-0.21393	0.333145
										BAZ1B	39.4445	45.1135	0.193735	0.32745
										BAZ2A	28.5679	31.4006	0.136397	0.52545
										BAZ2B	3.80082	4.17503	0.135476	0.551285
										BBC3	16.6598	13.9944	-0.251522	0.3097
										BBIP1	8.1725	6.30945	-0.373263	0.784945
										BBOX1	0.805616	1.22785	0.607966	0.18385
										BBS1	3.45443	4.20992	0.285343	0.311772
										BBS10	11.1021	7.57414	-0.551684	0.0169454
										BBS12	3.4958	2.78542	-0.327727	0.264921
										BBS2	5.22742	6.78831	0.376955	0.1137
										BBS4	6.23378	5.00485	-0.316781	0.19655
										BBS5	0.01057	0.0367669	1.79843	0.0800498
										BBS7	7.7185	6.04356	-0.352922	0.141931
										BBS9	0.281494	0.454338	0.690663	0.0701758
										BBX	10.4864	12.6825	0.274326	0.176784
										BCAN	0.968885	1.39284	0.523632	0.09215
										BCAP29	12.8471	10.7623	-0.255462	0.216976
										BCAP31	9.67859	41.2134	2.09024	2.22045e-16
										BCAR1	2.49859	7.86082	1.65357	0.0120381
										BCAR3	13.0142	19.3003	0.568538	0.00735
										BCAS2	171.648	71.2651	-1.26818	5e-05
										BCAS3	4.75479	6.23234	0.390391	0.0975
										BCAS4	2.70905	1.42676	-0.925047	0.03165
										BCAT1	20.9854	24.027	0.195269	0.3282
										BCAT2	21.3425	19.7389	-0.112689	0.6352
										BCCIP	24.6765	13.3296	-0.8885	0.000220104
										BCDIN3D	1.64718	1.87672	0.18822	0.53755
										BCHE	0	0.00711673	1.79769e+308	0.0786496
										BCKDHA	65.721	42.5021	-0.628818	0.0022
										BCKDHB	4.50224	3.26123	-0.465226	0.0930405
										BCKDK	33.3039	25.5885	-0.380196	0.0731213
										BCL10	15.2229	12.4888	-0.285616	0.1918
										BCL11A	10.3191	7.08024	-0.543447	0.02475
										BCL11B	0.130659	0.173929	0.41269	0.30036
										BCL2	5.94315	4.93552	-0.268026	0.4991
										BCL2A1	33.9264	12.7798	-1.40854	5.32578e-08
										BCL2L1	27.8792	38.7236	0.474022	0.0196
										BCL2L10	0.0139542	0.0133646	-0.0622858	0.975646
										BCL2L11	0	0.293149	1.79769e+308	3.17844e-08
										BCL2L12	39.6351	27.8222	-0.510543	0.1124
										BCL2L13	29.1994	30.3165	0.0541628	0.7899
										BCL2L14	0	0	0	1
										BCL2L15	0.0295884	0.0271582	-0.12364	0.831815
										BCL2L2	9.55256	15.3319	0.682576	0.00285208
										BCL2L2,BCL2L2-PABPN1,PABPN1	138.338	114.443	-0.273571	0.24675
										BCL2L2-PABPN1	42.3452	30.6959	-0.464156	0.0248674
										BCL3	12.7395	8.44427	-0.593264	0.015
										BCL6	1.60086	1.16883	-0.453784	0.168648
										BCL7A	0.616821	0.8165	0.4046	0.256711
										BCL7B	3.95843	2.275	-0.79906	0.0173218
										BCL7C	18.1217	14.9614	-0.276471	0.2958
										BCL9	5.08804	4.05668	-0.326812	0.165177
										BCL9L	25.6177	35.7848	0.482208	0.0186451
										BCLAF1	2.30096	4.2036	0.86939	0.000613067
										BCLAF1,FAM54A	34.8338	44.6561	0.358368	0.1213
										BCMO1	0.0247791	0.0236782	-0.0655626	0.934898
										BCO2	0.214524	0.177436	-0.273837	0.524313
										BCOR	8.66502	10.2781	0.246303	0.2301
										BCORL1	4.34053	2.19898	-0.981038	5e-05
										BCR	10.4218	6.55582	-0.66875	0.0026
										BCS1L	25.8259	27.7609	0.104239	0.645156
										BCYRN1	9529.05	2874.83	-1.72886	0.56195
										BDH1	0.847551	0.404908	-1.06571	0.0171
										BDH2	1.7006	1.84831	0.120165	0.715101
										BDH2,SLC9B2	15.2383	18.4383	0.275001	0.3221
										BDKRB1	37.0495	54.7333	0.562965	0.0068
										BDKRB2	0	0.00430018	1.79769e+308	0.0786496
										BDNF	2.366	1.50831	-0.649512	0.0361077
										BDNF-AS1	1.27942	1.45341	0.183945	0.8777
										BDP1	4.63613	6.25084	0.43113	0.03685
										BEAN	0	0	0	1
										BEAN1	0	0	0	1
										BECN1	24.7904	26.5943	0.101335	0.6238
										BEGAIN	0.0776119	0.0926292	0.255189	0.634774
										BEND2	0	0.00376498	1.79769e+308	0.158655
										BEND3	2.87414	3.05359	0.0873784	0.736631
										BEND4	0.0736137	0.0422484	-0.801079	0.0714865
										BEND5	0	0	0	1
										BEND6	1.381	1.88661	0.450085	0.178376
										BEND7	1.57453	0.797882	-0.980671	0.00665
										BEST1	1.70441	1.60616	-0.0856586	0.797442
										BEST3	0.272801	0.21863	-0.319357	0.424733
										BEST4	0.05541	0.13736	1.30974	0.0226624
										BET1	13.1967	11.5001	-0.19853	0.385367
										BET1L	1.02244	1.30087	0.34745	0.320527
										BET3L	0.09245	0.308032	1.73634	0.00197263
										BEX1	47.4156	29.8997	-0.665233	0.00245
										BEX2	16.801	15.7247	-0.0955214	0.725353
										BEX4	5.16943	4.38559	-0.237235	0.42495
										BEX5	0.156488	0.197075	0.332687	0.557194
										BFAR	48.2127	43.018	-0.164472	0.4688
										BFSP2	0.0135556	0.0116146	-0.22294	0.877191
										BGLAP	0.0427236	0	-1.79769e+308	0.0556883
										BGLAP,PMF1,PMF1-BGLAP	33.352	34.1923	0.0358963	0.87045
										BGN	0.0274229	0.0312356	0.18781	0.809519
										BHLHA15	0.318929	0.369542	0.2125	0.682892
										BHLHB9	0.886551	1.61689	0.866945	0.0089993
										BHLHE22	0	0	0	1
										BHLHE40	29.8404	45.2467	0.600542	0.0026
										BHLHE41	8.79589	8.45492	-0.0570393	0.7871
										BHMT	0.200223	0.104926	-0.93223	0.045035
										BHMT2	0	0	0	1
										BICC1	0.677291	0.858277	0.341669	0.3354
										BICD1	3.17967	3.38018	0.0882232	0.758774
										BICD2	20.7565	21.7533	0.0676684	0.739996
										BID	24.9086	31.3854	0.333448	0.1033
										BIN1	1.19401	0.746544	-0.67752	0.0661591
										BIN2	0	0	0	1
										BIN3	5.65689	5.9078	0.0626115	0.831843
										BIRC2	10.2983	14.6571	0.509197	0.02545
										BIRC3	6.80579	4.90697	-0.471931	0.0341436
										BIRC5	53.274	40.9652	-0.379033	0.06195
										BIRC6	4.75181	6.28364	0.403122	0.04225
										BIVM	10.2663	9.63943	-0.0909027	0.68649
										BIVM,BIVM-ERCC5,ERCC5	21.8619	21.4224	-0.0293022	0.8917
										BIVM-ERCC5	0.663501	1.1575	0.802846	0.887697
										BLCAP	27.3304	28.2038	0.0453807	0.82745
										BLID	1.59213	0.63871	-1.31772	0.0011571
										BLK	0	0.00392653	1.79769e+308	0.158655
										BLM	6.18919	7.29001	0.236169	0.27985
										BLMH	26.1275	32.8105	0.328588	0.10605
										BLNK	0	0	0	1
										BLOC1S1	33.2907	34.9948	0.0720218	0.811244
										BLOC1S1,RDH5	83.5296	64.9708	-0.362496	0.0996
										BLOC1S1-RDH5	3.09531	1.39667	-1.14809	1
										BLOC1S2	4.48891	7.46302	0.733393	0.00987266
										BLOC1S2,CWF19L1	36.0137	41.3453	0.199177	0.32645
										BLOC1S3	19.6063	17.6062	-0.155233	0.4579
										BLVRA	19.4846	11.6872	-0.73741	0.0033
										BLVRB	158.593	140.429	-0.175493	0.39425
										BLZF1	15.4214	28.9993	0.911084	0.0137
										BMF	0.150237	0	-1.79769e+308	7.05623e-07
										BMI1	35.6716	40.2663	0.174796	0.38746
										BMI1,COMMD3,COMMD3-BMI1	46.165	49.5384	0.101748	0.6717
										BMP1	1.33685	3.1266	1.22576	0.000191491
										BMP10	0.00599157	0	-1.79769e+308	0.158655
										BMP15	0	0	0	1
										BMP2	4.4046	5.00992	0.185776	0.43235
										BMP2K	1.51365	1.8215	0.267096	0.422855
										BMP3	0.0217533	0.0157544	-0.46548	0.460249
										BMP4	0	0.177918	1.79769e+308	8.70548e-06
										BMP5	0	0	0	1
										BMP6	0.160716	0.100286	-0.680392	0.994824
										BMP8A	0.0878734	0.135044	0.619927	0.153606
										BMP8B	0.0332068	0.0469928	0.500963	0.403037
										BMPER	0.576984	0.551928	-0.0640503	0.862446
										BMPR1A	13.1435	15.069	0.197234	0.3384
										BMPR1B	3.11087	4.76306	0.614567	0.1139
										BMPR2	4.55973	6.87491	0.592393	0.0035
										BMS1	25.1835	29.3389	0.220335	0.35675
										BMS1P4	1.31296	1.53395	0.224421	0.5541
										BMX	0	0	0	1
										BNC1	14.0749	16.9344	0.266834	0.18255
										BNC2	1.50214	1.29127	-0.21823	0.33915
										BNIP1	10.4403	9.16815	-0.187465	0.5524
										BNIP2	21.1198	25.071	0.24742	0.27815
										BNIP3	73.85	64.9695	-0.184835	0.35235
										BNIP3L	10.4312	8.23818	-0.340509	0.142584
										BNIPL	0.0562892	0.0255401	-1.1401	0.119449
										BOC	0.173013	0.119818	-0.530039	0.21266
										BOD1	18.3112	19.3587	0.0802589	0.70685
										BOD1L	10.1887	11.3912	0.160952	0.42585
										BOK	1.00886	0.989901	-0.0273683	0.93999
										BOLA1	15.953	8.15698	-0.967725	0.0022
										BOLA2	64.1901	29.798	-1.10713	2.2121e-06
										BOLA2B	63.4934	29.7847	-1.09204	3.0892e-06
										BOLA3	92.6262	44.1458	-1.06914	5e-05
										BOLL	0.0488134	0.0155741	-1.64813	0.406475
										BOP1	203.321	143.825	-0.49945	0.0148
										BORA	5.35377	5.92601	0.146505	0.7945
										BPGM	8.33345	9.16843	0.137761	0.5699
										BPHL	2.36861	1.97478	-0.262344	0.449765
										BPNT1	18.1875	19.1991	0.0780944	0.90785
										BPTF	10.2028	15.951	0.644683	0.003
										BPY2B	0	0	0	1
										BPY2C	0	0	0	1
										BRAF	6.31206	8.05379	0.351559	0.22965
										BRAP	12.6858	16.4149	0.371796	0.30785
										BRAT1	30.9754	29.8627	-0.0527774	0.79735
										BRCA1	16.8959	16.8998	0.000338887	0.9989
										BRCA2	6.05953	7.38443	0.28528	0.1549
										BRCC3	1.36252	1.63958	0.267045	0.423532
										BRD1	10.102	10.7526	0.0900473	0.6733
										BRD2	6.47954	11.5639	0.835663	0.000207604
										BRD3	12.4631	11.2569	-0.146849	0.5295
										BRD4	44.4225	43.1464	-0.0420508	0.84075
										BRD7	2.32537	2.0262	-0.198687	0.540043
										BRD8	7.2002	6.61986	-0.121236	0.628417
										BRD9	13.1014	14.588	0.155054	0.48395
										BRDT	0	0	0	1
										BRE	0	2.15099	1.79769e+308	4.39671e-10
										BRF1	6.91827	7.44815	0.106469	0.670516
										BRF2	6.59068	6.71069	0.026035	0.9192
										BRI3	71.0656	97.3477	0.453996	0.0320779
										BRI3BP	9.92617	11.7029	0.237557	0.407125
										BRIP1	5.25385	6.17587	0.233266	0.48535
										BRIX1	62.9765	56.4152	-0.158728	0.437541
										BRK1	75.6784	68.6303	-0.141036	0.4848
										BRMS1	2.12178	1.83182	-0.211999	0.552727
										BRMS1L	6.4004	8.04823	0.330509	0.14875
										BROX	16.3826	24.0266	0.552473	0.0213
										BRP44	7.3519	6.37117	-0.206557	0.6161
										BRP44L	12.8848	9.13231	-0.496614	0.06335
										BRPF1	3.69259	5.58335	0.596499	0.0187264
										BRPF3	8.33618	13.6066	0.70685	0.0007
										BRS3	0	0	0	1
										BRSK1	6.54366	3.7634	-0.798063	0.00265
										BRSK2	0.0033931	0.00618035	0.865086	0.624419
										BRUNOL6	0.261639	1.05709	2.01445	1.37461e-07
										BRWD1	7.89227	5.23632	-0.591888	0.0615
										BRWD2	24.4262	23.8035	-0.0372549	0.853954
										BRWD3	2.08461	2.80751	0.429513	0.0457
										BSCL2	0.113743	0.0767186	-0.568128	1
										BSCL2,HNRNPUL2	50.4822	51.476	0.0281254	0.89025
										BSDC1	3.38336	2.40382	-0.493128	0.108312
										BSG	439.99	435.872	-0.0135663	0.94885
										BSN	0.0605286	0.0743823	0.297342	0.449264
										BSND	0	0	0	1
										BSPRY	0	0.00399034	1.79769e+308	0.158655
										BST1	0.150419	0.157872	0.0697666	0.893265
										BST2	643.785	712.499	0.146308	0.51545
										BSX	0	0	0	1
										BTAF1	11.1701	13.4617	0.269225	0.1832
										BTBD1	22.8427	24.8097	0.119169	0.5623
										BTBD10	15.7257	18.321	0.220375	0.30585
										BTBD11	0.0225621	0.0162733	-0.47139	0.527827
										BTBD12	4.71084	5.47565	0.217047	0.343284
										BTBD16	0	0	0	1
										BTBD18	0.115196	0.105606	0	1
										BTBD19	2.13428	2.60976	0.290168	0.410337
										BTBD2	16.0597	22.1395	0.46318	0.03515
										BTBD3	6.24928	6.78471	0.118596	0.58195
										BTBD6	11.298	16.1332	0.513965	0.037944
										BTBD7	6.35018	5.36161	-0.24413	0.258698
										BTBD8	1.54823	0.980837	-0.658534	0.0759285
										BTBD8,KIAA1107	1.07232	1.08298	0.0142679	0.96655
										BTBD9	1.34733	2.34607	0.80014	0.0011
										BTC	1.71175	4.0987	1.2597	5e-05
										BTD	6.12334	7.15	0.223624	0.36285
										BTF3	27.0682	23.2472	-0.219544	0.344832
										BTF3L4	2.82263	4.94526	0.809006	0.00294934
										BTG1	28.296	27.6195	-0.0349112	0.862846
										BTG1,LOC256021	59.5366	36.5056	-0.705657	0.00085
										BTG2	1.36694	1.83721	0.426573	0.19275
										BTG3	53.9295	48.2196	-0.161455	0.4225
										BTG4	0.221846	0.264385	0.25308	0.611638
										BTK	0.00808447	0.00323062	-1.32334	0.453888
										BTLA	0	0.00495405	1.79769e+308	0.0993145
										BTN1A1	0	0.00316101	1.79769e+308	0.158655
										BTN2A1	5.96447	8.3427	0.48412	0.0371
										BTN2A2	1.29055	0.472545	-1.44946	0.00016068
										BTN3A1	2.04415	3.34316	0.70971	0.0168669
										BTN3A2	2.79391	4.85355	0.796753	0.00661355
										BTN3A3	16.6185	18.7248	0.172161	0.4031
										BTNL2	0	0	0	1
										BTNL3	0	0	0	1
										BTNL8	0	0	0	1
										BTNL9	0.00354524	0.00303379	-0.224764	0.91228
										BTRC	5.99626	7.6523	0.351832	0.0934
										BUB1	66.0913	58.0311	-0.187633	0.359823
										BUB1B	39.2716	36.7403	-0.0961234	0.634431
										BUB1B,PAK6	27.7234	27.8238	0.00521538	0.97955
										BUB3	50.8615	83.6614	0.717989	0.000431451
										BUD13	10.5698	9.54825	-0.146647	0.52605
										BUD31	78.0985	60.2676	-0.373914	0.41145
										BVES	0	0.337735	1.79769e+308	1.15857e-08
										BYSL	27.8036	34.0333	0.291678	0.1583
										BZW1	73.4932	88.6492	0.270498	0.28705
										BZW2	24.6363	19.8305	-0.313062	0.156767
										C10orf10	0.0771302	0.0844929	0.131535	0.813436
										C10orf104	3.01022	3.36441	0.160486	0.587873
										C10orf105	0	0	0	1
										C10orf107	0.0233337	0.00642599	-1.86043	0.264087
										C10orf11	1.68022	2.2293	0.407933	0.27204
										C10orf111	0.0594319	0.0111269	-2.41718	0.0723336
										C10orf113	0.0168801	0	-1.79769e+308	0.158655
										C10orf114	1.46531	1.39217	-0.0738648	0.84865
										C10orf116	0.823948	0.953698	0.21098	0.614903
										C10orf118	2.17715	2.64803	0.282478	0.4451
										C10orf119	73.5007	70.3085	-0.0640591	0.759534
										C10orf12	4.78303	5.25477	0.135704	0.578217
										C10orf12,LCOR	6.62252	9.96138	0.588966	0.00845
										C10orf120	0	0	0	1
										C10orf122	0	0	0	1
										C10orf125	0	0	0	1
										C10orf128	0	0	0	1
										C10orf129	0.251121	0.314209	0.323342	0.464537
										C10orf131	0.142953	0.0951745	-0.586898	0.994217
										C10orf137	8.533	11.6035	0.443439	0.03135
										C10orf140	0.303345	0.398288	0.392851	0.281268
										C10orf18	33.7636	36.4083	0.1088	0.60556
										C10orf2	23.1321	29.9423	0.372288	0.07715
										C10orf25	0.634113	0.768352	0.277029	0.444606
										C10orf26	14.8927	21.3947	0.522651	0.0091
										C10orf27	0	0	0	1
										C10orf28	12.4743	14.3068	0.197752	0.363789
										C10orf32	4.33753	1.41058	-1.62058	1.33085e-06
										C10orf32-AS3MT	0.0755922	0.106293	0.491732	1
										C10orf35	0.215162	0.23037	0.0985287	0.849767
										C10orf4	10.1104	8.7623	-0.206458	0.384149
										C10orf41	0.0984967	0.191226	0.957128	1
										C10orf46	15.6295	13.7653	-0.18323	0.35305
										C10orf47	1.72775	1.05716	-0.708707	0.03175
										C10orf53	0	0	0	1
										C10orf54	0	0	0	1
										C10orf55	0.410163	0.392113	-0.0649268	1
										C10orf57	7.85467	9.97345	0.344542	0.188712
										C10orf58	0.133904	0	-1.79769e+308	6.22106e-05
										C10orf62	0.0147112	0.00638496	-1.20417	0.495555
										C10orf67	0.0415339	0.0516686	0.315001	0.589294
										C10orf68	0.75694	0.781664	0.0463698	0.897061
										C10orf68,CCDC7	1.25792	1.12514	-0.160936	0.67125
										C10orf71	0	0	0	1
										C10orf72	0.0050614	0.00959303	0.922449	0.354151
										C10orf76	15.3998	17.8875	0.21604	0.28155
										C10orf78	13.4869	10.9947	-0.294755	0.261884
										C10orf79	0.0345536	0.0318289	-0.1185	0.824222
										C10orf81	0	0.0287883	1.79769e+308	0.000158016
										C10orf82	0	0	0	1
										C10orf84	12.8148	11.2551	-0.187228	0.41883
										C10orf88	14.094	11.8952	-0.244707	0.275957
										C10orf90	0.189159	0.478903	1.34013	0.00091105
										C10orf91	0.76719	1.05913	0.465221	0.268725
										C10orf92	0	0.0062822	1.79769e+308	0.0786496
										C10orf93	0.60782	0.440814	-0.463474	0.25428
										C10orf95	1.87959	1.11439	-0.754159	0.3532
										C10orf96	5.68896	3.90418	-0.543146	0.0729843
										C10orf99	0	0	0	1
										C11orf1	18.3326	16.985	-0.110152	0.672553
										C11orf10	138.089	140.005	0.0198747	0.9292
										C11orf16	0.0273918	0.0273797	-0.000636276	0.999448
										C11orf17	8.78977	7.89716	-0.154492	0.597199
										C11orf2	36.716	28.7187	-0.354415	0.08115
										C11orf20	0.159093	0.139162	-0.193103	0.748472
										C11orf21	0	0	0	1
										C11orf24	23.8428	28.244	0.24439	0.247657
										C11orf30	5.0284	6.29846	0.324902	0.1695
										C11orf31	48.0287	42.8251	-0.165439	0.78035
										C11orf34	0.00652527	0.0105953	0.699313	0.692269
										C11orf35	0.258255	0.301282	0.22232	0.615906
										C11orf40	0	0	0	1
										C11orf41	11.8596	10.4239	-0.186151	0.356608
										C11orf42	0.0261416	0.0764146	1.5475	0.103214
										C11orf45	2.9027	3.80481	0.390425	0.124
										C11orf46	14.7406	12.9092	-0.191394	0.4112
										C11orf48	107.8	54.2024	-0.991935	5e-05
										C11orf49	21.6817	18.1388	-0.257401	0.261783
										C11orf51	21.7523	22.0726	0.0210935	0.98455
										C11orf52	0	0	0	1
										C11orf53	0	0	0	1
										C11orf54	3.15884	3.68069	0.220582	0.40505
										C11orf57	4.89828	6.61032	0.432443	0.0887841
										C11orf58	25.4028	26.9774	0.0867634	0.6578
										C11orf59	62.9663	76.5544	0.281906	1
										C11orf60	1.75835	1.51155	-0.218186	0.52763
										C11orf61	3.48364	2.51213	-0.471684	0.1069
										C11orf63	3.05396	3.62618	0.247772	0.39532
										C11orf65	0.141956	0.0959082	-0.565718	0.331917
										C11orf66	0.0680717	0.10316	0.599762	0.315622
										C11orf67	2.64418	4.13761	0.645982	0.0816719
										C11orf68	92.8627	60.1563	-0.626385	0.0023
										C11orf70	0.0130097	0.0270722	1.05723	0.324663
										C11orf71	1.49721	1.3405	-0.159506	0.693432
										C11orf73	16.983	15.5579	-0.126444	0.624874
										C11orf74	8.99975	8.0592	-0.159248	0.59045
										C11orf75	15.1276	8.63465	-0.808978	0.005
										C11orf80	3.62307	2.84278	-0.34991	0.261122
										C11orf80,RCE1	23.4972	22.8188	-0.0422655	0.86665
										C11orf82	9.79366	12.1328	0.308997	0.15205
										C11orf83	10.6012	8.71909	-0.281973	0.289467
										C11orf84	25.6303	27.4197	0.0973657	0.66205
										C11orf85	0.0567923	0	-1.79769e+308	0.0126737
										C11orf86	0	0	0	1
										C11orf87	0.0151652	0.012293	-0.302933	0.674519
										C11orf88	0	0	0	1
										C11orf9	2.24504	1.65071	-0.443659	0.08655
										C11orf90	0	0	0	1
										C11orf91	0.51887	0.835145	0.686652	0.117526
										C11orf91,CD59	132.137	113.407	-0.22053	0.407
										C11orf93	0	0	0	1
										C11orf94	0	0	0	1
										C11orf95	4.44367	6.44736	0.536957	0.0323892
										C12orf10	46.0309	43.696	-0.0751027	0.7197
										C12orf11	36.9164	32.3788	-0.189211	0.350624
										C12orf12	0	0	0	1
										C12orf23	22.3424	20.6053	-0.116765	0.573839
										C12orf24	12.2093	13.2353	0.116415	0.650634
										C12orf26	1.84179	2.45255	0.413174	0.215429
										C12orf29	8.85433	9.76048	0.14057	0.6642
										C12orf30	17.442	19.9405	0.193132	0.340981
										C12orf32	17.2387	18.5199	0.103425	0.87455
										C12orf34	0.526752	0.961179	0.867681	0.0179088
										C12orf35	2.94064	4.87305	0.728696	0.00155
										C12orf39	0.505171	1.54892	1.61642	0.00345
										C12orf4	9.86206	12.55	0.347728	0.18225
										C12orf40	0	0.00844091	1.79769e+308	0.0416323
										C12orf41	15.5505	15.4602	-0.008408	0.970244
										C12orf42	0	0	0	1
										C12orf43	9.50941	11.3058	0.249631	0.319324
										C12orf44	2.47577	2.94758	0.251652	0.469912
										C12orf45	93.0519	39.0229	-1.25372	5e-05
										C12orf47	11.27	7.36859	-0.613032	0.1133
										C12orf48	11.256	10.8778	-0.0493103	0.828917
										C12orf49	12.6684	15.6814	0.307826	0.1489
										C12orf5	6.12139	5.57487	-0.134921	0.537258
										C12orf50	0.241891	0.224653	-0.106659	0.809879
										C12orf51	4.27425	5.19499	0.281451	0.2009
										C12orf52	19.2132	17.7626	-0.113259	0.622875
										C12orf53	0	0.00901828	1.79769e+308	0.0502579
										C12orf54	0	0	0	1
										C12orf56	2.26241	2.64117	0.223315	0.47675
										C12orf57	24.3798	28.4595	0.223224	0.412851
										C12orf59	0.0192297	0.0433185	1.17165	0.125939
										C12orf60	1.79286	1.13706	-0.656956	0.0755795
										C12orf61	0.317244	0.274563	-0.208456	0.6457
										C12orf62	29.8056	25.7815	-0.209247	0.42892
										C12orf65	18.1653	14.8045	-0.295145	0.18275
										C12orf66	3.24286	2.58357	-0.327899	0.2717
										C12orf68	0.117388	0.105113	-0.159346	0.758034
										C12orf69	0.0530272	0.0502707	-0.0770142	0.898097
										C12orf70	0.392028	0.407809	0.0569376	0.895356
										C12orf71	0.0208826	0.0262692	0.331072	0.801517
										C12orf72	0.363039	0.741085	1.02951	0.0093536
										C12orf73	3.88106	2.80343	-0.469258	0.150879
										C12orf74	0	0	0	1
										C12orf75	28.2494	22.5261	-0.326623	0.156637
										C12orf76	1.64359	1.09829	-0.581595	0.101948
										C12orf77	0	0	0	1
										C13orf1	1.25397	0.66554	-0.913906	0.0101796
										C13orf15	0.398769	0.202012	-0.981113	0.0477867
										C13orf16	0.318506	0.289623	-0.137145	0.792349
										C13orf18	0.15587	0.164719	0.0796561	0.851311
										C13orf23	30.6838	27.4961	-0.15825	0.43342
										C13orf25 v_1	0.104436	0.173816	0.734937	1
										C13orf26	0	0	0	1
										C13orf27	17.4746	15.8722	-0.138757	0.58657
										C13orf28	0	0	0	1
										C13orf30	0.0417018	0.0126819	-1.71734	0.0236942
										C13orf31	2.15681	2.62682	0.284416	0.334449
										C13orf33	0.00460144	0	-1.79769e+308	0.158655
										C13orf34	11.3616	10.3298	-0.13735	0.559573
										C13orf35	0	0	0	1
										C13orf36	0.00348629	0.00559535	0.682535	0.699288
										C13orf37	34.2056	26.0166	-0.394803	0.0568436
										C13orf38	0.600792	0.38866	-0.62836	1
										C13orf39	0	0.00788259	1.79769e+308	0.158655
										C14orf1	23.1024	20.1652	-0.196176	0.402334
										C14orf101	7.4016	6.78195	-0.126136	0.6184
										C14orf102	2.46994	2.86014	0.211611	0.427
										C14orf104	11.7607	9.39595	-0.323865	0.186736
										C14orf105	0	0.00316294	1.79769e+308	0.158655
										C14orf106	29.4118	24.5802	-0.2589	0.199819
										C14orf109	13.7357	9.47341	-0.53597	0.0534956
										C14orf115	0	0	0	1
										C14orf118	6.99202	8.04358	0.202128	0.5645
										C14orf119	17.616	15.7932	-0.157582	0.469798
										C14orf126	7.88092	7.96333	0.0150073	0.953107
										C14orf129	5.45051	7.52593	0.465477	0.0697
										C14orf132	1.16809	0.946916	-0.302838	0.2564
										C14orf133	2.43601	4.77946	0.972326	0.00123038
										C14orf135	30.7669	26.7832	-0.200049	0.323235
										C14orf138	1.34508	1.76222	0.389705	0.274101
										C14orf142	12.9781	13.6169	0.0693119	0.794324
										C14orf143	5.40381	6.73508	0.317718	0.340393
										C14orf145	2.50839	2.45468	-0.0312259	0.91268
										C14orf147	17.452	15.1986	-0.199457	0.375708
										C14orf148	0.0569097	0.0793243	0.479089	0.424191
										C14orf149	16.3816	21.3868	0.384645	0.119808
										C14orf153	12.9398	14.3628	0.15052	0.568075
										C14orf156	78.6558	70.0572	-0.16702	0.485293
										C14orf159	5.33853	7.02198	0.395435	0.142221
										C14orf166	108.314	121.645	0.167449	0.4004
										C14orf166B	0	0	0	1
										C14orf167	4.91198	5.35059	0.123392	0.70505
										C14orf169	16.9792	15.6499	-0.117619	0.5891
										C14orf174	0.432534	0.711686	0.718426	0.0603255
										C14orf176	0.714282	0.793674	0.152055	0.697225
										C14orf177	0	0	0	1
										C14orf178	0	0.0382134	1.79769e+308	0.0416323
										C14orf179	9.42314	8.37925	-0.169386	0.586632
										C14orf180	0	0	0	1
										C14orf182	0.019671	0.0707222	1.84609	0.0131189
										C14orf183	0.00975229	0.00864715	-0.173517	0.932225
										C14orf2	254.19	175.83	-0.531724	0.00715
										C14orf21	9.67236	11.1755	0.208405	0.52905
										C14orf23	21.6249	11.7459	-0.880534	0.00425
										C14orf28	1.61472	0.991147	-0.704113	0.042
										C14orf37	1.03005	0.688827	-0.5805	0.1721
										C14orf38	0.00367296	0.0115483	1.65267	0.450704
										C14orf39	0.00733622	0.00283954	-1.36938	0.438338
										C14orf4	20.7703	25.4269	0.291836	0.157096
										C14orf43	5.00426	3.77639	-0.40615	0.0800215
										C14orf45	0.723065	0.892291	0.30339	0.390446
										C14orf49	2.26484	2.04752	-0.145532	0.62955
										C14orf50	0.0510999	0.120062	1.23239	0.062534
										C14orf68	0.00718017	0.040359	2.4908	0.109949
										C14orf73	0.017384	0.0160833	-0.112197	0.924118
										C14orf79	1.77741	1.62068	-0.133179	0.702287
										C14orf80	22.0276	18.5742	-0.246007	0.2741
										C14orf93	7.15957	4.76646	-0.586956	0.0348613
										C15orf17	5.64077	6.44493	0.192273	0.48205
										C15orf2	0	0	0	1
										C15orf23	55.5774	43.6516	-0.348462	0.086781
										C15orf24	69.4835	91.2902	0.393791	0.0549542
										C15orf26	0.0191898	0.0106777	-0.845745	0.520758
										C15orf27	0.0861714	0.0995111	0.207649	0.693622
										C15orf29	56.0584	34.7309	-0.690712	0.000636215
										C15orf32	0	0	0	1
										C15orf33	0.700878	0.604685	-0.212979	0.573807
										C15orf37	2.03533	1.55913	-0.384522	0.48145
										C15orf38	6.20403	6.67205	0.104923	0.709454
										C15orf38-AP3S2	1.14555	1.60571	0.487168	0.112498
										C15orf39	10.0234	13.9707	0.479031	0.02265
										C15orf40	20.9997	12.3123	-0.770264	0.1743
										C15orf41	4.5654	5.59703	0.293922	0.2428
										C15orf42	4.31076	5.64769	0.38972	0.2739
										C15orf43	0	0.00672542	1.79769e+308	0.158655
										C15orf44	3.13069	4.53733	0.535366	0.0778419
										C15orf48	0.55485	0.470669	-0.237383	0.596197
										C15orf52	10.6188	9.98369	-0.0889694	0.673
										C15orf53	0	0	0	1
										C15orf54	0	0.00276353	1.79769e+308	0.158655
										C15orf55	0.0146984	0.0121803	-0.27111	0.76637
										C15orf56	0	0	0	1
										C15orf57	8.02276	9.91611	0.305676	0.261553
										C15orf58	1.50733	2.13222	0.500361	0.20925
										C15orf59	0	0	0	1
										C15orf60	0	0.02829	1.79769e+308	0.0416323
										C15orf61	5.78483	3.93976	-0.554167	0.12845
										C15orf62	0.537581	0.50589	-0.0876577	0.82089
										C15orf63	0.290754	0.19923	-0.545361	1
										C15orf63,SERF2	244.749	141.535	-0.790147	0.07195
										C16orf11	0.0159324	0.0101287	-0.653508	0.619745
										C16orf13	4.24297	7.87932	0.892994	0.00927886
										C16orf3	0.265911	0.144393	-0.880943	0.0920047
										C16orf35	0.721841	0.830871	0.202944	1
										C16orf38	0.00830404	0.0373266	2.16832	0.17006
										C16orf42	37.9548	41.9452	0.144223	0.522627
										C16orf45	0.0633422	0.136895	1.11183	0.637009
										C16orf46	1.17349	1.11348	-0.075726	0.836585
										C16orf46,GCSH	24.0804	20.7779	-0.21281	0.3371
										C16orf48	8.26907	6.60228	-0.324759	0.2397
										C16orf5	0.488429	0.403619	-0.275153	0.48816
										C16orf52	4.6689	4.86928	0.0606279	0.811783
										C16orf53	15.7755	14.5253	-0.119116	0.579252
										C16orf53,MVP	104.922	113.584	0.114439	0.5765
										C16orf54	0	0	0	1
										C16orf55	4.29748	5.58429	0.377884	0.197244
										C16orf57	3.61761	3.18088	-0.185609	0.527149
										C16orf58	15.2791	14.5041	-0.0750969	0.740626
										C16orf59	17.6811	11.9541	-0.564709	0.015
										C16orf61	26.8323	24.8783	-0.109078	0.670262
										C16orf62	11.0775	14.5072	0.389135	0.0575
										C16orf63	48.7757	46.9489	-0.0550717	0.785882
										C16orf65	0.0351786	0	-1.79769e+308	0.0227501
										C16orf68	6.41957	6.15525	-0.0606599	0.837296
										C16orf7	12.0734	11.555	-0.0633132	0.789657
										C16orf70	16.8243	19.4264	0.207474	0.337449
										C16orf71	0.12681	0.114155	-0.151674	0.754321
										C16orf72	13.6666	17.0869	0.322239	0.129528
										C16orf73	0.0115066	0	-1.79769e+308	0.106832
										C16orf74	3.95795	3.81883	-0.0516217	0.8954
										C16orf75	10.402	7.6279	-0.447509	0.118282
										C16orf78	0	0	0	1
										C16orf79	0.617963	0.809551	0.389601	0.351021
										C16orf80	41.5382	32.2768	-0.363945	0.08125
										C16orf82	0	0	0	1
										C16orf86	0.171629	0.0913859	-0.909246	0.1153
										C16orf87	9.18342	7.57962	-0.276906	0.333385
										C16orf88	14.7799	16.2743	0.138961	0.58115
										C16orf89	0	0.0291175	1.79769e+308	0.0126737
										C16orf90	0	0	0	1
										C16orf91	1.12178	1.46703	0.387114	0.310694
										C16orf92	0	0	0	1
										C16orf93	1.10725	1.33876	0.273918	0.9115
										C16orf95	2.64185	3.61791	0.45361	0.20079
										C17orf100	0.905693	0.522328	-0.794066	0.1399
										C17orf101	6.55427	6.11841	-0.0992779	0.8032
										C17orf103	1.58472	1.30606	-0.279005	0.3335
										C17orf108	0.0144893	0.0186761	0.366204	0.780966
										C17orf39	7.21525	7.74062	0.1014	0.6361
										C17orf42	10.809	12.0443	0.156125	0.562263
										C17orf48	3.41723	3.2294	-0.0815634	0.8103
										C17orf49,RNASEK	281.863	264.487	-0.091798	0.6389
										C17orf51	6.7471	9.11238	0.433559	0.03575
										C17orf53	7.77459	7.97575	0.036854	0.8723
										C17orf56	9.38783	10.9863	0.226844	0.3343
										C17orf58	3.90901	5.7988	0.568951	0.0475
										C17orf59	8.22064	6.96782	-0.238543	0.3461
										C17orf61,PLSCR3	133.857	60.464	-1.14654	5e-05
										C17orf62	32.2609	33.015	0.0333353	0.9048
										C17orf63	3.14998	4.38036	0.475706	0.0753499
										C17orf65	5.46275	3.99249	-0.45234	0.10535
										C17orf70	13.0198	10.1636	-0.357298	0.09795
										C17orf75	9.25075	7.62111	-0.279569	0.4377
										C17orf76	0.15124	0	-1.79769e+308	4.66297e-06
										C17orf76-AS1,SNORD49B	810.546	534.378	-0.601035	0.0072
										C17orf79	36.1206	40.6901	0.171857	0.5245
										C17orf80	7.14479	10.6532	0.576321	0.0108
										C17orf81	34.1813	30.4082	-0.168744	0.7271
										C17orf85	5.86006	6.19834	0.0809666	0.69165
										C17orf89	87.5971	65.6455	-0.416188	0.0634
										C17orf90	38.879	28.6561	-0.440151	0.0907
										C17orf96	11.127	9.36827	-0.248205	0.2663
										C17orf97	0.226408	0.396739	0.809264	0.0573352
										C18orf21	27.3867	19.5959	-0.482924	0.0448
										C18orf25	9.56939	10.0559	0.0715474	0.72425
										C18orf32,RPL17,RPL17-C18ORF32	1304.49	1204.15	-0.115477	0.598
										C18orf54	8.27337	7.35659	-0.169439	0.5128
										C18orf56	2.18556	1.78812	-0.289556	0.9079
										C18orf8	14.011	15.4387	0.139993	0.8891
										C19orf10	166.061	173.288	0.0614572	0.75485
										C19orf12	5.72456	7.08184	0.306961	0.1593
										C19orf24	55.7652	65.9319	0.241611	0.2708
										C19orf25	12.9541	13.4608	0.05536	0.8277
										C19orf26	1.86706	1.47811	-0.337019	0.3922
										C19orf29	13.5872	15.0037	0.143067	0.52145
										C19orf40	6.89291	8.22578	0.25504	0.4843
										C19orf42	85.3977	81.2907	-0.0711078	0.8289
										C19orf43	197.751	183.564	-0.107405	0.5866
										C19orf44	3.18804	3.28552	0.0434522	0.95605
										C19orf47	17.5079	18.7405	0.0981552	0.78945
										C19orf48	104.027	102.063	-0.0274968	0.8934
										C19orf51	0.852196	0.43371	-0.974454	0.0562
										C19orf52	13.8613	12.3529	-0.166214	0.4916
										C19orf53	99.9494	53.081	-0.913003	0.00015
										C19orf54	12.4426	13.1448	0.0792039	0.74975
										C19orf55	1.68017	1.37029	-0.294124	0.75135
										C19orf6	95.921	92.783	-0.0479871	0.8148
										C19orf60	41.3533	35.0804	-0.237336	0.30855
										C19orf63	20.1413	28.6454	0.50815	0.01855
										C19orf66	28.6945	29.9481	0.061692	0.7968
										C19orf70	92.5748	55.7911	-0.730584	0.00685
										C19orf71	3.27981	5.4195	0.724547	0.7894
										C19orf76	2.93599	2.88321	-0.026172	0.93285
										C19orf79	115.807	64.6413	-0.841191	0.00145
										C19orf81	8.70188	6.08048	-0.517143	0.3944
										C1D	37.9956	28.0601	-0.437311	0.0437
										C1GALT1	11.6938	9.48015	-0.302763	0.146722
										C1GALT1C1	9.22134	12.3135	0.417196	0.0759
										C1orf100	0.219252	0.191012	-0.198931	0.724159
										C1orf101	0.00846136	0.0590668	2.80339	0.0421153
										C1orf103	7.5527	10.3966	0.461054	0.0495742
										C1orf104	0.586767	0.437055	-0.424972	1
										C1orf105	0.0094377	0	-1.79769e+308	0.158655
										C1orf106	2.00238	1.89164	-0.0820847	0.791971
										C1orf107	13.896	13.6013	-0.0309191	0.878486
										C1orf109	10.0647	7.38609	-0.446424	0.0811667
										C1orf110	0	0	0	1
										C1orf111	0.00887456	0	-1.79769e+308	0.158655
										C1orf112	8.88339	11.6674	0.393296	0.1315
										C1orf113	0.118494	0.0521203	-1.18489	0.582842
										C1orf114	0.0100747	0.00799775	-0.333065	0.817421
[truncated: 16,731 more rows]
