# Supplementary material for: RNA-binding protein CELF1 promotes tumor growth and alters gene expression in oral squamous cell carcinoma
Source: Oncotarget. 2015 Oct 20;6(41):43620–34. doi: 10.18632/oncotarget.6204 (PMC4791255; doi:10.18632/oncotarget.6204)
Supplement: Supplementary file 3 [file oncotarget-06-43620-s003.xlsx]

## Sheet: Supplemental Table 2
Supplemental Table 2 related to Figure 1					HEXAMER HITS
	Gene	heptamer sequence	#of hits in 3UTR		Gene	hexamer sequence	#of hits in 3UTR
Heptamer sequence	ENSG00000002834_ENST00000318008_LASP1	TGTGTGT	2		ENSG00000281540_ENST00000631021_RCC2	CTTTTT	5
TGTXTGT	ENSG00000002834_ENST00000318008_LASP1	TGTATGT	2		ENSG00000281540_ENST00000631021_RCC2	GTTTTT	3
X=any nucleotide	ENSG00000002834_ENST00000433206_LASP1	TGTGTGT	2		ENSG00000281540_ENST00000631021_RCC2	TTGTCT	2
	ENSG00000002834_ENST00000433206_LASP1	TGTATGT	2		ENSG00000281540_ENST00000631021_RCC2	TTTTTG	1
	ENSG00000002834_ENST00000435347_LASP1	TGTGTGT	2		ENSG00000281540_ENST00000631021_RCC2	TTGTTG	1
	ENSG00000002834_ENST00000435347_LASP1	TGTATGT	2		ENSG00000281540_ENST00000631021_RCC2	TGTTGT	1
	ENSG00000004864_ENST00000265631_SLC25A13	TGTGTGT	1		ENSG00000281540_ENST00000631021_RCC2	GTCTGT	1
	ENSG00000004864_ENST00000416240_SLC25A13	TGTGTGT	1		ENSG00000281540_ENST00000631021_RCC2	GTCTGT	1
	ENSG00000005889_ENST00000379177_ZFX	TGTGTGT	3		ENSG00000281540_ENST00000631021_RCC2	TGTCTG	1
	ENSG00000005889_ENST00000379177_ZFX	TGTATGT	2		ENSG00000281540_ENST00000631021_RCC2	TGTTGT	1
	ENSG00000005889_ENST00000379188_ZFX	TGTGTGT	3		ENSG00000281540_ENST00000628984_RCC2	GTTTTT	2
	ENSG00000005889_ENST00000379188_ZFX	TGTATGT	2		ENSG00000281540_ENST00000628984_RCC2	CTTTTT	2
	ENSG00000005889_ENST00000539115_ZFX	TGTGTGT	3		ENSG00000281540_ENST00000628984_RCC2	TTTTTG	1
	ENSG00000005889_ENST00000539115_ZFX	TGTATGT	2		ENSG00000281216_ENST00000629409_KIF26B	TGTTTT	7
	ENSG00000008838_ENST00000356271_MED24	TGTGTGT	4		ENSG00000281216_ENST00000629409_KIF26B	GTTTTT	6
	ENSG00000008838_ENST00000356271_MED24	TGTATGT	1		ENSG00000281216_ENST00000629409_KIF26B	TTGTGT	6
	ENSG00000008838_ENST00000394126_MED24	TGTGTGT	4		ENSG00000281216_ENST00000629409_KIF26B	TGTTGT	5
	ENSG00000008838_ENST00000394126_MED24	TGTATGT	1		ENSG00000281216_ENST00000629409_KIF26B	TGTTGT	5
	ENSG00000008838_ENST00000394127_MED24	TGTGTGT	4		ENSG00000281216_ENST00000629409_KIF26B	GTCTGT	4
	ENSG00000008838_ENST00000394127_MED24	TGTATGT	1		ENSG00000281216_ENST00000629409_KIF26B	GTCTGT	4
	ENSG00000008838_ENST00000394128_MED24	TGTGTGT	4		ENSG00000281216_ENST00000629409_KIF26B	CTTTTT	4
	ENSG00000008838_ENST00000394128_MED24	TGTATGT	1		ENSG00000281216_ENST00000629409_KIF26B	GTTTTG	3
	ENSG00000008838_ENST00000491466_MED24	TGTGTGT	4		ENSG00000281216_ENST00000629409_KIF26B	TTTTTG	3
	ENSG00000008838_ENST00000491466_MED24	TGTATGT	1		ENSG00000281216_ENST00000629409_KIF26B	TGTCTG	3
	ENSG00000008838_ENST00000535508_MED24	TGTGTGT	3		ENSG00000281216_ENST00000629409_KIF26B	TTGTTG	2
	ENSG00000008838_ENST00000535508_MED24	TGTATGT	1		ENSG00000281216_ENST00000629409_KIF26B	TTGTCT	1
	ENSG00000008988_ENST00000519807_RPS20	TGTATGT	1		ENSG00000280830_ENST00000627048_ADI1	GTTTTT	2
	ENSG00000013583_ENST00000536942_HEBP1	TGTGTGT	2		ENSG00000280830_ENST00000627048_ADI1	CTTTTT	2
	ENSG00000024526_ENST00000370966_DEPDC1	TGTATGT	1		ENSG00000280830_ENST00000627048_ADI1	TGTTTT	1
	ENSG00000024526_ENST00000456315_DEPDC1	TGTATGT	1		ENSG00000280830_ENST00000627048_ADI1	GTTTTG	1
	ENSG00000024526_ENST00000489862_DEPDC1	TGTGTGT	1		ENSG00000280495_ENST00000630169_TRAPPC4	TGTTGT	1
	ENSG00000029363_ENST00000353331_BCLAF1	TGTGTGT	3		ENSG00000280495_ENST00000630169_TRAPPC4	TGTTGT	1
	ENSG00000029363_ENST00000353331_BCLAF1	TGTATGT	3		ENSG00000280495_ENST00000630040_TRAPPC4	TGTTGT	1
	ENSG00000029363_ENST00000527536_BCLAF1	TGTGTGT	2		ENSG00000280495_ENST00000630040_TRAPPC4	TGTTGT	1
	ENSG00000029363_ENST00000527536_BCLAF1	TGTATGT	2		ENSG00000280495_ENST00000629713_TRAPPC4	TGTTGT	1
	ENSG00000029363_ENST00000527613_BCLAF1	TGTGTGT	2		ENSG00000280495_ENST00000629713_TRAPPC4	TGTTGT	1
	ENSG00000029363_ENST00000527613_BCLAF1	TGTATGT	2		ENSG00000280495_ENST00000629243_TRAPPC4	GTTTTG	1
	ENSG00000029363_ENST00000527759_BCLAF1	TGTGTGT	2		ENSG00000280495_ENST00000629243_TRAPPC4	TGTTGT	1
	ENSG00000029363_ENST00000527759_BCLAF1	TGTATGT	1		ENSG00000280495_ENST00000629243_TRAPPC4	TGTTGT	1
	ENSG00000029363_ENST00000530429_BCLAF1	TGTATGT	1		ENSG00000280495_ENST00000626820_TRAPPC4	TTGTCT	1
	ENSG00000029363_ENST00000530767_BCLAF1	TGTGTGT	2		ENSG00000280495_ENST00000625526_TRAPPC4	TGTTGT	1
	ENSG00000029363_ENST00000530767_BCLAF1	TGTATGT	1		ENSG00000280495_ENST00000625526_TRAPPC4	TGTTGT	1
	ENSG00000029363_ENST00000531224_BCLAF1	TGTGTGT	3		ENSG00000279782_ENST00000581138_PPIAL4F	TGTTTT	1
	ENSG00000029363_ENST00000531224_BCLAF1	TGTATGT	3		ENSG00000279782_ENST00000581138_PPIAL4F	TTGTGT	1
	ENSG00000029363_ENST00000532384_BCLAF1	TGTATGT	1		ENSG00000278839_ENST00000622553_SERF1B	TTTTTG	3
	ENSG00000029363_ENST00000534269_BCLAF1	TGTGTGT	2		ENSG00000278839_ENST00000622553_SERF1B	TGTTTT	1
	ENSG00000029363_ENST00000534269_BCLAF1	TGTATGT	1		ENSG00000278839_ENST00000622553_SERF1B	GTTTTT	1
	ENSG00000029363_ENST00000534762_BCLAF1	TGTATGT	1		ENSG00000278839_ENST00000622553_SERF1B	TGTCTG	1
	ENSG00000031003_ENST00000033079_FAM13B	TGTGTGT	2		ENSG00000278839_ENST00000622553_SERF1B	CTTTTT	1
	ENSG00000047056_ENST00000263150_WDR37	TGTGTGT	4		ENSG00000278839_ENST00000614330_SERF1B	TTTTTG	3
	ENSG00000047056_ENST00000263150_WDR37	TGTATGT	1		ENSG00000278839_ENST00000614330_SERF1B	TGTTTT	1
	ENSG00000047056_ENST00000358220_WDR37	TGTGTGT	4		ENSG00000278839_ENST00000614330_SERF1B	GTTTTT	1
	ENSG00000047056_ENST00000358220_WDR37	TGTATGT	1		ENSG00000278839_ENST00000614330_SERF1B	CTTTTT	1
	ENSG00000048052_ENST00000401921_HDAC9	TGTGTGT	1		ENSG00000278839_ENST00000613176_SERF1B	TGTTTT	1
	ENSG00000048052_ENST00000405010_HDAC9	TGTATGT	2		ENSG00000278839_ENST00000613176_SERF1B	GTTTTT	1
	ENSG00000048052_ENST00000406072_HDAC9	TGTATGT	2		ENSG00000278839_ENST00000613176_SERF1B	TTTTTG	1
	ENSG00000048052_ENST00000406451_HDAC9	TGTGTGT	1		ENSG00000278839_ENST00000613176_SERF1B	CTTTTT	1
	ENSG00000048052_ENST00000622668_HDAC9	TGTATGT	2		ENSG00000278839_ENST00000611952_SERF1B	GTTTTT	1
	ENSG00000048707_ENST00000543766_VPS13D	TGTGTGT	4		ENSG00000278839_ENST00000611952_SERF1B	TTTTTG	1
	ENSG00000048707_ENST00000613099_VPS13D	TGTGTGT	4		ENSG00000278839_ENST00000611952_SERF1B	TGTTGT	1
	ENSG00000048707_ENST00000620676_VPS13D	TGTGTGT	4		ENSG00000278839_ENST00000611952_SERF1B	TTGTCT	1
	ENSG00000049192_ENST00000381052_ADAMTS6	TGTGTGT	1		ENSG00000278839_ENST00000611952_SERF1B	TGTTGT	1
	ENSG00000049192_ENST00000381055_ADAMTS6	TGTGTGT	1		ENSG00000278839_ENST00000611616_SERF1B	TGTTTT	1
	ENSG00000049249_ENST00000615230_TNFRSF9	TGTGTGT	1		ENSG00000278839_ENST00000611277_SERF1B	TGTTTT	1
	ENSG00000049323_ENST00000402934_LTBP1	TGTATGT	1		ENSG00000278741_ENST00000628400_ABR	GTCTGT	1
	ENSG00000049323_ENST00000404525_LTBP1	TGTATGT	1		ENSG00000278741_ENST00000628400_ABR	GTCTGT	1
	ENSG00000049323_ENST00000404816_LTBP1	TGTATGT	1		ENSG00000278741_ENST00000627258_ABR	TGTTTT	1
	ENSG00000049323_ENST00000407925_LTBP1	TGTATGT	1		ENSG00000278741_ENST00000627258_ABR	TGTCTG	1
	ENSG00000049323_ENST00000418533_LTBP1	TGTATGT	1		ENSG00000278741_ENST00000627258_ABR	TTGTGT	1
	ENSG00000049449_ENST00000054950_RCN1	TGTATGT	1		ENSG00000278741_ENST00000627102_ABR	TGTTTT	1
	ENSG00000050438_ENST00000358657_SLC4A8	TGTGTGT	3		ENSG00000278741_ENST00000627102_ABR	TGTCTG	1
	ENSG00000050438_ENST00000358657_SLC4A8	TGTATGT	1		ENSG00000278741_ENST00000627102_ABR	TTGTGT	1
	ENSG00000050438_ENST00000453097_SLC4A8	TGTGTGT	3		ENSG00000278741_ENST00000620619_ABR	TTTTTG	2
	ENSG00000050438_ENST00000453097_SLC4A8	TGTATGT	1		ENSG00000278741_ENST00000620619_ABR	TGTTTT	1
	ENSG00000050438_ENST00000514353_SLC4A8	TGTATGT	2		ENSG00000278741_ENST00000620619_ABR	TTGTTG	1
	ENSG00000052841_ENST00000039989_TTC17	TGTGTGT	1		ENSG00000278741_ENST00000620619_ABR	GTCTGT	1
	ENSG00000057019_ENST00000326840_DCBLD2	TGTGTGT	2		ENSG00000278741_ENST00000620619_ABR	GTCTGT	1
	ENSG00000057657_ENST00000369089_PRDM1	TGTGTGT	1		ENSG00000278741_ENST00000620619_ABR	TGTCTG	1
	ENSG00000057657_ENST00000369096_PRDM1	TGTGTGT	1		ENSG00000278741_ENST00000620619_ABR	TTGTCT	1
	ENSG00000057657_ENST00000613999_PRDM1	TGTGTGT	1		ENSG00000278741_ENST00000620619_ABR	TTGTGT	1
	ENSG00000061273_ENST00000080059_HDAC7	TGTGTGT	5		ENSG00000278741_ENST00000620619_ABR	CTTTTT	1
	ENSG00000061273_ENST00000080059_HDAC7	TGTATGT	1		ENSG00000278741_ENST00000619569_ABR	TGTTTT	1
	ENSG00000061273_ENST00000354334_HDAC7	TGTGTGT	5		ENSG00000278741_ENST00000619569_ABR	TGTCTG	1
	ENSG00000061273_ENST00000354334_HDAC7	TGTATGT	1		ENSG00000278741_ENST00000619569_ABR	TTGTGT	1
	ENSG00000061273_ENST00000548938_HDAC7	TGTGTGT	5		ENSG00000278741_ENST00000612118_ABR	TTTTTG	2
	ENSG00000061273_ENST00000548938_HDAC7	TGTATGT	1		ENSG00000278741_ENST00000612118_ABR	TGTTTT	1
	ENSG00000064309_ENST00000392693_CDON	TGTGTGT	1		ENSG00000278741_ENST00000612118_ABR	TTGTTG	1
	ENSG00000064309_ENST00000531738_CDON	TGTGTGT	1		ENSG00000278741_ENST00000612118_ABR	GTCTGT	1
	ENSG00000065534_ENST00000354792_MYLK	TGTGTGT	3		ENSG00000278741_ENST00000612118_ABR	GTCTGT	1
	ENSG00000065534_ENST00000354792_MYLK	TGTATGT	1		ENSG00000278741_ENST00000612118_ABR	TGTCTG	1
	ENSG00000065534_ENST00000359169_MYLK	TGTGTGT	3		ENSG00000278741_ENST00000612118_ABR	TTGTCT	1
	ENSG00000065534_ENST00000359169_MYLK	TGTATGT	1		ENSG00000278741_ENST00000612118_ABR	TTGTGT	1
	ENSG00000065534_ENST00000360304_MYLK	TGTGTGT	3		ENSG00000278741_ENST00000612118_ABR	CTTTTT	1
	ENSG00000065534_ENST00000360304_MYLK	TGTATGT	1		ENSG00000278712_ENST00000615811_TSEN34	TTTTTG	3
	ENSG00000065534_ENST00000360772_MYLK	TGTGTGT	3		ENSG00000278712_ENST00000615811_TSEN34	GTTTTT	2
	ENSG00000065534_ENST00000360772_MYLK	TGTATGT	2		ENSG00000278712_ENST00000615811_TSEN34	CTTTTT	2
	ENSG00000065534_ENST00000418370_MYLK	TGTGTGT	3		ENSG00000278712_ENST00000615811_TSEN34	TGTTTT	1
	ENSG00000065534_ENST00000418370_MYLK	TGTATGT	1		ENSG00000278712_ENST00000614984_TSEN34	TTTTTG	5
	ENSG00000065534_ENST00000464489_MYLK	TGTGTGT	1		ENSG00000278712_ENST00000614984_TSEN34	GTTTTT	4
	ENSG00000067066_ENST00000409341_SP100	TGTATGT	1		ENSG00000278712_ENST00000614984_TSEN34	TGTTTT	3
	ENSG00000067066_ENST00000409824_SP100	TGTATGT	1		ENSG00000278712_ENST00000614984_TSEN34	CTTTTT	3
	ENSG00000067066_ENST00000409897_SP100	TGTATGT	1		ENSG00000278712_ENST00000613888_TSEN34	TTTTTG	5
	ENSG00000067066_ENST00000427101_SP100	TGTATGT	1		ENSG00000278712_ENST00000613888_TSEN34	GTTTTT	4
	ENSG00000068366_ENST00000340800_ACSL4	TGTGTGT	2		ENSG00000278712_ENST00000613888_TSEN34	TGTTTT	3
	ENSG00000068366_ENST00000340800_ACSL4	TGTATGT	1		ENSG00000278712_ENST00000613888_TSEN34	CTTTTT	3
	ENSG00000068366_ENST00000348502_ACSL4	TGTGTGT	2		ENSG00000278622_ENST00000617543_TSEN34	TTTTTG	3
	ENSG00000068366_ENST00000348502_ACSL4	TGTATGT	1		ENSG00000278622_ENST00000617543_TSEN34	GTTTTT	2
	ENSG00000068366_ENST00000469796_ACSL4	TGTGTGT	2		ENSG00000278622_ENST00000617543_TSEN34	CTTTTT	2
	ENSG00000068366_ENST00000469796_ACSL4	TGTATGT	1		ENSG00000278622_ENST00000617543_TSEN34	TGTTTT	1
	ENSG00000068885_ENST00000326448_IFT80	TGTATGT	2		ENSG00000278622_ENST00000615975_TSEN34	TGTTTT	2
	ENSG00000068885_ENST00000483465_IFT80	TGTATGT	2		ENSG00000278622_ENST00000615975_TSEN34	GTTTTT	2
	ENSG00000069020_ENST00000403625_MAST4	TGTGTGT	1		ENSG00000278622_ENST00000615975_TSEN34	TTTTTG	2
	ENSG00000069020_ENST00000411628_MAST4	TGTGTGT	1		ENSG00000278622_ENST00000615975_TSEN34	CTTTTT	1
	ENSG00000069020_ENST00000432817_MAST4	TGTGTGT	1		ENSG00000278622_ENST00000614948_TSEN34	TGTTTT	2
	ENSG00000069020_ENST00000450827_MAST4	TGTGTGT	1		ENSG00000278622_ENST00000614948_TSEN34	GTTTTT	2
	ENSG00000069493_ENST00000290855_CLEC2D	TGTGTGT	2		ENSG00000278622_ENST00000614948_TSEN34	TTTTTG	2
	ENSG00000069493_ENST00000290855_CLEC2D	TGTATGT	1		ENSG00000278622_ENST00000614948_TSEN34	CTTTTT	1
	ENSG00000069493_ENST00000325960_CLEC2D	TGTATGT	1		ENSG00000278622_ENST00000612393_TSEN34	TGTTTT	2
	ENSG00000069493_ENST00000444971_CLEC2D	TGTGTGT	1		ENSG00000278622_ENST00000612393_TSEN34	GTTTTT	2
	ENSG00000069493_ENST00000476198_CLEC2D	TGTATGT	1		ENSG00000278622_ENST00000612393_TSEN34	TTTTTG	2
	ENSG00000069493_ENST00000479877_CLEC2D	TGTATGT	1		ENSG00000278622_ENST00000612393_TSEN34	CTTTTT	1
	ENSG00000071054_ENST00000302217_MAP4K4	TGTGTGT	1		ENSG00000278605_ENST00000615079_TSEN34	TGTTTT	2
	ENSG00000071054_ENST00000324219_MAP4K4	TGTGTGT	1		ENSG00000278605_ENST00000615079_TSEN34	GTTTTT	2
	ENSG00000071054_ENST00000350198_MAP4K4	TGTGTGT	1		ENSG00000278605_ENST00000615079_TSEN34	TTTTTG	2
	ENSG00000071054_ENST00000350878_MAP4K4	TGTGTGT	1		ENSG00000278605_ENST00000615079_TSEN34	CTTTTT	1
	ENSG00000071054_ENST00000413150_MAP4K4	TGTGTGT	1		ENSG00000278605_ENST00000615000_TSEN34	TGTTTT	2
	ENSG00000071054_ENST00000417294_MAP4K4	TGTGTGT	1		ENSG00000278605_ENST00000615000_TSEN34	GTTTTT	2
	ENSG00000071054_ENST00000421882_MAP4K4	TGTGTGT	1		ENSG00000278605_ENST00000615000_TSEN34	TTTTTG	2
	ENSG00000071054_ENST00000425019_MAP4K4	TGTGTGT	1		ENSG00000278605_ENST00000615000_TSEN34	CTTTTT	1
	ENSG00000071054_ENST00000456652_MAP4K4	TGTGTGT	1		ENSG00000278605_ENST00000611798_TSEN34	TGTTTT	2
	ENSG00000071054_ENST00000625522_MAP4K4	TGTGTGT	1		ENSG00000278605_ENST00000611798_TSEN34	GTTTTT	2
	ENSG00000071082_ENST00000264258_RPL31	TGTATGT	2		ENSG00000278605_ENST00000611798_TSEN34	TTTTTG	2
	ENSG00000071462_ENST00000436944_WBSCR22	TGTGTGT	3		ENSG00000278605_ENST00000611798_TSEN34	CTTTTT	1
	ENSG00000071994_ENST00000453163_PDCD2	TGTGTGT	1		ENSG00000278540_ENST00000619546_ACACA	GTTTTG	2
	ENSG00000071994_ENST00000453163_PDCD2	TGTATGT	1		ENSG00000278540_ENST00000619546_ACACA	TTTTTG	2
	ENSG00000071994_ENST00000541970_PDCD2	TGTATGT	1		ENSG00000278540_ENST00000619546_ACACA	TTGTTG	2
	ENSG00000072041_ENST00000450363_SLC6A15	TGTATGT	1		ENSG00000278540_ENST00000619546_ACACA	TGTTTT	1
	ENSG00000072121_ENST00000347230_ZFYVE26	TGTGTGT	1		ENSG00000278540_ENST00000619546_ACACA	GTCTGT	1
	ENSG00000072121_ENST00000554557_ZFYVE26	TGTGTGT	2		ENSG00000278540_ENST00000619546_ACACA	GTCTGT	1
	ENSG00000072121_ENST00000554557_ZFYVE26	TGTATGT	1		ENSG00000278540_ENST00000619546_ACACA	TTGTCT	1
	ENSG00000073712_ENST00000341590_FERMT2	TGTATGT	1		ENSG00000278540_ENST00000619546_ACACA	CTTTTT	1
	ENSG00000073712_ENST00000343279_FERMT2	TGTATGT	1		ENSG00000278540_ENST00000617548_ACACA	TGTCTG	1
	ENSG00000073712_ENST00000395631_FERMT2	TGTATGT	1		ENSG00000278540_ENST00000616317_ACACA	GTTTTG	2
	ENSG00000073712_ENST00000554152_FERMT2	TGTATGT	1		ENSG00000278540_ENST00000616317_ACACA	TTTTTG	2
	ENSG00000073803_ENST00000265026_MAP3K13	TGTATGT	3		ENSG00000278540_ENST00000616317_ACACA	TTGTTG	2
	ENSG00000073803_ENST00000265026_MAP3K13	TGTGTGT	1		ENSG00000278540_ENST00000616317_ACACA	TGTTTT	1
	ENSG00000073803_ENST00000438053_MAP3K13	TGTGTGT	1		ENSG00000278540_ENST00000616317_ACACA	GTCTGT	1
	ENSG00000073803_ENST00000448876_MAP3K13	TGTGTGT	2		ENSG00000278540_ENST00000616317_ACACA	GTCTGT	1
	ENSG00000073849_ENST00000169298_ST6GAL1	TGTGTGT	1		ENSG00000278540_ENST00000616317_ACACA	TTGTCT	1
	ENSG00000073849_ENST00000448044_ST6GAL1	TGTGTGT	1		ENSG00000278540_ENST00000616317_ACACA	CTTTTT	1
	ENSG00000073849_ENST00000457772_ST6GAL1	TGTGTGT	1		ENSG00000278540_ENST00000615229_ACACA	TGTCTG	1
	ENSG00000074211_ENST00000335585_PPP2R2C	TGTGTGT	2		ENSG00000278540_ENST00000614482_ACACA	TTTTTG	1
	ENSG00000074410_ENST00000178638_CA12	TGTGTGT	4		ENSG00000278540_ENST00000614482_ACACA	TTGTTG	1
	ENSG00000074527_ENST00000343702_NTN4	TGTGTGT	1		ENSG00000278540_ENST00000614482_ACACA	CTTTTT	1
	ENSG00000074527_ENST00000343702_NTN4	TGTATGT	1		ENSG00000278540_ENST00000614438_ACACA	TTGTTG	2
	ENSG00000074527_ENST00000344911_NTN4	TGTGTGT	1		ENSG00000278540_ENST00000614438_ACACA	TGTTGT	2
	ENSG00000074527_ENST00000344911_NTN4	TGTATGT	1		ENSG00000278540_ENST00000614438_ACACA	TGTTGT	2
	ENSG00000075413_ENST00000216288_MARK3	TGTGTGT	2		ENSG00000278540_ENST00000614438_ACACA	TTGTGT	1
	ENSG00000075413_ENST00000303622_MARK3	TGTGTGT	2		ENSG00000278540_ENST00000614438_ACACA	CTTTTT	1
	ENSG00000075413_ENST00000429436_MARK3	TGTGTGT	2		ENSG00000278540_ENST00000614428_ACACA	GTTTTG	2
	ENSG00000075945_ENST00000361580_KIFAP3	TGTATGT	1		ENSG00000278540_ENST00000614428_ACACA	TTTTTG	2
	ENSG00000075945_ENST00000367765_KIFAP3	TGTATGT	1		ENSG00000278540_ENST00000614428_ACACA	TTGTTG	2
	ENSG00000075945_ENST00000367767_KIFAP3	TGTATGT	1		ENSG00000278540_ENST00000614428_ACACA	TGTTTT	1
	ENSG00000075945_ENST00000538366_KIFAP3	TGTATGT	1		ENSG00000278540_ENST00000614428_ACACA	GTCTGT	1
	ENSG00000076685_ENST00000343289_NT5C2	TGTATGT	1		ENSG00000278540_ENST00000614428_ACACA	GTCTGT	1
	ENSG00000076685_ENST00000404739_NT5C2	TGTATGT	1		ENSG00000278540_ENST00000614428_ACACA	TTGTCT	1
	ENSG00000076770_ENST00000370853_MBNL3	TGTGTGT	1		ENSG00000278540_ENST00000614428_ACACA	CTTTTT	1
	ENSG00000076770_ENST00000370857_MBNL3	TGTGTGT	1		ENSG00000278540_ENST00000612895_ACACA	GTTTTG	2
	ENSG00000076770_ENST00000370857_MBNL3	TGTATGT	1		ENSG00000278540_ENST00000612895_ACACA	TTTTTG	2
	ENSG00000076770_ENST00000394311_MBNL3	TGTGTGT	2		ENSG00000278540_ENST00000612895_ACACA	TTGTTG	2
	ENSG00000076770_ENST00000394311_MBNL3	TGTATGT	1		ENSG00000278540_ENST00000612895_ACACA	TGTTTT	1
	ENSG00000076770_ENST00000538204_MBNL3	TGTGTGT	2		ENSG00000278540_ENST00000612895_ACACA	GTCTGT	1
	ENSG00000076770_ENST00000538204_MBNL3	TGTATGT	1		ENSG00000278540_ENST00000612895_ACACA	GTCTGT	1
	ENSG00000077782_ENST00000341462_FGFR1	TGTATGT	1		ENSG00000278540_ENST00000612895_ACACA	TTGTCT	1
	ENSG00000077782_ENST00000487647_FGFR1	TGTATGT	1		ENSG00000278540_ENST00000612895_ACACA	CTTTTT	1
	ENSG00000077782_ENST00000619564_FGFR1	TGTATGT	1		ENSG00000278326_ENST00000619905_PPP4R4	GTTTTT	3
	ENSG00000081041_ENST00000508487_CXCL2	TGTGTGT	1		ENSG00000278326_ENST00000619905_PPP4R4	TGTTTT	2
	ENSG00000081041_ENST00000508487_CXCL2	TGTATGT	1		ENSG00000278326_ENST00000619905_PPP4R4	TGTTGT	2
	ENSG00000081760_ENST00000316519_AACS	TGTGTGT	1		ENSG00000278326_ENST00000619905_PPP4R4	TGTTGT	2
	ENSG00000082482_ENST00000444842_KCNK2	TGTGTGT	1		ENSG00000278326_ENST00000619905_PPP4R4	TTTTTG	1
	ENSG00000082781_ENST00000296181_ITGB5	TGTGTGT	1		ENSG00000278326_ENST00000619905_PPP4R4	TTGTTG	1
	ENSG00000084207_ENST00000498765_GSTP1	TGTGTGT	1		ENSG00000278326_ENST00000619905_PPP4R4	TTGTCT	1
	ENSG00000084234_ENST00000263574_APLP2	TGTGTGT	1		ENSG00000278326_ENST00000619905_PPP4R4	CTTTTT	1
	ENSG00000084234_ENST00000278756_APLP2	TGTGTGT	1		ENSG00000278270_ENST00000620356_RPS9	TGTTTT	2
	ENSG00000084234_ENST00000338167_APLP2	TGTGTGT	1		ENSG00000278270_ENST00000620356_RPS9	GTTTTG	2
	ENSG00000085063_ENST00000351554_CD59	TGTGTGT	1		ENSG00000278270_ENST00000620356_RPS9	TTGTGT	2
	ENSG00000085063_ENST00000395850_CD59	TGTGTGT	1		ENSG00000278270_ENST00000620356_RPS9	GTTTTT	1
	ENSG00000085063_ENST00000415002_CD59	TGTGTGT	1		ENSG00000278270_ENST00000619229_RPS9	TTGTCT	1
	ENSG00000085063_ENST00000533403_CD59	TGTGTGT	1		ENSG00000278270_ENST00000615167_RPS9	TTGTCT	1
	ENSG00000085433_ENST00000357672_WDR47	TGTATGT	1		ENSG00000278270_ENST00000614737_RPS9	TTGTCT	1
	ENSG00000085433_ENST00000361054_WDR47	TGTATGT	1		ENSG00000278270_ENST00000614095_RPS9	TTTTTG	1
	ENSG00000085433_ENST00000369962_WDR47	TGTATGT	1		ENSG00000278270_ENST00000614095_RPS9	TGTCTG	1
	ENSG00000085433_ENST00000369965_WDR47	TGTATGT	1		ENSG00000278270_ENST00000614095_RPS9	TTGTCT	1
	ENSG00000085433_ENST00000400794_WDR47	TGTATGT	1		ENSG00000278270_ENST00000614095_RPS9	TTGTGT	1
	ENSG00000086666_ENST00000261749_ZFAND6	TGTGTGT	2		ENSG00000278270_ENST00000611572_RPS9	TTTTTG	1
	ENSG00000086666_ENST00000261749_ZFAND6	TGTATGT	1		ENSG00000278270_ENST00000611572_RPS9	TGTCTG	1
	ENSG00000086666_ENST00000558494_ZFAND6	TGTGTGT	2		ENSG00000278270_ENST00000611572_RPS9	TTGTCT	1
	ENSG00000086666_ENST00000558494_ZFAND6	TGTATGT	1		ENSG00000278270_ENST00000611572_RPS9	TTGTGT	1
	ENSG00000086666_ENST00000559157_ZFAND6	TGTGTGT	2		ENSG00000278270_ENST00000610826_RPS9	TTGTCT	1
	ENSG00000086666_ENST00000559157_ZFAND6	TGTATGT	1		ENSG00000278270_ENST00000610644_RPS9	TTGTCT	1
	ENSG00000086666_ENST00000559775_ZFAND6	TGTGTGT	2		ENSG00000278174_ENST00000628895_NSF	TTTTTG	1
	ENSG00000086666_ENST00000559775_ZFAND6	TGTATGT	1		ENSG00000278174_ENST00000628895_NSF	TTGTTG	1
	ENSG00000086666_ENST00000559835_ZFAND6	TGTGTGT	2		ENSG00000278174_ENST00000628895_NSF	TTGTCT	1
	ENSG00000086666_ENST00000559835_ZFAND6	TGTATGT	1		ENSG00000278174_ENST00000628895_NSF	CTTTTT	1
	ENSG00000086666_ENST00000613266_ZFAND6	TGTGTGT	2		ENSG00000278174_ENST00000611398_NSF	TGTTTT	3
	ENSG00000086666_ENST00000613266_ZFAND6	TGTATGT	1		ENSG00000278174_ENST00000611398_NSF	GTTTTG	2
	ENSG00000086666_ENST00000616533_ZFAND6	TGTGTGT	2		ENSG00000278174_ENST00000611398_NSF	TTGTGT	2
	ENSG00000086666_ENST00000616533_ZFAND6	TGTATGT	1		ENSG00000278174_ENST00000611398_NSF	TGTTGT	1
	ENSG00000086666_ENST00000618205_ZFAND6	TGTGTGT	2		ENSG00000278174_ENST00000611398_NSF	TTGTCT	1
	ENSG00000086666_ENST00000618205_ZFAND6	TGTATGT	1		ENSG00000278174_ENST00000611398_NSF	CTTTTT	1
	ENSG00000087053_ENST00000346299_MTMR2	TGTGTGT	2		ENSG00000278174_ENST00000611398_NSF	TGTTGT	1
	ENSG00000087053_ENST00000346299_MTMR2	TGTATGT	1		ENSG00000277429_ENST00000630348_SERF1B	TGTTTT	1
	ENSG00000087053_ENST00000352297_MTMR2	TGTGTGT	1		ENSG00000277429_ENST00000630348_SERF1B	GTTTTT	1
	ENSG00000087053_ENST00000393223_MTMR2	TGTGTGT	2		ENSG00000277429_ENST00000630348_SERF1B	TTTTTG	1
	ENSG00000087053_ENST00000393223_MTMR2	TGTATGT	1		ENSG00000277429_ENST00000630348_SERF1B	CTTTTT	1
	ENSG00000087053_ENST00000409459_MTMR2	TGTGTGT	1		ENSG00000277429_ENST00000628126_SERF1B	TGTTTT	1
	ENSG00000087116_ENST00000251582_ADAMTS2	TGTGTGT	1		ENSG00000277429_ENST00000626049_SERF1B	GTTTTT	1
	ENSG00000087266_ENST00000356331_SH3BP2	TGTGTGT	1		ENSG00000277429_ENST00000626049_SERF1B	TTTTTG	1
	ENSG00000087266_ENST00000442312_SH3BP2	TGTGTGT	1		ENSG00000277429_ENST00000626049_SERF1B	TGTTGT	1
	ENSG00000087266_ENST00000503393_SH3BP2	TGTGTGT	1		ENSG00000277429_ENST00000626049_SERF1B	TTGTCT	1
	ENSG00000087470_ENST00000266481_DNM1L	TGTATGT	1		ENSG00000277429_ENST00000626049_SERF1B	TGTTGT	1
	ENSG00000087470_ENST00000358214_DNM1L	TGTATGT	1		ENSG00000277429_ENST00000625862_SERF1B	TTTTTG	3
	ENSG00000087470_ENST00000381000_DNM1L	TGTATGT	2		ENSG00000277429_ENST00000625862_SERF1B	TGTTTT	1
	ENSG00000087470_ENST00000414834_DNM1L	TGTATGT	2		ENSG00000277429_ENST00000625862_SERF1B	GTTTTT	1
	ENSG00000087470_ENST00000452533_DNM1L	TGTATGT	2		ENSG00000277429_ENST00000625862_SERF1B	CTTTTT	1
	ENSG00000087470_ENST00000551643_DNM1L	TGTGTGT	1		ENSG00000277429_ENST00000621283_SERF1B	TGTTTT	1
	ENSG00000089351_ENST00000424536_GRAMD1A	TGTATGT	1		ENSG00000277429_ENST00000613172_SERF1B	TTTTTG	3
	ENSG00000089597_ENST00000346178_GANAB	TGTATGT	1		ENSG00000277429_ENST00000613172_SERF1B	TGTTTT	1
	ENSG00000089597_ENST00000356638_GANAB	TGTATGT	1		ENSG00000277429_ENST00000613172_SERF1B	GTTTTT	1
	ENSG00000089597_ENST00000532402_GANAB	TGTATGT	2		ENSG00000277429_ENST00000613172_SERF1B	TGTCTG	1
	ENSG00000089597_ENST00000540933_GANAB	TGTATGT	1		ENSG00000277429_ENST00000613172_SERF1B	CTTTTT	1
	ENSG00000090020_ENST00000263980_SLC9A1	TGTGTGT	1		ENSG00000276701_ENST00000613839_MIF	TGTCTG	1
	ENSG00000090060_ENST00000216277_PAPOLA	TGTGTGT	1		ENSG00000276421_ENST00000616732_PRPF31	TTTTTG	1
	ENSG00000090060_ENST00000216277_PAPOLA	TGTATGT	1		ENSG00000276421_ENST00000616732_PRPF31	TTGTCT	1
	ENSG00000090060_ENST00000553357_PAPOLA	TGTGTGT	1		ENSG00000276421_ENST00000616732_PRPF31	CTTTTT	1
	ENSG00000090060_ENST00000557320_PAPOLA	TGTATGT	2		ENSG00000276421_ENST00000612749_PRPF31	TTTTTG	1
	ENSG00000091129_ENST00000351718_NRCAM	TGTATGT	3		ENSG00000276421_ENST00000612749_PRPF31	TTGTCT	1
	ENSG00000091129_ENST00000379024_NRCAM	TGTATGT	2		ENSG00000276421_ENST00000612749_PRPF31	CTTTTT	1
	ENSG00000091129_ENST00000379028_NRCAM	TGTATGT	3		ENSG00000276371_ENST00000617411_FAM60A	GTTTTG	5
	ENSG00000091129_ENST00000413765_NRCAM	TGTATGT	3		ENSG00000276371_ENST00000617411_FAM60A	TGTTTT	4
	ENSG00000091317_ENST00000205636_CMTM6	TGTGTGT	1		ENSG00000276371_ENST00000617411_FAM60A	CTTTTT	4
	ENSG00000091490_ENST00000264868_SEL1L3	TGTGTGT	3		ENSG00000276371_ENST00000617411_FAM60A	GTTTTT	3
	ENSG00000091490_ENST00000264868_SEL1L3	TGTATGT	1		ENSG00000276371_ENST00000617411_FAM60A	TTTTTG	2
	ENSG00000091490_ENST00000399878_SEL1L3	TGTGTGT	3		ENSG00000276371_ENST00000617411_FAM60A	TTGTGT	2
	ENSG00000091490_ENST00000399878_SEL1L3	TGTATGT	1		ENSG00000276371_ENST00000617411_FAM60A	TTGTTG	1
	ENSG00000092068_ENST00000339733_SLC7A8	TGTGTGT	1		ENSG00000276371_ENST00000617411_FAM60A	TGTTGT	1
	ENSG00000092068_ENST00000528860_SLC7A8	TGTGTGT	1		ENSG00000276371_ENST00000617411_FAM60A	TGTTGT	1
	ENSG00000092068_ENST00000617478_SLC7A8	TGTGTGT	1		ENSG00000276061_ENST00000622523_NDUFA3	TGTTTT	3
	ENSG00000092068_ENST00000621729_SLC7A8	TGTGTGT	1		ENSG00000276061_ENST00000622523_NDUFA3	TTTTTG	2
	ENSG00000094916_ENST00000209875_CBX5	TGTATGT	3		ENSG00000276061_ENST00000622523_NDUFA3	TGTCTG	2
	ENSG00000094916_ENST00000439541_CBX5	TGTATGT	1		ENSG00000276061_ENST00000622523_NDUFA3	TTGTCT	2
	ENSG00000099194_ENST00000370355_SCD	TGTGTGT	1		ENSG00000276061_ENST00000622523_NDUFA3	CTTTTT	2
	ENSG00000099194_ENST00000370355_SCD	TGTATGT	1		ENSG00000276061_ENST00000622523_NDUFA3	GTTTTG	1
	ENSG00000099204_ENST00000369252_ABLIM1	TGTGTGT	11		ENSG00000276061_ENST00000622523_NDUFA3	GTTTTT	1
	ENSG00000099204_ENST00000392952_ABLIM1	TGTGTGT	11		ENSG00000276061_ENST00000622065_NDUFA3	GTTTTT	3
	ENSG00000099204_ENST00000392955_ABLIM1	TGTGTGT	11		ENSG00000276061_ENST00000622065_NDUFA3	TTTTTG	3
	ENSG00000099204_ENST00000533213_ABLIM1	TGTGTGT	11		ENSG00000276061_ENST00000622065_NDUFA3	TGTTTT	1
	ENSG00000099250_ENST00000432372_NRP1	TGTGTGT	1		ENSG00000276061_ENST00000622065_NDUFA3	TTGTCT	1
	ENSG00000100216_ENST00000216034_TOMM22	TGTGTGT	2		ENSG00000276061_ENST00000622065_NDUFA3	CTTTTT	1
	ENSG00000100479_ENST00000553805_POLE2	TGTGTGT	1		ENSG00000276061_ENST00000610357_NDUFA3	TTGTCT	1
	ENSG00000100505_ENST00000298355_TRIM9	TGTGTGT	1		ENSG00000276016_ENST00000631260_ABR	TGTTTT	1
	ENSG00000100505_ENST00000298355_TRIM9	TGTATGT	1		ENSG00000276016_ENST00000631260_ABR	TGTCTG	1
	ENSG00000100505_ENST00000360392_TRIM9	TGTGTGT	1		ENSG00000276016_ENST00000631260_ABR	TTGTGT	1
	ENSG00000100897_ENST00000326009_DCAF11	TGTATGT	1		ENSG00000276016_ENST00000631205_ABR	TGTTTT	1
	ENSG00000100897_ENST00000557802_DCAF11	TGTATGT	1		ENSG00000276016_ENST00000631205_ABR	TGTCTG	1
	ENSG00000100897_ENST00000558914_DCAF11	TGTATGT	1		ENSG00000276016_ENST00000631205_ABR	TTGTGT	1
	ENSG00000101665_ENST00000262158_SMAD7	TGTGTGT	3		ENSG00000276016_ENST00000630902_ABR	GTCTGT	1
	ENSG00000101665_ENST00000591805_SMAD7	TGTGTGT	2		ENSG00000276016_ENST00000630902_ABR	GTCTGT	1
	ENSG00000101935_ENST00000262844_AMMECR1	TGTGTGT	5		ENSG00000276016_ENST00000625562_ABR	TGTTTT	1
	ENSG00000101935_ENST00000372057_AMMECR1	TGTGTGT	2		ENSG00000276016_ENST00000625562_ABR	TGTCTG	1
	ENSG00000101935_ENST00000372059_AMMECR1	TGTGTGT	2		ENSG00000276016_ENST00000625562_ABR	TTGTGT	1
	ENSG00000101972_ENST00000371157_STAG2	TGTATGT	2		ENSG00000276016_ENST00000620170_ABR	TTTTTG	2
	ENSG00000101972_ENST00000371160_STAG2	TGTATGT	2		ENSG00000276016_ENST00000620170_ABR	TGTTTT	1
	ENSG00000102287_ENST00000370328_GABRE	TGTGTGT	1		ENSG00000276016_ENST00000620170_ABR	TTGTTG	1
	ENSG00000102290_ENST00000373094_PCDH11X	TGTATGT	4		ENSG00000276016_ENST00000620170_ABR	GTCTGT	1
	ENSG00000102290_ENST00000373094_PCDH11X	TGTGTGT	1		ENSG00000276016_ENST00000620170_ABR	GTCTGT	1
	ENSG00000102290_ENST00000373097_PCDH11X	TGTATGT	4		ENSG00000276016_ENST00000620170_ABR	TGTCTG	1
	ENSG00000102290_ENST00000373097_PCDH11X	TGTGTGT	1		ENSG00000276016_ENST00000620170_ABR	TTGTCT	1
	ENSG00000102362_ENST00000263033_SYTL4	TGTGTGT	5		ENSG00000276016_ENST00000620170_ABR	TTGTGT	1
	ENSG00000102362_ENST00000263033_SYTL4	TGTATGT	3		ENSG00000276016_ENST00000620170_ABR	CTTTTT	1
	ENSG00000102362_ENST00000276141_SYTL4	TGTGTGT	6		ENSG00000276016_ENST00000613981_ABR	TTTTTG	2
	ENSG00000102362_ENST00000276141_SYTL4	TGTATGT	6		ENSG00000276016_ENST00000613981_ABR	TGTTTT	1
	ENSG00000102362_ENST00000372989_SYTL4	TGTGTGT	6		ENSG00000276016_ENST00000613981_ABR	TTGTTG	1
	ENSG00000102362_ENST00000372989_SYTL4	TGTATGT	6		ENSG00000276016_ENST00000613981_ABR	GTCTGT	1
	ENSG00000102531_ENST00000398316_FNDC3A	TGTATGT	2		ENSG00000276016_ENST00000613981_ABR	GTCTGT	1
	ENSG00000102531_ENST00000484074_FNDC3A	TGTATGT	3		ENSG00000276016_ENST00000613981_ABR	TGTCTG	1
	ENSG00000102531_ENST00000492622_FNDC3A	TGTATGT	2		ENSG00000276016_ENST00000613981_ABR	TTGTCT	1
	ENSG00000102531_ENST00000541916_FNDC3A	TGTATGT	2		ENSG00000276016_ENST00000613981_ABR	TTGTGT	1
	ENSG00000102547_ENST00000347776_CAB39L	TGTGTGT	2		ENSG00000276016_ENST00000613981_ABR	CTTTTT	1
	ENSG00000102547_ENST00000355854_CAB39L	TGTGTGT	2		ENSG00000275974_ENST00000369222_PPIAL4F	TGTTTT	1
	ENSG00000102547_ENST00000409130_CAB39L	TGTGTGT	1		ENSG00000275974_ENST00000369222_PPIAL4F	TTGTGT	1
	ENSG00000102547_ENST00000409308_CAB39L	TGTGTGT	1		ENSG00000275885_ENST00000619391_PRPF31	TTTTTG	1
	ENSG00000102547_ENST00000610540_CAB39L	TGTGTGT	2		ENSG00000275885_ENST00000619391_PRPF31	TTGTCT	1
	ENSG00000102781_ENST00000380615_KATNAL1	TGTGTGT	2		ENSG00000275885_ENST00000619391_PRPF31	CTTTTT	1
	ENSG00000102781_ENST00000380615_KATNAL1	TGTATGT	1		ENSG00000275885_ENST00000616532_PRPF31	TTTTTG	1
	ENSG00000102786_ENST00000398119_INTS6	TGTGTGT	1		ENSG00000275885_ENST00000616532_PRPF31	TTGTCT	1
	ENSG00000102786_ENST00000442263_INTS6	TGTATGT	5		ENSG00000275885_ENST00000616532_PRPF31	CTTTTT	1
	ENSG00000102786_ENST00000442263_INTS6	TGTGTGT	1		ENSG00000275885_ENST00000613693_PRPF31	TTTTTG	1
	ENSG00000102786_ENST00000469430_INTS6	TGTGTGT	1		ENSG00000275885_ENST00000613693_PRPF31	TTGTCT	1
	ENSG00000102786_ENST00000469430_INTS6	TGTATGT	1		ENSG00000275885_ENST00000613693_PRPF31	CTTTTT	1
	ENSG00000102882_ENST00000263025_MAPK3	TGTGTGT	1		ENSG00000275176_ENST00000621312_ACACA	GTTTTG	2
	ENSG00000102882_ENST00000322266_MAPK3	TGTGTGT	1		ENSG00000275176_ENST00000621312_ACACA	TTTTTG	2
	ENSG00000102882_ENST00000466521_MAPK3	TGTGTGT	1		ENSG00000275176_ENST00000621312_ACACA	TTGTTG	2
	ENSG00000102882_ENST00000484663_MAPK3	TGTGTGT	1		ENSG00000275176_ENST00000621312_ACACA	TGTTTT	1
	ENSG00000102882_ENST00000490298_MAPK3	TGTGTGT	1		ENSG00000275176_ENST00000621312_ACACA	GTCTGT	1
	ENSG00000103037_ENST00000394266_SETD6	TGTGTGT	1		ENSG00000275176_ENST00000621312_ACACA	GTCTGT	1
	ENSG00000103510_ENST00000537402_KAT8	TGTGTGT	1		ENSG00000275176_ENST00000621312_ACACA	TTGTCT	1
	ENSG00000103522_ENST00000337929_IL21R	TGTGTGT	5		ENSG00000275176_ENST00000621312_ACACA	CTTTTT	1
	ENSG00000103522_ENST00000395754_IL21R	TGTGTGT	5		ENSG00000275176_ENST00000619487_ACACA	GTTTTG	2
	ENSG00000103522_ENST00000564089_IL21R	TGTGTGT	5		ENSG00000275176_ENST00000619487_ACACA	TTTTTG	2
	ENSG00000104047_ENST00000251250_DTWD1	TGTGTGT	1		ENSG00000275176_ENST00000619487_ACACA	TTGTTG	2
	ENSG00000104154_ENST00000261867_SLC30A4	TGTGTGT	3		ENSG00000275176_ENST00000619487_ACACA	TGTTTT	1
	ENSG00000104154_ENST00000261867_SLC30A4	TGTATGT	2		ENSG00000275176_ENST00000619487_ACACA	GTCTGT	1
	ENSG00000104447_ENST00000220888_TRPS1	TGTGTGT	1		ENSG00000275176_ENST00000619487_ACACA	GTCTGT	1
	ENSG00000104447_ENST00000220888_TRPS1	TGTATGT	1		ENSG00000275176_ENST00000619487_ACACA	TTGTCT	1
	ENSG00000104447_ENST00000395715_TRPS1	TGTGTGT	3		ENSG00000275176_ENST00000619487_ACACA	CTTTTT	1
	ENSG00000104447_ENST00000395715_TRPS1	TGTATGT	1		ENSG00000275176_ENST00000615918_ACACA	TGTCTG	1
	ENSG00000105321_ENST00000221922_CCDC9	TGTGTGT	5		ENSG00000275176_ENST00000613687_ACACA	GTTTTG	2
	ENSG00000105613_ENST00000588379_MAST1	TGTATGT	1		ENSG00000275176_ENST00000613687_ACACA	TTTTTG	2
	ENSG00000105613_ENST00000591495_MAST1	TGTATGT	1		ENSG00000275176_ENST00000613687_ACACA	TTGTTG	2
	ENSG00000105649_ENST00000222256_RAB3A	TGTGTGT	1		ENSG00000275176_ENST00000613687_ACACA	TGTTTT	1
	ENSG00000105810_ENST00000265734_CDK6	TGTGTGT	5		ENSG00000275176_ENST00000613687_ACACA	GTCTGT	1
	ENSG00000105810_ENST00000265734_CDK6	TGTATGT	2		ENSG00000275176_ENST00000613687_ACACA	GTCTGT	1
	ENSG00000105855_ENST00000222573_ITGB8	TGTGTGT	1		ENSG00000275176_ENST00000613687_ACACA	TTGTCT	1
	ENSG00000105855_ENST00000222573_ITGB8	TGTATGT	1		ENSG00000275176_ENST00000613687_ACACA	CTTTTT	1
	ENSG00000105968_ENST00000222690_H2AFV	TGTATGT	2		ENSG00000275176_ENST00000611803_ACACA	GTTTTG	2
	ENSG00000105968_ENST00000308153_H2AFV	TGTGTGT	1		ENSG00000275176_ENST00000611803_ACACA	TTTTTG	2
	ENSG00000105968_ENST00000308153_H2AFV	TGTATGT	1		ENSG00000275176_ENST00000611803_ACACA	TTGTTG	2
	ENSG00000105968_ENST00000349299_H2AFV	TGTGTGT	1		ENSG00000275176_ENST00000611803_ACACA	TGTTTT	1
	ENSG00000105968_ENST00000349299_H2AFV	TGTATGT	1		ENSG00000275176_ENST00000611803_ACACA	GTCTGT	1
	ENSG00000105968_ENST00000350771_H2AFV	TGTGTGT	1		ENSG00000275176_ENST00000611803_ACACA	GTCTGT	1
	ENSG00000105968_ENST00000350771_H2AFV	TGTATGT	1		ENSG00000275176_ENST00000611803_ACACA	TTGTCT	1
	ENSG00000105968_ENST00000381124_H2AFV	TGTGTGT	1		ENSG00000275176_ENST00000611803_ACACA	CTTTTT	1
	ENSG00000105968_ENST00000381124_H2AFV	TGTATGT	1		ENSG00000275117_ENST00000622387_PRPF31	TTTTTG	1
	ENSG00000105968_ENST00000521529_H2AFV	TGTATGT	1		ENSG00000275117_ENST00000622387_PRPF31	TTGTCT	1
	ENSG00000106012_ENST00000402050_IQCE	TGTGTGT	1		ENSG00000275117_ENST00000622387_PRPF31	CTTTTT	1
	ENSG00000106012_ENST00000623361_IQCE	TGTGTGT	1		ENSG00000275117_ENST00000619956_PRPF31	TTTTTG	1
	ENSG00000106018_ENST00000262178_VIPR2	TGTGTGT	2		ENSG00000275117_ENST00000619956_PRPF31	TTGTCT	1
	ENSG00000106211_ENST00000248553_HSPB1	TGTGTGT	1		ENSG00000275117_ENST00000619956_PRPF31	CTTTTT	1
	ENSG00000106211_ENST00000429938_HSPB1	TGTGTGT	1		ENSG00000275066_ENST00000622045_SYNRG	CTTTTT	1
	ENSG00000106211_ENST00000447574_HSPB1	TGTGTGT	1		ENSG00000275066_ENST00000621136_SYNRG	CTTTTT	3
	ENSG00000106460_ENST00000396667_TMEM106B	TGTGTGT	2		ENSG00000275066_ENST00000621136_SYNRG	TGTTTT	1
	ENSG00000106460_ENST00000396667_TMEM106B	TGTATGT	2		ENSG00000275066_ENST00000621136_SYNRG	GTTTTT	1
	ENSG00000106460_ENST00000420833_TMEM106B	TGTATGT	1		ENSG00000275066_ENST00000621136_SYNRG	TGTCTG	1
	ENSG00000107731_ENST00000335350_UNC5B	TGTGTGT	5		ENSG00000275066_ENST00000621136_SYNRG	TTGTCT	1
	ENSG00000107731_ENST00000373192_UNC5B	TGTGTGT	5		ENSG00000275066_ENST00000619541_SYNRG	CTTTTT	1
	ENSG00000107864_ENST00000412050_CPEB3	TGTGTGT	2		ENSG00000275066_ENST00000616179_SYNRG	TGTTTT	1
	ENSG00000107949_ENST00000299130_BCCIP	TGTGTGT	1		ENSG00000275066_ENST00000616179_SYNRG	GTTTTT	1
	ENSG00000107984_ENST00000373970_DKK1	TGTGTGT	2		ENSG00000275066_ENST00000616179_SYNRG	TGTCTG	1
	ENSG00000108010_ENST00000331244_GLRX3	TGTATGT	1		ENSG00000275066_ENST00000616179_SYNRG	CTTTTT	1
	ENSG00000108010_ENST00000368644_GLRX3	TGTGTGT	2		ENSG00000275066_ENST00000614941_SYNRG	CTTTTT	1
	ENSG00000108342_ENST00000225474_CSF3	TGTGTGT	1		ENSG00000275066_ENST00000612770_SYNRG	TTGTCT	1
	ENSG00000108342_ENST00000331769_CSF3	TGTGTGT	1		ENSG00000275066_ENST00000612223_SYNRG	TGTTTT	4
	ENSG00000108342_ENST00000394149_CSF3	TGTGTGT	1		ENSG00000275066_ENST00000612223_SYNRG	GTTTTT	4
	ENSG00000108342_ENST00000579852_CSF3	TGTGTGT	1		ENSG00000275066_ENST00000612223_SYNRG	TTTTTG	4
	ENSG00000108846_ENST00000502426_ABCC3	TGTATGT	1		ENSG00000275066_ENST00000612223_SYNRG	TTGTCT	4
	ENSG00000108846_ENST00000510633_ABCC3	TGTATGT	1		ENSG00000275066_ENST00000612223_SYNRG	CTTTTT	4
	ENSG00000108846_ENST00000513511_ABCC3	TGTGTGT	1		ENSG00000275066_ENST00000612223_SYNRG	TTGTGT	3
	ENSG00000109270_ENST00000226522_LAMTOR3	TGTGTGT	1		ENSG00000275066_ENST00000612223_SYNRG	GTTTTG	2
	ENSG00000109270_ENST00000226522_LAMTOR3	TGTATGT	1		ENSG00000275066_ENST00000612223_SYNRG	TTGTTG	2
	ENSG00000109270_ENST00000499666_LAMTOR3	TGTATGT	2		ENSG00000275066_ENST00000612223_SYNRG	TGTCTG	2
	ENSG00000109270_ENST00000499666_LAMTOR3	TGTGTGT	1		ENSG00000275066_ENST00000612223_SYNRG	GTCTGT	1
	ENSG00000109466_ENST00000226725_KLHL2	TGTGTGT	4		ENSG00000275066_ENST00000612223_SYNRG	GTCTGT	1
	ENSG00000109466_ENST00000421009_KLHL2	TGTGTGT	2		ENSG00000274950_ENST00000616877_RPS9	TTGTCT	1
	ENSG00000109466_ENST00000506761_KLHL2	TGTGTGT	2		ENSG00000274950_ENST00000616536_RPS9	TTGTCT	1
	ENSG00000109466_ENST00000506824_KLHL2	TGTGTGT	4		ENSG00000274950_ENST00000611921_RPS9	TTGTCT	1
	ENSG00000109466_ENST00000514860_KLHL2	TGTGTGT	1		ENSG00000274672_ENST00000622524_TSEN34	TTTTTG	5
	ENSG00000109466_ENST00000538127_KLHL2	TGTGTGT	4		ENSG00000274672_ENST00000622524_TSEN34	GTTTTT	4
	ENSG00000109794_ENST00000227065_FAM149A	TGTGTGT	2		ENSG00000274672_ENST00000622524_TSEN34	TGTTTT	3
	ENSG00000109794_ENST00000227065_FAM149A	TGTATGT	1		ENSG00000274672_ENST00000622524_TSEN34	CTTTTT	3
	ENSG00000109794_ENST00000356371_FAM149A	TGTGTGT	2		ENSG00000274672_ENST00000616209_TSEN34	TTTTTG	5
	ENSG00000109794_ENST00000356371_FAM149A	TGTATGT	1		ENSG00000274672_ENST00000616209_TSEN34	GTTTTT	4
	ENSG00000109794_ENST00000389354_FAM149A	TGTGTGT	1		ENSG00000274672_ENST00000616209_TSEN34	TGTTTT	3
	ENSG00000109794_ENST00000502894_FAM149A	TGTGTGT	2		ENSG00000274672_ENST00000616209_TSEN34	CTTTTT	3
	ENSG00000109794_ENST00000502894_FAM149A	TGTATGT	1		ENSG00000274672_ENST00000614734_TSEN34	TTTTTG	3
	ENSG00000109794_ENST00000502970_FAM149A	TGTGTGT	1		ENSG00000274672_ENST00000614734_TSEN34	GTTTTT	2
	ENSG00000109794_ENST00000503432_FAM149A	TGTGTGT	1		ENSG00000274672_ENST00000614734_TSEN34	CTTTTT	2
	ENSG00000109794_ENST00000512271_FAM149A	TGTGTGT	1		ENSG00000274672_ENST00000614734_TSEN34	TGTTTT	1
	ENSG00000109794_ENST00000514153_FAM149A	TGTGTGT	1		ENSG00000274646_ENST00000620940_RPS9	TTGTCT	1
	ENSG00000110514_ENST00000405573_MADD	TGTGTGT	1		ENSG00000274646_ENST00000616082_RPS9	TTGTCT	1
	ENSG00000110721_ENST00000265689_CHKA	TGTATGT	1		ENSG00000274646_ENST00000615346_RPS9	TTGTCT	1
	ENSG00000111231_ENST00000228827_GPN3	TGTATGT	2		ENSG00000274129_ENST00000618447_TSEN34	TTTTTG	3
	ENSG00000111231_ENST00000537466_GPN3	TGTATGT	2		ENSG00000274129_ENST00000618447_TSEN34	GTTTTT	2
	ENSG00000111231_ENST00000543199_GPN3	TGTATGT	2		ENSG00000274129_ENST00000618447_TSEN34	CTTTTT	2
	ENSG00000111231_ENST00000551079_GPN3	TGTATGT	1		ENSG00000274129_ENST00000618447_TSEN34	TGTTTT	1
	ENSG00000111348_ENST00000228945_ARHGDIB	TGTGTGT	1		ENSG00000274129_ENST00000618135_TSEN34	TGTTTT	2
	ENSG00000111554_ENST00000393543_MDM1	TGTGTGT	1		ENSG00000274129_ENST00000618135_TSEN34	GTTTTT	2
	ENSG00000111832_ENST00000466444_RWDD1	TGTGTGT	2		ENSG00000274129_ENST00000618135_TSEN34	TTTTTG	2
	ENSG00000111879_ENST00000338891_FAM184A	TGTGTGT	1		ENSG00000274129_ENST00000618135_TSEN34	CTTTTT	1
	ENSG00000111879_ENST00000352896_FAM184A	TGTGTGT	1		ENSG00000274129_ENST00000616063_TSEN34	TGTTTT	2
	ENSG00000111879_ENST00000368475_FAM184A	TGTGTGT	1		ENSG00000274129_ENST00000616063_TSEN34	GTTTTT	2
	ENSG00000111879_ENST00000475529_FAM184A	TGTGTGT	1		ENSG00000274129_ENST00000616063_TSEN34	TTTTTG	2
	ENSG00000111879_ENST00000481884_FAM184A	TGTGTGT	1		ENSG00000274129_ENST00000616063_TSEN34	CTTTTT	1
	ENSG00000111879_ENST00000517987_FAM184A	TGTGTGT	1		ENSG00000274129_ENST00000612236_TSEN34	TGTTTT	2
	ENSG00000111879_ENST00000521043_FAM184A	TGTGTGT	1		ENSG00000274129_ENST00000612236_TSEN34	GTTTTT	2
	ENSG00000111879_ENST00000522284_FAM184A	TGTGTGT	1		ENSG00000274129_ENST00000612236_TSEN34	TTTTTG	2
	ENSG00000111879_ENST00000522284_FAM184A	TGTATGT	1		ENSG00000274129_ENST00000612236_TSEN34	CTTTTT	1
	ENSG00000111879_ENST00000617072_FAM184A	TGTGTGT	1		ENSG00000274058_ENST00000625246_TMPRSS11E	TGTTTT	1
	ENSG00000111879_ENST00000621231_FAM184A	TGTGTGT	1		ENSG00000274058_ENST00000625246_TMPRSS11E	TTGTCT	1
	ENSG00000111907_ENST00000304877_TPD52L1	TGTATGT	1		ENSG00000274058_ENST00000621758_TMPRSS11E	TGTTTT	3
	ENSG00000111907_ENST00000368388_TPD52L1	TGTATGT	1		ENSG00000274058_ENST00000621758_TMPRSS11E	GTTTTT	3
	ENSG00000111907_ENST00000368402_TPD52L1	TGTATGT	1		ENSG00000274058_ENST00000621758_TMPRSS11E	TTTTTG	3
	ENSG00000111907_ENST00000392482_TPD52L1	TGTATGT	1		ENSG00000274058_ENST00000621758_TMPRSS11E	GTTTTG	1
	ENSG00000111907_ENST00000534000_TPD52L1	TGTATGT	1		ENSG00000274058_ENST00000621758_TMPRSS11E	TTGTTG	1
	ENSG00000112078_ENST00000373731_KCTD20	TGTATGT	1		ENSG00000274047_ENST00000618402_SYNRG	TGTTTT	4
	ENSG00000112078_ENST00000449081_KCTD20	TGTATGT	1		ENSG00000274047_ENST00000618402_SYNRG	GTTTTT	4
	ENSG00000112078_ENST00000536244_KCTD20	TGTATGT	1		ENSG00000274047_ENST00000618402_SYNRG	TTTTTG	4
	ENSG00000112096_ENST00000538183_SOD2	TGTGTGT	3		ENSG00000274047_ENST00000618402_SYNRG	TTGTCT	4
	ENSG00000112096_ENST00000538183_SOD2	TGTATGT	3		ENSG00000274047_ENST00000618402_SYNRG	CTTTTT	4
	ENSG00000112096_ENST00000546260_SOD2	TGTGTGT	2		ENSG00000274047_ENST00000618402_SYNRG	TTGTGT	3
	ENSG00000112096_ENST00000546260_SOD2	TGTATGT	1		ENSG00000274047_ENST00000618402_SYNRG	GTTTTG	2
	ENSG00000112299_ENST00000367928_VNN1	TGTGTGT	1		ENSG00000274047_ENST00000618402_SYNRG	TTGTTG	2
	ENSG00000112419_ENST00000367582_PHACTR2	TGTGTGT	2		ENSG00000274047_ENST00000618402_SYNRG	TGTCTG	2
	ENSG00000112419_ENST00000367584_PHACTR2	TGTGTGT	1		ENSG00000274047_ENST00000618402_SYNRG	GTCTGT	1
	ENSG00000112419_ENST00000427704_PHACTR2	TGTGTGT	2		ENSG00000274047_ENST00000618402_SYNRG	GTCTGT	1
	ENSG00000112419_ENST00000427704_PHACTR2	TGTATGT	1		ENSG00000274047_ENST00000618176_SYNRG	TGTTTT	4
	ENSG00000112419_ENST00000440869_PHACTR2	TGTGTGT	1		ENSG00000274047_ENST00000618176_SYNRG	GTTTTT	4
	ENSG00000112773_ENST00000320172_FAM46A	TGTGTGT	4		ENSG00000274047_ENST00000618176_SYNRG	TTTTTG	4
	ENSG00000112773_ENST00000320172_FAM46A	TGTATGT	1		ENSG00000274047_ENST00000618176_SYNRG	TTGTCT	4
	ENSG00000112773_ENST00000369754_FAM46A	TGTGTGT	4		ENSG00000274047_ENST00000618176_SYNRG	CTTTTT	4
	ENSG00000112773_ENST00000369754_FAM46A	TGTATGT	1		ENSG00000274047_ENST00000618176_SYNRG	TTGTGT	3
	ENSG00000112773_ENST00000369756_FAM46A	TGTGTGT	4		ENSG00000274047_ENST00000618176_SYNRG	GTTTTG	2
	ENSG00000112773_ENST00000369756_FAM46A	TGTATGT	1		ENSG00000274047_ENST00000618176_SYNRG	TTGTTG	2
	ENSG00000113448_ENST00000340635_PDE4D	TGTGTGT	2		ENSG00000274047_ENST00000618176_SYNRG	TGTCTG	2
	ENSG00000113448_ENST00000546160_PDE4D	TGTGTGT	2		ENSG00000274047_ENST00000618176_SYNRG	GTCTGT	1
	ENSG00000113580_ENST00000343796_NR3C1	TGTATGT	2		ENSG00000274047_ENST00000618176_SYNRG	GTCTGT	1
	ENSG00000113580_ENST00000343796_NR3C1	TGTGTGT	1		ENSG00000274047_ENST00000613407_SYNRG	TGTTTT	4
	ENSG00000113580_ENST00000394464_NR3C1	TGTATGT	2		ENSG00000274047_ENST00000613407_SYNRG	GTTTTT	4
	ENSG00000113580_ENST00000394464_NR3C1	TGTGTGT	1		ENSG00000274047_ENST00000613407_SYNRG	TTTTTG	4
	ENSG00000113580_ENST00000415690_NR3C1	TGTGTGT	1		ENSG00000274047_ENST00000613407_SYNRG	TTGTCT	4
	ENSG00000113580_ENST00000415690_NR3C1	TGTATGT	1		ENSG00000274047_ENST00000613407_SYNRG	CTTTTT	4
	ENSG00000113580_ENST00000424646_NR3C1	TGTATGT	1		ENSG00000274047_ENST00000613407_SYNRG	TTGTGT	3
	ENSG00000113658_ENST00000545279_SMAD5	TGTGTGT	2		ENSG00000274047_ENST00000613407_SYNRG	GTTTTG	2
	ENSG00000113658_ENST00000545279_SMAD5	TGTATGT	1		ENSG00000274047_ENST00000613407_SYNRG	TTGTTG	2
	ENSG00000113658_ENST00000545620_SMAD5	TGTGTGT	2		ENSG00000274047_ENST00000613407_SYNRG	TGTCTG	2
	ENSG00000113658_ENST00000545620_SMAD5	TGTATGT	1		ENSG00000274047_ENST00000613407_SYNRG	GTCTGT	1
	ENSG00000114268_ENST00000232375_PFKFB4	TGTGTGT	1		ENSG00000274047_ENST00000613407_SYNRG	GTCTGT	1
	ENSG00000114416_ENST00000305586_FXR1	TGTATGT	1		ENSG00000274047_ENST00000610513_SYNRG	TGTTTT	4
	ENSG00000114416_ENST00000357559_FXR1	TGTATGT	1		ENSG00000274047_ENST00000610513_SYNRG	GTTTTT	4
	ENSG00000114416_ENST00000445140_FXR1	TGTATGT	1		ENSG00000274047_ENST00000610513_SYNRG	TTTTTG	4
	ENSG00000114520_ENST00000251775_SNX4	TGTGTGT	1		ENSG00000274047_ENST00000610513_SYNRG	TTGTCT	4
	ENSG00000114520_ENST00000251775_SNX4	TGTATGT	1		ENSG00000274047_ENST00000610513_SYNRG	CTTTTT	4
	ENSG00000115306_ENST00000333896_SPTBN1	TGTGTGT	3		ENSG00000274047_ENST00000610513_SYNRG	TTGTGT	3
	ENSG00000115677_ENST00000310931_HDLBP	TGTGTGT	1		ENSG00000274047_ENST00000610513_SYNRG	GTTTTG	2
	ENSG00000115677_ENST00000373292_HDLBP	TGTGTGT	1		ENSG00000274047_ENST00000610513_SYNRG	TTGTTG	2
	ENSG00000115677_ENST00000391975_HDLBP	TGTGTGT	2		ENSG00000274047_ENST00000610513_SYNRG	TGTCTG	2
	ENSG00000115677_ENST00000391975_HDLBP	TGTATGT	1		ENSG00000274047_ENST00000610513_SYNRG	GTCTGT	1
	ENSG00000115677_ENST00000391976_HDLBP	TGTGTGT	1		ENSG00000274047_ENST00000610513_SYNRG	GTCTGT	1
	ENSG00000115677_ENST00000427183_HDLBP	TGTGTGT	2		ENSG00000273707_ENST00000616138_CDKN1C	GTTTTT	2
	ENSG00000115677_ENST00000427183_HDLBP	TGTATGT	1		ENSG00000273707_ENST00000616138_CDKN1C	GTCTGT	2
	ENSG00000115738_ENST00000331129_ID2	TGTGTGT	1		ENSG00000273707_ENST00000616138_CDKN1C	GTCTGT	2
	ENSG00000115756_ENST00000419810_HPCAL1	TGTGTGT	1		ENSG00000273707_ENST00000616138_CDKN1C	TGTTTT	1
	ENSG00000115884_ENST00000254351_SDC1	TGTGTGT	2		ENSG00000273707_ENST00000616138_CDKN1C	GTTTTG	1
	ENSG00000115884_ENST00000381150_SDC1	TGTGTGT	2		ENSG00000273707_ENST00000616138_CDKN1C	CTTTTT	1
	ENSG00000115884_ENST00000403076_SDC1	TGTGTGT	1		ENSG00000273707_ENST00000313407_CDKN1C	GTTTTT	2
	ENSG00000115935_ENST00000392547_WIPF1	TGTGTGT	1		ENSG00000273707_ENST00000313407_CDKN1C	GTCTGT	2
	ENSG00000115970_ENST00000403856_THADA	TGTGTGT	1		ENSG00000273707_ENST00000313407_CDKN1C	GTCTGT	2
	ENSG00000116016_ENST00000263734_EPAS1	TGTGTGT	1		ENSG00000273707_ENST00000313407_CDKN1C	TGTTTT	1
	ENSG00000116016_ENST00000263734_EPAS1	TGTATGT	1		ENSG00000273707_ENST00000313407_CDKN1C	GTTTTG	1
	ENSG00000116183_ENST00000367661_PAPPA2	TGTATGT	1		ENSG00000273707_ENST00000313407_CDKN1C	CTTTTT	1
	ENSG00000116183_ENST00000367662_PAPPA2	TGTGTGT	3		ENSG00000267534_ENST00000590320_S1PR2	TTTTTG	8
	ENSG00000116688_ENST00000235329_MFN2	TGTGTGT	1		ENSG00000267534_ENST00000590320_S1PR2	TGTCTG	3
	ENSG00000116688_ENST00000444836_MFN2	TGTGTGT	1		ENSG00000267534_ENST00000590320_S1PR2	TGTTTT	1
	ENSG00000116698_ENST00000347615_SMG7	TGTGTGT	3		ENSG00000267534_ENST00000590320_S1PR2	GTTTTG	1
	ENSG00000116698_ENST00000347615_SMG7	TGTATGT	1		ENSG00000267534_ENST00000590320_S1PR2	GTTTTT	1
	ENSG00000116698_ENST00000367537_SMG7	TGTGTGT	3		ENSG00000267534_ENST00000590320_S1PR2	GTCTGT	1
	ENSG00000116698_ENST00000367537_SMG7	TGTATGT	1		ENSG00000267534_ENST00000590320_S1PR2	GTCTGT	1
	ENSG00000116698_ENST00000507469_SMG7	TGTGTGT	3		ENSG00000267534_ENST00000590320_S1PR2	TTGTGT	1
	ENSG00000116698_ENST00000507469_SMG7	TGTATGT	1		ENSG00000267534_ENST00000590320_S1PR2	CTTTTT	1
	ENSG00000116698_ENST00000515829_SMG7	TGTGTGT	3		ENSG00000266412_ENST00000585132_NCOA4	TGTTTT	2
	ENSG00000116698_ENST00000515829_SMG7	TGTATGT	1		ENSG00000266412_ENST00000585132_NCOA4	TTTTTG	2
	ENSG00000116752_ENST00000369541_BCAS2	TGTATGT	1		ENSG00000266412_ENST00000585132_NCOA4	GTCTGT	1
	ENSG00000117335_ENST00000322875_CD46	TGTATGT	1		ENSG00000266412_ENST00000585132_NCOA4	GTCTGT	1
	ENSG00000117335_ENST00000322918_CD46	TGTATGT	1		ENSG00000266412_ENST00000585132_NCOA4	TGTCTG	1
	ENSG00000117335_ENST00000354848_CD46	TGTATGT	1		ENSG00000266412_ENST00000585132_NCOA4	TTGTCT	1
	ENSG00000117335_ENST00000357714_CD46	TGTATGT	1		ENSG00000266412_ENST00000585132_NCOA4	TTGTGT	1
	ENSG00000117335_ENST00000358170_CD46	TGTATGT	1		ENSG00000266412_ENST00000585132_NCOA4	CTTTTT	1
	ENSG00000117335_ENST00000360212_CD46	TGTATGT	1		ENSG00000266412_ENST00000585056_NCOA4	TTGTGT	1
	ENSG00000117335_ENST00000367041_CD46	TGTATGT	1		ENSG00000266412_ENST00000585056_NCOA4	CTTTTT	1
	ENSG00000117335_ENST00000367042_CD46	TGTATGT	1		ENSG00000266412_ENST00000583565_NCOA4	TTGTGT	1
	ENSG00000117335_ENST00000367047_CD46	TGTATGT	1		ENSG00000266412_ENST00000583565_NCOA4	CTTTTT	1
	ENSG00000117602_ENST00000374395_RCAN3	TGTATGT	1		ENSG00000266412_ENST00000581486_NCOA4	TGTTTT	2
	ENSG00000117602_ENST00000436717_RCAN3	TGTATGT	1		ENSG00000266412_ENST00000581486_NCOA4	TTTTTG	2
	ENSG00000117602_ENST00000538532_RCAN3	TGTATGT	1		ENSG00000266412_ENST00000581486_NCOA4	GTCTGT	1
	ENSG00000117602_ENST00000610732_RCAN3	TGTATGT	1		ENSG00000266412_ENST00000581486_NCOA4	GTCTGT	1
	ENSG00000117602_ENST00000616511_RCAN3	TGTATGT	1		ENSG00000266412_ENST00000581486_NCOA4	TGTCTG	1
	ENSG00000117602_ENST00000618490_RCAN3	TGTATGT	1		ENSG00000266412_ENST00000581486_NCOA4	TTGTCT	1
	ENSG00000117899_ENST00000261758_MESDC2	TGTGTGT	1		ENSG00000266412_ENST00000581486_NCOA4	TTGTGT	1
	ENSG00000117899_ENST00000261758_MESDC2	TGTATGT	1		ENSG00000266412_ENST00000581486_NCOA4	CTTTTT	1
	ENSG00000117983_ENST00000529681_MUC5B	TGTGTGT	1		ENSG00000266412_ENST00000580070_NCOA4	TTGTGT	1
	ENSG00000118508_ENST00000367495_RAB32	TGTGTGT	1		ENSG00000266412_ENST00000579039_NCOA4	TTGTGT	1
	ENSG00000118515_ENST00000237305_SGK1	TGTGTGT	2		ENSG00000266412_ENST00000578454_NCOA4	TTGTGT	1
	ENSG00000118515_ENST00000237305_SGK1	TGTATGT	1		ENSG00000266028_ENST00000624873_SRGAP2	TGTTTT	4
	ENSG00000118515_ENST00000367857_SGK1	TGTGTGT	1		ENSG00000266028_ENST00000624873_SRGAP2	GTTTTT	3
	ENSG00000118515_ENST00000367857_SGK1	TGTATGT	1		ENSG00000266028_ENST00000624873_SRGAP2	TGTCTG	2
	ENSG00000118515_ENST00000367858_SGK1	TGTGTGT	2		ENSG00000266028_ENST00000624873_SRGAP2	TTGTCT	2
	ENSG00000118515_ENST00000367858_SGK1	TGTATGT	1		ENSG00000266028_ENST00000624873_SRGAP2	CTTTTT	2
	ENSG00000118515_ENST00000413996_SGK1	TGTGTGT	2		ENSG00000266028_ENST00000624873_SRGAP2	GTTTTG	1
	ENSG00000118515_ENST00000413996_SGK1	TGTATGT	1		ENSG00000266028_ENST00000624873_SRGAP2	TTTTTG	1
	ENSG00000118515_ENST00000475719_SGK1	TGTGTGT	1		ENSG00000266028_ENST00000624873_SRGAP2	TTGTGT	1
	ENSG00000118515_ENST00000528577_SGK1	TGTGTGT	1		ENSG00000266028_ENST00000605476_SRGAP2	GTCTGT	4
	ENSG00000118855_ENST00000392813_MFSD1	TGTGTGT	1		ENSG00000266028_ENST00000605476_SRGAP2	GTCTGT	4
	ENSG00000118855_ENST00000415822_MFSD1	TGTGTGT	1		ENSG00000266028_ENST00000605476_SRGAP2	TGTCTG	3
	ENSG00000118855_ENST00000471500_MFSD1	TGTGTGT	1		ENSG00000266028_ENST00000605476_SRGAP2	GTTTTT	2
	ENSG00000118855_ENST00000480292_MFSD1	TGTGTGT	1		ENSG00000266028_ENST00000605476_SRGAP2	TGTTTT	1
	ENSG00000118855_ENST00000484166_MFSD1	TGTGTGT	1		ENSG00000266028_ENST00000605476_SRGAP2	GTTTTG	1
	ENSG00000118855_ENST00000622669_MFSD1	TGTGTGT	1		ENSG00000266028_ENST00000605476_SRGAP2	TTGTTG	1
	ENSG00000118985_ENST00000237853_ELL2	TGTATGT	4		ENSG00000266028_ENST00000605476_SRGAP2	TGTTGT	1
	ENSG00000119396_ENST00000373840_RAB14	TGTGTGT	1		ENSG00000266028_ENST00000605476_SRGAP2	CTTTTT	1
	ENSG00000119640_ENST00000238618_ACYP1	TGTGTGT	1		ENSG00000266028_ENST00000605476_SRGAP2	TGTTGT	1
	ENSG00000119640_ENST00000357971_ACYP1	TGTGTGT	1		ENSG00000266028_ENST00000604925_SRGAP2	GTTTTT	1
	ENSG00000119640_ENST00000555463_ACYP1	TGTGTGT	1		ENSG00000266028_ENST00000573034_SRGAP2	TGTTTT	5
	ENSG00000119640_ENST00000555694_ACYP1	TGTGTGT	1		ENSG00000266028_ENST00000573034_SRGAP2	GTTTTT	3
	ENSG00000119698_ENST00000304338_PPP4R4	TGTATGT	1		ENSG00000266028_ENST00000573034_SRGAP2	TTTTTG	3
	ENSG00000119772_ENST00000264709_DNMT3A	TGTGTGT	2		ENSG00000266028_ENST00000573034_SRGAP2	TTGTGT	3
	ENSG00000119772_ENST00000380756_DNMT3A	TGTGTGT	1		ENSG00000266028_ENST00000573034_SRGAP2	CTTTTT	3
	ENSG00000119950_ENST00000332674_MXI1	TGTGTGT	1		ENSG00000266028_ENST00000573034_SRGAP2	TGTCTG	2
	ENSG00000120063_ENST00000439174_GNA13	TGTATGT	2		ENSG00000266028_ENST00000573034_SRGAP2	TTGTCT	2
	ENSG00000120129_ENST00000239223_DUSP1	TGTATGT	1		ENSG00000266028_ENST00000573034_SRGAP2	GTTTTG	1
	ENSG00000120217_ENST00000381573_CD274	TGTATGT	2		ENSG00000266028_ENST00000573034_SRGAP2	TTGTTG	1
	ENSG00000120217_ENST00000381577_CD274	TGTATGT	2		ENSG00000266028_ENST00000573034_SRGAP2	TGTTGT	1
	ENSG00000121741_ENST00000382874_ZMYM2	TGTGTGT	2		ENSG00000266028_ENST00000573034_SRGAP2	TGTTGT	1
	ENSG00000121741_ENST00000382874_ZMYM2	TGTATGT	1		ENSG00000266028_ENST00000419187_SRGAP2	TGTCTG	1
	ENSG00000121741_ENST00000610343_ZMYM2	TGTGTGT	2		ENSG00000265808_ENST00000618538_SEC22B	GTTTTT	4
	ENSG00000121741_ENST00000610343_ZMYM2	TGTATGT	1		ENSG00000265808_ENST00000618538_SEC22B	TTTTTG	4
	ENSG00000121964_ENST00000392869_GTDC1	TGTGTGT	3		ENSG00000265808_ENST00000618538_SEC22B	TGTTTT	2
	ENSG00000121964_ENST00000392869_GTDC1	TGTATGT	1		ENSG00000265808_ENST00000618538_SEC22B	GTTTTG	2
	ENSG00000122378_ENST00000372181_FAM213A	TGTGTGT	1		ENSG00000265808_ENST00000618538_SEC22B	TGTTGT	2
	ENSG00000122378_ENST00000372185_FAM213A	TGTGTGT	1		ENSG00000265808_ENST00000618538_SEC22B	TTGTGT	2
	ENSG00000122378_ENST00000372187_FAM213A	TGTGTGT	1		ENSG00000265808_ENST00000618538_SEC22B	TGTTGT	2
	ENSG00000122378_ENST00000606162_FAM213A	TGTGTGT	1		ENSG00000265808_ENST00000618538_SEC22B	TTGTTG	1
	ENSG00000122378_ENST00000606162_FAM213A	TGTATGT	1		ENSG00000265808_ENST00000618538_SEC22B	TTGTCT	1
	ENSG00000122378_ENST00000615554_FAM213A	TGTGTGT	1		ENSG00000265808_ENST00000618538_SEC22B	CTTTTT	1
	ENSG00000122863_ENST00000373115_CHST3	TGTGTGT	1		ENSG00000265808_ENST00000578049_SEC22B	TGTTTT	14
	ENSG00000122863_ENST00000373115_CHST3	TGTATGT	1		ENSG00000265808_ENST00000578049_SEC22B	TTTTTG	14
	ENSG00000122966_ENST00000261833_CIT	TGTGTGT	1		ENSG00000265808_ENST00000578049_SEC22B	GTTTTT	11
	ENSG00000122966_ENST00000392521_CIT	TGTGTGT	1		ENSG00000265808_ENST00000578049_SEC22B	CTTTTT	9
	ENSG00000123178_ENST00000361840_SPRYD7	TGTATGT	2		ENSG00000265808_ENST00000578049_SEC22B	GTTTTG	5
	ENSG00000123178_ENST00000378195_SPRYD7	TGTATGT	2		ENSG00000265808_ENST00000578049_SEC22B	TGTTGT	5
	ENSG00000123178_ENST00000613924_SPRYD7	TGTATGT	2		ENSG00000265808_ENST00000578049_SEC22B	TTGTCT	5
	ENSG00000123584_ENST00000243314_MAGEA9	TGTATGT	1		ENSG00000265808_ENST00000578049_SEC22B	TGTTGT	5
	ENSG00000123975_ENST00000314355_CKS2	TGTATGT	1		ENSG00000265808_ENST00000578049_SEC22B	TTGTTG	4
	ENSG00000124164_ENST00000475243_VAPB	TGTGTGT	6		ENSG00000265808_ENST00000578049_SEC22B	GTCTGT	2
	ENSG00000124164_ENST00000475243_VAPB	TGTATGT	1		ENSG00000265808_ENST00000578049_SEC22B	GTCTGT	2
	ENSG00000124333_ENST00000262640_VAMP7	TGTATGT	1		ENSG00000265808_ENST00000578049_SEC22B	TTGTGT	2
	ENSG00000124333_ENST00000286448_VAMP7	TGTATGT	1		ENSG00000265241_ENST00000583313_RBM8A	TTTTTG	11
	ENSG00000124356_ENST00000339566_STAMBP	TGTGTGT	1		ENSG00000265241_ENST00000583313_RBM8A	TGTTTT	5
	ENSG00000124356_ENST00000394070_STAMBP	TGTGTGT	1		ENSG00000265241_ENST00000583313_RBM8A	GTTTTT	5
	ENSG00000124356_ENST00000394073_STAMBP	TGTGTGT	1		ENSG00000265241_ENST00000583313_RBM8A	CTTTTT	5
	ENSG00000124508_ENST00000352867_BTN2A2	TGTATGT	1		ENSG00000265241_ENST00000583313_RBM8A	TGTCTG	3
	ENSG00000124508_ENST00000356709_BTN2A2	TGTATGT	1		ENSG00000265241_ENST00000583313_RBM8A	TGTTGT	2
	ENSG00000124508_ENST00000469230_BTN2A2	TGTATGT	1		ENSG00000265241_ENST00000583313_RBM8A	GTCTGT	2
	ENSG00000124788_ENST00000244769_ATXN1	TGTGTGT	2		ENSG00000265241_ENST00000583313_RBM8A	GTCTGT	2
	ENSG00000124788_ENST00000436367_ATXN1	TGTGTGT	2		ENSG00000265241_ENST00000583313_RBM8A	TGTTGT	2
	ENSG00000125247_ENST00000328767_TMTC4	TGTGTGT	1		ENSG00000265241_ENST00000583313_RBM8A	GTTTTG	1
	ENSG00000125247_ENST00000342624_TMTC4	TGTGTGT	1		ENSG00000265241_ENST00000583313_RBM8A	TTGTCT	1
	ENSG00000125247_ENST00000376234_TMTC4	TGTGTGT	1		ENSG00000265241_ENST00000583313_RBM8A	TTGTGT	1
	ENSG00000125266_ENST00000245323_EFNB2	TGTATGT	2		ENSG00000265241_ENST00000369307_RBM8A	TGTTTT	1
	ENSG00000125266_ENST00000245323_EFNB2	TGTGTGT	1		ENSG00000265241_ENST00000369307_RBM8A	TTTTTG	1
	ENSG00000125398_ENST00000245479_SOX9	TGTGTGT	2		ENSG00000265241_ENST00000369307_RBM8A	TGTTGT	1
	ENSG00000126214_ENST00000348520_KLC1	TGTGTGT	1		ENSG00000265241_ENST00000369307_RBM8A	TGTTGT	1
	ENSG00000126214_ENST00000348520_KLC1	TGTATGT	1		ENSG00000263238_ENST00000573499_CTSO	CTTTTT	3
	ENSG00000126214_ENST00000389744_KLC1	TGTGTGT	2		ENSG00000263238_ENST00000573499_CTSO	TTGTCT	2
	ENSG00000126214_ENST00000445352_KLC1	TGTGTGT	1		ENSG00000263238_ENST00000573499_CTSO	TGTTTT	1
	ENSG00000126214_ENST00000553286_KLC1	TGTGTGT	1		ENSG00000263238_ENST00000573499_CTSO	GTTTTT	1
	ENSG00000126214_ENST00000553325_KLC1	TGTGTGT	1		ENSG00000263238_ENST00000573499_CTSO	TTTTTG	1
	ENSG00000127184_ENST00000509578_COX7C	TGTGTGT	1		ENSG00000262814_ENST00000541223_MRPL12	TTGTGT	1
	ENSG00000127314_ENST00000250559_RAP1B	TGTGTGT	2		ENSG00000262814_ENST00000333676_MRPL12	TTGTGT	1
	ENSG00000127314_ENST00000250559_RAP1B	TGTATGT	1		ENSG00000262635_ENST00000573403_TDO2	TGTTTT	1
	ENSG00000127314_ENST00000393436_RAP1B	TGTGTGT	1		ENSG00000262446_ENST00000618489_GBA	GTCTGT	1
	ENSG00000127946_ENST00000336926_HIP1	TGTGTGT	1		ENSG00000262446_ENST00000618489_GBA	GTCTGT	1
	ENSG00000127946_ENST00000434438_HIP1	TGTGTGT	1		ENSG00000262446_ENST00000618489_GBA	TGTCTG	1
	ENSG00000127946_ENST00000616821_HIP1	TGTGTGT	1		ENSG00000262446_ENST00000618489_GBA	TTGTCT	1
	ENSG00000128165_ENST00000395738_ADM2	TGTGTGT	1		ENSG00000262446_ENST00000613861_GBA	GTCTGT	1
	ENSG00000128585_ENST00000352689_MKLN1	TGTATGT	2		ENSG00000262446_ENST00000613861_GBA	GTCTGT	1
	ENSG00000128590_ENST00000249356_DNAJB9	TGTGTGT	1		ENSG00000262446_ENST00000613861_GBA	TGTCTG	1
	ENSG00000128590_ENST00000249356_DNAJB9	TGTATGT	1		ENSG00000262446_ENST00000613861_GBA	TTGTCT	1
	ENSG00000128591_ENST00000325888_FLNC	TGTGTGT	1		ENSG00000262446_ENST00000574670_GBA	GTCTGT	1
	ENSG00000128591_ENST00000346177_FLNC	TGTGTGT	1		ENSG00000262446_ENST00000574670_GBA	GTCTGT	1
	ENSG00000128609_ENST00000355749_NDUFA5	TGTATGT	1		ENSG00000262446_ENST00000574670_GBA	TGTCTG	1
	ENSG00000128609_ENST00000378795_NDUFA5	TGTATGT	1		ENSG00000262446_ENST00000574670_GBA	TTGTCT	1
	ENSG00000128609_ENST00000471770_NDUFA5	TGTGTGT	5		ENSG00000262446_ENST00000572338_GBA	GTCTGT	1
	ENSG00000128609_ENST00000471770_NDUFA5	TGTATGT	1		ENSG00000262446_ENST00000572338_GBA	GTCTGT	1
	ENSG00000128609_ENST00000611607_NDUFA5	TGTATGT	1		ENSG00000262446_ENST00000572338_GBA	TGTCTG	1
	ENSG00000128609_ENST00000618945_NDUFA5	TGTATGT	1		ENSG00000262446_ENST00000572338_GBA	TTGTCT	1
	ENSG00000128699_ENST00000325795_ORMDL1	TGTATGT	1		ENSG00000262243_ENST00000576783_CES1	GTTTTG	1
	ENSG00000128699_ENST00000392350_ORMDL1	TGTATGT	1		ENSG00000262243_ENST00000576783_CES1	TGTCTG	1
	ENSG00000128951_ENST00000331200_DUT	TGTATGT	1		ENSG00000262243_ENST00000576783_CES1	TTGTCT	1
	ENSG00000128951_ENST00000455976_DUT	TGTATGT	1		ENSG00000262243_ENST00000576185_CES1	TGTCTG	1
	ENSG00000128951_ENST00000558978_DUT	TGTATGT	1		ENSG00000262243_ENST00000576185_CES1	TTGTCT	1
	ENSG00000128951_ENST00000559540_DUT	TGTATGT	1		ENSG00000262243_ENST00000574513_CES1	GTTTTG	1
	ENSG00000129007_ENST00000395465_CALML4	TGTATGT	1		ENSG00000262243_ENST00000574513_CES1	TGTCTG	1
	ENSG00000129007_ENST00000448060_CALML4	TGTATGT	1		ENSG00000262243_ENST00000574513_CES1	TTGTCT	1
	ENSG00000129007_ENST00000478113_CALML4	TGTATGT	1		ENSG00000262243_ENST00000571922_CES1	GTTTTG	1
	ENSG00000129007_ENST00000540479_CALML4	TGTATGT	1		ENSG00000262243_ENST00000571922_CES1	TGTCTG	1
	ENSG00000129055_ENST00000354910_ANAPC13	TGTGTGT	1		ENSG00000262243_ENST00000571922_CES1	TTGTCT	1
	ENSG00000129055_ENST00000510994_ANAPC13	TGTGTGT	1		ENSG00000262243_ENST00000561966_CES1	GTTTTG	1
	ENSG00000129055_ENST00000511751_ANAPC13	TGTGTGT	1		ENSG00000262243_ENST00000561966_CES1	TGTCTG	1
	ENSG00000129055_ENST00000514612_ANAPC13	TGTGTGT	1		ENSG00000262243_ENST00000561966_CES1	TTGTCT	1
	ENSG00000129682_ENST00000315930_FGF13	TGTGTGT	6		ENSG00000262102_ENST00000572659_DSEL	TTTTTG	8
	ENSG00000129682_ENST00000315930_FGF13	TGTATGT	2		ENSG00000262102_ENST00000572659_DSEL	CTTTTT	5
	ENSG00000130522_ENST00000252818_JUND	TGTGTGT	2		ENSG00000262102_ENST00000572659_DSEL	GTTTTT	4
	ENSG00000130766_ENST00000253063_SESN2	TGTGTGT	2		ENSG00000262102_ENST00000572659_DSEL	TGTCTG	4
	ENSG00000131143_ENST00000564903_COX4I1	TGTGTGT	1		ENSG00000262102_ENST00000572659_DSEL	TTGTCT	4
	ENSG00000131389_ENST00000610642_SLC6A6	TGTATGT	1		ENSG00000262102_ENST00000572659_DSEL	TGTTTT	3
	ENSG00000131389_ENST00000613060_SLC6A6	TGTGTGT	3		ENSG00000262102_ENST00000572659_DSEL	TTGTTG	2
	ENSG00000131389_ENST00000618278_SLC6A6	TGTGTGT	3		ENSG00000262102_ENST00000572659_DSEL	GTCTGT	2
	ENSG00000131389_ENST00000618278_SLC6A6	TGTATGT	1		ENSG00000262102_ENST00000572659_DSEL	GTCTGT	2
	ENSG00000131389_ENST00000622186_SLC6A6	TGTGTGT	3		ENSG00000262102_ENST00000572659_DSEL	TGTTGT	1
	ENSG00000132313_ENST00000337109_MRPL35	TGTGTGT	1		ENSG00000262102_ENST00000572659_DSEL	TGTTGT	1
	ENSG00000132530_ENST00000575369_XAF1	TGTGTGT	3		ENSG00000259431_ENST00000556015_THTPA	TTGTGT	1
	ENSG00000132694_ENST00000361409_ARHGEF11	TGTATGT	2		ENSG00000259431_ENST00000554789_THTPA	TTGTGT	1
	ENSG00000132694_ENST00000361409_ARHGEF11	TGTGTGT	1		ENSG00000259431_ENST00000288014_THTPA	GTTTTT	1
	ENSG00000132694_ENST00000368194_ARHGEF11	TGTATGT	2		ENSG00000259431_ENST00000288014_THTPA	TTTTTG	1
	ENSG00000132694_ENST00000368194_ARHGEF11	TGTGTGT	1		ENSG00000259431_ENST00000288014_THTPA	TTGTCT	1
	ENSG00000133030_ENST00000395811_MPRIP	TGTATGT	1		ENSG00000259207_ENST00000573377_ITGB3	TTGTGT	1
	ENSG00000134107_ENST00000256495_BHLHE40	TGTGTGT	3		ENSG00000259207_ENST00000571680_ITGB3	TTGTGT	1
	ENSG00000134107_ENST00000256495_BHLHE40	TGTATGT	1		ENSG00000259207_ENST00000559488_ITGB3	GTCTGT	2
	ENSG00000134294_ENST00000256689_SLC38A2	TGTATGT	2		ENSG00000259207_ENST00000559488_ITGB3	GTCTGT	2
	ENSG00000134294_ENST00000549258_SLC38A2	TGTATGT	1		ENSG00000259207_ENST00000559488_ITGB3	TGTTGT	1
	ENSG00000134294_ENST00000551374_SLC38A2	TGTATGT	1		ENSG00000259207_ENST00000559488_ITGB3	TGTCTG	1
	ENSG00000134321_ENST00000382040_RSAD2	TGTGTGT	2		ENSG00000259207_ENST00000559488_ITGB3	TTGTGT	1
	ENSG00000134419_ENST00000322989_RPS15A	TGTGTGT	1		ENSG00000259207_ENST00000559488_ITGB3	TGTTGT	1
	ENSG00000134575_ENST00000531004_ACP2	TGTATGT	1		ENSG00000258818_ENST00000555835_RNASE4	CTTTTT	5
	ENSG00000134717_ENST00000313334_BTF3L4	TGTGTGT	2		ENSG00000258818_ENST00000555835_RNASE4	TGTTTT	2
	ENSG00000134717_ENST00000313334_BTF3L4	TGTATGT	2		ENSG00000258818_ENST00000555835_RNASE4	TTTTTG	2
	ENSG00000134717_ENST00000472944_BTF3L4	TGTGTGT	2		ENSG00000258818_ENST00000555835_RNASE4	GTTTTG	1
	ENSG00000134717_ENST00000472944_BTF3L4	TGTATGT	2		ENSG00000258818_ENST00000555835_RNASE4	TGTCTG	1
	ENSG00000134717_ENST00000489308_BTF3L4	TGTGTGT	2		ENSG00000258818_ENST00000555835_RNASE4	TTGTCT	1
	ENSG00000134717_ENST00000489308_BTF3L4	TGTATGT	2		ENSG00000258818_ENST00000555597_RNASE4	CTTTTT	4
	ENSG00000135070_ENST00000375991_ISCA1	TGTATGT	1		ENSG00000258818_ENST00000555597_RNASE4	TGTTTT	2
	ENSG00000135074_ENST00000257527_ADAM19	TGTATGT	1		ENSG00000258818_ENST00000555597_RNASE4	GTTTTG	1
	ENSG00000135074_ENST00000517374_ADAM19	TGTATGT	1		ENSG00000258818_ENST00000555597_RNASE4	TTTTTG	1
	ENSG00000135318_ENST00000257770_NT5E	TGTGTGT	1		ENSG00000258818_ENST00000555597_RNASE4	TGTCTG	1
	ENSG00000135318_ENST00000369651_NT5E	TGTGTGT	1		ENSG00000258818_ENST00000397995_RNASE4	CTTTTT	1
	ENSG00000135338_ENST00000369846_LCA5	TGTATGT	1		ENSG00000257335_ENST00000620571_MGAM	TTTTTG	2
	ENSG00000135338_ENST00000392959_LCA5	TGTATGT	1		ENSG00000257335_ENST00000620571_MGAM	TTGTGT	2
	ENSG00000135338_ENST00000467898_LCA5	TGTGTGT	1		ENSG00000257335_ENST00000620571_MGAM	TGTTTT	1
	ENSG00000135338_ENST00000467898_LCA5	TGTATGT	1		ENSG00000257335_ENST00000620571_MGAM	GTTTTT	1
	ENSG00000135341_ENST00000369320_MAP3K7	TGTGTGT	2		ENSG00000257335_ENST00000549489_MGAM	TTTTTG	2
	ENSG00000135341_ENST00000369320_MAP3K7	TGTATGT	1		ENSG00000257335_ENST00000549489_MGAM	TTGTGT	2
	ENSG00000135341_ENST00000369325_MAP3K7	TGTGTGT	3		ENSG00000257335_ENST00000549489_MGAM	TGTTTT	1
	ENSG00000135341_ENST00000369325_MAP3K7	TGTATGT	2		ENSG00000257335_ENST00000549489_MGAM	GTTTTT	1
	ENSG00000135341_ENST00000369327_MAP3K7	TGTGTGT	3		ENSG00000257335_ENST00000475668_MGAM	TTTTTG	2
	ENSG00000135341_ENST00000369327_MAP3K7	TGTATGT	2		ENSG00000257335_ENST00000475668_MGAM	TTGTGT	2
	ENSG00000135341_ENST00000369329_MAP3K7	TGTGTGT	3		ENSG00000257335_ENST00000475668_MGAM	TGTTTT	1
	ENSG00000135341_ENST00000369329_MAP3K7	TGTATGT	2		ENSG00000257335_ENST00000475668_MGAM	GTTTTT	1
	ENSG00000135341_ENST00000369332_MAP3K7	TGTGTGT	3		ENSG00000256043_ENST00000433477_CTSO	CTTTTT	3
	ENSG00000135341_ENST00000369332_MAP3K7	TGTATGT	2		ENSG00000256043_ENST00000433477_CTSO	TTGTCT	2
	ENSG00000135932_ENST00000258418_CAB39	TGTGTGT	2		ENSG00000256043_ENST00000433477_CTSO	TGTTTT	1
	ENSG00000135956_ENST00000258439_TMEM127	TGTGTGT	1		ENSG00000256043_ENST00000433477_CTSO	GTTTTT	1
	ENSG00000136010_ENST00000552270_ALDH1L2	TGTATGT	1		ENSG00000256043_ENST00000433477_CTSO	TTTTTG	1
	ENSG00000136100_ENST00000378060_VPS36	TGTATGT	2		ENSG00000254505_ENST00000609024_CHMP4A	TTGTCT	1
	ENSG00000136100_ENST00000611132_VPS36	TGTATGT	2		ENSG00000254505_ENST00000556387_CHMP4A	TTGTCT	2
	ENSG00000136518_ENST00000487978_ACTL6A	TGTGTGT	1		ENSG00000254505_ENST00000556387_CHMP4A	TTTTTG	1
	ENSG00000136630_ENST00000366903_HLX	TGTATGT	1		ENSG00000254505_ENST00000556387_CHMP4A	TTGTTG	1
	ENSG00000136643_ENST00000366959_RPS6KC1	TGTATGT	1		ENSG00000254505_ENST00000556387_CHMP4A	CTTTTT	1
	ENSG00000136643_ENST00000366960_RPS6KC1	TGTATGT	1		ENSG00000254505_ENST00000533523_CHMP4A	TTTTTG	1
	ENSG00000136643_ENST00000543354_RPS6KC1	TGTATGT	1		ENSG00000254505_ENST00000533523_CHMP4A	TTGTTG	1
	ENSG00000136643_ENST00000543470_RPS6KC1	TGTATGT	1		ENSG00000254505_ENST00000533523_CHMP4A	TTGTCT	1
	ENSG00000136643_ENST00000614059_RPS6KC1	TGTATGT	1		ENSG00000254505_ENST00000533523_CHMP4A	CTTTTT	1
	ENSG00000136643_ENST00000615329_RPS6KC1	TGTATGT	1		ENSG00000254505_ENST00000530996_CHMP4A	TTTTTG	1
	ENSG00000136699_ENST00000412570_SMPD4	TGTGTGT	1		ENSG00000254505_ENST00000530996_CHMP4A	TTGTTG	1
	ENSG00000136699_ENST00000433118_SMPD4	TGTGTGT	1		ENSG00000254505_ENST00000530996_CHMP4A	TTGTCT	1
	ENSG00000136699_ENST00000435455_SMPD4	TGTGTGT	1		ENSG00000254505_ENST00000530996_CHMP4A	CTTTTT	1
	ENSG00000136699_ENST00000454468_SMPD4	TGTGTGT	1		ENSG00000254505_ENST00000347519_CHMP4A	TTGTCT	2
	ENSG00000136754_ENST00000346832_ABI1	TGTGTGT	1		ENSG00000254505_ENST00000347519_CHMP4A	TTTTTG	1
	ENSG00000136754_ENST00000359188_ABI1	TGTGTGT	1		ENSG00000254505_ENST00000347519_CHMP4A	TTGTTG	1
	ENSG00000136754_ENST00000376137_ABI1	TGTGTGT	1		ENSG00000254505_ENST00000347519_CHMP4A	CTTTTT	1
	ENSG00000136754_ENST00000376138_ABI1	TGTGTGT	1		ENSG00000251192_ENST00000523374_ZNF674	TGTTTT	1
	ENSG00000136754_ENST00000376139_ABI1	TGTGTGT	1		ENSG00000251192_ENST00000523374_ZNF674	GTTTTG	1
	ENSG00000136754_ENST00000376142_ABI1	TGTGTGT	1		ENSG00000251192_ENST00000523374_ZNF674	GTTTTT	1
	ENSG00000136754_ENST00000376160_ABI1	TGTGTGT	1		ENSG00000251192_ENST00000523374_ZNF674	TTTTTG	1
	ENSG00000136754_ENST00000376166_ABI1	TGTGTGT	1		ENSG00000251192_ENST00000523374_ZNF674	CTTTTT	1
	ENSG00000136754_ENST00000376170_ABI1	TGTGTGT	1		ENSG00000251192_ENST00000414387_ZNF674	GTTTTT	1
	ENSG00000136754_ENST00000490841_ABI1	TGTGTGT	1		ENSG00000250254_ENST00000504686_PTTG2	TTGTGT	1
	ENSG00000136754_ENST00000536334_ABI1	TGTGTGT	1		ENSG00000248098_ENST00000544905_BCKDHA	TGTTGT	1
	ENSG00000137075_ENST00000259605_RNF38	TGTGTGT	2		ENSG00000248098_ENST00000544905_BCKDHA	TGTTGT	1
	ENSG00000137075_ENST00000259605_RNF38	TGTATGT	1		ENSG00000248098_ENST00000457836_BCKDHA	TGTTGT	1
	ENSG00000137075_ENST00000350199_RNF38	TGTGTGT	2		ENSG00000248098_ENST00000457836_BCKDHA	TGTTGT	1
	ENSG00000137075_ENST00000350199_RNF38	TGTATGT	1		ENSG00000248098_ENST00000269980_BCKDHA	TGTTGT	1
	ENSG00000137075_ENST00000353739_RNF38	TGTGTGT	2		ENSG00000248098_ENST00000269980_BCKDHA	TGTTGT	1
	ENSG00000137075_ENST00000353739_RNF38	TGTATGT	1		ENSG00000244187_ENST00000290079_TMEM141	TGTCTG	1
	ENSG00000137075_ENST00000357058_RNF38	TGTGTGT	2		ENSG00000243978_ENST00000540313_RGAG1	TGTTGT	3
	ENSG00000137075_ENST00000357058_RNF38	TGTATGT	1		ENSG00000243978_ENST00000540313_RGAG1	TGTTGT	3
	ENSG00000137075_ENST00000377885_RNF38	TGTGTGT	2		ENSG00000243978_ENST00000540313_RGAG1	TTGTTG	2
	ENSG00000137075_ENST00000377885_RNF38	TGTATGT	1		ENSG00000243978_ENST00000540313_RGAG1	GTTTTG	1
	ENSG00000137075_ENST00000611646_RNF38	TGTGTGT	2		ENSG00000243978_ENST00000540313_RGAG1	GTTTTT	1
	ENSG00000137075_ENST00000611646_RNF38	TGTATGT	1		ENSG00000243978_ENST00000540313_RGAG1	TTGTCT	1
	ENSG00000137177_ENST00000259711_KIF13A	TGTATGT	1		ENSG00000243978_ENST00000540313_RGAG1	TTGTGT	1
	ENSG00000137177_ENST00000358380_KIF13A	TGTGTGT	2		ENSG00000243978_ENST00000465301_RGAG1	TGTTGT	3
	ENSG00000137177_ENST00000378814_KIF13A	TGTGTGT	5		ENSG00000243978_ENST00000465301_RGAG1	TGTTGT	3
	ENSG00000137177_ENST00000378814_KIF13A	TGTATGT	2		ENSG00000243978_ENST00000465301_RGAG1	TTGTTG	2
	ENSG00000137177_ENST00000378826_KIF13A	TGTATGT	1		ENSG00000243978_ENST00000465301_RGAG1	GTTTTG	1
	ENSG00000137177_ENST00000378843_KIF13A	TGTATGT	1		ENSG00000243978_ENST00000465301_RGAG1	GTTTTT	1
	ENSG00000137177_ENST00000502297_KIF13A	TGTGTGT	5		ENSG00000243978_ENST00000465301_RGAG1	TTGTCT	1
	ENSG00000137177_ENST00000502297_KIF13A	TGTATGT	2		ENSG00000243978_ENST00000465301_RGAG1	TTGTGT	1
	ENSG00000137177_ENST00000502704_KIF13A	TGTGTGT	1		ENSG00000243244_ENST00000444932_STON1	TGTTTT	3
	ENSG00000137193_ENST00000373509_PIM1	TGTGTGT	1		ENSG00000243244_ENST00000444932_STON1	TTTTTG	3
	ENSG00000137494_ENST00000393389_ANKRD42	TGTGTGT	1		ENSG00000243244_ENST00000444932_STON1	GTTTTG	2
	ENSG00000137494_ENST00000393392_ANKRD42	TGTATGT	1		ENSG00000243244_ENST00000444932_STON1	GTTTTT	1
	ENSG00000137494_ENST00000526731_ANKRD42	TGTGTGT	1		ENSG00000243244_ENST00000444932_STON1	GTCTGT	1
	ENSG00000137628_ENST00000393743_DDX60	TGTATGT	1		ENSG00000243244_ENST00000444932_STON1	GTCTGT	1
	ENSG00000137801_ENST00000260356_THBS1	TGTGTGT	1		ENSG00000243244_ENST00000444932_STON1	TGTCTG	1
	ENSG00000137801_ENST00000260356_THBS1	TGTATGT	1		ENSG00000243244_ENST00000444932_STON1	TTGTGT	1
	ENSG00000137942_ENST00000260506_FNBP1L	TGTATGT	2		ENSG00000243244_ENST00000406226_STON1	TGTTTT	10
	ENSG00000137942_ENST00000271234_FNBP1L	TGTATGT	1		ENSG00000243244_ENST00000406226_STON1	GTTTTG	4
	ENSG00000137942_ENST00000370253_FNBP1L	TGTATGT	1		ENSG00000243244_ENST00000406226_STON1	GTTTTT	4
	ENSG00000138642_ENST00000273960_HERC6	TGTGTGT	1		ENSG00000243244_ENST00000406226_STON1	TTTTTG	4
	ENSG00000138642_ENST00000273960_HERC6	TGTATGT	1		ENSG00000243244_ENST00000406226_STON1	GTCTGT	3
	ENSG00000138670_ENST00000264400_RASGEF1B	TGTGTGT	1		ENSG00000243244_ENST00000406226_STON1	GTCTGT	3
	ENSG00000138670_ENST00000436139_RASGEF1B	TGTGTGT	1		ENSG00000243244_ENST00000406226_STON1	CTTTTT	3
	ENSG00000138670_ENST00000436139_RASGEF1B	TGTATGT	1		ENSG00000243244_ENST00000406226_STON1	TGTCTG	2
	ENSG00000138670_ENST00000509081_RASGEF1B	TGTGTGT	1		ENSG00000243244_ENST00000406226_STON1	TTGTGT	2
	ENSG00000138670_ENST00000509081_RASGEF1B	TGTATGT	1		ENSG00000243244_ENST00000406226_STON1	TGTTGT	1
	ENSG00000138670_ENST00000613784_RASGEF1B	TGTGTGT	1		ENSG00000243244_ENST00000406226_STON1	TTGTCT	1
	ENSG00000138670_ENST00000613784_RASGEF1B	TGTATGT	1		ENSG00000243244_ENST00000406226_STON1	TGTTGT	1
	ENSG00000138678_ENST00000264409_AGPAT9	TGTGTGT	1		ENSG00000243244_ENST00000404752_STON1	TGTTTT	10
	ENSG00000138678_ENST00000395226_AGPAT9	TGTGTGT	1		ENSG00000243244_ENST00000404752_STON1	GTTTTG	4
	ENSG00000138678_ENST00000611707_AGPAT9	TGTGTGT	1		ENSG00000243244_ENST00000404752_STON1	GTTTTT	4
	ENSG00000138944_ENST00000381176_KIAA1644	TGTGTGT	6		ENSG00000243244_ENST00000404752_STON1	TTTTTG	4
	ENSG00000139146_ENST00000337682_FAM60A	TGTATGT	2		ENSG00000243244_ENST00000404752_STON1	GTCTGT	3
	ENSG00000139146_ENST00000454658_FAM60A	TGTATGT	1		ENSG00000243244_ENST00000404752_STON1	GTCTGT	3
	ENSG00000139146_ENST00000539409_FAM60A	TGTATGT	2		ENSG00000243244_ENST00000404752_STON1	CTTTTT	3
	ENSG00000139174_ENST00000345127_PRICKLE1	TGTATGT	1		ENSG00000243244_ENST00000404752_STON1	TGTCTG	2
	ENSG00000139211_ENST00000266581_AMIGO2	TGTGTGT	1		ENSG00000243244_ENST00000404752_STON1	TTGTGT	2
	ENSG00000139211_ENST00000429635_AMIGO2	TGTGTGT	1		ENSG00000243244_ENST00000404752_STON1	TGTTGT	1
	ENSG00000139211_ENST00000550413_AMIGO2	TGTGTGT	1		ENSG00000243244_ENST00000404752_STON1	TTGTCT	1
	ENSG00000139372_ENST00000392872_TDG	TGTGTGT	1		ENSG00000243244_ENST00000404752_STON1	TGTTGT	1
	ENSG00000139645_ENST00000267116_ANKRD52	TGTGTGT	4		ENSG00000242616_ENST00000374293_GNG10	TGTTTT	2
	ENSG00000139645_ENST00000267116_ANKRD52	TGTATGT	1		ENSG00000242616_ENST00000374293_GNG10	TTTTTG	2
	ENSG00000139826_ENST00000375898_ABHD13	TGTGTGT	1		ENSG00000242616_ENST00000374293_GNG10	GTTTTG	1
	ENSG00000139826_ENST00000375898_ABHD13	TGTATGT	1		ENSG00000242616_ENST00000374293_GNG10	GTTTTT	1
	ENSG00000140043_ENST00000555661_PTGR2	TGTATGT	1		ENSG00000242616_ENST00000374293_GNG10	TGTTGT	1
	ENSG00000140044_ENST00000267569_JDP2	TGTGTGT	1		ENSG00000242616_ENST00000374293_GNG10	CTTTTT	1
	ENSG00000140044_ENST00000435893_JDP2	TGTGTGT	3		ENSG00000242616_ENST00000374293_GNG10	TGTTGT	1
	ENSG00000140044_ENST00000437176_JDP2	TGTGTGT	3		ENSG00000242265_ENST00000617526_PEG10	TGTTTT	5
	ENSG00000140105_ENST00000344102_WARS	TGTATGT	1		ENSG00000242265_ENST00000617526_PEG10	CTTTTT	4
	ENSG00000140105_ENST00000355338_WARS	TGTATGT	1		ENSG00000242265_ENST00000617526_PEG10	GTTTTG	3
	ENSG00000140105_ENST00000358655_WARS	TGTATGT	1		ENSG00000242265_ENST00000617526_PEG10	TTTTTG	3
	ENSG00000140105_ENST00000392882_WARS	TGTATGT	1		ENSG00000242265_ENST00000617526_PEG10	TTGTCT	3
	ENSG00000140105_ENST00000556645_WARS	TGTATGT	1		ENSG00000242265_ENST00000617526_PEG10	GTTTTT	2
	ENSG00000140105_ENST00000557135_WARS	TGTATGT	1		ENSG00000242265_ENST00000617526_PEG10	TTGTTG	2
	ENSG00000140262_ENST00000267811_TCF12	TGTGTGT	3		ENSG00000242265_ENST00000617526_PEG10	TGTTGT	2
	ENSG00000140262_ENST00000267811_TCF12	TGTATGT	1		ENSG00000242265_ENST00000617526_PEG10	GTCTGT	2
	ENSG00000140379_ENST00000267953_BCL2A1	TGTATGT	1		ENSG00000242265_ENST00000617526_PEG10	GTCTGT	2
	ENSG00000140379_ENST00000335661_BCL2A1	TGTATGT	1		ENSG00000242265_ENST00000617526_PEG10	TGTCTG	2
	ENSG00000140396_ENST00000452400_NCOA2	TGTGTGT	1		ENSG00000242265_ENST00000617526_PEG10	TTGTGT	2
	ENSG00000140396_ENST00000452400_NCOA2	TGTATGT	1		ENSG00000242265_ENST00000617526_PEG10	TGTTGT	2
	ENSG00000140396_ENST00000518287_NCOA2	TGTATGT	1		ENSG00000242265_ENST00000615790_PEG10	TGTTTT	5
	ENSG00000140416_ENST00000334895_TPM1	TGTGTGT	2		ENSG00000242265_ENST00000615790_PEG10	CTTTTT	4
	ENSG00000140416_ENST00000561425_TPM1	TGTGTGT	1		ENSG00000242265_ENST00000615790_PEG10	GTTTTG	3
	ENSG00000140450_ENST00000268042_ARRDC4	TGTGTGT	2		ENSG00000242265_ENST00000615790_PEG10	TTTTTG	3
	ENSG00000140464_ENST00000565898_PML	TGTGTGT	1		ENSG00000242265_ENST00000615790_PEG10	TTGTCT	3
	ENSG00000140839_ENST00000617101_CLEC18B	TGTGTGT	1		ENSG00000242265_ENST00000615790_PEG10	GTTTTT	2
	ENSG00000140839_ENST00000619275_CLEC18B	TGTGTGT	1		ENSG00000242265_ENST00000615790_PEG10	TTGTTG	2
	ENSG00000140941_ENST00000268607_MAP1LC3B	TGTGTGT	1		ENSG00000242265_ENST00000615790_PEG10	TGTTGT	2
	ENSG00000140941_ENST00000564844_MAP1LC3B	TGTGTGT	1		ENSG00000242265_ENST00000615790_PEG10	GTCTGT	2
	ENSG00000141012_ENST00000569433_GALNS	TGTGTGT	1		ENSG00000242265_ENST00000615790_PEG10	GTCTGT	2
	ENSG00000141664_ENST00000269499_ZCCHC2	TGTATGT	1		ENSG00000242265_ENST00000615790_PEG10	TGTCTG	2
	ENSG00000141664_ENST00000585873_ZCCHC2	TGTGTGT	1		ENSG00000242265_ENST00000615790_PEG10	TTGTGT	2
	ENSG00000141664_ENST00000586834_ZCCHC2	TGTATGT	1		ENSG00000242265_ENST00000615790_PEG10	TGTTGT	2
	ENSG00000142949_ENST00000359947_PTPRF	TGTGTGT	1		ENSG00000242265_ENST00000612941_PEG10	TGTTTT	5
	ENSG00000142949_ENST00000372407_PTPRF	TGTGTGT	1		ENSG00000242265_ENST00000612941_PEG10	CTTTTT	4
	ENSG00000142949_ENST00000414879_PTPRF	TGTGTGT	1		ENSG00000242265_ENST00000612941_PEG10	GTTTTG	3
	ENSG00000142949_ENST00000429895_PTPRF	TGTGTGT	1		ENSG00000242265_ENST00000612941_PEG10	TTTTTG	3
	ENSG00000143033_ENST00000370298_MTF2	TGTGTGT	2		ENSG00000242265_ENST00000612941_PEG10	TTGTCT	3
	ENSG00000143033_ENST00000540243_MTF2	TGTGTGT	2		ENSG00000242265_ENST00000612941_PEG10	GTTTTT	2
	ENSG00000143033_ENST00000545708_MTF2	TGTGTGT	2		ENSG00000242265_ENST00000612941_PEG10	TTGTTG	2
	ENSG00000143420_ENST00000271690_ENSA	TGTATGT	1		ENSG00000242265_ENST00000612941_PEG10	TGTTGT	2
	ENSG00000143420_ENST00000356527_ENSA	TGTATGT	1		ENSG00000242265_ENST00000612941_PEG10	GTCTGT	2
	ENSG00000143420_ENST00000513281_ENSA	TGTATGT	1		ENSG00000242265_ENST00000612941_PEG10	GTCTGT	2
	ENSG00000143494_ENST00000366968_VASH2	TGTATGT	2		ENSG00000242265_ENST00000612941_PEG10	TGTCTG	2
	ENSG00000143507_ENST00000366899_DUSP10	TGTGTGT	1		ENSG00000242265_ENST00000612941_PEG10	TTGTGT	2
	ENSG00000143507_ENST00000468085_DUSP10	TGTGTGT	1		ENSG00000242265_ENST00000612941_PEG10	TGTTGT	2
	ENSG00000143622_ENST00000368323_RIT1	TGTGTGT	2		ENSG00000242265_ENST00000482108_PEG10	TGTTTT	5
	ENSG00000143622_ENST00000368323_RIT1	TGTATGT	1		ENSG00000242265_ENST00000482108_PEG10	CTTTTT	4
	ENSG00000143771_ENST00000366856_CNIH4	TGTATGT	1		ENSG00000242265_ENST00000482108_PEG10	GTTTTG	3
	ENSG00000143771_ENST00000366857_CNIH4	TGTATGT	3		ENSG00000242265_ENST00000482108_PEG10	TTTTTG	3
	ENSG00000143771_ENST00000366858_CNIH4	TGTATGT	1		ENSG00000242265_ENST00000482108_PEG10	TTGTCT	3
	ENSG00000143771_ENST00000465271_CNIH4	TGTATGT	3		ENSG00000242265_ENST00000482108_PEG10	GTTTTT	2
	ENSG00000144218_ENST00000317233_AFF3	TGTGTGT	5		ENSG00000242265_ENST00000482108_PEG10	TTGTTG	2
	ENSG00000144218_ENST00000317233_AFF3	TGTATGT	2		ENSG00000242265_ENST00000482108_PEG10	TGTTGT	2
	ENSG00000144218_ENST00000409236_AFF3	TGTGTGT	6		ENSG00000242265_ENST00000482108_PEG10	GTCTGT	2
	ENSG00000144218_ENST00000409236_AFF3	TGTATGT	2		ENSG00000242265_ENST00000482108_PEG10	GTCTGT	2
	ENSG00000144218_ENST00000409579_AFF3	TGTGTGT	2		ENSG00000242265_ENST00000482108_PEG10	TGTCTG	2
	ENSG00000144218_ENST00000409579_AFF3	TGTATGT	2		ENSG00000242265_ENST00000482108_PEG10	TTGTGT	2
	ENSG00000144290_ENST00000375514_SLC4A10	TGTGTGT	1		ENSG00000242265_ENST00000482108_PEG10	TGTTGT	2
	ENSG00000144290_ENST00000415876_SLC4A10	TGTGTGT	1		ENSG00000241978_ENST00000434623_AKAP2	TTTTTG	2
	ENSG00000144290_ENST00000446228_SLC4A10	TGTATGT	1		ENSG00000241978_ENST00000434623_AKAP2	TGTCTG	2
	ENSG00000144290_ENST00000446997_SLC4A10	TGTGTGT	1		ENSG00000241978_ENST00000434623_AKAP2	TTGTGT	1
	ENSG00000144354_ENST00000306721_CDCA7	TGTATGT	1		ENSG00000241978_ENST00000434623_AKAP2	CTTTTT	1
	ENSG00000144354_ENST00000347703_CDCA7	TGTATGT	1		ENSG00000241978_ENST00000374525_AKAP2	TGTTTT	7
	ENSG00000144357_ENST00000272793_UBR3	TGTGTGT	2		ENSG00000241978_ENST00000374525_AKAP2	GTTTTT	6
	ENSG00000144357_ENST00000272793_UBR3	TGTATGT	1		ENSG00000241978_ENST00000374525_AKAP2	TTTTTG	5
	ENSG00000144357_ENST00000392632_UBR3	TGTGTGT	2		ENSG00000241978_ENST00000374525_AKAP2	CTTTTT	5
	ENSG00000144357_ENST00000392632_UBR3	TGTATGT	1		ENSG00000241978_ENST00000374525_AKAP2	GTTTTG	3
	ENSG00000144357_ENST00000418381_UBR3	TGTGTGT	2		ENSG00000241978_ENST00000374525_AKAP2	TGTCTG	2
	ENSG00000144357_ENST00000418381_UBR3	TGTATGT	1		ENSG00000241978_ENST00000374525_AKAP2	TTGTGT	2
	ENSG00000144357_ENST00000430321_UBR3	TGTGTGT	3		ENSG00000241978_ENST00000374525_AKAP2	GTCTGT	1
	ENSG00000144357_ENST00000430321_UBR3	TGTATGT	1		ENSG00000241978_ENST00000374525_AKAP2	GTCTGT	1
	ENSG00000144357_ENST00000439681_UBR3	TGTGTGT	1		ENSG00000241978_ENST00000374525_AKAP2	TTGTCT	1
	ENSG00000144357_ENST00000444475_UBR3	TGTGTGT	3		ENSG00000241978_ENST00000259318_AKAP2	TTTTTG	1
	ENSG00000144357_ENST00000444475_UBR3	TGTATGT	1		ENSG00000241978_ENST00000259318_AKAP2	TGTCTG	1
	ENSG00000144560_ENST00000273038_VGLL4	TGTGTGT	4		ENSG00000241978_ENST00000259318_AKAP2	CTTTTT	1
	ENSG00000144560_ENST00000413604_VGLL4	TGTGTGT	2		ENSG00000241852_ENST00000615223_C8orf58	GTTTTT	2
	ENSG00000144619_ENST00000427741_CNTN4	TGTATGT	1		ENSG00000241852_ENST00000615223_C8orf58	TGTTTT	1
	ENSG00000144642_ENST00000273139_RBMS3	TGTATGT	1		ENSG00000241852_ENST00000615223_C8orf58	TTTTTG	1
	ENSG00000144642_ENST00000434693_RBMS3	TGTGTGT	1		ENSG00000241852_ENST00000615223_C8orf58	TGTCTG	1
	ENSG00000144642_ENST00000434693_RBMS3	TGTATGT	1		ENSG00000241852_ENST00000614574_C8orf58	GTTTTT	2
	ENSG00000144730_ENST00000296318_IL17RD	TGTGTGT	2		ENSG00000241852_ENST00000614574_C8orf58	TGTTTT	1
	ENSG00000144730_ENST00000296318_IL17RD	TGTATGT	1		ENSG00000241852_ENST00000614574_C8orf58	TTTTTG	1
	ENSG00000144730_ENST00000320057_IL17RD	TGTGTGT	1		ENSG00000241852_ENST00000614574_C8orf58	TGTCTG	1
	ENSG00000144741_ENST00000354883_SLC25A26	TGTATGT	1		ENSG00000241852_ENST00000409586_C8orf58	GTTTTT	2
	ENSG00000144741_ENST00000483224_SLC25A26	TGTGTGT	1		ENSG00000241852_ENST00000409586_C8orf58	TGTTTT	1
	ENSG00000144741_ENST00000483224_SLC25A26	TGTATGT	1		ENSG00000241852_ENST00000409586_C8orf58	TTTTTG	1
	ENSG00000145040_ENST00000273610_UCN2	TGTGTGT	1		ENSG00000241852_ENST00000409586_C8orf58	TGTCTG	1
	ENSG00000145242_ENST00000273854_EPHA5	TGTGTGT	2		ENSG00000241852_ENST00000289989_C8orf58	GTTTTT	2
	ENSG00000145242_ENST00000273854_EPHA5	TGTATGT	1		ENSG00000241852_ENST00000289989_C8orf58	TGTTTT	1
	ENSG00000145242_ENST00000613740_EPHA5	TGTGTGT	2		ENSG00000241852_ENST00000289989_C8orf58	TTTTTG	1
	ENSG00000145242_ENST00000613740_EPHA5	TGTATGT	1		ENSG00000241852_ENST00000289989_C8orf58	TGTCTG	1
	ENSG00000145242_ENST00000622150_EPHA5	TGTGTGT	2		ENSG00000241685_ENST00000441989_ARPC1A	TGTCTG	3
	ENSG00000145242_ENST00000622150_EPHA5	TGTATGT	1		ENSG00000241685_ENST00000441989_ARPC1A	TGTTTT	1
	ENSG00000145494_ENST00000274137_NDUFS6	TGTGTGT	1		ENSG00000241685_ENST00000441989_ARPC1A	GTTTTG	1
	ENSG00000145675_ENST00000320694_PIK3R1	TGTATGT	1		ENSG00000241685_ENST00000441989_ARPC1A	GTCTGT	1
	ENSG00000145675_ENST00000336483_PIK3R1	TGTATGT	1		ENSG00000241685_ENST00000441989_ARPC1A	GTCTGT	1
	ENSG00000145675_ENST00000521381_PIK3R1	TGTGTGT	4		ENSG00000241685_ENST00000441989_ARPC1A	TTGTCT	1
	ENSG00000145675_ENST00000521381_PIK3R1	TGTATGT	2		ENSG00000241685_ENST00000432786_ARPC1A	GTTTTT	2
	ENSG00000145675_ENST00000521657_PIK3R1	TGTATGT	1		ENSG00000241685_ENST00000432786_ARPC1A	TTTTTG	2
	ENSG00000145675_ENST00000523872_PIK3R1	TGTATGT	1		ENSG00000241685_ENST00000432786_ARPC1A	TGTTTT	1
	ENSG00000145780_ENST00000274457_FEM1C	TGTATGT	1		ENSG00000241685_ENST00000432786_ARPC1A	GTTTTG	1
	ENSG00000145908_ENST00000427179_ZNF300	TGTGTGT	1		ENSG00000241685_ENST00000432786_ARPC1A	TGTCTG	1
	ENSG00000145908_ENST00000427179_ZNF300	TGTATGT	1		ENSG00000241685_ENST00000262942_ARPC1A	GTTTTT	2
	ENSG00000147416_ENST00000276390_ATP6V1B2	TGTATGT	1		ENSG00000241685_ENST00000262942_ARPC1A	TTTTTG	2
	ENSG00000147852_ENST00000382100_VLDLR	TGTGTGT	2		ENSG00000241685_ENST00000262942_ARPC1A	TGTTTT	1
	ENSG00000147853_ENST00000359883_AK3	TGTGTGT	1		ENSG00000241685_ENST00000262942_ARPC1A	GTTTTG	1
	ENSG00000147853_ENST00000381809_AK3	TGTGTGT	1		ENSG00000241399_ENST00000553424_CD302	TTTTTG	5
	ENSG00000147853_ENST00000611749_AK3	TGTGTGT	1		ENSG00000241399_ENST00000553424_CD302	TTGTGT	3
	ENSG00000148180_ENST00000341272_GSN	TGTGTGT	2		ENSG00000241399_ENST00000553424_CD302	CTTTTT	3
	ENSG00000148180_ENST00000373808_GSN	TGTGTGT	2		ENSG00000241399_ENST00000553424_CD302	TGTTTT	2
	ENSG00000148180_ENST00000373818_GSN	TGTGTGT	2		ENSG00000241399_ENST00000553424_CD302	GTTTTG	1
	ENSG00000148180_ENST00000373823_GSN	TGTGTGT	2		ENSG00000241399_ENST00000553424_CD302	GTTTTT	1
	ENSG00000148180_ENST00000394353_GSN	TGTGTGT	2		ENSG00000241399_ENST00000553424_CD302	TTGTCT	1
	ENSG00000148180_ENST00000412819_GSN	TGTGTGT	2		ENSG00000241399_ENST00000429078_CD302	TTTTTG	5
	ENSG00000148180_ENST00000436847_GSN	TGTGTGT	2		ENSG00000241399_ENST00000429078_CD302	TTGTGT	3
	ENSG00000148180_ENST00000449733_GSN	TGTGTGT	2		ENSG00000241399_ENST00000429078_CD302	CTTTTT	3
	ENSG00000148180_ENST00000545652_GSN	TGTGTGT	2		ENSG00000241399_ENST00000429078_CD302	TGTTTT	2
	ENSG00000148344_ENST00000340607_PTGES	TGTGTGT	9		ENSG00000241399_ENST00000429078_CD302	GTTTTG	1
	ENSG00000148344_ENST00000340607_PTGES	TGTATGT	2		ENSG00000241399_ENST00000429078_CD302	GTTTTT	1
	ENSG00000148498_ENST00000346874_PARD3	TGTGTGT	1		ENSG00000241399_ENST00000429078_CD302	TTGTCT	1
	ENSG00000148498_ENST00000350537_PARD3	TGTGTGT	1		ENSG00000241399_ENST00000259053_CD302	TTTTTG	4
	ENSG00000148498_ENST00000374788_PARD3	TGTGTGT	1		ENSG00000241399_ENST00000259053_CD302	TTGTGT	3
	ENSG00000148498_ENST00000374789_PARD3	TGTGTGT	1		ENSG00000241399_ENST00000259053_CD302	CTTTTT	3
	ENSG00000148498_ENST00000374790_PARD3	TGTGTGT	1		ENSG00000241399_ENST00000259053_CD302	TGTTTT	1
	ENSG00000148498_ENST00000374794_PARD3	TGTGTGT	1		ENSG00000241399_ENST00000259053_CD302	GTTTTG	1
	ENSG00000148498_ENST00000545260_PARD3	TGTGTGT	1		ENSG00000241399_ENST00000259053_CD302	GTTTTT	1
	ENSG00000148498_ENST00000545693_PARD3	TGTGTGT	1		ENSG00000241399_ENST00000259053_CD302	TTGTCT	1
	ENSG00000148730_ENST00000373218_EIF4EBP2	TGTGTGT	1		ENSG00000240972_ENST00000215754_MIF	TGTCTG	1
	ENSG00000148730_ENST00000373218_EIF4EBP2	TGTATGT	1		ENSG00000237508_ENST00000551780_HLA-F	TTGTGT	1
	ENSG00000149150_ENST00000278426_SLC43A1	TGTATGT	1		ENSG00000237508_ENST00000551780_HLA-F	CTTTTT	1
	ENSG00000149150_ENST00000528450_SLC43A1	TGTATGT	1		ENSG00000237508_ENST00000440590_HLA-F	TTGTGT	1
	ENSG00000149187_ENST00000395290_CELF1	TGTGTGT	2		ENSG00000237508_ENST00000440590_HLA-F	CTTTTT	1
	ENSG00000149187_ENST00000531165_CELF1	TGTGTGT	1		ENSG00000237508_ENST00000435058_HLA-F	TTGTGT	1
	ENSG00000149294_ENST00000316851_NCAM1	TGTGTGT	1		ENSG00000237508_ENST00000435058_HLA-F	CTTTTT	1
	ENSG00000149294_ENST00000316851_NCAM1	TGTATGT	1		ENSG00000237508_ENST00000426675_HLA-F	TTGTGT	1
	ENSG00000149294_ENST00000531817_NCAM1	TGTGTGT	1		ENSG00000237508_ENST00000426675_HLA-F	CTTTTT	1
	ENSG00000149294_ENST00000615112_NCAM1	TGTGTGT	1		ENSG00000237344_ENST00000453961_PBX2	CTTTTT	7
	ENSG00000149294_ENST00000615112_NCAM1	TGTATGT	1		ENSG00000237344_ENST00000453961_PBX2	TTGTTG	4
	ENSG00000149294_ENST00000615285_NCAM1	TGTGTGT	1		ENSG00000237344_ENST00000453961_PBX2	TGTTGT	4
	ENSG00000149294_ENST00000615285_NCAM1	TGTATGT	1		ENSG00000237344_ENST00000453961_PBX2	TGTTGT	4
	ENSG00000149294_ENST00000618266_NCAM1	TGTGTGT	1		ENSG00000237344_ENST00000453961_PBX2	TGTTTT	3
	ENSG00000149294_ENST00000618266_NCAM1	TGTATGT	1		ENSG00000237344_ENST00000453961_PBX2	GTTTTT	3
	ENSG00000149294_ENST00000621128_NCAM1	TGTGTGT	2		ENSG00000237344_ENST00000453961_PBX2	TTTTTG	3
	ENSG00000149294_ENST00000621518_NCAM1	TGTGTGT	2		ENSG00000237344_ENST00000453961_PBX2	GTCTGT	1
	ENSG00000150093_ENST00000302278_ITGB1	TGTATGT	1		ENSG00000237344_ENST00000453961_PBX2	GTCTGT	1
	ENSG00000150093_ENST00000396033_ITGB1	TGTATGT	1		ENSG00000237344_ENST00000453961_PBX2	TGTCTG	1
	ENSG00000150093_ENST00000423113_ITGB1	TGTATGT	1		ENSG00000237344_ENST00000453961_PBX2	TTGTCT	1
	ENSG00000150687_ENST00000280258_PRSS23	TGTGTGT	4		ENSG00000237344_ENST00000453961_PBX2	TTGTGT	1
	ENSG00000150687_ENST00000280258_PRSS23	TGTATGT	1		ENSG00000237335_ENST00000491095_PFDN6	CTTTTT	1
	ENSG00000150907_ENST00000379561_FOXO1	TGTGTGT	2		ENSG00000237155_ENST00000439190_IER3	GTCTGT	1
	ENSG00000150907_ENST00000379561_FOXO1	TGTATGT	2		ENSG00000237155_ENST00000439190_IER3	GTCTGT	1
	ENSG00000151623_ENST00000344721_NR3C2	TGTGTGT	1		ENSG00000237155_ENST00000439190_IER3	TGTCTG	1
	ENSG00000151623_ENST00000344721_NR3C2	TGTATGT	1		ENSG00000237155_ENST00000416336_IER3	GTCTGT	1
	ENSG00000151623_ENST00000358102_NR3C2	TGTGTGT	1		ENSG00000237155_ENST00000416336_IER3	GTCTGT	1
	ENSG00000151623_ENST00000358102_NR3C2	TGTATGT	1		ENSG00000237155_ENST00000416336_IER3	TGTCTG	1
	ENSG00000151623_ENST00000512865_NR3C2	TGTATGT	1		ENSG00000237112_ENST00000446436_GABBR1	TGTTTT	2
	ENSG00000151623_ENST00000625323_NR3C2	TGTGTGT	1		ENSG00000237112_ENST00000446436_GABBR1	TTGTGT	2
	ENSG00000151623_ENST00000625323_NR3C2	TGTATGT	1		ENSG00000237112_ENST00000446436_GABBR1	GTTTTG	1
	ENSG00000151651_ENST00000415217_ADAM8	TGTGTGT	3		ENSG00000237112_ENST00000446436_GABBR1	GTTTTT	1
	ENSG00000151651_ENST00000445355_ADAM8	TGTGTGT	3		ENSG00000237112_ENST00000446436_GABBR1	TTTTTG	1
	ENSG00000151651_ENST00000560135_ADAM8	TGTATGT	1		ENSG00000237112_ENST00000446436_GABBR1	TTGTCT	1
	ENSG00000151693_ENST00000281419_ASAP2	TGTATGT	1		ENSG00000237112_ENST00000446436_GABBR1	CTTTTT	1
	ENSG00000151693_ENST00000315273_ASAP2	TGTATGT	1		ENSG00000237112_ENST00000443440_GABBR1	TGTTTT	2
	ENSG00000152061_ENST00000392064_RABGAP1L	TGTGTGT	1		ENSG00000237112_ENST00000443440_GABBR1	TTGTGT	2
	ENSG00000152061_ENST00000392064_RABGAP1L	TGTATGT	1		ENSG00000237112_ENST00000443440_GABBR1	GTTTTG	1
	ENSG00000152061_ENST00000489615_RABGAP1L	TGTGTGT	1		ENSG00000237112_ENST00000443440_GABBR1	GTTTTT	1
	ENSG00000152061_ENST00000489615_RABGAP1L	TGTATGT	1		ENSG00000237112_ENST00000443440_GABBR1	TTTTTG	1
	ENSG00000152193_ENST00000282003_RNF219	TGTGTGT	2		ENSG00000237112_ENST00000443440_GABBR1	TTGTCT	1
	ENSG00000152193_ENST00000282003_RNF219	TGTATGT	1		ENSG00000237112_ENST00000443440_GABBR1	CTTTTT	1
	ENSG00000153029_ENST00000367580_MR1	TGTATGT	1		ENSG00000237112_ENST00000425097_GABBR1	TGTTTT	2
	ENSG00000153029_ENST00000434571_MR1	TGTATGT	1		ENSG00000237112_ENST00000425097_GABBR1	TTGTGT	2
	ENSG00000153029_ENST00000614012_MR1	TGTATGT	1		ENSG00000237112_ENST00000425097_GABBR1	GTTTTG	1
	ENSG00000153029_ENST00000617803_MR1	TGTATGT	1		ENSG00000237112_ENST00000425097_GABBR1	GTTTTT	1
	ENSG00000153048_ENST00000562843_CARHSP1	TGTGTGT	1		ENSG00000237112_ENST00000425097_GABBR1	TTTTTG	1
	ENSG00000153786_ENST00000313732_ZDHHC7	TGTGTGT	3		ENSG00000237112_ENST00000425097_GABBR1	TTGTCT	1
	ENSG00000153786_ENST00000344861_ZDHHC7	TGTGTGT	2		ENSG00000237112_ENST00000425097_GABBR1	CTTTTT	1
	ENSG00000153823_ENST00000392054_PID1	TGTGTGT	2		ENSG00000237051_ENST00000458612_GABBR1	TGTTTT	2
	ENSG00000153823_ENST00000392055_PID1	TGTGTGT	2		ENSG00000237051_ENST00000458612_GABBR1	TTGTGT	2
	ENSG00000153823_ENST00000409462_PID1	TGTGTGT	2		ENSG00000237051_ENST00000458612_GABBR1	GTTTTG	1
	ENSG00000154114_ENST00000284259_TBCEL	TGTATGT	3		ENSG00000237051_ENST00000458612_GABBR1	GTTTTT	1
	ENSG00000154114_ENST00000284259_TBCEL	TGTGTGT	1		ENSG00000237051_ENST00000458612_GABBR1	TTTTTG	1
	ENSG00000154114_ENST00000422003_TBCEL	TGTATGT	3		ENSG00000237051_ENST00000458612_GABBR1	TTGTCT	1
	ENSG00000154114_ENST00000422003_TBCEL	TGTGTGT	1		ENSG00000237051_ENST00000458612_GABBR1	CTTTTT	1
	ENSG00000154114_ENST00000531148_TBCEL	TGTATGT	2		ENSG00000237051_ENST00000440316_GABBR1	TGTTTT	2
	ENSG00000154114_ENST00000531148_TBCEL	TGTGTGT	1		ENSG00000237051_ENST00000440316_GABBR1	TTGTGT	2
	ENSG00000154188_ENST00000297450_ANGPT1	TGTATGT	1		ENSG00000237051_ENST00000440316_GABBR1	GTTTTG	1
	ENSG00000154188_ENST00000517746_ANGPT1	TGTATGT	1		ENSG00000237051_ENST00000440316_GABBR1	GTTTTT	1
	ENSG00000154380_ENST00000366844_ENAH	TGTATGT	3		ENSG00000237051_ENST00000440316_GABBR1	TTTTTG	1
	ENSG00000154380_ENST00000366844_ENAH	TGTGTGT	2		ENSG00000237051_ENST00000440316_GABBR1	TTGTCT	1
	ENSG00000154473_ENST00000368865_BUB3	TGTATGT	2		ENSG00000237051_ENST00000440316_GABBR1	CTTTTT	1
	ENSG00000154473_ENST00000368865_BUB3	TGTGTGT	1		ENSG00000237051_ENST00000418225_GABBR1	TGTTTT	2
	ENSG00000154556_ENST00000284776_SORBS2	TGTGTGT	2		ENSG00000237051_ENST00000418225_GABBR1	TTGTGT	2
	ENSG00000154556_ENST00000418609_SORBS2	TGTGTGT	2		ENSG00000237051_ENST00000418225_GABBR1	GTTTTG	1
	ENSG00000154556_ENST00000448662_SORBS2	TGTGTGT	2		ENSG00000237051_ENST00000418225_GABBR1	GTTTTT	1
	ENSG00000154743_ENST00000444864_TSEN2	TGTGTGT	1		ENSG00000237051_ENST00000418225_GABBR1	TTTTTG	1
	ENSG00000155324_ENST00000285689_GRAMD3	TGTGTGT	1		ENSG00000237051_ENST00000418225_GABBR1	TTGTCT	1
	ENSG00000155324_ENST00000285689_GRAMD3	TGTATGT	1		ENSG00000237051_ENST00000418225_GABBR1	CTTTTT	1
	ENSG00000155324_ENST00000513040_GRAMD3	TGTGTGT	1		ENSG00000236353_ENST00000420432_PBX2	CTTTTT	7
	ENSG00000155324_ENST00000513978_GRAMD3	TGTGTGT	1		ENSG00000236353_ENST00000420432_PBX2	TGTTTT	3
	ENSG00000155324_ENST00000514099_GRAMD3	TGTGTGT	1		ENSG00000236353_ENST00000420432_PBX2	GTTTTT	3
	ENSG00000155324_ENST00000515200_GRAMD3	TGTGTGT	1		ENSG00000236353_ENST00000420432_PBX2	TTTTTG	3
	ENSG00000155324_ENST00000515200_GRAMD3	TGTATGT	1		ENSG00000236353_ENST00000420432_PBX2	TTGTTG	3
	ENSG00000155324_ENST00000542322_GRAMD3	TGTGTGT	1		ENSG00000236353_ENST00000420432_PBX2	TGTTGT	3
	ENSG00000155324_ENST00000542322_GRAMD3	TGTATGT	1		ENSG00000236353_ENST00000420432_PBX2	TGTTGT	3
	ENSG00000155324_ENST00000544396_GRAMD3	TGTGTGT	1		ENSG00000236353_ENST00000420432_PBX2	GTCTGT	1
	ENSG00000155324_ENST00000544396_GRAMD3	TGTATGT	1		ENSG00000236353_ENST00000420432_PBX2	GTCTGT	1
	ENSG00000155367_ENST00000482367_PPM1J	TGTATGT	1		ENSG00000236353_ENST00000420432_PBX2	TGTCTG	1
	ENSG00000155846_ENST00000309241_PPARGC1B	TGTGTGT	6		ENSG00000236353_ENST00000420432_PBX2	TTGTCT	1
	ENSG00000158470_ENST00000371711_B4GALT5	TGTGTGT	3		ENSG00000236353_ENST00000420432_PBX2	TTGTGT	1
	ENSG00000158470_ENST00000371711_B4GALT5	TGTATGT	2		ENSG00000236227_ENST00000477920_BRD2	TGTTGT	1
	ENSG00000158813_ENST00000374552_EDA	TGTATGT	1		ENSG00000236227_ENST00000477920_BRD2	TGTTGT	1
	ENSG00000158813_ENST00000374553_EDA	TGTATGT	1		ENSG00000235692_ENST00000468094_PFDN6	CTTTTT	1
	ENSG00000158813_ENST00000616899_EDA	TGTATGT	1		ENSG00000235650_ENST00000486781_RPS18	GTCTGT	2
	ENSG00000158966_ENST00000290039_CACHD1	TGTGTGT	2		ENSG00000235650_ENST00000486781_RPS18	GTCTGT	2
	ENSG00000159082_ENST00000357345_SYNJ1	TGTGTGT	2		ENSG00000235650_ENST00000486781_RPS18	TGTCTG	1
	ENSG00000159082_ENST00000382491_SYNJ1	TGTGTGT	2		ENSG00000235650_ENST00000486781_RPS18	TTGTCT	1
	ENSG00000159082_ENST00000382499_SYNJ1	TGTGTGT	2		ENSG00000235650_ENST00000484321_RPS18	GTCTGT	2
	ENSG00000159082_ENST00000438952_SYNJ1	TGTGTGT	2		ENSG00000235650_ENST00000484321_RPS18	GTCTGT	2
	ENSG00000159082_ENST00000630077_SYNJ1	TGTGTGT	1		ENSG00000235650_ENST00000484321_RPS18	TGTCTG	1
	ENSG00000159692_ENST00000290921_CTBP1	TGTATGT	1		ENSG00000235650_ENST00000484321_RPS18	TTGTCT	1
	ENSG00000159692_ENST00000382952_CTBP1	TGTATGT	1		ENSG00000235650_ENST00000454021_RPS18	GTCTGT	2
	ENSG00000159692_ENST00000503594_CTBP1	TGTATGT	1		ENSG00000235650_ENST00000454021_RPS18	GTCTGT	2
	ENSG00000160213_ENST00000291568_CSTB	TGTGTGT	2		ENSG00000235650_ENST00000454021_RPS18	TGTCTG	1
	ENSG00000160445_ENST00000291900_ZER1	TGTGTGT	1		ENSG00000235650_ENST00000454021_RPS18	TTGTCT	1
	ENSG00000160785_ENST00000359511_SLC25A44	TGTGTGT	6		ENSG00000235307_ENST00000552587_BRD2	TGTTTT	3
	ENSG00000160785_ENST00000423538_SLC25A44	TGTGTGT	6		ENSG00000235307_ENST00000552587_BRD2	GTTTTG	2
	ENSG00000160799_ENST00000292314_CCDC12	TGTGTGT	1		ENSG00000235307_ENST00000552587_BRD2	TTGTCT	2
	ENSG00000160799_ENST00000425441_CCDC12	TGTGTGT	1		ENSG00000235307_ENST00000552587_BRD2	CTTTTT	2
	ENSG00000161021_ENST00000292599_MAML1	TGTGTGT	1		ENSG00000235307_ENST00000552587_BRD2	GTTTTT	1
	ENSG00000161021_ENST00000292599_MAML1	TGTATGT	1		ENSG00000235307_ENST00000552587_BRD2	TTGTTG	1
	ENSG00000162174_ENST00000534183_ASRGL1	TGTATGT	1		ENSG00000235307_ENST00000549126_BRD2	TGTTTT	3
	ENSG00000162413_ENST00000377663_KLHL21	TGTGTGT	2		ENSG00000235307_ENST00000549126_BRD2	GTTTTG	2
	ENSG00000162419_ENST00000373816_GMEB1	TGTGTGT	2		ENSG00000235307_ENST00000549126_BRD2	TTGTCT	2
	ENSG00000162419_ENST00000373816_GMEB1	TGTATGT	1		ENSG00000235307_ENST00000549126_BRD2	CTTTTT	2
	ENSG00000162585_ENST00000400919_C1orf86	TGTGTGT	1		ENSG00000235307_ENST00000549126_BRD2	GTTTTT	1
	ENSG00000162585_ENST00000414253_C1orf86	TGTGTGT	1		ENSG00000235307_ENST00000549126_BRD2	TTGTTG	1
	ENSG00000162585_ENST00000428120_C1orf86	TGTGTGT	1		ENSG00000235307_ENST00000448067_BRD2	TGTTTT	3
	ENSG00000162654_ENST00000355754_GBP4	TGTGTGT	1		ENSG00000235307_ENST00000448067_BRD2	GTTTTG	2
	ENSG00000162654_ENST00000355754_GBP4	TGTATGT	1		ENSG00000235307_ENST00000448067_BRD2	TTGTCT	2
	ENSG00000162676_ENST00000294702_GFI1	TGTGTGT	1		ENSG00000235307_ENST00000448067_BRD2	CTTTTT	2
	ENSG00000162676_ENST00000370332_GFI1	TGTGTGT	1		ENSG00000235307_ENST00000448067_BRD2	GTTTTT	1
	ENSG00000162676_ENST00000427103_GFI1	TGTGTGT	1		ENSG00000235307_ENST00000448067_BRD2	TTGTTG	1
	ENSG00000162849_ENST00000366518_KIF26B	TGTGTGT	3		ENSG00000235307_ENST00000436979_BRD2	TGTTTT	3
	ENSG00000162849_ENST00000366518_KIF26B	TGTATGT	1		ENSG00000235307_ENST00000436979_BRD2	GTTTTG	2
	ENSG00000162889_ENST00000367103_MAPKAPK2	TGTGTGT	3		ENSG00000235307_ENST00000436979_BRD2	TTGTCT	2
	ENSG00000162889_ENST00000367103_MAPKAPK2	TGTATGT	1		ENSG00000235307_ENST00000436979_BRD2	CTTTTT	2
	ENSG00000162980_ENST00000295087_ARL5A	TGTGTGT	1		ENSG00000235307_ENST00000436979_BRD2	GTTTTT	1
	ENSG00000162980_ENST00000295087_ARL5A	TGTATGT	1		ENSG00000235307_ENST00000436979_BRD2	TTGTTG	1
	ENSG00000163041_ENST00000366813_H3F3A	TGTGTGT	1		ENSG00000235220_ENST00000551832_HLA-F	TTGTGT	1
	ENSG00000163041_ENST00000366815_H3F3A	TGTGTGT	1		ENSG00000235220_ENST00000551832_HLA-F	CTTTTT	1
	ENSG00000163071_ENST00000295213_SPATA18	TGTGTGT	2		ENSG00000235220_ENST00000422711_HLA-F	TTGTGT	1
	ENSG00000163104_ENST00000354268_SMARCAD1	TGTGTGT	1		ENSG00000235220_ENST00000422711_HLA-F	CTTTTT	1
	ENSG00000163104_ENST00000359052_SMARCAD1	TGTGTGT	1		ENSG00000235220_ENST00000420923_HLA-F	TTGTGT	1
	ENSG00000163104_ENST00000457823_SMARCAD1	TGTGTGT	1		ENSG00000235220_ENST00000420923_HLA-F	CTTTTT	1
	ENSG00000163171_ENST00000295324_CDC42EP3	TGTATGT	1		ENSG00000235220_ENST00000420067_HLA-F	TTGTGT	1
	ENSG00000163171_ENST00000611976_CDC42EP3	TGTATGT	1		ENSG00000235220_ENST00000420067_HLA-F	CTTTTT	1
	ENSG00000163235_ENST00000295400_TGFA	TGTGTGT	1		ENSG00000235030_ENST00000446599_IER3	GTCTGT	1
	ENSG00000163235_ENST00000295400_TGFA	TGTATGT	1		ENSG00000235030_ENST00000446599_IER3	GTCTGT	1
	ENSG00000163376_ENST00000417314_KBTBD8	TGTATGT	2		ENSG00000235030_ENST00000446599_IER3	TGTCTG	1
	ENSG00000163412_ENST00000295612_EIF4E3	TGTGTGT	1		ENSG00000235030_ENST00000435856_IER3	GTCTGT	1
	ENSG00000163412_ENST00000295612_EIF4E3	TGTATGT	1		ENSG00000235030_ENST00000435856_IER3	GTCTGT	1
	ENSG00000163412_ENST00000389826_EIF4E3	TGTGTGT	2		ENSG00000235030_ENST00000435856_IER3	TGTCTG	1
	ENSG00000163412_ENST00000389826_EIF4E3	TGTATGT	2		ENSG00000234728_ENST00000549426_C6orf48	TTGTCT	1
	ENSG00000163412_ENST00000425534_EIF4E3	TGTGTGT	6		ENSG00000234728_ENST00000458514_C6orf48	TTGTCT	1
	ENSG00000163412_ENST00000425534_EIF4E3	TGTATGT	3		ENSG00000234728_ENST00000456690_C6orf48	TTGTCT	1
	ENSG00000163412_ENST00000448225_EIF4E3	TGTGTGT	2		ENSG00000234728_ENST00000456268_C6orf48	TTGTCT	1
	ENSG00000163412_ENST00000448225_EIF4E3	TGTATGT	2		ENSG00000234728_ENST00000439907_C6orf48	TTGTCT	1
	ENSG00000163466_ENST00000414983_ARPC2	TGTATGT	1		ENSG00000234728_ENST00000436558_C6orf48	TTGTCT	1
	ENSG00000163491_ENST00000295720_NEK10	TGTGTGT	1		ENSG00000234728_ENST00000435938_C6orf48	TTGTCT	1
	ENSG00000163728_ENST00000382584_TTC14	TGTGTGT	1		ENSG00000234728_ENST00000433752_C6orf48	TTGTCT	1
	ENSG00000163728_ENST00000382584_TTC14	TGTATGT	1		ENSG00000234728_ENST00000430690_C6orf48	TTGTCT	1
	ENSG00000163728_ENST00000465065_TTC14	TGTGTGT	1		ENSG00000234728_ENST00000424962_C6orf48	TTGTCT	1
	ENSG00000163734_ENST00000296026_CXCL3	TGTATGT	1		ENSG00000234704_ENST00000479699_BRD2	TGTTTT	3
	ENSG00000163739_ENST00000395761_CXCL1	TGTATGT	1		ENSG00000234704_ENST00000479699_BRD2	GTTTTG	2
	ENSG00000164050_ENST00000449094_PLXNB1	TGTGTGT	1		ENSG00000234704_ENST00000479699_BRD2	TTGTCT	2
	ENSG00000164172_ENST00000361377_MOCS2	TGTATGT	1		ENSG00000234704_ENST00000479699_BRD2	CTTTTT	2
	ENSG00000164283_ENST00000381403_ESM1	TGTGTGT	2		ENSG00000234704_ENST00000479699_BRD2	GTTTTT	1
	ENSG00000164283_ENST00000381403_ESM1	TGTATGT	1		ENSG00000234704_ENST00000479699_BRD2	TTGTTG	1
	ENSG00000164283_ENST00000381405_ESM1	TGTGTGT	3		ENSG00000234704_ENST00000479699_BRD2	TGTTGT	1
	ENSG00000164283_ENST00000381405_ESM1	TGTATGT	1		ENSG00000234704_ENST00000479699_BRD2	TGTTGT	1
	ENSG00000164402_ENST00000296873_SEPT8	TGTGTGT	2		ENSG00000234704_ENST00000450320_BRD2	TGTTTT	3
	ENSG00000164402_ENST00000296873_SEPT8	TGTATGT	1		ENSG00000234704_ENST00000450320_BRD2	GTTTTG	2
	ENSG00000164402_ENST00000378706_SEPT8	TGTGTGT	2		ENSG00000234704_ENST00000450320_BRD2	TTGTCT	2
	ENSG00000164402_ENST00000378719_SEPT8	TGTGTGT	2		ENSG00000234704_ENST00000450320_BRD2	CTTTTT	2
	ENSG00000164402_ENST00000448933_SEPT8	TGTGTGT	2		ENSG00000234704_ENST00000450320_BRD2	GTTTTT	1
	ENSG00000164402_ENST00000448933_SEPT8	TGTATGT	1		ENSG00000234704_ENST00000450320_BRD2	TTGTTG	1
	ENSG00000164402_ENST00000620483_SEPT8	TGTGTGT	2		ENSG00000234704_ENST00000449118_BRD2	TGTTTT	3
	ENSG00000164402_ENST00000620483_SEPT8	TGTATGT	1		ENSG00000234704_ENST00000449118_BRD2	GTTTTG	2
	ENSG00000164465_ENST00000338728_DCBLD1	TGTGTGT	3		ENSG00000234704_ENST00000449118_BRD2	TTGTCT	2
	ENSG00000164484_ENST00000296978_TMEM200A	TGTATGT	1		ENSG00000234704_ENST00000449118_BRD2	CTTTTT	2
	ENSG00000164484_ENST00000392429_TMEM200A	TGTATGT	1		ENSG00000234704_ENST00000449118_BRD2	GTTTTT	1
	ENSG00000164484_ENST00000545622_TMEM200A	TGTATGT	1		ENSG00000234704_ENST00000449118_BRD2	TTGTTG	1
	ENSG00000164484_ENST00000617887_TMEM200A	TGTATGT	1		ENSG00000234704_ENST00000427021_BRD2	TGTTTT	3
	ENSG00000164574_ENST00000297107_GALNT10	TGTGTGT	1		ENSG00000234704_ENST00000427021_BRD2	GTTTTG	2
	ENSG00000164741_ENST00000276297_DLC1	TGTGTGT	2		ENSG00000234704_ENST00000427021_BRD2	TTGTCT	2
	ENSG00000164741_ENST00000276297_DLC1	TGTATGT	1		ENSG00000234704_ENST00000427021_BRD2	CTTTTT	2
	ENSG00000164741_ENST00000358919_DLC1	TGTGTGT	1		ENSG00000234704_ENST00000427021_BRD2	GTTTTT	1
	ENSG00000164904_ENST00000409134_ALDH7A1	TGTGTGT	1		ENSG00000234704_ENST00000427021_BRD2	TTGTTG	1
	ENSG00000164904_ENST00000447989_ALDH7A1	TGTGTGT	1		ENSG00000234704_ENST00000414731_BRD2	TGTTTT	3
	ENSG00000164951_ENST00000297598_PDP1	TGTGTGT	2		ENSG00000234704_ENST00000414731_BRD2	GTTTTG	2
	ENSG00000164951_ENST00000396200_PDP1	TGTGTGT	2		ENSG00000234704_ENST00000414731_BRD2	TTGTCT	2
	ENSG00000164951_ENST00000520728_PDP1	TGTGTGT	1		ENSG00000234704_ENST00000414731_BRD2	CTTTTT	2
	ENSG00000165060_ENST00000377270_FXN	TGTGTGT	1		ENSG00000234704_ENST00000414731_BRD2	GTTTTT	1
	ENSG00000165389_ENST00000298130_SPTSSA	TGTGTGT	1		ENSG00000234704_ENST00000414731_BRD2	TTGTTG	1
	ENSG00000165410_ENST00000298159_CFL2	TGTATGT	2		ENSG00000234674_ENST00000446038_TCF19	GTTTTT	1
	ENSG00000165410_ENST00000298159_CFL2	TGTGTGT	1		ENSG00000234674_ENST00000446038_TCF19	GTCTGT	1
	ENSG00000165410_ENST00000341223_CFL2	TGTATGT	1		ENSG00000234674_ENST00000446038_TCF19	GTCTGT	1
	ENSG00000165410_ENST00000422678_CFL2	TGTATGT	1		ENSG00000234674_ENST00000416433_TCF19	GTTTTT	1
	ENSG00000165410_ENST00000554470_CFL2	TGTATGT	1		ENSG00000234674_ENST00000416433_TCF19	GTCTGT	1
	ENSG00000165757_ENST00000375377_KIAA1462	TGTGTGT	2		ENSG00000234674_ENST00000416433_TCF19	GTCTGT	1
	ENSG00000165757_ENST00000375377_KIAA1462	TGTATGT	1		ENSG00000234507_ENST00000496177_BRD2	TGTTGT	1
	ENSG00000165806_ENST00000345633_CASP7	TGTATGT	2		ENSG00000234507_ENST00000496177_BRD2	TGTTGT	1
	ENSG00000165806_ENST00000369315_CASP7	TGTATGT	2		ENSG00000234507_ENST00000493063_BRD2	TGTTTT	3
	ENSG00000165806_ENST00000369318_CASP7	TGTATGT	2		ENSG00000234507_ENST00000493063_BRD2	GTTTTG	2
	ENSG00000165806_ENST00000369321_CASP7	TGTATGT	2		ENSG00000234507_ENST00000493063_BRD2	TTGTCT	2
	ENSG00000165806_ENST00000369331_CASP7	TGTATGT	2		ENSG00000234507_ENST00000493063_BRD2	CTTTTT	2
	ENSG00000165806_ENST00000452490_CASP7	TGTATGT	2		ENSG00000234507_ENST00000493063_BRD2	GTTTTT	1
	ENSG00000165806_ENST00000614447_CASP7	TGTATGT	2		ENSG00000234507_ENST00000493063_BRD2	TTGTTG	1
	ENSG00000165806_ENST00000621345_CASP7	TGTATGT	2		ENSG00000234507_ENST00000493063_BRD2	TGTTGT	1
	ENSG00000165806_ENST00000621607_CASP7	TGTATGT	2		ENSG00000234507_ENST00000493063_BRD2	TGTTGT	1
	ENSG00000165891_ENST00000322886_E2F7	TGTGTGT	1		ENSG00000234507_ENST00000492172_BRD2	TGTTGT	1
	ENSG00000165891_ENST00000322886_E2F7	TGTATGT	1		ENSG00000234507_ENST00000492172_BRD2	TGTCTG	1
	ENSG00000165891_ENST00000416496_E2F7	TGTGTGT	1		ENSG00000234507_ENST00000492172_BRD2	TGTTGT	1
	ENSG00000165891_ENST00000416496_E2F7	TGTATGT	1		ENSG00000234507_ENST00000446150_BRD2	TGTTTT	3
	ENSG00000165899_ENST00000551340_OTOGL	TGTGTGT	1		ENSG00000234507_ENST00000446150_BRD2	GTTTTG	2
	ENSG00000166147_ENST00000316623_FBN1	TGTGTGT	2		ENSG00000234507_ENST00000446150_BRD2	TTGTCT	2
	ENSG00000166147_ENST00000559133_FBN1	TGTGTGT	2		ENSG00000234507_ENST00000446150_BRD2	CTTTTT	2
	ENSG00000166147_ENST00000560355_FBN1	TGTGTGT	2		ENSG00000234507_ENST00000446150_BRD2	GTTTTT	1
	ENSG00000166225_ENST00000397997_FRS2	TGTGTGT	1		ENSG00000234507_ENST00000446150_BRD2	TTGTTG	1
	ENSG00000166225_ENST00000397997_FRS2	TGTATGT	1		ENSG00000234507_ENST00000442863_BRD2	TGTTTT	3
	ENSG00000166225_ENST00000550389_FRS2	TGTGTGT	1		ENSG00000234507_ENST00000442863_BRD2	GTTTTG	2
	ENSG00000166225_ENST00000550389_FRS2	TGTATGT	1		ENSG00000234507_ENST00000442863_BRD2	TTGTCT	2
	ENSG00000166257_ENST00000299333_SCN3B	TGTATGT	2		ENSG00000234507_ENST00000442863_BRD2	CTTTTT	2
	ENSG00000166257_ENST00000299333_SCN3B	TGTGTGT	1		ENSG00000234507_ENST00000442863_BRD2	GTTTTT	1
	ENSG00000166257_ENST00000392770_SCN3B	TGTATGT	2		ENSG00000234507_ENST00000442863_BRD2	TTGTTG	1
	ENSG00000166257_ENST00000392770_SCN3B	TGTGTGT	1		ENSG00000234507_ENST00000438194_BRD2	TGTTTT	3
	ENSG00000166257_ENST00000530277_SCN3B	TGTATGT	1		ENSG00000234507_ENST00000438194_BRD2	GTTTTG	2
	ENSG00000166275_ENST00000339834_C10orf32	TGTATGT	1		ENSG00000234507_ENST00000438194_BRD2	TTGTCT	2
	ENSG00000166441_ENST00000314138_RPL27A	TGTATGT	1		ENSG00000234507_ENST00000438194_BRD2	CTTTTT	2
	ENSG00000166532_ENST00000357529_RIMKLB	TGTATGT	2		ENSG00000234507_ENST00000438194_BRD2	GTTTTT	1
	ENSG00000166532_ENST00000357529_RIMKLB	TGTGTGT	1		ENSG00000234507_ENST00000438194_BRD2	TTGTTG	1
	ENSG00000166532_ENST00000538135_RIMKLB	TGTATGT	2		ENSG00000234507_ENST00000383108_BRD2	TGTTTT	3
	ENSG00000166532_ENST00000538135_RIMKLB	TGTGTGT	1		ENSG00000234507_ENST00000383108_BRD2	GTTTTG	2
	ENSG00000166881_ENST00000300128_TMEM194A	TGTGTGT	2		ENSG00000234507_ENST00000383108_BRD2	TTGTCT	2
	ENSG00000166881_ENST00000300128_TMEM194A	TGTATGT	1		ENSG00000234507_ENST00000383108_BRD2	CTTTTT	2
	ENSG00000166881_ENST00000379391_TMEM194A	TGTGTGT	2		ENSG00000234507_ENST00000383108_BRD2	GTTTTT	1
	ENSG00000166881_ENST00000379391_TMEM194A	TGTATGT	1		ENSG00000234507_ENST00000383108_BRD2	TTGTTG	1
	ENSG00000166888_ENST00000300134_STAT6	TGTATGT	1		ENSG00000233927_ENST00000600659_RPS28	TGTTTT	2
	ENSG00000167535_ENST00000301050_CACNB3	TGTGTGT	1		ENSG00000233927_ENST00000600659_RPS28	TTTTTG	2
	ENSG00000167535_ENST00000536187_CACNB3	TGTGTGT	1		ENSG00000233927_ENST00000600659_RPS28	TGTCTG	2
	ENSG00000167535_ENST00000540990_CACNB3	TGTGTGT	1		ENSG00000233927_ENST00000600659_RPS28	CTTTTT	2
	ENSG00000167535_ENST00000547230_CACNB3	TGTGTGT	1		ENSG00000233927_ENST00000600659_RPS28	GTCTGT	1
	ENSG00000167535_ENST00000547392_CACNB3	TGTGTGT	1		ENSG00000233927_ENST00000600659_RPS28	GTCTGT	1
	ENSG00000167535_ENST00000551544_CACNB3	TGTGTGT	1		ENSG00000233927_ENST00000600659_RPS28	TTGTCT	1
	ENSG00000167723_ENST00000381913_TRPV3	TGTGTGT	1		ENSG00000233927_ENST00000600659_RPS28	TTGTGT	1
	ENSG00000167723_ENST00000381913_TRPV3	TGTATGT	1		ENSG00000233890_ENST00000446042_TCF19	GTTTTT	1
	ENSG00000167723_ENST00000616411_TRPV3	TGTGTGT	1		ENSG00000233890_ENST00000446042_TCF19	GTCTGT	1
	ENSG00000167723_ENST00000616411_TRPV3	TGTATGT	1		ENSG00000233890_ENST00000446042_TCF19	GTCTGT	1
	ENSG00000167767_ENST00000313234_KRT80	TGTGTGT	1		ENSG00000233890_ENST00000430947_TCF19	GTTTTT	1
	ENSG00000167767_ENST00000313234_KRT80	TGTATGT	1		ENSG00000233890_ENST00000430947_TCF19	GTCTGT	1
	ENSG00000167767_ENST00000394815_KRT80	TGTGTGT	1		ENSG00000233890_ENST00000430947_TCF19	GTCTGT	1
	ENSG00000167767_ENST00000394815_KRT80	TGTATGT	1		ENSG00000232632_ENST00000434660_GABBR1	TGTTTT	2
	ENSG00000167772_ENST00000301455_ANGPTL4	TGTGTGT	1		ENSG00000232632_ENST00000434660_GABBR1	TTGTGT	2
	ENSG00000167772_ENST00000393962_ANGPTL4	TGTGTGT	1		ENSG00000232632_ENST00000434660_GABBR1	GTTTTG	1
	ENSG00000167772_ENST00000593998_ANGPTL4	TGTGTGT	1		ENSG00000232632_ENST00000434660_GABBR1	GTTTTT	1
	ENSG00000167772_ENST00000594875_ANGPTL4	TGTGTGT	1		ENSG00000232632_ENST00000434660_GABBR1	TTTTTG	1
	ENSG00000167772_ENST00000595079_ANGPTL4	TGTGTGT	1		ENSG00000232632_ENST00000434660_GABBR1	TTGTCT	1
	ENSG00000168056_ENST00000528516_LTBP3	TGTGTGT	1		ENSG00000232632_ENST00000434660_GABBR1	CTTTTT	1
	ENSG00000168243_ENST00000391854_GNG4	TGTGTGT	1		ENSG00000232632_ENST00000423604_GABBR1	TGTTTT	2
	ENSG00000168243_ENST00000391854_GNG4	TGTATGT	1		ENSG00000232632_ENST00000423604_GABBR1	TTGTGT	2
	ENSG00000168243_ENST00000450593_GNG4	TGTGTGT	1		ENSG00000232632_ENST00000423604_GABBR1	GTTTTG	1
	ENSG00000168243_ENST00000450593_GNG4	TGTATGT	1		ENSG00000232632_ENST00000423604_GABBR1	GTTTTT	1
	ENSG00000168685_ENST00000303115_IL7R	TGTATGT	1		ENSG00000232632_ENST00000423604_GABBR1	TTTTTG	1
	ENSG00000168769_ENST00000305737_TET2	TGTGTGT	1		ENSG00000232632_ENST00000423604_GABBR1	TTGTCT	1
	ENSG00000168769_ENST00000305737_TET2	TGTATGT	1		ENSG00000232632_ENST00000423604_GABBR1	CTTTTT	1
	ENSG00000168779_ENST00000389589_SHOX2	TGTGTGT	1		ENSG00000232632_ENST00000414980_GABBR1	TGTTTT	2
	ENSG00000168779_ENST00000425436_SHOX2	TGTGTGT	1		ENSG00000232632_ENST00000414980_GABBR1	TTGTGT	2
	ENSG00000168779_ENST00000441443_SHOX2	TGTGTGT	1		ENSG00000232632_ENST00000414980_GABBR1	GTTTTG	1
	ENSG00000168795_ENST00000307750_ZBTB5	TGTGTGT	1		ENSG00000232632_ENST00000414980_GABBR1	GTTTTT	1
	ENSG00000168906_ENST00000409017_MAT2A	TGTGTGT	1		ENSG00000232632_ENST00000414980_GABBR1	TTTTTG	1
	ENSG00000168938_ENST00000306442_PPIC	TGTGTGT	3		ENSG00000232632_ENST00000414980_GABBR1	TTGTCT	1
	ENSG00000169242_ENST00000368406_EFNA1	TGTGTGT	1		ENSG00000232632_ENST00000414980_GABBR1	CTTTTT	1
	ENSG00000169242_ENST00000368407_EFNA1	TGTGTGT	1		ENSG00000232569_ENST00000546913_GABBR1	TGTTTT	2
	ENSG00000169375_ENST00000360439_SIN3A	TGTGTGT	3		ENSG00000232569_ENST00000546913_GABBR1	TTGTGT	2
	ENSG00000169375_ENST00000394947_SIN3A	TGTGTGT	4		ENSG00000232569_ENST00000546913_GABBR1	GTTTTG	1
	ENSG00000169375_ENST00000394949_SIN3A	TGTGTGT	3		ENSG00000232569_ENST00000546913_GABBR1	GTTTTT	1
	ENSG00000169744_ENST00000304523_LDB2	TGTGTGT	1		ENSG00000232569_ENST00000546913_GABBR1	TTTTTG	1
	ENSG00000169744_ENST00000441778_LDB2	TGTGTGT	1		ENSG00000232569_ENST00000546913_GABBR1	TTGTCT	1
	ENSG00000169744_ENST00000502640_LDB2	TGTGTGT	1		ENSG00000232569_ENST00000546913_GABBR1	CTTTTT	1
	ENSG00000169744_ENST00000508918_LDB2	TGTGTGT	1		ENSG00000232569_ENST00000452300_GABBR1	TGTTTT	2
	ENSG00000169744_ENST00000512345_LDB2	TGTGTGT	1		ENSG00000232569_ENST00000452300_GABBR1	TTGTGT	2
	ENSG00000169744_ENST00000515064_LDB2	TGTGTGT	1		ENSG00000232569_ENST00000452300_GABBR1	GTTTTG	1
	ENSG00000169905_ENST00000367612_TOR1AIP2	TGTGTGT	1		ENSG00000232569_ENST00000452300_GABBR1	GTTTTT	1
	ENSG00000169905_ENST00000367612_TOR1AIP2	TGTATGT	1		ENSG00000232569_ENST00000452300_GABBR1	TTTTTG	1
	ENSG00000170017_ENST00000306107_ALCAM	TGTGTGT	1		ENSG00000232569_ENST00000452300_GABBR1	TTGTCT	1
	ENSG00000170017_ENST00000465413_ALCAM	TGTGTGT	1		ENSG00000232569_ENST00000452300_GABBR1	CTTTTT	1
	ENSG00000170017_ENST00000472644_ALCAM	TGTGTGT	1		ENSG00000232569_ENST00000439457_GABBR1	TGTTTT	2
	ENSG00000170248_ENST00000307296_PDCD6IP	TGTGTGT	1		ENSG00000232569_ENST00000439457_GABBR1	TTGTGT	2
	ENSG00000170248_ENST00000307296_PDCD6IP	TGTATGT	1		ENSG00000232569_ENST00000439457_GABBR1	GTTTTG	1
	ENSG00000170248_ENST00000430877_PDCD6IP	TGTGTGT	1		ENSG00000232569_ENST00000439457_GABBR1	GTTTTT	1
	ENSG00000170248_ENST00000435909_PDCD6IP	TGTGTGT	1		ENSG00000232569_ENST00000439457_GABBR1	TTTTTG	1
	ENSG00000170248_ENST00000457054_PDCD6IP	TGTGTGT	1		ENSG00000232569_ENST00000439457_GABBR1	TTGTCT	1
	ENSG00000170248_ENST00000457054_PDCD6IP	TGTATGT	1		ENSG00000232569_ENST00000439457_GABBR1	CTTTTT	1
	ENSG00000170385_ENST00000367001_SLC30A1	TGTATGT	3		ENSG00000232569_ENST00000419674_GABBR1	TGTTTT	2
	ENSG00000170385_ENST00000367001_SLC30A1	TGTGTGT	2		ENSG00000232569_ENST00000419674_GABBR1	TTGTGT	2
	ENSG00000170776_ENST00000394510_AKAP13	TGTGTGT	1		ENSG00000232569_ENST00000419674_GABBR1	GTTTTG	1
	ENSG00000170776_ENST00000394518_AKAP13	TGTGTGT	1		ENSG00000232569_ENST00000419674_GABBR1	GTTTTT	1
	ENSG00000170776_ENST00000560302_AKAP13	TGTGTGT	1		ENSG00000232569_ENST00000419674_GABBR1	TTTTTG	1
	ENSG00000170871_ENST00000307659_KIAA0232	TGTGTGT	4		ENSG00000232569_ENST00000419674_GABBR1	TTGTCT	1
	ENSG00000170871_ENST00000425103_KIAA0232	TGTGTGT	4		ENSG00000232569_ENST00000419674_GABBR1	CTTTTT	1
	ENSG00000170889_ENST00000402367_RPS9	TGTGTGT	1		ENSG00000232005_ENST00000431537_PBX2	CTTTTT	7
	ENSG00000170889_ENST00000441429_RPS9	TGTGTGT	1		ENSG00000232005_ENST00000431537_PBX2	TTGTTG	4
	ENSG00000170889_ENST00000448962_RPS9	TGTGTGT	2		ENSG00000232005_ENST00000431537_PBX2	TGTTTT	3
	ENSG00000170892_ENST00000302937_TSEN34	TGTGTGT	2		ENSG00000232005_ENST00000431537_PBX2	GTTTTT	3
	ENSG00000170892_ENST00000302937_TSEN34	TGTATGT	1		ENSG00000232005_ENST00000431537_PBX2	TTTTTG	3
	ENSG00000170892_ENST00000429671_TSEN34	TGTGTGT	2		ENSG00000232005_ENST00000431537_PBX2	TGTTGT	3
	ENSG00000170892_ENST00000429671_TSEN34	TGTATGT	1		ENSG00000232005_ENST00000431537_PBX2	TGTTGT	3
	ENSG00000170906_ENST00000485876_NDUFA3	TGTGTGT	1		ENSG00000232005_ENST00000431537_PBX2	GTCTGT	1
	ENSG00000171150_ENST00000306503_SOCS5	TGTGTGT	1		ENSG00000232005_ENST00000431537_PBX2	GTCTGT	1
	ENSG00000171150_ENST00000306503_SOCS5	TGTATGT	1		ENSG00000232005_ENST00000431537_PBX2	TGTCTG	1
	ENSG00000171150_ENST00000394861_SOCS5	TGTGTGT	1		ENSG00000232005_ENST00000431537_PBX2	TTGTCT	1
	ENSG00000171150_ENST00000394861_SOCS5	TGTATGT	1		ENSG00000232005_ENST00000431537_PBX2	TTGTGT	1
	ENSG00000171204_ENST00000393375_TMEM126B	TGTATGT	1		ENSG00000231500_ENST00000474973_RPS18	GTCTGT	2
	ENSG00000171204_ENST00000534341_TMEM126B	TGTATGT	1		ENSG00000231500_ENST00000474973_RPS18	GTCTGT	2
	ENSG00000171388_ENST00000429967_APLN	TGTGTGT	1		ENSG00000231500_ENST00000474973_RPS18	TGTCTG	1
	ENSG00000171408_ENST00000308191_PDE7B	TGTGTGT	1		ENSG00000231500_ENST00000474973_RPS18	TTGTCT	1
	ENSG00000171408_ENST00000308191_PDE7B	TGTATGT	1		ENSG00000231500_ENST00000439602_RPS18	GTCTGT	2
	ENSG00000171408_ENST00000615259_PDE7B	TGTGTGT	1		ENSG00000231500_ENST00000439602_RPS18	GTCTGT	2
	ENSG00000171408_ENST00000615259_PDE7B	TGTATGT	1		ENSG00000231500_ENST00000439602_RPS18	TGTCTG	1
	ENSG00000171451_ENST00000310045_DSEL	TGTGTGT	2		ENSG00000231500_ENST00000439602_RPS18	TTGTCT	1
	ENSG00000171451_ENST00000310045_DSEL	TGTATGT	1		ENSG00000230678_ENST00000518754_BRD2	TGTTTT	3
	ENSG00000171530_ENST00000306388_TBCA	TGTATGT	1		ENSG00000230678_ENST00000518754_BRD2	GTTTTG	2
	ENSG00000171617_ENST00000302351_ENC1	TGTGTGT	1		ENSG00000230678_ENST00000518754_BRD2	TTGTCT	2
	ENSG00000171617_ENST00000302351_ENC1	TGTATGT	1		ENSG00000230678_ENST00000518754_BRD2	CTTTTT	2
	ENSG00000171617_ENST00000510316_ENC1	TGTGTGT	1		ENSG00000230678_ENST00000518754_BRD2	GTTTTT	1
	ENSG00000171617_ENST00000510316_ENC1	TGTATGT	1		ENSG00000230678_ENST00000518754_BRD2	TTGTTG	1
	ENSG00000171617_ENST00000618628_ENC1	TGTGTGT	1		ENSG00000230678_ENST00000452539_BRD2	TGTTTT	3
	ENSG00000171617_ENST00000618628_ENC1	TGTATGT	1		ENSG00000230678_ENST00000452539_BRD2	GTTTTG	2
	ENSG00000171867_ENST00000379440_PRNP	TGTGTGT	1		ENSG00000230678_ENST00000452539_BRD2	TTGTCT	2
	ENSG00000171867_ENST00000430350_PRNP	TGTGTGT	1		ENSG00000230678_ENST00000452539_BRD2	CTTTTT	2
	ENSG00000171992_ENST00000394243_SYNPO	TGTGTGT	2		ENSG00000230678_ENST00000452539_BRD2	GTTTTT	1
	ENSG00000171992_ENST00000519664_SYNPO	TGTGTGT	1		ENSG00000230678_ENST00000452539_BRD2	TTGTTG	1
	ENSG00000171992_ENST00000522122_SYNPO	TGTGTGT	1		ENSG00000230678_ENST00000447730_BRD2	TGTTTT	3
	ENSG00000172059_ENST00000305883_KLF11	TGTGTGT	2		ENSG00000230678_ENST00000447730_BRD2	GTTTTG	2
	ENSG00000172059_ENST00000535335_KLF11	TGTGTGT	2		ENSG00000230678_ENST00000447730_BRD2	TTGTCT	2
	ENSG00000172059_ENST00000540845_KLF11	TGTGTGT	2		ENSG00000230678_ENST00000447730_BRD2	CTTTTT	2
	ENSG00000172137_ENST00000302628_CALB2	TGTGTGT	1		ENSG00000230678_ENST00000447730_BRD2	GTTTTT	1
	ENSG00000172137_ENST00000349553_CALB2	TGTGTGT	1		ENSG00000230678_ENST00000447730_BRD2	TTGTTG	1
	ENSG00000172575_ENST00000310803_RASGRP1	TGTGTGT	1		ENSG00000230678_ENST00000442219_BRD2	TGTTTT	3
	ENSG00000172575_ENST00000539159_RASGRP1	TGTGTGT	1		ENSG00000230678_ENST00000442219_BRD2	GTTTTG	2
	ENSG00000172809_ENST00000534490_RPL38	TGTGTGT	1		ENSG00000230678_ENST00000442219_BRD2	TTGTCT	2
	ENSG00000172936_ENST00000396334_MYD88	TGTGTGT	1		ENSG00000230678_ENST00000442219_BRD2	CTTTTT	2
	ENSG00000172936_ENST00000417037_MYD88	TGTGTGT	1		ENSG00000230678_ENST00000442219_BRD2	GTTTTT	1
	ENSG00000172936_ENST00000421516_MYD88	TGTGTGT	1		ENSG00000230678_ENST00000442219_BRD2	TTGTTG	1
	ENSG00000172936_ENST00000424893_MYD88	TGTGTGT	1		ENSG00000230678_ENST00000425016_BRD2	TGTTTT	3
	ENSG00000172936_ENST00000443433_MYD88	TGTGTGT	1		ENSG00000230678_ENST00000425016_BRD2	GTTTTG	2
	ENSG00000172936_ENST00000495303_MYD88	TGTGTGT	1		ENSG00000230678_ENST00000425016_BRD2	TTGTCT	2
	ENSG00000173207_ENST00000308987_CKS1B	TGTATGT	1		ENSG00000230678_ENST00000425016_BRD2	CTTTTT	2
	ENSG00000173207_ENST00000368439_CKS1B	TGTATGT	1		ENSG00000230678_ENST00000425016_BRD2	GTTTTT	1
	ENSG00000173281_ENST00000310455_PPP1R3B	TGTATGT	1		ENSG00000230678_ENST00000425016_BRD2	TTGTTG	1
	ENSG00000174564_ENST00000329582_IL20RB	TGTATGT	1		ENSG00000230128_ENST00000450236_IER3	GTCTGT	1
	ENSG00000174564_ENST00000469964_IL20RB	TGTATGT	1		ENSG00000230128_ENST00000450236_IER3	GTCTGT	1
	ENSG00000174564_ENST00000475972_IL20RB	TGTATGT	1		ENSG00000230128_ENST00000450236_IER3	TGTCTG	1
	ENSG00000174738_ENST00000312521_NR1D2	TGTATGT	4		ENSG00000230128_ENST00000436988_IER3	GTCTGT	1
	ENSG00000174738_ENST00000312521_NR1D2	TGTGTGT	1		ENSG00000230128_ENST00000436988_IER3	GTCTGT	1
	ENSG00000174738_ENST00000383773_NR1D2	TGTATGT	1		ENSG00000230128_ENST00000436988_IER3	TGTCTG	1
	ENSG00000174886_ENST00000592634_NDUFA11	TGTGTGT	1		ENSG00000229833_ENST00000594797_PET100	TGTTTT	1
	ENSG00000175793_ENST00000339276_SFN	TGTGTGT	4		ENSG00000229833_ENST00000594797_PET100	GTTTTT	1
	ENSG00000176715_ENST00000317447_ACSF3	TGTGTGT	1		ENSG00000229833_ENST00000594797_PET100	TTTTTG	1
	ENSG00000176715_ENST00000614302_ACSF3	TGTGTGT	1		ENSG00000229833_ENST00000594797_PET100	TTGTGT	1
	ENSG00000176907_ENST00000315792_C8orf4	TGTGTGT	1		ENSG00000229698_ENST00000549422_HLA-F	TTGTGT	1
	ENSG00000177556_ENST00000521264_ATOX1	TGTATGT	1		ENSG00000229698_ENST00000549422_HLA-F	CTTTTT	1
	ENSG00000177954_ENST00000392558_RPS27	TGTGTGT	1		ENSG00000229698_ENST00000454779_HLA-F	TTGTGT	1
	ENSG00000178033_ENST00000368599_FAM26E	TGTGTGT	5		ENSG00000229698_ENST00000454779_HLA-F	CTTTTT	1
	ENSG00000178033_ENST00000368599_FAM26E	TGTATGT	2		ENSG00000229698_ENST00000444891_HLA-F	TTGTGT	1
	ENSG00000179241_ENST00000315571_LDLRAD3	TGTGTGT	1		ENSG00000229698_ENST00000444891_HLA-F	CTTTTT	1
	ENSG00000179241_ENST00000315571_LDLRAD3	TGTATGT	1		ENSG00000229698_ENST00000376848_HLA-F	TTGTGT	1
	ENSG00000180035_ENST00000320159_ZNF48	TGTGTGT	1		ENSG00000229698_ENST00000376848_HLA-F	CTTTTT	1
	ENSG00000180035_ENST00000612608_ZNF48	TGTGTGT	1		ENSG00000229300_ENST00000550492_C6orf48	TTGTCT	1
	ENSG00000180035_ENST00000613509_ZNF48	TGTGTGT	1		ENSG00000229300_ENST00000450610_C6orf48	TTGTCT	1
	ENSG00000180035_ENST00000622647_ZNF48	TGTGTGT	1		ENSG00000229300_ENST00000444331_C6orf48	TTGTCT	1
	ENSG00000180667_ENST00000315927_YOD1	TGTGTGT	1		ENSG00000229300_ENST00000436495_C6orf48	TTGTCT	1
	ENSG00000180667_ENST00000367084_YOD1	TGTGTGT	1		ENSG00000229300_ENST00000433697_C6orf48	TTGTCT	1
	ENSG00000180901_ENST00000322444_KCTD2	TGTGTGT	1		ENSG00000229300_ENST00000426843_C6orf48	TTGTCT	1
	ENSG00000180901_ENST00000322444_KCTD2	TGTATGT	1		ENSG00000229300_ENST00000423916_C6orf48	TTGTCT	1
	ENSG00000180901_ENST00000375286_KCTD2	TGTGTGT	1		ENSG00000229300_ENST00000421605_C6orf48	TTGTCT	1
	ENSG00000180901_ENST00000375286_KCTD2	TGTATGT	1		ENSG00000229300_ENST00000421039_C6orf48	TTGTCT	1
	ENSG00000181061_ENST00000321331_HIGD1A	TGTGTGT	1		ENSG00000229300_ENST00000414434_C6orf48	TTGTCT	1
	ENSG00000181061_ENST00000418900_HIGD1A	TGTGTGT	1		ENSG00000229117_ENST00000546591_RPL41	TGTTTT	2
	ENSG00000181264_ENST00000375095_TMEM136	TGTATGT	1		ENSG00000229117_ENST00000546591_RPL41	TTGTCT	2
	ENSG00000181264_ENST00000529187_TMEM136	TGTATGT	1		ENSG00000229117_ENST00000546591_RPL41	GTTTTT	1
	ENSG00000181418_ENST00000421952_DDN	TGTATGT	1		ENSG00000229117_ENST00000546591_RPL41	TTGTTG	1
	ENSG00000182134_ENST00000368827_TDRKH	TGTATGT	1		ENSG00000229117_ENST00000501597_RPL41	TGTTTT	1
	ENSG00000182255_ENST00000328224_KCNA4	TGTGTGT	2		ENSG00000229117_ENST00000501597_RPL41	TTGTTG	1
	ENSG00000182326_ENST00000443875_C1S	TGTATGT	1		ENSG00000229117_ENST00000501597_RPL41	TTGTCT	1
	ENSG00000182389_ENST00000539935_CACNB4	TGTATGT	1		ENSG00000228836_ENST00000617203_CT45A5	TGTTTT	1
	ENSG00000182963_ENST00000330514_GJC1	TGTATGT	1		ENSG00000228836_ENST00000487941_CT45A5	TGTTTT	2
	ENSG00000182963_ENST00000426548_GJC1	TGTATGT	1		ENSG00000228836_ENST00000487941_CT45A5	GTTTTG	1
	ENSG00000182963_ENST00000590758_GJC1	TGTATGT	1		ENSG00000228836_ENST00000487941_CT45A5	TTGTGT	1
	ENSG00000182963_ENST00000592524_GJC1	TGTATGT	1		ENSG00000228836_ENST00000487941_CT45A5	CTTTTT	1
	ENSG00000183530_ENST00000327423_PRR14L	TGTGTGT	4		ENSG00000228716_ENST00000511032_DHFR	GTTTTT	2
	ENSG00000183530_ENST00000327423_PRR14L	TGTATGT	1		ENSG00000228716_ENST00000511032_DHFR	TTGTTG	2
	ENSG00000183530_ENST00000432485_PRR14L	TGTGTGT	4		ENSG00000228716_ENST00000511032_DHFR	TGTTTT	1
	ENSG00000183530_ENST00000432485_PRR14L	TGTATGT	1		ENSG00000228716_ENST00000511032_DHFR	TTTTTG	1
	ENSG00000183696_ENST00000395560_UPP1	TGTGTGT	1		ENSG00000228716_ENST00000511032_DHFR	TTGTCT	1
	ENSG00000183696_ENST00000417464_UPP1	TGTGTGT	1		ENSG00000228716_ENST00000511032_DHFR	CTTTTT	1
	ENSG00000183696_ENST00000457596_UPP1	TGTGTGT	1		ENSG00000228716_ENST00000505337_DHFR	TGTTTT	1
	ENSG00000183826_ENST00000314100_BTBD9	TGTGTGT	2		ENSG00000228716_ENST00000505337_DHFR	TTTTTG	1
	ENSG00000183826_ENST00000328403_BTBD9	TGTATGT	1		ENSG00000228716_ENST00000505337_DHFR	TTGTTG	1
	ENSG00000183826_ENST00000481247_BTBD9	TGTGTGT	2		ENSG00000228716_ENST00000505337_DHFR	CTTTTT	1
	ENSG00000184156_ENST00000388996_KCNQ3	TGTATGT	2		ENSG00000228716_ENST00000504396_DHFR	GTTTTT	2
	ENSG00000184156_ENST00000621976_KCNQ3	TGTATGT	2		ENSG00000228716_ENST00000504396_DHFR	TGTTTT	1
	ENSG00000184226_ENST00000377861_PCDH9	TGTATGT	5		ENSG00000228716_ENST00000504396_DHFR	TTTTTG	1
	ENSG00000184226_ENST00000377861_PCDH9	TGTGTGT	3		ENSG00000228716_ENST00000504396_DHFR	TTGTTG	1
	ENSG00000184226_ENST00000377865_PCDH9	TGTGTGT	1		ENSG00000228716_ENST00000504396_DHFR	TTGTCT	1
	ENSG00000184226_ENST00000456367_PCDH9	TGTGTGT	1		ENSG00000228716_ENST00000439211_DHFR	CTTTTT	4
	ENSG00000184226_ENST00000544246_PCDH9	TGTGTGT	1		ENSG00000228716_ENST00000439211_DHFR	TGTTTT	3
	ENSG00000184677_ENST00000374651_ZBTB40	TGTGTGT	2		ENSG00000228716_ENST00000439211_DHFR	GTTTTT	3
	ENSG00000184677_ENST00000375647_ZBTB40	TGTGTGT	2		ENSG00000228716_ENST00000439211_DHFR	TTTTTG	2
	ENSG00000184677_ENST00000404138_ZBTB40	TGTGTGT	2		ENSG00000228716_ENST00000439211_DHFR	TTGTTG	2
	ENSG00000184678_ENST00000369155_HIST2H2BE	TGTGTGT	1		ENSG00000228716_ENST00000439211_DHFR	TTGTCT	2
	ENSG00000184678_ENST00000369155_HIST2H2BE	TGTATGT	1		ENSG00000228716_ENST00000439211_DHFR	GTTTTG	1
	ENSG00000185477_ENST00000609438_GPRIN3	TGTGTGT	8		ENSG00000228716_ENST00000439211_DHFR	TGTTGT	1
	ENSG00000185551_ENST00000394166_NR2F2	TGTGTGT	2		ENSG00000228716_ENST00000439211_DHFR	TGTTGT	1
	ENSG00000185551_ENST00000394171_NR2F2	TGTGTGT	2		ENSG00000227231_ENST00000429592_IER3	GTCTGT	1
	ENSG00000185920_ENST00000331920_PTCH1	TGTGTGT	3		ENSG00000227231_ENST00000429592_IER3	GTCTGT	1
	ENSG00000185920_ENST00000375290_PTCH1	TGTGTGT	6		ENSG00000227231_ENST00000429592_IER3	TGTCTG	1
	ENSG00000185920_ENST00000418258_PTCH1	TGTGTGT	3		ENSG00000227231_ENST00000416884_IER3	GTCTGT	1
	ENSG00000185920_ENST00000421141_PTCH1	TGTGTGT	3		ENSG00000227231_ENST00000416884_IER3	GTCTGT	1
	ENSG00000185920_ENST00000429896_PTCH1	TGTGTGT	3		ENSG00000227231_ENST00000416884_IER3	TGTCTG	1
	ENSG00000185920_ENST00000430669_PTCH1	TGTGTGT	3		ENSG00000226710_ENST00000552514_C6orf48	TTGTCT	1
	ENSG00000185920_ENST00000437951_PTCH1	TGTGTGT	3		ENSG00000226710_ENST00000444974_C6orf48	TTGTCT	1
	ENSG00000186409_ENST00000471390_CCDC30	TGTGTGT	1		ENSG00000226710_ENST00000444192_C6orf48	TTGTCT	1
	ENSG00000186523_ENST00000526708_FAM86B1	TGTGTGT	1		ENSG00000226710_ENST00000443974_C6orf48	TTGTCT	1
	ENSG00000186523_ENST00000531833_FAM86B1	TGTGTGT	1		ENSG00000226710_ENST00000440361_C6orf48	TTGTCT	1
	ENSG00000186523_ENST00000534187_FAM86B1	TGTGTGT	1		ENSG00000226710_ENST00000439865_C6orf48	TTGTCT	1
	ENSG00000186716_ENST00000305877_BCR	TGTGTGT	1		ENSG00000226710_ENST00000436205_C6orf48	TTGTCT	1
	ENSG00000186716_ENST00000398512_BCR	TGTGTGT	1		ENSG00000226710_ENST00000423640_C6orf48	TTGTCT	1
	ENSG00000187118_ENST00000466830_CMC1	TGTATGT	2		ENSG00000226710_ENST00000416886_C6orf48	TTGTCT	1
	ENSG00000187266_ENST00000222139_EPOR	TGTATGT	1		ENSG00000226710_ENST00000413638_C6orf48	TTGTCT	1
	ENSG00000187266_ENST00000592375_EPOR	TGTATGT	1		ENSG00000226225_ENST00000434122_RPS18	GTCTGT	2
	ENSG00000189060_ENST00000340857_H1F0	TGTGTGT	2		ENSG00000226225_ENST00000434122_RPS18	GTCTGT	2
	ENSG00000196083_ENST00000072516_IL1RAP	TGTGTGT	1		ENSG00000226225_ENST00000434122_RPS18	TGTCTG	1
	ENSG00000196083_ENST00000072516_IL1RAP	TGTATGT	1		ENSG00000226225_ENST00000434122_RPS18	TTGTCT	1
	ENSG00000196083_ENST00000317757_IL1RAP	TGTGTGT	1		ENSG00000225987_ENST00000453487_PBX2	CTTTTT	7
	ENSG00000196083_ENST00000317757_IL1RAP	TGTATGT	1		ENSG00000225987_ENST00000453487_PBX2	TGTTTT	3
	ENSG00000196083_ENST00000342550_IL1RAP	TGTGTGT	1		ENSG00000225987_ENST00000453487_PBX2	GTTTTT	3
	ENSG00000196083_ENST00000342550_IL1RAP	TGTATGT	1		ENSG00000225987_ENST00000453487_PBX2	TTTTTG	3
	ENSG00000196083_ENST00000412504_IL1RAP	TGTGTGT	1		ENSG00000225987_ENST00000453487_PBX2	TTGTTG	3
	ENSG00000196083_ENST00000412504_IL1RAP	TGTATGT	1		ENSG00000225987_ENST00000453487_PBX2	TGTTGT	3
	ENSG00000196083_ENST00000413869_IL1RAP	TGTGTGT	1		ENSG00000225987_ENST00000453487_PBX2	TGTTGT	3
	ENSG00000196083_ENST00000413869_IL1RAP	TGTATGT	1		ENSG00000225987_ENST00000453487_PBX2	GTCTGT	1
	ENSG00000196083_ENST00000443369_IL1RAP	TGTGTGT	1		ENSG00000225987_ENST00000453487_PBX2	GTCTGT	1
	ENSG00000196083_ENST00000443369_IL1RAP	TGTATGT	1		ENSG00000225987_ENST00000453487_PBX2	TGTCTG	1
	ENSG00000196083_ENST00000447382_IL1RAP	TGTGTGT	1		ENSG00000225987_ENST00000453487_PBX2	TTGTCT	1
	ENSG00000196083_ENST00000447382_IL1RAP	TGTATGT	1		ENSG00000225987_ENST00000453487_PBX2	TTGTGT	1
	ENSG00000196233_ENST00000356016_LCOR	TGTGTGT	3		ENSG00000224952_ENST00000433552_PBX2	CTTTTT	7
	ENSG00000196233_ENST00000371097_LCOR	TGTGTGT	3		ENSG00000224952_ENST00000433552_PBX2	TGTTTT	3
	ENSG00000196233_ENST00000371103_LCOR	TGTGTGT	3		ENSG00000224952_ENST00000433552_PBX2	GTTTTT	3
	ENSG00000196233_ENST00000540664_LCOR	TGTATGT	2		ENSG00000224952_ENST00000433552_PBX2	TTTTTG	3
	ENSG00000196305_ENST00000375643_IARS	TGTGTGT	1		ENSG00000224952_ENST00000433552_PBX2	TTGTTG	3
	ENSG00000196305_ENST00000443024_IARS	TGTGTGT	1		ENSG00000224952_ENST00000433552_PBX2	TGTTGT	3
	ENSG00000196305_ENST00000443024_IARS	TGTATGT	1		ENSG00000224952_ENST00000433552_PBX2	TGTTGT	3
	ENSG00000196305_ENST00000447699_IARS	TGTGTGT	1		ENSG00000224952_ENST00000433552_PBX2	GTCTGT	1
	ENSG00000196305_ENST00000627121_IARS	TGTGTGT	1		ENSG00000224952_ENST00000433552_PBX2	GTCTGT	1
	ENSG00000196305_ENST00000627121_IARS	TGTATGT	1		ENSG00000224952_ENST00000433552_PBX2	TGTCTG	1
	ENSG00000196456_ENST00000329630_ZNF775	TGTGTGT	1		ENSG00000224952_ENST00000433552_PBX2	TTGTCT	1
	ENSG00000196550_ENST00000367128_FAM72A	TGTATGT	1		ENSG00000224952_ENST00000433552_PBX2	TTGTGT	1
	ENSG00000196876_ENST00000354534_SCN8A	TGTGTGT	3		ENSG00000224941_ENST00000441405_TCF19	GTTTTT	1
	ENSG00000196876_ENST00000354534_SCN8A	TGTATGT	1		ENSG00000224941_ENST00000441405_TCF19	GTCTGT	1
	ENSG00000196876_ENST00000545061_SCN8A	TGTGTGT	3		ENSG00000224941_ENST00000441405_TCF19	GTCTGT	1
	ENSG00000196876_ENST00000545061_SCN8A	TGTATGT	1		ENSG00000224941_ENST00000428957_TCF19	GTTTTT	1
	ENSG00000196937_ENST00000359943_FAM3C	TGTGTGT	1		ENSG00000224941_ENST00000428957_TCF19	GTCTGT	1
	ENSG00000196950_ENST00000359634_SLC39A10	TGTATGT	2		ENSG00000224941_ENST00000428957_TCF19	GTCTGT	1
	ENSG00000196950_ENST00000359634_SLC39A10	TGTGTGT	1		ENSG00000224782_ENST00000474406_PFDN6	CTTTTT	1
	ENSG00000196950_ENST00000409086_SLC39A10	TGTATGT	2		ENSG00000224472_ENST00000449558_TCF19	GTTTTT	1
	ENSG00000196950_ENST00000409086_SLC39A10	TGTGTGT	1		ENSG00000224472_ENST00000449558_TCF19	GTCTGT	1
	ENSG00000196950_ENST00000430412_SLC39A10	TGTATGT	2		ENSG00000224472_ENST00000449558_TCF19	GTCTGT	1
	ENSG00000196950_ENST00000430412_SLC39A10	TGTGTGT	1		ENSG00000224472_ENST00000442190_TCF19	GTTTTT	1
	ENSG00000197256_ENST00000586659_KANK2	TGTGTGT	2		ENSG00000224472_ENST00000442190_TCF19	GTCTGT	1
	ENSG00000197256_ENST00000588787_KANK2	TGTGTGT	2		ENSG00000224472_ENST00000442190_TCF19	GTCTGT	1
	ENSG00000197343_ENST00000252713_ZNF655	TGTATGT	2		ENSG00000224379_ENST00000453201_TCF19	GTTTTT	1
	ENSG00000197343_ENST00000252713_ZNF655	TGTGTGT	1		ENSG00000224379_ENST00000453201_TCF19	GTCTGT	1
	ENSG00000197343_ENST00000394163_ZNF655	TGTATGT	2		ENSG00000224379_ENST00000453201_TCF19	GTCTGT	1
	ENSG00000197343_ENST00000394163_ZNF655	TGTGTGT	1		ENSG00000224379_ENST00000439112_TCF19	GTTTTT	1
	ENSG00000197343_ENST00000424881_ZNF655	TGTATGT	2		ENSG00000224379_ENST00000439112_TCF19	GTCTGT	1
	ENSG00000197343_ENST00000424881_ZNF655	TGTGTGT	1		ENSG00000224379_ENST00000439112_TCF19	GTCTGT	1
	ENSG00000197343_ENST00000425063_ZNF655	TGTATGT	4		ENSG00000223367_ENST00000494232_RPS18	GTCTGT	2
	ENSG00000197343_ENST00000425063_ZNF655	TGTGTGT	1		ENSG00000223367_ENST00000494232_RPS18	GTCTGT	2
	ENSG00000197343_ENST00000493277_ZNF655	TGTATGT	1		ENSG00000223367_ENST00000494232_RPS18	TGTCTG	1
	ENSG00000197535_ENST00000356338_MYO5A	TGTGTGT	1		ENSG00000223367_ENST00000494232_RPS18	TTGTCT	1
	ENSG00000197535_ENST00000358212_MYO5A	TGTGTGT	1		ENSG00000223367_ENST00000457341_RPS18	GTCTGT	2
	ENSG00000197535_ENST00000399231_MYO5A	TGTGTGT	1		ENSG00000223367_ENST00000457341_RPS18	GTCTGT	2
	ENSG00000197535_ENST00000399233_MYO5A	TGTGTGT	1		ENSG00000223367_ENST00000457341_RPS18	TGTCTG	1
	ENSG00000197535_ENST00000556196_MYO5A	TGTATGT	1		ENSG00000223367_ENST00000457341_RPS18	TTGTCT	1
	ENSG00000197535_ENST00000613858_MYO5A	TGTGTGT	1		ENSG00000221887_ENST00000408945_HMSD	GTTTTT	3
	ENSG00000197702_ENST00000334956_PARVA	TGTGTGT	3		ENSG00000221887_ENST00000408945_HMSD	TGTTTT	2
	ENSG00000197702_ENST00000334956_PARVA	TGTATGT	1		ENSG00000221887_ENST00000408945_HMSD	TTTTTG	1
	ENSG00000197728_ENST00000356464_RPS26	TGTGTGT	1		ENSG00000221887_ENST00000408945_HMSD	CTTTTT	1
	ENSG00000198001_ENST00000431837_IRAK4	TGTATGT	1		ENSG00000215784_ENST00000400889_FAM72D	GTTTTG	3
	ENSG00000198001_ENST00000613694_IRAK4	TGTATGT	1		ENSG00000215784_ENST00000400889_FAM72D	GTTTTT	3
	ENSG00000198121_ENST00000358883_LPAR1	TGTATGT	1		ENSG00000215784_ENST00000400889_FAM72D	CTTTTT	3
	ENSG00000198121_ENST00000374430_LPAR1	TGTATGT	1		ENSG00000215784_ENST00000400889_FAM72D	TGTTTT	2
	ENSG00000198121_ENST00000374431_LPAR1	TGTATGT	1		ENSG00000215784_ENST00000400889_FAM72D	TTTTTG	2
	ENSG00000198121_ENST00000541779_LPAR1	TGTATGT	1		ENSG00000215784_ENST00000400889_FAM72D	TTGTTG	1
	ENSG00000198231_ENST00000389924_DDX42	TGTATGT	1		ENSG00000215784_ENST00000400889_FAM72D	GTCTGT	1
	ENSG00000198231_ENST00000457800_DDX42	TGTATGT	1		ENSG00000215784_ENST00000400889_FAM72D	GTCTGT	1
	ENSG00000198231_ENST00000577940_DDX42	TGTGTGT	2		ENSG00000215301_ENST00000630858_DDX3X	TGTTTT	1
	ENSG00000198231_ENST00000578681_DDX42	TGTATGT	1		ENSG00000215301_ENST00000630858_DDX3X	GTCTGT	1
	ENSG00000198231_ENST00000583590_DDX42	TGTATGT	1		ENSG00000215301_ENST00000630858_DDX3X	GTCTGT	1
	ENSG00000198585_ENST00000521288_NUDT16	TGTGTGT	2		ENSG00000215301_ENST00000630370_DDX3X	TGTTTT	1
	ENSG00000198585_ENST00000537561_NUDT16	TGTGTGT	2		ENSG00000215301_ENST00000630370_DDX3X	GTCTGT	1
	ENSG00000198689_ENST00000370695_SLC9A6	TGTATGT	2		ENSG00000215301_ENST00000630370_DDX3X	GTCTGT	1
	ENSG00000198689_ENST00000370695_SLC9A6	TGTGTGT	1		ENSG00000215301_ENST00000630255_DDX3X	TGTTTT	1
	ENSG00000198689_ENST00000370698_SLC9A6	TGTATGT	2		ENSG00000215301_ENST00000630255_DDX3X	GTCTGT	1
	ENSG00000198689_ENST00000370698_SLC9A6	TGTGTGT	1		ENSG00000215301_ENST00000630255_DDX3X	GTCTGT	1
	ENSG00000198689_ENST00000370701_SLC9A6	TGTATGT	2		ENSG00000215301_ENST00000630255_DDX3X	TTGTGT	1
	ENSG00000198689_ENST00000370701_SLC9A6	TGTGTGT	1		ENSG00000215301_ENST00000629785_DDX3X	TGTTTT	1
	ENSG00000203814_ENST00000369167_HIST2H2BF	TGTGTGT	1		ENSG00000215301_ENST00000629785_DDX3X	GTCTGT	1
	ENSG00000203837_ENST00000369230_PNLIPRP3	TGTATGT	1		ENSG00000215301_ENST00000629785_DDX3X	GTCTGT	1
	ENSG00000203867_ENST00000369519_RBM20	TGTGTGT	2		ENSG00000215301_ENST00000629785_DDX3X	TTGTGT	1
	ENSG00000203867_ENST00000369519_RBM20	TGTATGT	1		ENSG00000215301_ENST00000629496_DDX3X	CTTTTT	6
	ENSG00000203943_ENST00000370668_SAMD13	TGTGTGT	1		ENSG00000215301_ENST00000629496_DDX3X	TTTTTG	5
	ENSG00000203943_ENST00000370673_SAMD13	TGTGTGT	1		ENSG00000215301_ENST00000629496_DDX3X	TGTTTT	4
	ENSG00000204116_ENST00000373504_CHIC1	TGTGTGT	2		ENSG00000215301_ENST00000629496_DDX3X	TTGTTG	4
	ENSG00000204116_ENST00000373504_CHIC1	TGTATGT	1		ENSG00000215301_ENST00000629496_DDX3X	TTGTGT	4
	ENSG00000204217_ENST00000374574_BMPR2	TGTGTGT	1		ENSG00000215301_ENST00000629496_DDX3X	GTTTTT	3
	ENSG00000204217_ENST00000374580_BMPR2	TGTGTGT	1		ENSG00000215301_ENST00000629496_DDX3X	TGTTGT	3
	ENSG00000204262_ENST00000374866_COL5A2	TGTATGT	1		ENSG00000215301_ENST00000629496_DDX3X	TTGTCT	3
	ENSG00000204262_ENST00000618828_COL5A2	TGTATGT	1		ENSG00000215301_ENST00000629496_DDX3X	TGTTGT	3
	ENSG00000204611_ENST00000330123_ZNF616	TGTATGT	4		ENSG00000215301_ENST00000629496_DDX3X	GTTTTG	2
	ENSG00000204611_ENST00000600228_ZNF616	TGTATGT	1		ENSG00000215301_ENST00000629496_DDX3X	GTCTGT	1
	ENSG00000206075_ENST00000382771_SERPINB5	TGTATGT	1		ENSG00000215301_ENST00000629496_DDX3X	GTCTGT	1
	ENSG00000213585_ENST00000265333_VDAC1	TGTATGT	1		ENSG00000215301_ENST00000629496_DDX3X	TGTCTG	1
	ENSG00000213585_ENST00000395044_VDAC1	TGTATGT	1		ENSG00000215301_ENST00000626301_DDX3X	TGTTTT	1
	ENSG00000213585_ENST00000395047_VDAC1	TGTATGT	1		ENSG00000215301_ENST00000626301_DDX3X	GTCTGT	1
	ENSG00000213741_ENST00000396020_RPS29	TGTGTGT	1		ENSG00000215301_ENST00000626301_DDX3X	GTCTGT	1
	ENSG00000213901_ENST00000295738_SLC23A3	TGTGTGT	1		ENSG00000215301_ENST00000625837_DDX3X	TGTTTT	1
	ENSG00000213901_ENST00000409878_SLC23A3	TGTGTGT	1		ENSG00000215301_ENST00000611968_DDX3X	TGTTTT	1
	ENSG00000213901_ENST00000414999_SLC23A3	TGTGTGT	1		ENSG00000215301_ENST00000611968_DDX3X	GTTTTG	1
	ENSG00000213901_ENST00000455516_SLC23A3	TGTGTGT	1		ENSG00000215301_ENST00000611968_DDX3X	CTTTTT	1
	ENSG00000214113_ENST00000330636_LYRM4	TGTGTGT	4		ENSG00000215301_ENST00000478993_DDX3X	TGTTTT	1
	ENSG00000214113_ENST00000463032_LYRM4	TGTGTGT	1		ENSG00000215301_ENST00000478993_DDX3X	GTCTGT	1
	ENSG00000214113_ENST00000464010_LYRM4	TGTGTGT	1		ENSG00000215301_ENST00000478993_DDX3X	GTCTGT	1
	ENSG00000214113_ENST00000468929_LYRM4	TGTGTGT	1		ENSG00000215301_ENST00000478993_DDX3X	TTGTGT	1
	ENSG00000215301_ENST00000399959_DDX3X	TGTGTGT	1		ENSG00000215301_ENST00000457138_DDX3X	CTTTTT	6
	ENSG00000215301_ENST00000457138_DDX3X	TGTGTGT	1		ENSG00000215301_ENST00000457138_DDX3X	TTTTTG	5
	ENSG00000215301_ENST00000629496_DDX3X	TGTGTGT	1		ENSG00000215301_ENST00000457138_DDX3X	TGTTTT	4
	ENSG00000215784_ENST00000400889_FAM72D	TGTATGT	1		ENSG00000215301_ENST00000457138_DDX3X	TTGTTG	4
	ENSG00000228716_ENST00000439211_DHFR	TGTGTGT	1		ENSG00000215301_ENST00000457138_DDX3X	TTGTGT	4
	ENSG00000228716_ENST00000504396_DHFR	TGTGTGT	1		ENSG00000215301_ENST00000457138_DDX3X	GTTTTT	3
	ENSG00000228716_ENST00000505337_DHFR	TGTGTGT	1		ENSG00000215301_ENST00000457138_DDX3X	TGTTGT	3
	ENSG00000228716_ENST00000511032_DHFR	TGTGTGT	1		ENSG00000215301_ENST00000457138_DDX3X	TTGTCT	3
	ENSG00000241978_ENST00000374525_AKAP2	TGTGTGT	7		ENSG00000215301_ENST00000457138_DDX3X	TGTTGT	3
	ENSG00000241978_ENST00000374525_AKAP2	TGTATGT	3		ENSG00000215301_ENST00000457138_DDX3X	GTTTTG	2
	ENSG00000241978_ENST00000434623_AKAP2	TGTGTGT	6		ENSG00000215301_ENST00000457138_DDX3X	GTCTGT	1
	ENSG00000241978_ENST00000434623_AKAP2	TGTATGT	1		ENSG00000215301_ENST00000457138_DDX3X	GTCTGT	1
	ENSG00000242616_ENST00000374293_GNG10	TGTATGT	1		ENSG00000215301_ENST00000457138_DDX3X	TGTCTG	1
	ENSG00000243244_ENST00000404752_STON1	TGTGTGT	1		ENSG00000215301_ENST00000441189_DDX3X	CTTTTT	2
	ENSG00000243244_ENST00000404752_STON1	TGTATGT	1		ENSG00000215301_ENST00000441189_DDX3X	TGTTTT	1
	ENSG00000243244_ENST00000406226_STON1	TGTGTGT	1		ENSG00000215301_ENST00000441189_DDX3X	GTTTTG	1
	ENSG00000243244_ENST00000406226_STON1	TGTATGT	1		ENSG00000215301_ENST00000441189_DDX3X	TTTTTG	1
	ENSG00000250254_ENST00000504686_PTTG2	TGTGTGT	1		ENSG00000215301_ENST00000441189_DDX3X	TTGTGT	1
	ENSG00000251192_ENST00000414387_ZNF674	TGTATGT	1		ENSG00000215301_ENST00000399959_DDX3X	CTTTTT	6
	ENSG00000251192_ENST00000523374_ZNF674	TGTGTGT	1		ENSG00000215301_ENST00000399959_DDX3X	TTTTTG	5
	ENSG00000251192_ENST00000523374_ZNF674	TGTATGT	1		ENSG00000215301_ENST00000399959_DDX3X	TGTTTT	4
	ENSG00000256043_ENST00000433477_CTSO	TGTGTGT	2		ENSG00000215301_ENST00000399959_DDX3X	TTGTTG	4
	ENSG00000256043_ENST00000433477_CTSO	TGTATGT	1		ENSG00000215301_ENST00000399959_DDX3X	TTGTGT	4
	ENSG00000257335_ENST00000475668_MGAM	TGTGTGT	2		ENSG00000215301_ENST00000399959_DDX3X	GTTTTT	3
	ENSG00000257335_ENST00000475668_MGAM	TGTATGT	1		ENSG00000215301_ENST00000399959_DDX3X	TGTTGT	3
	ENSG00000257335_ENST00000549489_MGAM	TGTGTGT	2		ENSG00000215301_ENST00000399959_DDX3X	TTGTCT	3
	ENSG00000257335_ENST00000549489_MGAM	TGTATGT	1		ENSG00000215301_ENST00000399959_DDX3X	TGTTGT	3
	ENSG00000257335_ENST00000620571_MGAM	TGTGTGT	2		ENSG00000215301_ENST00000399959_DDX3X	GTTTTG	2
	ENSG00000257335_ENST00000620571_MGAM	TGTATGT	1		ENSG00000215301_ENST00000399959_DDX3X	GTCTGT	1
	ENSG00000259207_ENST00000559488_ITGB3	TGTGTGT	4		ENSG00000215301_ENST00000399959_DDX3X	GTCTGT	1
	ENSG00000259207_ENST00000559488_ITGB3	TGTATGT	1		ENSG00000215301_ENST00000399959_DDX3X	TGTCTG	1
	ENSG00000262102_ENST00000572659_DSEL	TGTGTGT	2		ENSG00000215077_ENST00000486864_BRD2	TGTTGT	1
	ENSG00000262102_ENST00000572659_DSEL	TGTATGT	1		ENSG00000215077_ENST00000486864_BRD2	TGTCTG	1
	ENSG00000263238_ENST00000573499_CTSO	TGTGTGT	2		ENSG00000215077_ENST00000486864_BRD2	TGTTGT	1
	ENSG00000263238_ENST00000573499_CTSO	TGTATGT	1		ENSG00000215077_ENST00000477259_BRD2	TGTTTT	3
	ENSG00000265808_ENST00000578049_SEC22B	TGTGTGT	2		ENSG00000215077_ENST00000477259_BRD2	GTTTTG	2
	ENSG00000265808_ENST00000578049_SEC22B	TGTATGT	1		ENSG00000215077_ENST00000477259_BRD2	TTGTCT	2
	ENSG00000266028_ENST00000573034_SRGAP2	TGTATGT	2		ENSG00000215077_ENST00000477259_BRD2	CTTTTT	2
	ENSG00000266028_ENST00000605476_SRGAP2	TGTGTGT	2		ENSG00000215077_ENST00000477259_BRD2	GTTTTT	1
	ENSG00000267534_ENST00000590320_S1PR2	TGTGTGT	3		ENSG00000215077_ENST00000477259_BRD2	TTGTTG	1
	ENSG00000267534_ENST00000590320_S1PR2	TGTATGT	1		ENSG00000215077_ENST00000477259_BRD2	TGTTGT	1
	ENSG00000274047_ENST00000610513_SYNRG	TGTGTGT	1		ENSG00000215077_ENST00000477259_BRD2	TGTTGT	1
	ENSG00000274047_ENST00000610513_SYNRG	TGTATGT	1		ENSG00000215077_ENST00000439194_BRD2	TGTTTT	3
	ENSG00000274047_ENST00000613407_SYNRG	TGTGTGT	1		ENSG00000215077_ENST00000439194_BRD2	GTTTTG	2
	ENSG00000274047_ENST00000613407_SYNRG	TGTATGT	1		ENSG00000215077_ENST00000439194_BRD2	TTGTCT	2
	ENSG00000274047_ENST00000618176_SYNRG	TGTGTGT	1		ENSG00000215077_ENST00000439194_BRD2	CTTTTT	2
	ENSG00000274047_ENST00000618176_SYNRG	TGTATGT	1		ENSG00000215077_ENST00000439194_BRD2	GTTTTT	1
	ENSG00000274047_ENST00000618402_SYNRG	TGTGTGT	1		ENSG00000215077_ENST00000439194_BRD2	TTGTTG	1
	ENSG00000274047_ENST00000618402_SYNRG	TGTATGT	1		ENSG00000215077_ENST00000399529_BRD2	TGTTTT	3
	ENSG00000274129_ENST00000618447_TSEN34	TGTGTGT	2		ENSG00000215077_ENST00000399529_BRD2	GTTTTG	2
	ENSG00000274129_ENST00000618447_TSEN34	TGTATGT	1		ENSG00000215077_ENST00000399529_BRD2	TTGTCT	2
	ENSG00000274672_ENST00000614734_TSEN34	TGTGTGT	2		ENSG00000215077_ENST00000399529_BRD2	CTTTTT	2
	ENSG00000274672_ENST00000614734_TSEN34	TGTATGT	1		ENSG00000215077_ENST00000399529_BRD2	GTTTTT	1
	ENSG00000274672_ENST00000616209_TSEN34	TGTGTGT	2		ENSG00000215077_ENST00000399529_BRD2	TTGTTG	1
	ENSG00000274672_ENST00000616209_TSEN34	TGTATGT	1		ENSG00000215077_ENST00000399528_BRD2	TGTTTT	3
	ENSG00000274672_ENST00000622524_TSEN34	TGTGTGT	2		ENSG00000215077_ENST00000399528_BRD2	GTTTTG	2
	ENSG00000274672_ENST00000622524_TSEN34	TGTATGT	1		ENSG00000215077_ENST00000399528_BRD2	TTGTCT	2
	ENSG00000275066_ENST00000612223_SYNRG	TGTGTGT	1		ENSG00000215077_ENST00000399528_BRD2	CTTTTT	2
	ENSG00000275066_ENST00000612223_SYNRG	TGTATGT	1		ENSG00000215077_ENST00000399528_BRD2	GTTTTT	1
	ENSG00000276061_ENST00000622523_NDUFA3	TGTGTGT	1		ENSG00000215077_ENST00000399528_BRD2	TTGTTG	1
	ENSG00000276371_ENST00000617411_FAM60A	TGTATGT	2		ENSG00000215077_ENST00000399527_BRD2	TGTTTT	3
	ENSG00000278270_ENST00000611572_RPS9	TGTGTGT	1		ENSG00000215077_ENST00000399527_BRD2	GTTTTG	2
	ENSG00000278270_ENST00000614095_RPS9	TGTGTGT	1		ENSG00000215077_ENST00000399527_BRD2	TTGTCT	2
	ENSG00000278270_ENST00000620356_RPS9	TGTGTGT	2		ENSG00000215077_ENST00000399527_BRD2	CTTTTT	2
	ENSG00000278326_ENST00000619905_PPP4R4	TGTATGT	1		ENSG00000215077_ENST00000399527_BRD2	GTTTTT	1
	ENSG00000278540_ENST00000614482_ACACA	TGTGTGT	1		ENSG00000215077_ENST00000399527_BRD2	TTGTTG	1
	ENSG00000278622_ENST00000617543_TSEN34	TGTGTGT	2		ENSG00000215021_ENST00000546111_PHB2	GTTTTT	1
	ENSG00000278622_ENST00000617543_TSEN34	TGTATGT	1		ENSG00000215021_ENST00000546111_PHB2	TTTTTG	1
	ENSG00000278712_ENST00000613888_TSEN34	TGTGTGT	2		ENSG00000215021_ENST00000546111_PHB2	TGTTGT	1
	ENSG00000278712_ENST00000613888_TSEN34	TGTATGT	1		ENSG00000215021_ENST00000546111_PHB2	TGTTGT	1
	ENSG00000278712_ENST00000614984_TSEN34	TGTGTGT	2		ENSG00000215021_ENST00000542912_PHB2	GTTTTT	1
	ENSG00000278712_ENST00000614984_TSEN34	TGTATGT	1		ENSG00000215021_ENST00000542912_PHB2	TTTTTG	1
	ENSG00000278712_ENST00000615811_TSEN34	TGTGTGT	2		ENSG00000215021_ENST00000535923_PHB2	GTTTTT	1
	ENSG00000278712_ENST00000615811_TSEN34	TGTATGT	1		ENSG00000215021_ENST00000535923_PHB2	TTTTTG	1
	ENSG00000281216_ENST00000629409_KIF26B	TGTGTGT	3		ENSG00000215021_ENST00000535923_PHB2	TGTTGT	1
	ENSG00000281216_ENST00000629409_KIF26B	TGTATGT	1		ENSG00000215021_ENST00000535923_PHB2	TGTTGT	1
			2		ENSG00000215021_ENST00000399433_PHB2	GTTTTT	1
			2		ENSG00000215021_ENST00000399433_PHB2	TTTTTG	1
			3		ENSG00000215021_ENST00000399433_PHB2	TGTTGT	1
			2		ENSG00000215021_ENST00000399433_PHB2	TGTTGT	1
			3		ENSG00000214160_ENST00000423996_ALG3	CTTTTT	2
			3		ENSG00000214160_ENST00000423996_ALG3	TTGTCT	1
			2		ENSG00000214160_ENST00000423996_ALG3	TTGTGT	1
					ENSG00000214160_ENST00000411922_ALG3	CTTTTT	2
					ENSG00000214160_ENST00000411922_ALG3	TTGTTG	1
					ENSG00000214113_ENST00000500576_LYRM4	TTGTCT	1
					ENSG00000214113_ENST00000500576_LYRM4	TTGTGT	1
					ENSG00000214113_ENST00000480566_LYRM4	TTGTCT	2
					ENSG00000214113_ENST00000480566_LYRM4	TTGTTG	1
					ENSG00000214113_ENST00000480566_LYRM4	TGTCTG	1
					ENSG00000214113_ENST00000468929_LYRM4	TGTTTT	1
					ENSG00000214113_ENST00000468929_LYRM4	TTGTGT	1
					ENSG00000214113_ENST00000468929_LYRM4	CTTTTT	1
					ENSG00000214113_ENST00000464010_LYRM4	TGTTTT	1
					ENSG00000214113_ENST00000464010_LYRM4	TTGTGT	1
					ENSG00000214113_ENST00000464010_LYRM4	CTTTTT	1
					ENSG00000214113_ENST00000463032_LYRM4	TGTTTT	1
					ENSG00000214113_ENST00000463032_LYRM4	TTGTGT	1
					ENSG00000214113_ENST00000463032_LYRM4	CTTTTT	1
					ENSG00000214113_ENST00000330636_LYRM4	TTTTTG	5
					ENSG00000214113_ENST00000330636_LYRM4	TGTTTT	3
					ENSG00000214113_ENST00000330636_LYRM4	GTTTTG	3
					ENSG00000214113_ENST00000330636_LYRM4	GTTTTT	3
					ENSG00000214113_ENST00000330636_LYRM4	TGTTGT	3
					ENSG00000214113_ENST00000330636_LYRM4	TGTCTG	3
					ENSG00000214113_ENST00000330636_LYRM4	TTGTGT	3
					ENSG00000214113_ENST00000330636_LYRM4	CTTTTT	3
					ENSG00000214113_ENST00000330636_LYRM4	TGTTGT	3
					ENSG00000214113_ENST00000330636_LYRM4	TTGTCT	2
					ENSG00000214063_ENST00000409531_TSPAN4	CTTTTT	1
					ENSG00000214063_ENST00000397408_TSPAN4	CTTTTT	1
					ENSG00000214063_ENST00000397406_TSPAN4	CTTTTT	1
					ENSG00000214063_ENST00000397404_TSPAN4	CTTTTT	1
					ENSG00000214063_ENST00000397397_TSPAN4	CTTTTT	1
					ENSG00000214063_ENST00000397396_TSPAN4	CTTTTT	1
					ENSG00000213901_ENST00000414999_SLC23A3	GTCTGT	1
					ENSG00000213901_ENST00000414999_SLC23A3	GTCTGT	1
					ENSG00000213901_ENST00000414999_SLC23A3	TGTCTG	1
					ENSG00000213901_ENST00000295738_SLC23A3	GTCTGT	1
					ENSG00000213901_ENST00000295738_SLC23A3	GTCTGT	1
					ENSG00000213901_ENST00000295738_SLC23A3	TTGTCT	1
					ENSG00000213741_ENST00000396020_RPS29	TTTTTG	9
					ENSG00000213741_ENST00000396020_RPS29	TGTTTT	5
					ENSG00000213741_ENST00000396020_RPS29	GTTTTT	4
					ENSG00000213741_ENST00000396020_RPS29	CTTTTT	4
					ENSG00000213741_ENST00000396020_RPS29	TGTTGT	3
					ENSG00000213741_ENST00000396020_RPS29	TGTTGT	3
					ENSG00000213741_ENST00000396020_RPS29	GTTTTG	2
					ENSG00000213741_ENST00000396020_RPS29	TGTCTG	2
					ENSG00000213741_ENST00000396020_RPS29	TTGTGT	2
					ENSG00000213741_ENST00000396020_RPS29	TTGTTG	1
					ENSG00000213741_ENST00000396020_RPS29	GTCTGT	1
					ENSG00000213741_ENST00000396020_RPS29	GTCTGT	1
					ENSG00000213741_ENST00000396020_RPS29	TTGTCT	1
					ENSG00000213639_ENST00000418910_PPP1CB	TGTTTT	1
					ENSG00000213639_ENST00000395366_PPP1CB	TGTTTT	10
					ENSG00000213639_ENST00000395366_PPP1CB	CTTTTT	10
					ENSG00000213639_ENST00000395366_PPP1CB	TTTTTG	6
					ENSG00000213639_ENST00000395366_PPP1CB	GTTTTT	3
					ENSG00000213639_ENST00000395366_PPP1CB	TTGTCT	3
					ENSG00000213639_ENST00000395366_PPP1CB	GTTTTG	2
					ENSG00000213639_ENST00000395366_PPP1CB	TGTTGT	2
					ENSG00000213639_ENST00000395366_PPP1CB	TGTTGT	2
					ENSG00000213639_ENST00000395366_PPP1CB	TTGTTG	1
					ENSG00000213639_ENST00000395366_PPP1CB	TGTCTG	1
					ENSG00000213639_ENST00000358506_PPP1CB	TGTTTT	10
					ENSG00000213639_ENST00000358506_PPP1CB	CTTTTT	10
					ENSG00000213639_ENST00000358506_PPP1CB	TTTTTG	6
					ENSG00000213639_ENST00000358506_PPP1CB	GTTTTT	3
					ENSG00000213639_ENST00000358506_PPP1CB	TTGTCT	3
					ENSG00000213639_ENST00000358506_PPP1CB	GTTTTG	2
					ENSG00000213639_ENST00000358506_PPP1CB	TGTTGT	2
					ENSG00000213639_ENST00000358506_PPP1CB	TGTTGT	2
					ENSG00000213639_ENST00000358506_PPP1CB	TTGTTG	1
					ENSG00000213639_ENST00000358506_PPP1CB	TGTCTG	1
					ENSG00000213639_ENST00000296122_PPP1CB	CTTTTT	8
					ENSG00000213639_ENST00000296122_PPP1CB	TGTTTT	5
					ENSG00000213639_ENST00000296122_PPP1CB	TTTTTG	4
					ENSG00000213639_ENST00000296122_PPP1CB	GTTTTG	2
					ENSG00000213639_ENST00000296122_PPP1CB	GTTTTT	2
					ENSG00000213639_ENST00000296122_PPP1CB	TGTTGT	2
					ENSG00000213639_ENST00000296122_PPP1CB	TTGTCT	2
					ENSG00000213639_ENST00000296122_PPP1CB	TGTTGT	2
					ENSG00000213639_ENST00000296122_PPP1CB	TTGTTG	1
					ENSG00000213639_ENST00000296122_PPP1CB	TGTCTG	1
					ENSG00000213585_ENST00000395047_VDAC1	TGTTGT	3
					ENSG00000213585_ENST00000395047_VDAC1	TGTTGT	3
					ENSG00000213585_ENST00000395047_VDAC1	TGTTTT	2
					ENSG00000213585_ENST00000395047_VDAC1	GTTTTT	2
					ENSG00000213585_ENST00000395047_VDAC1	TGTCTG	2
					ENSG00000213585_ENST00000395047_VDAC1	CTTTTT	2
					ENSG00000213585_ENST00000395047_VDAC1	TTTTTG	1
					ENSG00000213585_ENST00000395047_VDAC1	TTGTTG	1
					ENSG00000213585_ENST00000395047_VDAC1	GTCTGT	1
					ENSG00000213585_ENST00000395047_VDAC1	GTCTGT	1
					ENSG00000213585_ENST00000395047_VDAC1	TTGTGT	1
					ENSG00000213585_ENST00000395044_VDAC1	TGTTGT	3
					ENSG00000213585_ENST00000395044_VDAC1	TGTTGT	3
					ENSG00000213585_ENST00000395044_VDAC1	TGTTTT	2
					ENSG00000213585_ENST00000395044_VDAC1	GTTTTT	2
					ENSG00000213585_ENST00000395044_VDAC1	TGTCTG	2
					ENSG00000213585_ENST00000395044_VDAC1	CTTTTT	2
					ENSG00000213585_ENST00000395044_VDAC1	TTTTTG	1
					ENSG00000213585_ENST00000395044_VDAC1	TTGTTG	1
					ENSG00000213585_ENST00000395044_VDAC1	GTCTGT	1
					ENSG00000213585_ENST00000395044_VDAC1	GTCTGT	1
					ENSG00000213585_ENST00000395044_VDAC1	TTGTGT	1
					ENSG00000213585_ENST00000265333_VDAC1	TGTTGT	3
					ENSG00000213585_ENST00000265333_VDAC1	TGTTGT	3
					ENSG00000213585_ENST00000265333_VDAC1	TGTTTT	2
					ENSG00000213585_ENST00000265333_VDAC1	GTTTTT	2
					ENSG00000213585_ENST00000265333_VDAC1	TGTCTG	2
					ENSG00000213585_ENST00000265333_VDAC1	CTTTTT	2
					ENSG00000213585_ENST00000265333_VDAC1	TTTTTG	1
					ENSG00000213585_ENST00000265333_VDAC1	TTGTTG	1
					ENSG00000213585_ENST00000265333_VDAC1	GTCTGT	1
					ENSG00000213585_ENST00000265333_VDAC1	GTCTGT	1
					ENSG00000213585_ENST00000265333_VDAC1	TTGTGT	1
					ENSG00000213420_ENST00000292377_GPC2	GTTTTT	1
					ENSG00000206511_ENST00000383638_GABBR1	TGTTTT	2
					ENSG00000206511_ENST00000383638_GABBR1	TTGTGT	2
					ENSG00000206511_ENST00000383638_GABBR1	GTTTTG	1
					ENSG00000206511_ENST00000383638_GABBR1	GTTTTT	1
					ENSG00000206511_ENST00000383638_GABBR1	TTTTTG	1
					ENSG00000206511_ENST00000383638_GABBR1	TTGTCT	1
					ENSG00000206511_ENST00000383638_GABBR1	CTTTTT	1
					ENSG00000206511_ENST00000383637_GABBR1	TGTTTT	2
					ENSG00000206511_ENST00000383637_GABBR1	TTGTGT	2
					ENSG00000206511_ENST00000383637_GABBR1	GTTTTG	1
					ENSG00000206511_ENST00000383637_GABBR1	GTTTTT	1
					ENSG00000206511_ENST00000383637_GABBR1	TTTTTG	1
					ENSG00000206511_ENST00000383637_GABBR1	TTGTCT	1
					ENSG00000206511_ENST00000383637_GABBR1	CTTTTT	1
					ENSG00000206511_ENST00000383636_GABBR1	TGTTTT	2
					ENSG00000206511_ENST00000383636_GABBR1	TTGTGT	2
					ENSG00000206511_ENST00000383636_GABBR1	GTTTTG	1
					ENSG00000206511_ENST00000383636_GABBR1	GTTTTT	1
					ENSG00000206511_ENST00000383636_GABBR1	TTTTTG	1
					ENSG00000206511_ENST00000383636_GABBR1	TTGTCT	1
					ENSG00000206511_ENST00000383636_GABBR1	CTTTTT	1
					ENSG00000206509_ENST00000550932_HLA-F	TTGTGT	1
					ENSG00000206509_ENST00000550932_HLA-F	CTTTTT	1
					ENSG00000206509_ENST00000433515_HLA-F	TTGTGT	1
					ENSG00000206509_ENST00000433515_HLA-F	CTTTTT	1
					ENSG00000206509_ENST00000383626_HLA-F	TTGTGT	1
					ENSG00000206509_ENST00000383626_HLA-F	CTTTTT	1
					ENSG00000206509_ENST00000359076_HLA-F	TTGTGT	1
					ENSG00000206509_ENST00000359076_HLA-F	CTTTTT	1
					ENSG00000206478_ENST00000400509_IER3	GTCTGT	1
					ENSG00000206478_ENST00000400509_IER3	GTCTGT	1
					ENSG00000206478_ENST00000400509_IER3	TGTCTG	1
					ENSG00000206478_ENST00000383560_IER3	GTCTGT	1
					ENSG00000206478_ENST00000383560_IER3	GTCTGT	1
					ENSG00000206478_ENST00000383560_IER3	TGTCTG	1
					ENSG00000206466_ENST00000383542_GABBR1	TGTTTT	2
					ENSG00000206466_ENST00000383542_GABBR1	TTGTGT	2
					ENSG00000206466_ENST00000383542_GABBR1	GTTTTG	1
					ENSG00000206466_ENST00000383542_GABBR1	GTTTTT	1
					ENSG00000206466_ENST00000383542_GABBR1	TTTTTG	1
					ENSG00000206466_ENST00000383542_GABBR1	TTGTCT	1
					ENSG00000206466_ENST00000383542_GABBR1	CTTTTT	1
					ENSG00000206466_ENST00000383541_GABBR1	TGTTTT	2
					ENSG00000206466_ENST00000383541_GABBR1	TTGTGT	2
					ENSG00000206466_ENST00000383541_GABBR1	GTTTTG	1
					ENSG00000206466_ENST00000383541_GABBR1	GTTTTT	1
					ENSG00000206466_ENST00000383541_GABBR1	TTTTTG	1
					ENSG00000206466_ENST00000383541_GABBR1	TTGTCT	1
					ENSG00000206466_ENST00000383541_GABBR1	CTTTTT	1
					ENSG00000206466_ENST00000383537_GABBR1	TGTTTT	2
					ENSG00000206466_ENST00000383537_GABBR1	TTGTGT	2
					ENSG00000206466_ENST00000383537_GABBR1	GTTTTG	1
					ENSG00000206466_ENST00000383537_GABBR1	GTTTTT	1
					ENSG00000206466_ENST00000383537_GABBR1	TTTTTG	1
					ENSG00000206466_ENST00000383537_GABBR1	TTGTCT	1
					ENSG00000206466_ENST00000383537_GABBR1	CTTTTT	1
					ENSG00000206455_ENST00000400401_TCF19	GTTTTT	1
					ENSG00000206455_ENST00000400401_TCF19	GTCTGT	1
					ENSG00000206455_ENST00000400401_TCF19	GTCTGT	1
					ENSG00000206455_ENST00000383526_TCF19	GTTTTT	1
					ENSG00000206455_ENST00000383526_TCF19	GTCTGT	1
					ENSG00000206455_ENST00000383526_TCF19	GTCTGT	1
					ENSG00000206380_ENST00000550685_C6orf48	TTGTCT	1
					ENSG00000206380_ENST00000414536_C6orf48	TTGTCT	1
					ENSG00000206380_ENST00000400039_C6orf48	TTGTCT	1
					ENSG00000206380_ENST00000400038_C6orf48	TTGTCT	1
					ENSG00000206380_ENST00000400037_C6orf48	TTGTCT	1
					ENSG00000206380_ENST00000400035_C6orf48	TTGTCT	1
					ENSG00000206380_ENST00000400034_C6orf48	TTGTCT	1
					ENSG00000206380_ENST00000383385_C6orf48	TTGTCT	1
					ENSG00000206380_ENST00000383384_C6orf48	TTGTCT	1
					ENSG00000206380_ENST00000383383_C6orf48	TTGTCT	1
					ENSG00000206315_ENST00000383270_PBX2	CTTTTT	7
					ENSG00000206315_ENST00000383270_PBX2	TTGTTG	4
					ENSG00000206315_ENST00000383270_PBX2	TGTTGT	4
					ENSG00000206315_ENST00000383270_PBX2	TGTTGT	4
					ENSG00000206315_ENST00000383270_PBX2	TGTTTT	3
					ENSG00000206315_ENST00000383270_PBX2	GTTTTT	3
					ENSG00000206315_ENST00000383270_PBX2	TTTTTG	3
					ENSG00000206315_ENST00000383270_PBX2	GTCTGT	1
					ENSG00000206315_ENST00000383270_PBX2	GTCTGT	1
					ENSG00000206315_ENST00000383270_PBX2	TGTCTG	1
					ENSG00000206315_ENST00000383270_PBX2	TTGTCT	1
					ENSG00000206315_ENST00000383270_PBX2	TTGTGT	1
					ENSG00000206283_ENST00000482292_PFDN6	CTTTTT	1
					ENSG00000206075_ENST00000382771_SERPINB5	CTTTTT	2
					ENSG00000206075_ENST00000382771_SERPINB5	GTTTTT	1
					ENSG00000206075_ENST00000382771_SERPINB5	TTTTTG	1
					ENSG00000206075_ENST00000382771_SERPINB5	TTGTCT	1
					ENSG00000206075_ENST00000382771_SERPINB5	TTGTGT	1
					ENSG00000205572_ENST00000515588_SERF1B	TGTTTT	1
					ENSG00000205572_ENST00000515588_SERF1B	GTTTTT	1
					ENSG00000205572_ENST00000515588_SERF1B	TTTTTG	1
					ENSG00000205572_ENST00000515588_SERF1B	CTTTTT	1
					ENSG00000205572_ENST00000506542_SERF1B	TTTTTG	3
					ENSG00000205572_ENST00000506542_SERF1B	TGTTTT	1
					ENSG00000205572_ENST00000506542_SERF1B	GTTTTT	1
					ENSG00000205572_ENST00000506542_SERF1B	CTTTTT	1
					ENSG00000205572_ENST00000503931_SERF1B	GTTTTT	1
					ENSG00000205572_ENST00000503931_SERF1B	TTTTTG	1
					ENSG00000205572_ENST00000503931_SERF1B	TGTTGT	1
					ENSG00000205572_ENST00000503931_SERF1B	TTGTCT	1
					ENSG00000205572_ENST00000503931_SERF1B	TGTTGT	1
					ENSG00000205572_ENST00000380751_SERF1B	TGTTTT	1
					ENSG00000205572_ENST00000380750_SERF1B	TTTTTG	3
					ENSG00000205572_ENST00000380750_SERF1B	TGTTTT	1
					ENSG00000205572_ENST00000380750_SERF1B	GTTTTT	1
					ENSG00000205572_ENST00000380750_SERF1B	TGTCTG	1
					ENSG00000205572_ENST00000380750_SERF1B	CTTTTT	1
					ENSG00000205413_ENST00000620985_SAMD9	TGTTTT	2
					ENSG00000205413_ENST00000620985_SAMD9	TTTTTG	2
					ENSG00000205413_ENST00000620985_SAMD9	TTGTCT	2
					ENSG00000205413_ENST00000620985_SAMD9	GTTTTG	1
					ENSG00000205413_ENST00000620985_SAMD9	GTTTTT	1
					ENSG00000205413_ENST00000620985_SAMD9	TGTCTG	1
					ENSG00000205413_ENST00000620985_SAMD9	TTGTGT	1
					ENSG00000205413_ENST00000620985_SAMD9	CTTTTT	1
					ENSG00000205413_ENST00000379958_SAMD9	TGTTTT	2
					ENSG00000205413_ENST00000379958_SAMD9	TTTTTG	2
					ENSG00000205413_ENST00000379958_SAMD9	TTGTCT	2
					ENSG00000205413_ENST00000379958_SAMD9	GTTTTG	1
					ENSG00000205413_ENST00000379958_SAMD9	GTTTTT	1
					ENSG00000205413_ENST00000379958_SAMD9	TGTCTG	1
					ENSG00000205413_ENST00000379958_SAMD9	TTGTGT	1
					ENSG00000205413_ENST00000379958_SAMD9	CTTTTT	1
					ENSG00000205352_ENST00000551003_PRR13	TTTTTG	2
					ENSG00000205352_ENST00000551003_PRR13	TTGTTG	2
					ENSG00000205352_ENST00000551003_PRR13	GTTTTG	1
					ENSG00000205352_ENST00000551003_PRR13	TGTTGT	1
					ENSG00000205352_ENST00000551003_PRR13	CTTTTT	1
					ENSG00000205352_ENST00000551003_PRR13	TGTTGT	1
					ENSG00000205352_ENST00000549740_PRR13	TTGTGT	1
					ENSG00000205352_ENST00000549740_PRR13	CTTTTT	1
					ENSG00000205352_ENST00000549581_PRR13	TTTTTG	2
					ENSG00000205352_ENST00000549581_PRR13	TTGTTG	2
					ENSG00000205352_ENST00000549581_PRR13	TGTTGT	1
					ENSG00000205352_ENST00000549581_PRR13	CTTTTT	1
					ENSG00000205352_ENST00000549581_PRR13	TGTTGT	1
					ENSG00000205352_ENST00000549135_PRR13	TTTTTG	1
					ENSG00000205352_ENST00000549135_PRR13	TTGTTG	1
					ENSG00000205352_ENST00000549135_PRR13	TGTTGT	1
					ENSG00000205352_ENST00000549135_PRR13	TGTTGT	1
					ENSG00000205352_ENST00000549068_PRR13	TTTTTG	2
					ENSG00000205352_ENST00000549068_PRR13	TTGTTG	1
					ENSG00000205352_ENST00000549068_PRR13	TGTTGT	1
					ENSG00000205352_ENST00000549068_PRR13	CTTTTT	1
					ENSG00000205352_ENST00000549068_PRR13	TGTTGT	1
					ENSG00000205352_ENST00000547368_PRR13	TGTTGT	1
					ENSG00000205352_ENST00000547368_PRR13	TGTTGT	1
					ENSG00000205352_ENST00000546581_PRR13	TTTTTG	2
					ENSG00000205352_ENST00000546581_PRR13	TTGTTG	2
					ENSG00000205352_ENST00000546581_PRR13	GTTTTG	1
					ENSG00000205352_ENST00000546581_PRR13	TGTTGT	1
					ENSG00000205352_ENST00000546581_PRR13	CTTTTT	1
					ENSG00000205352_ENST00000546581_PRR13	TGTTGT	1
					ENSG00000205352_ENST00000429243_PRR13	TTTTTG	2
					ENSG00000205352_ENST00000429243_PRR13	TTGTTG	2
					ENSG00000205352_ENST00000429243_PRR13	GTTTTG	1
					ENSG00000205352_ENST00000429243_PRR13	TGTTGT	1
					ENSG00000205352_ENST00000429243_PRR13	CTTTTT	1
					ENSG00000205352_ENST00000429243_PRR13	TGTTGT	1
					ENSG00000205352_ENST00000379786_PRR13	TTTTTG	2
					ENSG00000205352_ENST00000379786_PRR13	TTGTTG	2
					ENSG00000205352_ENST00000379786_PRR13	GTTTTG	1
					ENSG00000205352_ENST00000379786_PRR13	TGTTGT	1
					ENSG00000205352_ENST00000379786_PRR13	CTTTTT	1
					ENSG00000205352_ENST00000379786_PRR13	TGTTGT	1
					ENSG00000204843_ENST00000628224_DCTN1	TTGTTG	1
					ENSG00000204843_ENST00000628224_DCTN1	TGTTGT	1
					ENSG00000204843_ENST00000628224_DCTN1	TGTTGT	1
					ENSG00000204843_ENST00000434055_DCTN1	GTTTTG	1
					ENSG00000204843_ENST00000434055_DCTN1	TTGTTG	1
					ENSG00000204843_ENST00000434055_DCTN1	TGTTGT	1
					ENSG00000204843_ENST00000434055_DCTN1	GTCTGT	1
					ENSG00000204843_ENST00000434055_DCTN1	GTCTGT	1
					ENSG00000204843_ENST00000434055_DCTN1	TGTTGT	1
					ENSG00000204843_ENST00000409868_DCTN1	TTGTTG	1
					ENSG00000204843_ENST00000409868_DCTN1	TGTTGT	1
					ENSG00000204843_ENST00000409868_DCTN1	TGTTGT	1
					ENSG00000204843_ENST00000409438_DCTN1	TTGTTG	1
					ENSG00000204843_ENST00000409438_DCTN1	TGTTGT	1
					ENSG00000204843_ENST00000409438_DCTN1	TGTTGT	1
					ENSG00000204843_ENST00000409240_DCTN1	TTGTTG	1
					ENSG00000204843_ENST00000409240_DCTN1	TGTTGT	1
					ENSG00000204843_ENST00000409240_DCTN1	TGTTGT	1
					ENSG00000204843_ENST00000394003_DCTN1	TTGTTG	1
					ENSG00000204843_ENST00000394003_DCTN1	TGTTGT	1
					ENSG00000204843_ENST00000394003_DCTN1	TGTTGT	1
					ENSG00000204843_ENST00000361874_DCTN1	TTGTTG	1
					ENSG00000204843_ENST00000361874_DCTN1	TGTTGT	1
					ENSG00000204843_ENST00000361874_DCTN1	TGTTGT	1
					ENSG00000204681_ENST00000491829_GABBR1	TGTTTT	2
					ENSG00000204681_ENST00000491829_GABBR1	GTTTTT	2
					ENSG00000204681_ENST00000491829_GABBR1	TTTTTG	2
					ENSG00000204681_ENST00000491829_GABBR1	TGTTGT	2
					ENSG00000204681_ENST00000491829_GABBR1	TTGTCT	2
					ENSG00000204681_ENST00000491829_GABBR1	TTGTGT	2
					ENSG00000204681_ENST00000491829_GABBR1	TGTTGT	2
					ENSG00000204681_ENST00000491829_GABBR1	GTTTTG	1
					ENSG00000204681_ENST00000491829_GABBR1	TTGTTG	1
					ENSG00000204681_ENST00000491829_GABBR1	GTCTGT	1
					ENSG00000204681_ENST00000491829_GABBR1	GTCTGT	1
					ENSG00000204681_ENST00000491829_GABBR1	TGTCTG	1
					ENSG00000204681_ENST00000491829_GABBR1	CTTTTT	1
					ENSG00000204681_ENST00000472823_GABBR1	TGTTTT	2
					ENSG00000204681_ENST00000472823_GABBR1	GTTTTT	2
					ENSG00000204681_ENST00000472823_GABBR1	TTTTTG	2
					ENSG00000204681_ENST00000472823_GABBR1	TTGTGT	2
					ENSG00000204681_ENST00000472823_GABBR1	GTTTTG	1
					ENSG00000204681_ENST00000472823_GABBR1	TTGTTG	1
					ENSG00000204681_ENST00000472823_GABBR1	TGTTGT	1
					ENSG00000204681_ENST00000472823_GABBR1	TTGTCT	1
					ENSG00000204681_ENST00000472823_GABBR1	CTTTTT	1
					ENSG00000204681_ENST00000472823_GABBR1	TGTTGT	1
					ENSG00000204681_ENST00000377034_GABBR1	TGTTTT	2
					ENSG00000204681_ENST00000377034_GABBR1	TTGTGT	2
					ENSG00000204681_ENST00000377034_GABBR1	GTTTTG	1
					ENSG00000204681_ENST00000377034_GABBR1	GTTTTT	1
					ENSG00000204681_ENST00000377034_GABBR1	TTTTTG	1
					ENSG00000204681_ENST00000377034_GABBR1	TTGTCT	1
					ENSG00000204681_ENST00000377034_GABBR1	CTTTTT	1
					ENSG00000204681_ENST00000377016_GABBR1	TGTTTT	2
					ENSG00000204681_ENST00000377016_GABBR1	TTGTGT	2
					ENSG00000204681_ENST00000377016_GABBR1	GTTTTG	1
					ENSG00000204681_ENST00000377016_GABBR1	GTTTTT	1
					ENSG00000204681_ENST00000377016_GABBR1	TTTTTG	1
					ENSG00000204681_ENST00000377016_GABBR1	TTGTCT	1
					ENSG00000204681_ENST00000377016_GABBR1	CTTTTT	1
					ENSG00000204681_ENST00000377012_GABBR1	TGTTTT	2
					ENSG00000204681_ENST00000377012_GABBR1	TTGTGT	2
					ENSG00000204681_ENST00000377012_GABBR1	GTTTTG	1
					ENSG00000204681_ENST00000377012_GABBR1	GTTTTT	1
					ENSG00000204681_ENST00000377012_GABBR1	TTTTTG	1
					ENSG00000204681_ENST00000377012_GABBR1	TTGTCT	1
					ENSG00000204681_ENST00000377012_GABBR1	CTTTTT	1
					ENSG00000204642_ENST00000475996_HLA-F	TTTTTG	1
					ENSG00000204642_ENST00000465459_HLA-F	TGTTGT	1
					ENSG00000204642_ENST00000465459_HLA-F	TTGTGT	1
					ENSG00000204642_ENST00000465459_HLA-F	TGTTGT	1
					ENSG00000204642_ENST00000434407_HLA-F	TTGTGT	1
					ENSG00000204642_ENST00000434407_HLA-F	CTTTTT	1
					ENSG00000204642_ENST00000376861_HLA-F	TTGTGT	1
					ENSG00000204642_ENST00000376861_HLA-F	CTTTTT	1
					ENSG00000204642_ENST00000334668_HLA-F	TTGTGT	1
					ENSG00000204642_ENST00000334668_HLA-F	CTTTTT	1
					ENSG00000204611_ENST00000600228_ZNF616	GTTTTT	3
					ENSG00000204611_ENST00000600228_ZNF616	TTTTTG	2
					ENSG00000204611_ENST00000600228_ZNF616	TGTTTT	1
					ENSG00000204611_ENST00000330123_ZNF616	TGTTTT	1
					ENSG00000204397_ENST00000375706_CARD16	GTCTGT	1
					ENSG00000204397_ENST00000375706_CARD16	GTCTGT	1
					ENSG00000204397_ENST00000375706_CARD16	TGTCTG	1
					ENSG00000204397_ENST00000375706_CARD16	TTGTCT	1
					ENSG00000204397_ENST00000375704_CARD16	GTTTTG	1
					ENSG00000204397_ENST00000375704_CARD16	CTTTTT	1
					ENSG00000204387_ENST00000614363_C6orf48	TTGTCT	1
					ENSG00000204387_ENST00000395789_C6orf48	TTGTCT	1
					ENSG00000204387_ENST00000395788_C6orf48	TTGTCT	1
					ENSG00000204387_ENST00000375642_C6orf48	TTGTCT	1
					ENSG00000204387_ENST00000375641_C6orf48	TTGTCT	1
					ENSG00000204387_ENST00000375640_C6orf48	TTGTCT	1
					ENSG00000204387_ENST00000375639_C6orf48	TTGTCT	1
					ENSG00000204387_ENST00000375638_C6orf48	TTGTCT	1
					ENSG00000204387_ENST00000375635_C6orf48	TTGTCT	1
					ENSG00000204387_ENST00000375633_C6orf48	TTGTCT	1
					ENSG00000204379_ENST00000375602_XAGE1A	GTTTTG	1
					ENSG00000204379_ENST00000375600_XAGE1A	GTTTTG	1
					ENSG00000204304_ENST00000375050_PBX2	CTTTTT	7
					ENSG00000204304_ENST00000375050_PBX2	TTGTTG	4
					ENSG00000204304_ENST00000375050_PBX2	TGTTTT	3
					ENSG00000204304_ENST00000375050_PBX2	GTTTTT	3
					ENSG00000204304_ENST00000375050_PBX2	TTTTTG	3
					ENSG00000204304_ENST00000375050_PBX2	TGTTGT	3
					ENSG00000204304_ENST00000375050_PBX2	TGTTGT	3
					ENSG00000204304_ENST00000375050_PBX2	GTCTGT	1
					ENSG00000204304_ENST00000375050_PBX2	GTCTGT	1
					ENSG00000204304_ENST00000375050_PBX2	TGTCTG	1
					ENSG00000204304_ENST00000375050_PBX2	TTGTCT	1
					ENSG00000204304_ENST00000375050_PBX2	TTGTGT	1
					ENSG00000204262_ENST00000618828_COL5A2	TGTTTT	2
					ENSG00000204262_ENST00000618828_COL5A2	GTTTTG	2
					ENSG00000204262_ENST00000618828_COL5A2	TTTTTG	2
					ENSG00000204262_ENST00000618828_COL5A2	TTGTGT	2
					ENSG00000204262_ENST00000618828_COL5A2	GTTTTT	1
					ENSG00000204262_ENST00000618828_COL5A2	TTGTTG	1
					ENSG00000204262_ENST00000618828_COL5A2	CTTTTT	1
					ENSG00000204262_ENST00000374866_COL5A2	TGTTTT	2
					ENSG00000204262_ENST00000374866_COL5A2	GTTTTG	2
					ENSG00000204262_ENST00000374866_COL5A2	TTTTTG	2
					ENSG00000204262_ENST00000374866_COL5A2	TTGTGT	2
					ENSG00000204262_ENST00000374866_COL5A2	GTTTTT	1
					ENSG00000204262_ENST00000374866_COL5A2	TTGTTG	1
					ENSG00000204262_ENST00000374866_COL5A2	CTTTTT	1
					ENSG00000204256_ENST00000495733_BRD2	TGTTGT	1
					ENSG00000204256_ENST00000495733_BRD2	TGTCTG	1
					ENSG00000204256_ENST00000495733_BRD2	TGTTGT	1
					ENSG00000204256_ENST00000482914_BRD2	TGTTTT	3
					ENSG00000204256_ENST00000482914_BRD2	GTTTTG	2
					ENSG00000204256_ENST00000482914_BRD2	TTGTCT	2
					ENSG00000204256_ENST00000482914_BRD2	CTTTTT	2
					ENSG00000204256_ENST00000482914_BRD2	GTTTTT	1
					ENSG00000204256_ENST00000482914_BRD2	TTGTTG	1
					ENSG00000204256_ENST00000482914_BRD2	TGTTGT	1
					ENSG00000204256_ENST00000482914_BRD2	TGTTGT	1
					ENSG00000204256_ENST00000481259_BRD2	TGTTGT	1
					ENSG00000204256_ENST00000481259_BRD2	TGTTGT	1
					ENSG00000204256_ENST00000449085_BRD2	TGTTTT	3
					ENSG00000204256_ENST00000449085_BRD2	GTTTTG	2
					ENSG00000204256_ENST00000449085_BRD2	TTGTCT	2
					ENSG00000204256_ENST00000449085_BRD2	CTTTTT	2
					ENSG00000204256_ENST00000449085_BRD2	GTTTTT	1
					ENSG00000204256_ENST00000449085_BRD2	TTGTTG	1
					ENSG00000204256_ENST00000449025_BRD2	TGTTTT	3
					ENSG00000204256_ENST00000449025_BRD2	GTTTTG	2
					ENSG00000204256_ENST00000449025_BRD2	TTGTCT	2
					ENSG00000204256_ENST00000449025_BRD2	CTTTTT	2
					ENSG00000204256_ENST00000449025_BRD2	GTTTTT	1
					ENSG00000204256_ENST00000449025_BRD2	TTGTTG	1
					ENSG00000204256_ENST00000395287_BRD2	TGTTTT	3
					ENSG00000204256_ENST00000395287_BRD2	GTTTTG	2
					ENSG00000204256_ENST00000395287_BRD2	TTGTCT	2
					ENSG00000204256_ENST00000395287_BRD2	CTTTTT	2
					ENSG00000204256_ENST00000395287_BRD2	GTTTTT	1
					ENSG00000204256_ENST00000395287_BRD2	TTGTTG	1
					ENSG00000204256_ENST00000374831_BRD2	TGTTTT	3
					ENSG00000204256_ENST00000374831_BRD2	GTTTTG	2
					ENSG00000204256_ENST00000374831_BRD2	TTGTCT	2
					ENSG00000204256_ENST00000374831_BRD2	CTTTTT	2
					ENSG00000204256_ENST00000374831_BRD2	GTTTTT	1
					ENSG00000204256_ENST00000374831_BRD2	TTGTTG	1
					ENSG00000204256_ENST00000374825_BRD2	TGTTTT	3
					ENSG00000204256_ENST00000374825_BRD2	GTTTTG	2
					ENSG00000204256_ENST00000374825_BRD2	TTGTCT	2
					ENSG00000204256_ENST00000374825_BRD2	CTTTTT	2
					ENSG00000204256_ENST00000374825_BRD2	GTTTTT	1
					ENSG00000204256_ENST00000374825_BRD2	TTGTTG	1
					ENSG00000204220_ENST00000463584_PFDN6	CTTTTT	1
					ENSG00000204217_ENST00000374580_BMPR2	TGTTTT	10
					ENSG00000204217_ENST00000374580_BMPR2	CTTTTT	10
					ENSG00000204217_ENST00000374580_BMPR2	GTTTTT	8
					ENSG00000204217_ENST00000374580_BMPR2	TTTTTG	7
					ENSG00000204217_ENST00000374580_BMPR2	GTTTTG	6
					ENSG00000204217_ENST00000374580_BMPR2	TGTCTG	6
					ENSG00000204217_ENST00000374580_BMPR2	TTGTTG	5
					ENSG00000204217_ENST00000374580_BMPR2	TTGTGT	5
					ENSG00000204217_ENST00000374580_BMPR2	TTGTCT	3
					ENSG00000204217_ENST00000374580_BMPR2	GTCTGT	2
					ENSG00000204217_ENST00000374580_BMPR2	GTCTGT	2
					ENSG00000204217_ENST00000374580_BMPR2	TGTTGT	1
					ENSG00000204217_ENST00000374580_BMPR2	TGTTGT	1
					ENSG00000204217_ENST00000374574_BMPR2	TGTTTT	10
					ENSG00000204217_ENST00000374574_BMPR2	CTTTTT	10
					ENSG00000204217_ENST00000374574_BMPR2	GTTTTT	8
					ENSG00000204217_ENST00000374574_BMPR2	TTTTTG	7
					ENSG00000204217_ENST00000374574_BMPR2	TGTCTG	7
					ENSG00000204217_ENST00000374574_BMPR2	GTTTTG	6
					ENSG00000204217_ENST00000374574_BMPR2	TTGTTG	5
					ENSG00000204217_ENST00000374574_BMPR2	TTGTGT	5
					ENSG00000204217_ENST00000374574_BMPR2	GTCTGT	3
					ENSG00000204217_ENST00000374574_BMPR2	GTCTGT	3
					ENSG00000204217_ENST00000374574_BMPR2	TTGTCT	3
					ENSG00000204217_ENST00000374574_BMPR2	TGTTGT	1
					ENSG00000204217_ENST00000374574_BMPR2	TGTTGT	1
					ENSG00000204116_ENST00000498407_CHIC1	TGTTTT	1
					ENSG00000204116_ENST00000498318_CHIC1	TGTTTT	4
					ENSG00000204116_ENST00000498318_CHIC1	GTTTTG	4
					ENSG00000204116_ENST00000498318_CHIC1	TTGTCT	4
					ENSG00000204116_ENST00000498318_CHIC1	CTTTTT	3
					ENSG00000204116_ENST00000498318_CHIC1	TTTTTG	2
					ENSG00000204116_ENST00000498318_CHIC1	TTGTGT	2
					ENSG00000204116_ENST00000498318_CHIC1	GTTTTT	1
					ENSG00000204116_ENST00000498318_CHIC1	TTGTTG	1
					ENSG00000204116_ENST00000498318_CHIC1	TGTTGT	1
					ENSG00000204116_ENST00000498318_CHIC1	TGTTGT	1
					ENSG00000204116_ENST00000373504_CHIC1	TGTTTT	17
					ENSG00000204116_ENST00000373504_CHIC1	CTTTTT	12
					ENSG00000204116_ENST00000373504_CHIC1	TTTTTG	8
					ENSG00000204116_ENST00000373504_CHIC1	GTTTTG	6
					ENSG00000204116_ENST00000373504_CHIC1	GTTTTT	6
					ENSG00000204116_ENST00000373504_CHIC1	TTGTCT	4
					ENSG00000204116_ENST00000373504_CHIC1	TTGTGT	3
					ENSG00000204116_ENST00000373504_CHIC1	GTCTGT	2
					ENSG00000204116_ENST00000373504_CHIC1	GTCTGT	2
					ENSG00000204116_ENST00000373504_CHIC1	TTGTTG	1
					ENSG00000204116_ENST00000373504_CHIC1	TGTTGT	1
					ENSG00000204116_ENST00000373504_CHIC1	TGTCTG	1
					ENSG00000204116_ENST00000373504_CHIC1	TGTTGT	1
					ENSG00000204116_ENST00000373502_CHIC1	TGTTTT	9
					ENSG00000204116_ENST00000373502_CHIC1	CTTTTT	6
					ENSG00000204116_ENST00000373502_CHIC1	GTTTTG	4
					ENSG00000204116_ENST00000373502_CHIC1	TTGTCT	4
					ENSG00000204116_ENST00000373502_CHIC1	GTTTTT	3
					ENSG00000204116_ENST00000373502_CHIC1	TTTTTG	3
					ENSG00000204116_ENST00000373502_CHIC1	TTGTGT	2
					ENSG00000204116_ENST00000373502_CHIC1	TTGTTG	1
					ENSG00000204116_ENST00000373502_CHIC1	TGTTGT	1
					ENSG00000204116_ENST00000373502_CHIC1	TGTTGT	1
					ENSG00000203943_ENST00000454967_SAMD13	TGTTTT	1
					ENSG00000203943_ENST00000454967_SAMD13	GTTTTG	1
					ENSG00000203943_ENST00000454967_SAMD13	TTTTTG	1
					ENSG00000203943_ENST00000454967_SAMD13	CTTTTT	1
					ENSG00000203943_ENST00000370673_SAMD13	TTGTGT	2
					ENSG00000203943_ENST00000370673_SAMD13	TGTTTT	1
					ENSG00000203943_ENST00000370673_SAMD13	GTTTTT	1
					ENSG00000203943_ENST00000370673_SAMD13	TTGTTG	1
					ENSG00000203943_ENST00000370673_SAMD13	CTTTTT	1
					ENSG00000203943_ENST00000370668_SAMD13	TTGTGT	2
					ENSG00000203943_ENST00000370668_SAMD13	TGTTTT	1
					ENSG00000203943_ENST00000370668_SAMD13	GTTTTT	1
					ENSG00000203943_ENST00000370668_SAMD13	TTGTTG	1
					ENSG00000203943_ENST00000370668_SAMD13	CTTTTT	1
					ENSG00000203867_ENST00000369519_RBM20	GTTTTT	8
					ENSG00000203867_ENST00000369519_RBM20	TGTTTT	6
					ENSG00000203867_ENST00000369519_RBM20	TTGTGT	3
					ENSG00000203867_ENST00000369519_RBM20	GTTTTG	2
					ENSG00000203867_ENST00000369519_RBM20	TTTTTG	2
					ENSG00000203867_ENST00000369519_RBM20	TTGTTG	2
					ENSG00000203867_ENST00000369519_RBM20	TGTTGT	2
					ENSG00000203867_ENST00000369519_RBM20	TGTCTG	2
					ENSG00000203867_ENST00000369519_RBM20	TTGTCT	2
					ENSG00000203867_ENST00000369519_RBM20	CTTTTT	2
					ENSG00000203867_ENST00000369519_RBM20	TGTTGT	2
					ENSG00000203867_ENST00000369519_RBM20	GTCTGT	1
					ENSG00000203867_ENST00000369519_RBM20	GTCTGT	1
[truncated: 19,579 more rows]
