# Supplementary material for: RNA-binding protein CELF1 promotes tumor growth and alters gene expression in oral squamous cell carcinoma
Source: Oncotarget. 2015 Oct 20;6(41):43620–34. doi: 10.18632/oncotarget.6204 (PMC4791255; doi:10.18632/oncotarget.6204)
Supplement: Supplementary file 4 [file oncotarget-06-43620-s004.xlsx]

## Sheet: Supplemental Table 3
Supplemental Table 3 RNA-seq Biological Enrichment related to Figure 1
GOID	Ontology Source	GOTerm	Nr. Genes	% Associated Genes	Term PValue	Associated Genes Found
GO:0048514	GO_BiologicalProcess	blood vessel morphogenesis	34	6.65362	3.60018e-06	[ADAM8, ANGPTL4, ANXA2, BAI2, EDN1, EFNA1, EFNB2, EPHB2, ESM1, FBXW7, FGF13, FOXF1, HDAC9, IL1A, IL1B, IL8, ITGB1, KLF4, KRT7, MAP3K7, MYLK, NELL2, NR4A1, NRCAM, PGF, PTPRB, ROBO4, RTN4, SMAD7, TGFA, TGFBI, THBS1, THBS4, VASH2]
GO:0001525	GO_BiologicalProcess	angiogenesis	30	7.17703	2.74081e-06	[ADAM8, ANGPTL4, ANXA2, BAI2, EDN1, EFNA1, EFNB2, EPHB2, ESM1, FGF13, HDAC9, IL1A, IL1B, IL8, ITGB1, KLF4, KRT7, MAP3K7, NELL2, NR4A1, NRCAM, PGF, PTPRB, ROBO4, RTN4, TGFA, TGFBI, THBS1, THBS4, VASH2]
GO:0001944	GO_BiologicalProcess	vasculature development	37	6.08553	1.33197e-05	[ADAM8, ANGPTL4, ANXA2, BAI2, DHCR7, EDN1, EFNA1, EFNB2, EPHB2, ESM1, FBXW7, FGF13, FOXF1, FZD3, HDAC9, IL1A, IL1B, IL8, ITGB1, ITGB8, KLF4, KRT7, MAP3K7, MYLK, NELL2, NR4A1, NRCAM, PGF, PTPRB, ROBO4, RTN4, SMAD7, TGFA, TGFBI, THBS1, THBS4, VASH2]
GO:0002040	GO_BiologicalProcess	sprouting angiogenesis	8	14.5455	0.000138866	[EFNB2, FGF13, HDAC9, ITGB1, KLF4, NR4A1, PGF, THBS1]
GO:0002042	GO_BiologicalProcess	cell migration involved in sprouting angiogenesis	6	19.3548	0.000192	[EFNB2, FGF13, HDAC9, ITGB1, KLF4, NR4A1]
GO:0045765	GO_BiologicalProcess	regulation of angiogenesis	12	6.62983	0.00515999	[ANGPTL4, BAI2, EFNA1, FGF13, HDAC9, IL1A, IL1B, KLF4, PGF, THBS1, THBS4, VASH2]
GO:0045766	GO_BiologicalProcess	positive regulation of angiogenesis	8	7.69231	0.00893287	[ANGPTL4, FGF13, HDAC9, IL1A, IL1B, PGF, THBS1, VASH2]
GO:2001240	GO_BiologicalProcess	negative regulation of extrinsic apoptotic signaling pathway in absence of ligand	6	28.5714	1.79588e-05	[CSF2, FYN, GDNF, IL1A, IL1B, UNC5B]
GO:0007411	GO_BiologicalProcess	axon guidance	27	6.56934	4.86124e-05	[ABLIM1, APBB1, ATP6V0A4, CACNB3, CACNB4, CNTN4, EPHA5, EPHB2, FYN, FZD3, GDNF, HSPA8, ITGB1, MAPK3, MYL6, NELL2, NRCAM, NTN4, PLOD2, PLXNA2, PPP2R4, SCN3B, SCN8A, SPTBN5, SRGAP2, TRPC3, UNC5B]
GO:2001234	GO_BiologicalProcess	negative regulation of apoptotic signaling pathway	10	9.80392	0.000586244	[CSF2, FYN, GDNF, IL1A, IL1B, ITGA6, THBS1, UNC5B, VNN1, ZNF385A]
GO:0048015	GO_BiologicalProcess	phosphatidylinositol-mediated signaling	16	7.17489	0.000582014	[BTC, CASP9, CSF3, EDN1, FGF13, FGFR4, FYN, GSN, KLF4, NR4A1, NYAP1, NYAP2, PHF11, RASGRP1, SERPINE2, SOX9]
GO:0043534	GO_BiologicalProcess	blood vessel endothelial cell migration	8	11.2676	0.000820572	[EFNA1, EFNB2, FGF13, HDAC9, ITGB1, KLF4, NR4A1, THBS1]
GO:0000187	GO_BiologicalProcess	activation of MAPK activity	12	7.94702	0.0011513	[ADAM8, EFNA1, FGF13, IL1B, LPAR1, MADD, MAP3K7, MAPK3, MAPKAPK2, S1PR2, TGFA, THBS1]
GO:0043405	GO_BiologicalProcess	regulation of MAP kinase activity	18	6.16438	0.00181266	[ADAM8, EDN1, EFNA1, FGF13, IL1B, IL1RN, LPAR1, MADD, MAP3K7, MAPK3, MAPKAPK2, MBIP, PDCD4, S1PR2, SPRY1, TGFA, THBS1, TPD52L1]
GO:0045840	GO_BiologicalProcess	positive regulation of mitosis	5	13.5135	0.00354176	[EDN1, IL1A, IL1B, PRSS21, TGFA]
GO:1901992	GO_BiologicalProcess	positive regulation of mitotic cell cycle phase transition	5	13.5135	0.00354176	[ATP6V0A4, MEPCE, PIM1, PRSS21, SIN3A]
GO:0010631	GO_BiologicalProcess	epithelial cell migration	12	6.81818	0.00413171	[EDN1, EFNA1, EFNB2, FGF13, HDAC9, ITGB1, KLF4, NELL2, NR4A1, S100A3, SOX9, THBS1]
GO:1901990	GO_BiologicalProcess	regulation of mitotic cell cycle phase transition	15	6.25	0.0043391	[ATP6V0A4, C10orf90, FHL1, ID2, MEPCE, MXI1, PID1, PIM1, PLK2, PRSS21, PSMB5, RPS27, SIN3A, SLFN11, ZNF655]
GO:0000082	GO_BiologicalProcess	G1/S transition of mitotic cell cycle	15	6	0.00559815	[CCNA1, CDK6, FHL1, GFI1, ID2, ITGB1, MEPCE, PID1, PIM1, PLK2, POLE2, PSMB5, RRM2, SLFN11, ZNF655]
GO:0097191	GO_BiologicalProcess	extrinsic apoptotic signaling pathway	10	6.94444	0.00748188	[CSF2, FYN, GDNF, IL12A, IL1A, IL1B, ITGA6, MADD, THBS1, UNC5B]
GO:0000083	GO_BiologicalProcess	regulation of transcription involved in G1/S transition of mitotic cell cycle	4	14.2857	0.00735043	[CCNA1, GFI1, ID2, RRM2]
GO:0043535	GO_BiologicalProcess	regulation of blood vessel endothelial cell migration	5	10	0.0127986	[EFNA1, FGF13, HDAC9, KLF4, THBS1]
GO:0010389	GO_BiologicalProcess	regulation of G2/M transition of mitotic cell cycle	3	15.7895	0.0152303	[ATP6V0A4, FHL1, SIN3A]
GO:0014066	GO_BiologicalProcess	regulation of phosphatidylinositol 3-kinase cascade	6	8.33333	0.0155502	[CSF3, KLF4, PHF11, RASGRP1, SERPINE2, SOX9]
GO:0090190	GO_BiologicalProcess	positive regulation of branching involved in ureteric bud morphogenesis	3	14.2857	0.020059	[GDNF, PAX8, SOX9]
GO:0010632	GO_BiologicalProcess	regulation of epithelial cell migration	8	6.55738	0.0216969	[EDN1, EFNA1, FGF13, HDAC9, KLF4, NELL2, SOX9, THBS1]
GO:0010634	GO_BiologicalProcess	positive regulation of epithelial cell migration	6	7.59494	0.0235281	[EDN1, FGF13, HDAC9, NELL2, SOX9, THBS1]
GO:0043537	GO_BiologicalProcess	negative regulation of blood vessel endothelial cell migration	3	12.5	0.0287	[FGF13, KLF4, THBS1]
GO:2000045	GO_BiologicalProcess	regulation of G1/S transition of mitotic cell cycle	8	6.01504	0.0339834	[FHL1, ID2, MEPCE, PID1, PIM1, PSMB5, SLFN11, ZNF655]
GO:0014065	GO_BiologicalProcess	phosphatidylinositol 3-kinase cascade	9	9.67742	0.00119706	[CSF3, EDN1, KLF4, NYAP1, NYAP2, PHF11, RASGRP1, SERPINE2, SOX9]
GO:0030837	GO_BiologicalProcess	negative regulation of actin filament polymerization	5	12.8205	0.00446868	[FMNL3, GSN, KANK1, SPTBN5, TMSB10]
GO:0008154	GO_BiologicalProcess	actin polymerization or depolymerization	10	6.80272	0.00859964	[ABI1, ARPC2, CFL2, CSF3, FMNL3, GSN, KANK1, PLEKHH2, SPTBN5, TMSB10]
GO:0008064	GO_BiologicalProcess	regulation of actin polymerization or depolymerization	8	6.72269	0.0189834	[ARPC2, CSF3, FMNL3, GSN, KANK1, PLEKHH2, SPTBN5, TMSB10]
GO:0042094	GO_BiologicalProcess	interleukin-2 biosynthetic process	4	16.6667	0.0041666	[CARD9, IL1A, IL1B, IL1RAP]
GO:0000184	GO_BiologicalProcess	nuclear-transcribed mRNA catabolic process, nonsense-mediated decay	13	9.35252	0.00014935	[ENPP2, RPL24, RPL27, RPL27A, RPL31, RPL35, RPL38, RPLP2, RPS10, RPS25, RPS27, RPS28, RPS29]
GO:0006614	GO_BiologicalProcess	SRP-dependent cotranslational protein targeting to membrane	12	10.084	0.000130555	[RPL24, RPL27, RPL27A, RPL31, RPL35, RPL38, RPLP2, RPS10, RPS25, RPS27, RPS28, RPS29]
GO:0031128	GO_BiologicalProcess	developmental induction	7	15.5556	0.000236606	[DKK1, FGF13, FGFR4, GDNF, SOX9, SPRY1, TFAP2A]
GO:0006612	GO_BiologicalProcess	protein targeting to membrane	14	7.69231	0.000638601	[PEX5, PTCH1, RPL24, RPL27, RPL27A, RPL31, RPL35, RPL38, RPLP2, RPS10, RPS25, RPS27, RPS28, RPS29]
GO:0060558	GO_BiologicalProcess	regulation of calcidiol 1-monooxygenase activity	3	42.8571	0.000706578	[CYP27B1, GFI1, IL1B]
GO:0010092	GO_BiologicalProcess	specification of organ identity	6	15	0.000808574	[DKK1, FGF13, FGFR4, GDNF, PAX8, SPRY1]
GO:0031333	GO_BiologicalProcess	negative regulation of protein complex assembly	8	10.6667	0.00118041	[DKK1, FMNL3, GSN, KANK1, PEX5, SPTBN5, TMSB10, TRIM9]
GO:0043406	GO_BiologicalProcess	positive regulation of MAP kinase activity	15	7.07547	0.000985411	[ADAM8, EDN1, EFNA1, FGF13, IL1B, IL1RN, LPAR1, MADD, MAP3K7, MAPK3, MAPKAPK2, S1PR2, TGFA, THBS1, TPD52L1]
GO:0001656	GO_BiologicalProcess	metanephros development	9	9.47368	0.00139219	[CES1, GDNF, ID2, KIF26B, PAX8, PTCH1, SOX9, SPRY1, TFAP2A]
GO:0060644	GO_BiologicalProcess	mammary gland epithelial cell differentiation	4	22.2222	0.00137061	[FGF13, FOXF1, ID2, PTCH1]
GO:0016458	GO_BiologicalProcess	gene silencing	10	8.69565	0.00148586	[ADAR, ASRGL1, CD5L, CELF1, DNMT3A, KCNA4, MIER1, SIN3A, SRRT, TDRKH]
GO:0071902	GO_BiologicalProcess	positive regulation of protein serine/threonine kinase activity	17	6.51341	0.00173495	[ADAM8, EDN1, EFNA1, FGF13, IL1B, IL1RN, LPAR1, MADD, MAP3K7, MAPK3, MAPKAPK2, PIM1, S1PR2, SLC27A1, TGFA, THBS1, TPD52L1]
GO:0043583	GO_BiologicalProcess	ear development	14	6.82927	0.00200184	[CHRNA9, DFNB31, EDN1, EPHB2, FZD3, GFI1, GPR98, MAPKAPK2, PAX8, RPL38, SLC25A27, SOX9, SPARC, TFAP2A]
GO:0072077	GO_BiologicalProcess	renal vesicle morphogenesis	4	20	0.00207581	[GDNF, KIF26B, PAX8, SOX9]
GO:0090150	GO_BiologicalProcess	establishment of protein localization to membrane	16	6.34921	0.00282672	[KIF13A, PEX5, PID1, PTCH1, RPL24, RPL27, RPL27A, RPL31, RPL35, RPL38, RPLP2, RPS10, RPS25, RPS27, RPS28, RPS29]
GO:0008038	GO_BiologicalProcess	neuron recognition	5	13.8889	0.00313419	[ATP6V0A4, CNTN4, EPHB2, NRCAM, RTN4]
GO:0060996	GO_BiologicalProcess	dendritic spine development	5	13.8889	0.00313419	[EFNA1, EPHB2, LPAR1, NLGN3, SRGAP2]
GO:0051153	GO_BiologicalProcess	regulation of striated muscle cell differentiation	8	8.98876	0.00351764	[DKK1, EDN1, EFNB2, HDAC9, IGFBP3, MYLK, PRICKLE1, SOX9]
GO:0031652	GO_BiologicalProcess	positive regulation of heat generation	3	25	0.00399932	[APLN, IL1B, SLC27A1]
GO:0072175	GO_BiologicalProcess	epithelial tube formation	10	7.57576	0.00408693	[FZD3, GDNF, MAP3K7, PAX8, PLOD2, PODXL, PRICKLE1, PTCH1, SOX9, TFAP2A]
GO:0048839	GO_BiologicalProcess	inner ear development	12	6.77966	0.00432294	[CHRNA9, DFNB31, EPHB2, FZD3, GFI1, GPR98, MAPKAPK2, PAX8, SLC25A27, SOX9, SPARC, TFAP2A]
GO:0060675	GO_BiologicalProcess	ureteric bud morphogenesis	7	9.21053	0.00541669	[FGF13, GDNF, KIF26B, PAX8, PGF, PTCH1, SOX9]
GO:0006402	GO_BiologicalProcess	mRNA catabolic process	14	6.45161	0.0053663	[ENPP2, NUDT16, RPL24, RPL27, RPL27A, RPL31, RPL35, RPL38, RPLP2, RPS10, RPS25, RPS27, RPS28, RPS29]
GO:0051048	GO_BiologicalProcess	negative regulation of secretion	10	7.19424	0.00587196	[BTN2A2, EDN1, FOXF1, IL1B, IL1RN, KCNA4, SYTL4, TNFRSF9, TRIM9, UCN2]
GO:0001657	GO_BiologicalProcess	ureteric bud development	9	7.56302	0.00636939	[FGF13, GDNF, KIF26B, PAX8, PGF, PTCH1, SMAD7, SOX9, SPRY1]
GO:0061180	GO_BiologicalProcess	mammary gland epithelium development	7	8.64198	0.00764916	[CYP27B1, FGF13, FOXF1, ID2, PTCH1, PTHLH, STAT6]
GO:0006334	GO_BiologicalProcess	nucleosome assembly	9	7.31707	0.00786139	[H1F0, H1FX, H3F3A, HIST1H1D, HIST1H1E, HIST1H2BL, HIST2H2BE, HIST2H2BF, SOX9]
GO:0042471	GO_BiologicalProcess	ear morphogenesis	9	7.31707	0.00786139	[CHRNA9, EDN1, EPHB2, FZD3, GFI1, PAX8, RPL38, SOX9, TFAP2A]
GO:0072210	GO_BiologicalProcess	metanephric nephron development	5	10.6383	0.00991934	[GDNF, KIF26B, PAX8, SOX9, TFAP2A]
GO:0016573	GO_BiologicalProcess	histone acetylation	9	6.92308	0.011095	[ACTL6A, APBB1, GDNF, IL1B, MAP3K7, MAPK3, MBIP, POLE3, SIN3A]
GO:0007519	GO_BiologicalProcess	skeletal muscle tissue development	12	6.28272	0.0120556	[ANKRD52, CDON, DKK1, HDAC9, IGFBP3, MYL6, NR4A1, PLAGL1, PRICKLE1, SAP30, SIN3A, SOX9]
GO:0030879	GO_BiologicalProcess	mammary gland development	10	6.41026	0.0127299	[APLN, CYP27B1, FGF13, FOXF1, ID2, PTCH1, PTHLH, SOX9, STAT6, TGFA]
GO:0010460	GO_BiologicalProcess	positive regulation of heart rate	3	16.6667	0.0130936	[EDN1, PDE4D, SCN3B]
GO:0050731	GO_BiologicalProcess	positive regulation of peptidyl-tyrosine phosphorylation	9	6.56934	0.0152357	[CSF2, CSF3, EFNA1, FBXW7, IL12A, IL24, ITGB1, TGFA, THBS4]
GO:0046888	GO_BiologicalProcess	negative regulation of hormone secretion	5	9.43396	0.0161955	[EDN1, IL1B, KCNA4, SYTL4, UCN2]
GO:0045214	GO_BiologicalProcess	sarcomere organization	4	11.1111	0.0177452	[EDN1, FMNL3, ITGB1, MYLK]
GO:0046697	GO_BiologicalProcess	decidualization	3	15	0.0175517	[CTSL2, CYP27B1, EPOR]
GO:2000027	GO_BiologicalProcess	regulation of organ morphogenesis	11	6.25	0.0175441	[DKK1, EDN1, FBXW7, FGF13, FGFR4, GDNF, NTN4, PAX8, SOX9, SPRY1, TFAP2A]
GO:0048742	GO_BiologicalProcess	regulation of skeletal muscle fiber development	4	10.8108	0.0194668	[HDAC9, IGFBP3, PRICKLE1, SOX9]
GO:0050810	GO_BiologicalProcess	regulation of steroid biosynthetic process	5	8.92857	0.0201446	[CYP27B1, DHCR7, FGFR4, GFI1, IL1B]
GO:0072234	GO_BiologicalProcess	metanephric nephron tubule development	3	13.6364	0.0227528	[CES1, PAX8, SOX9]
GO:0009262	GO_BiologicalProcess	deoxyribonucleotide metabolic process	4	10.2564	0.0232103	[CXCL9, MUTYH, NUDT16, RRM2]
GO:0048641	GO_BiologicalProcess	regulation of skeletal muscle tissue development	6	7.5	0.0248556	[CDON, DKK1, HDAC9, IGFBP3, PRICKLE1, SOX9]
GO:0060749	GO_BiologicalProcess	mammary gland alveolus development	3	13.0435	0.0256333	[FOXF1, ID2, TGFA]
GO:0042472	GO_BiologicalProcess	inner ear morphogenesis	7	6.79612	0.0259213	[CHRNA9, EPHB2, FZD3, GFI1, PAX8, SOX9, TFAP2A]
GO:0046627	GO_BiologicalProcess	negative regulation of insulin receptor signaling pathway	3	12.5	0.0287	[IL1B, KANK1, PID1]
GO:0050907	GO_BiologicalProcess	detection of chemical stimulus involved in sensory perception	5	8.06452	0.0298141	[OR51B5, OR51B6, OR51I2, OR52D1, TAS1R3]
GO:0002675	GO_BiologicalProcess	positive regulation of acute inflammatory response	3	12	0.031952	[ADAM8, ALOX5AP, IL1B]
GO:0060997	GO_BiologicalProcess	dendritic spine morphogenesis	3	12	0.031952	[EFNA1, EPHB2, NLGN3]
GO:0072073	GO_BiologicalProcess	kidney epithelium development	6	7.05882	0.0322411	[CES1, GDNF, KIF26B, PAX8, PODXL, SOX9]
GO:0060998	GO_BiologicalProcess	regulation of dendritic spine development	3	11.5385	0.035388	[EFNA1, LPAR1, NLGN3]
GO:0001158	GO_MolecularFunction	enhancer sequence-specific DNA binding	4	11.1111	0.0177452	[GDNF, KRT7, SOX9, TFAP2A]
GO:0001046	GO_MolecularFunction	core promoter sequence-specific DNA binding	4	8.88889	0.0369167	[PAX8, SOX9, STAT6, TFAP2A]
KEGG:05134	KEGG	Legionellosis	9	16.3636	2.0254e-05	[CASP7, CASP9, CXCL1, CXCL2, CXCL3, HSPA8, IL12A, IL1B, IL8]
KEGG:04060	KEGG	Cytokine-cytokine receptor interaction	20	7.54717	6.28611e-05	[CCL20, CSF2, CSF3, CXCL1, CXCL2, CXCL3, CXCL9, EDA, EPOR, IL12A, IL15RA, IL1A, IL1B, IL1RAP, IL20RB, IL21R, IL24, IL8, TNFRSF9, TNFSF13B]
KEGG:04360	KEGG	Axon guidance	13	10.2362	5.91799e-05	[ABLIM1, CFL2, EFNA1, EFNB2, EPHA5, EPHB2, FYN, ITGB1, MAPK3, NTN4, PLXNA2, SRGAP2, UNC5B]
KEGG:05133	KEGG	Pertussis	9	12	0.000243645	[CASP7, CFL2, IL12A, IL1A, IL1B, IL8, IRAK4, ITGB1, MAPK3]
KEGG:05034	KEGG	Alcoholism	14	7.77778	0.000572193	[GNAO1, GNG4, H3F3A, HDAC9, HIST1H2AM, HIST1H2BL, HIST1H2BO, HIST1H3E, HIST1H3F, HIST1H4B, HIST2H2BE, HIST2H2BF, HIST2H3D, MAPK3]
KEGG:04151	KEGG	PI3K-Akt signaling pathway	21	6.06936	0.000865026	[CASP9, CDK6, COL4A6, CSF3, EFNA1, EPOR, FGF13, FGFR4, GNG4, ITGA6, ITGB1, ITGB8, LPAR1, LPAR5, MAPK3, NR4A1, PGF, PPP2R2C, THBS1, THBS4, TNC]
KEGG:04668	KEGG	TNF signaling pathway	10	9.09091	0.00105819	[CASP7, CCL20, CSF2, CXCL1, CXCL2, CXCL3, EDN1, IL1B, MAP3K7, MAPK3]
KEGG:05323	KEGG	Rheumatoid arthritis	9	9.67742	0.00119706	[ATP6V0A4, CCL20, CSF2, CXCL1, IL1A, IL1B, IL8, MMP1, TNFSF13B]
KEGG:05140	KEGG	Leishmaniasis	8	10.5263	0.00128757	[IL12A, IL1A, IL1B, IRAK4, ITGB1, MAP3K7, MAPK3, NCF2]
KEGG:05144	KEGG	Malaria	6	12.2449	0.00238219	[CSF3, IL12A, IL1B, IL8, THBS1, THBS4]
KEGG:05145	KEGG	Toxoplasmosis	9	7.37705	0.00746568	[CASP9, GNAO1, HSPA8, IL12A, IRAK4, ITGA6, ITGB1, MAP3K7, MAPK3]
KEGG:05010	KEGG	Alzheimer's disease	11	6.54762	0.00793197	[APBB1, CASP7, CASP9, COX8A, IDE, IL1B, MAPK3, NDUFA11, NDUFA3, NDUFB5, NDUFS6]
KEGG:05162	KEGG	Measles	9	6.71642	0.0133415	[ADAR, CDK6, FYN, HSPA8, IL12A, IL1A, IL1B, IRAK4, MAP3K7]
KEGG:05020	KEGG	Prion diseases	4	11.1111	0.0177452	[FYN, IL1A, IL1B, MAPK3]
KEGG:05219	KEGG	Bladder cancer	4	10.5263	0.0212881	[IL8, MAPK3, MMP1, THBS1]
KEGG:05142	KEGG	Chagas disease (American trypanosomiasis)	7	6.73077	0.0271473	[GNAO1, IL12A, IL1B, IL8, IRAK4, MAPK3, PPP2R2C]
KEGG:04210	KEGG	Apoptosis	6	6.97674	0.0338718	[CASP7, CASP9, IL1A, IL1B, IL1RAP, IRAK4]
KEGG:05212	KEGG	Pancreatic cancer	5	7.57576	0.0376445	[CASP9, CDK6, MAPK3, PLD1, TGFA]
KEGG:04512	KEGG	ECM-receptor interaction	7	8.13954	0.0104975	[COL4A6, ITGA6, ITGB1, ITGB8, THBS1, THBS4, TNC]
KEGG:05132	KEGG	Salmonella infection	10	11.6279	0.000145168	[ARPC2, CSF2, CXCL1, CXCL2, CXCL3, IL1A, IL1B, IL8, KLC1, MAPK3]
KEGG:03010	KEGG	Ribosome	13	9.62963	0.000111105	[MRPL35, RPL24, RPL27, RPL27A, RPL31, RPL35, RPL38, RPLP2, RPS10, RPS25, RPS27, RPS28, RPS29]
KEGG:04621	KEGG	NOD-like receptor signaling pathway	7	12.2807	0.00103223	[CARD9, CXCL1, CXCL2, IL1B, IL8, MAP3K7, MAPK3]
KEGG:05202	KEGG	Transcriptional misregulation in cancer	13	7.26257	0.00166169	[BCL2A1, CCNA1, CSF2, H3F3A, HIST1H3E, HIST1H3F, HIST2H3D, ID2, IGFBP3, IL8, MLF1, PAX8, SIN3A]
KEGG:03410	KEGG	Base excision repair	5	15.1515	0.00211387	[MUTYH, NEIL1, POLE2, POLE3, POLL]
KEGG:04630	KEGG	Jak-STAT signaling pathway	11	7.05128	0.00460215	[CSF2, CSF3, EPOR, IL12A, IL15RA, IL20RB, IL21R, IL24, PIM1, SPRY1, STAT6]
KEGG:05322	KEGG	Systemic lupus erythematosus	10	7.24638	0.00558522	[H3F3A, HIST1H2AM, HIST1H2BL, HIST1H2BO, HIST1H3E, HIST1H3F, HIST1H4B, HIST2H2BE, HIST2H2BF, HIST2H3D]
KEGG:04640	KEGG	Hematopoietic cell lineage	7	7.95455	0.0118287	[CD59, CSF2, CSF3, EPOR, IL1A, IL1B, ITGA6]
KEGG:04978	KEGG	Mineral absorption	5	9.80392	0.0138716	[MT1E, MT1G, MT1X, MT2A, STEAP2]
KEGG:04064	KEGG	NF-kappa B signaling pathway	7	7.69231	0.0140482	[BCL2A1, CXCL2, IL1B, IL8, IRAK4, MAP3K7, TNFSF13B]
KEGG:04666	KEGG	Fc gamma R-mediated phagocytosis	7	7.69231	0.0140482	[ARPC2, ASAP2, ASAP3, CFL2, GSN, MAPK3, PLD1]
KEGG:05412	KEGG	Arrhythmogenic right ventricular cardiomyopathy (ARVC)	6	8.10811	0.0176025	[CACNA2D3, CACNB3, CACNB4, ITGA6, ITGB1, ITGB8]
KEGG:05410	KEGG	Hypertrophic cardiomyopathy (HCM)	6	7.22892	0.0291348	[CACNA2D3, CACNB3, CACNB4, ITGA6, ITGB1, ITGB8]
KEGG:04620	KEGG	Toll-like receptor signaling pathway	7	6.60377	0.0297162	[CXCL9, IL12A, IL1B, IL8, IRAK4, MAP3K7, MAPK3]
REACTOME:2232	REACTOME	RNA Polymerase I Promoter Opening	9	14.2857	6.18049e-05	[H3F3A, HIST1H2BL, HIST1H2BO, HIST1H3E, HIST1H3F, HIST1H4B, HIST2H2BE, HIST2H3D, MAPK3]
REACTOME:1974	REACTOME	RNA Polymerase I Promoter Clearance	9	10.1124	0.000872898	[H3F3A, HIST1H2BL, HIST1H2BO, HIST1H3E, HIST1H3F, HIST1H4B, HIST2H2BE, HIST2H3D, MAPK3]
REACTOME:995	REACTOME	Apoptotic execution phase	6	10.5263	0.00512333	[BCAP31, CASP7, GSN, H1F0, HIST1H1D, HIST1H1E]
REACTOME:1213	REACTOME	Apoptosis induced DNA fragmentation	3	23.0769	0.00509171	[H1F0, HIST1H1D, HIST1H1E]
REACTOME:1986	REACTOME	Eukaryotic Translation Termination	12	6.74157	0.0045212	[RPL24, RPL27, RPL27A, RPL31, RPL35, RPL38, RPLP2, RPS10, RPS25, RPS27, RPS28, RPS29]
REACTOME:1477	REACTOME	Eukaryotic Translation Elongation	12	6.45161	0.00638259	[RPL24, RPL27, RPL27A, RPL31, RPL35, RPL38, RPLP2, RPS10, RPS25, RPS27, RPS28, RPS29]
REACTOME:118779	REACTOME	Extracellular matrix organization	7	7.6087	0.0148501	[ADAMTS2, BMP1, COL4A6, MMP1, MMP15, MMP7, PLOD2]
REACTOME:22442	REACTOME	Interleukin-1 signaling	6	14.2857	0.00105402	[IL1A, IL1B, IL1RAP, IL1RN, IRAK4, MAP3K7]
REACTOME:22232	REACTOME	Signaling by Interleukins	9	7.82609	0.00510528	[CSF2, FYN, IL1A, IL1B, IL1RAP, IL1RN, IRAK4, MAP3K7, MAPK3]
REACTOME:75925	REACTOME	Amyloids	10	11.7647	0.000131531	[GSN, H3F3A, HIST1H2BL, HIST1H2BO, HIST1H3E, HIST1H3F, HIST1H4B, HIST2H2BE, HIST2H3D, TGFBI]
REACTOME:1309	REACTOME	RNA Polymerase I Transcription	9	9.78261	0.00110814	[H3F3A, HIST1H2BL, HIST1H2BO, HIST1H3E, HIST1H3F, HIST1H4B, HIST2H2BE, HIST2H3D, MAPK3]
REACTOME:18266	REACTOME	Axon guidance	18	6.47482	0.00125452	[ABLIM1, CACNB3, CACNB4, EPHB2, FYN, GDNF, ITGB1, MAPK3, MYL6, NRCAM, NTN4, PLXNA2, SCN3B, SCN8A, SPTBN5, SRGAP2, TRPC3, UNC5B]
REACTOME:19298	REACTOME	Bicarbonate transporters	3	33.3333	0.001626	[SLC4A10, SLC4A3, SLC4A8]
REACTOME:24970	REACTOME	Factors involved in megakaryocyte development and platelet production	11	7.69231	0.0023602	[AK3, CBX5, DOCK9, H3F3A, HIST1H3E, HIST1H3F, HIST2H3D, KLC1, LRRC16A, RAD51B, SIN3A]
REACTOME:13552	REACTOME	Integrin cell surface interactions	8	9.41177	0.00264086	[FBN1, ITGA6, ITGB1, ITGB8, RAP1B, RASGRP1, THBS1, TNC]
REACTOME:27271	REACTOME	Meiotic Recombination	8	9.1954	0.00305485	[H3F3A, HIST1H2BL, HIST1H2BO, HIST1H3E, HIST1H3F, HIST1H4B, HIST2H2BE, HIST2H3D]
REACTOME:21352	REACTOME	RNA Polymerase I, RNA Polymerase III, and Mitochondrial Transcription	10	7.69231	0.00366532	[H3F3A, HIST1H2BL, HIST1H2BO, HIST1H3E, HIST1H3F, HIST1H4B, HIST2H2BE, HIST2H3D, MAPK3, SNAPC1]
REACTOME:13606	REACTOME	Depolarization of the Presynaptic Terminal Triggers the Opening of Calcium Channels	3	25	0.00399932	[CACNA2D3, CACNB3, CACNB4]
REACTOME:1404	REACTOME	Peptide chain elongation	12	6.74157	0.0045212	[RPL24, RPL27, RPL27A, RPL31, RPL35, RPL38, RPLP2, RPS10, RPS25, RPS27, RPS28, RPS29]
REACTOME:9491	REACTOME	Viral mRNA Translation	12	6.74157	0.0045212	[RPL24, RPL27, RPL27A, RPL31, RPL35, RPL38, RPLP2, RPS10, RPS25, RPS27, RPS28, RPS29]
REACTOME:13462	REACTOME	Activation of DNA fragmentation factor	3	23.0769	0.00509171	[H1F0, HIST1H1D, HIST1H1E]
REACTOME:75768	REACTOME	Nonsense Mediated Decay Independent of the Exon Junction Complex	12	6.52174	0.00586872	[RPL24, RPL27, RPL27A, RPL31, RPL35, RPL38, RPLP2, RPS10, RPS25, RPS27, RPS28, RPS29]
REACTOME:15344	REACTOME	Chemokine receptors bind chemokines	6	10.1695	0.00607049	[CCL20, CXCL1, CXCL2, CXCL3, CXCL9, IL8]
REACTOME:22266	REACTOME	Interaction between L1 and Ankyrins	4	14.8148	0.00644068	[NRCAM, SCN3B, SCN8A, SPTBN5]
REACTOME:18334	REACTOME	NCAM signaling for neurite out-growth	6	8.95522	0.011156	[CACNB3, CACNB4, FYN, GDNF, MAPK3, SPTBN5]
REACTOME:15428	REACTOME	Regulation of Insulin-like Growth Factor (IGF) Activity by Insulin-like Growth Factor Binding Proteins (IGFBPs)	3	17.6471	0.0111398	[IGFBP3, MMP1, PAPPA2]
REACTOME:12560	REACTOME	Basigin interactions	4	12.5	0.0118235	[ITGA6, ITGB1, MMP1, SLC7A8]
REACTOME:22237	REACTOME	Netrin-1 signaling	5	10.2041	0.0117832	[ABLIM1, FYN, NTN4, TRPC3, UNC5B]
REACTOME:1797	REACTOME	Formation of a pool of free 40S subunits	12	6.34921	0.011702	[RPL24, RPL27, RPL27A, RPL31, RPL35, RPL38, RPLP2, RPS10, RPS25, RPS27, RPS28, RPS29]
REACTOME:6152	REACTOME	Influenza Viral RNA Transcription and Replication	12	6.18557	0.0126855	[RPL24, RPL27, RPL27A, RPL31, RPL35, RPL38, RPLP2, RPS10, RPS25, RPS27, RPS28, RPS29]
REACTOME:75776	REACTOME	NOD1/2 Signaling Pathway	4	11.7647	0.0145949	[CARD9, CASP4, CASP9, MAP3K7]
REACTOME:22205	REACTOME	L1CAM interactions	7	7.29167	0.0183846	[EPHB2, ITGB1, MAPK3, NRCAM, SCN3B, SCN8A, SPTBN5]
REACTOME:111183	REACTOME	Meiosis	8	6.66667	0.0198593	[H3F3A, HIST1H2BL, HIST1H2BO, HIST1H3E, HIST1H3F, HIST1H4B, HIST2H2BE, HIST2H3D]
REACTOME:2204	REACTOME	RNA Polymerase I Chain Elongation	8	9.63856	0.00227207	[H3F3A, HIST1H2BL, HIST1H2BO, HIST1H3E, HIST1H3F, HIST1H4B, HIST2H2BE, HIST2H3D]
