# Supplementary material for: RNA-binding protein CELF1 promotes tumor growth and alters gene expression in oral squamous cell carcinoma
Source: Oncotarget. 2015 Oct 20;6(41):43620–34. doi: 10.18632/oncotarget.6204 (PMC4791255; doi:10.18632/oncotarget.6204)
Supplement: Supplementary file 5 [file oncotarget-06-43620-s005.xlsx]

## Sheet: Supplemental Table 4
Supplemental Table 4: CELF1 biological enrichment comparison from multiple studies related to Figure 1
Category	ID	Title (or Source)	Verbose ID	HeLa-Cervical Cancer_logP	C1C12-muscle cells _logP	OSCC_logP	T cells-resting_logP	T cell stimulated_logP	mouse muscle tissue_logP	mouse heart tissue_logP	HeLa-Cervical Cancer_GeneSet	C1C12-muscle cells _GeneSet	OSCC_GeneSet	T cells-resting_GeneSet	T cell stimulated_GeneSet	mouse muscle tissue_GeneSet	mouse heart tissue_GeneSet
Coexpression	M2352	Transcripts (mRNA molecules) rapidly degraded upon interaction with KHSRP [GeneID=8570].	Coexpression_M2352_Transcripts (mRNA molecules) rapidly degraded upon interaction with KHSRP [GeneID=8570].	0	0	10	0	0	0	0			CAV2,CCL20,CSF2,CXCL2,CXCL3,DKK1,DUSP5,EDN1,GPR1,ID2,IFIT2,ITGA6,NTN4,PMAIP1,PTGS2,PTHLH,SCHIP1,SERPINE2,TGFA,ZFAND6,ZFP36
Coexpression	15257931-SuppTableC	Human Leukemia_Teuffel04_125genes	Coexpression_15257931-SuppTableC_Human Leukemia_Teuffel04_125genes	0	0	10	0	0	0	0			ANXA2,CHCHD7,CYB5R2,EXOC7,MAML1,PHB2,RPL24,RPL27,RPL31,RPS10,RPS11,RPS15A,RPS18,RPS25,RPS27,RPS27A,RPS28,RPS29,S100A4,TMSB10
Coexpression	12456497-Table4	Human Leukemia_Durig03_88genes	Coexpression_12456497-Table4_Human Leukemia_Durig03_88genes	0	0	10	0	0	0	0			CIB1,PCBP2,RPL27,RPL31,RPL35,RPL37A,RPL38,RPL41,RPS10,RPS11,RPS12,RPS15A,RPS18,RPS21,RPS25,RPS27A,RPS28,RPS9
Coexpression	16423051-Table3	Human Leukemia_Larsson06_54genes	Coexpression_16423051-Table3_Human Leukemia_Larsson06_54genes	0	0	10	0	0	0	0			ALCAM,COL6A1,CXCL1,CXCL2,HLA-F,IL1A,IL1B,IL1RN,IL21R,IL7R,MMP1,PTGS2,TNFAIP6,TNFRSF9
Coexpression	11983058-Table2	Human Leukemia_Bo02_50genes_ColonTumor/NormalClassSeparation	Coexpression_11983058-Table2_Human Leukemia_Bo02_50genes_ColonTumor/NormalClassSeparation	0	0	10	0	0	0	0			CKS2,GSN,HMGA1,MT1G,MXI1,MYL6,NR3C2,S100P,SPARCL1,TAGLN2,TMSB10,TPM1
Coexpression	M2055	Cluster G28: genes differentially up-regulated in NHEK (normal keratinocyte) compared to SCC12B2 cells (squamous cell carcinoma) by UV-B radiation.	Coexpression_M2055_Cluster G28: genes differentially up-regulated in NHEK (normal keratinocyte) compared to SCC12B2 cells (squamous cell carcinoma) by UV-B radiation.	0	0	10	0	0	0	0			ANXA2,CCL20,CITED2,CXCL2,CXCL3,H1FX,IER3,MT1G,PMAIP1,PTGS2
Coexpression	M6154	Genes up-regulated in corneal fibroblasts after treatment with IL1A [GeneID=3552].	Coexpression_M6154_Genes up-regulated in corneal fibroblasts after treatment with IL1A [GeneID=3552].	0	0	10	0	0	0	0			CCL20,COL7A1,CSF2,CXCL2,CXCL3,DUSP1,IFIT2,IL15RA,IL1A,IL1B,IL7R,MAP3K13,NRCAM,OASL,RIPK1,SDC1,SOD2,SPTBN1,THBS1
Coexpression	M2721	Genes down-regulated in MCF-7 cells (breast cancer) positive for ESR1 [Gene ID=2099] MCF-7 cells (breast cancer) and long-term adapted for estrogen-independent growth.	Coexpression_M2721_Genes down-regulated in MCF-7 cells (breast cancer) positive for ESR1 [Gene ID=2099] MCF-7 cells (breast cancer) and long-term adapted for estrogen-independent growth.	0	0	10	0	0	0	0			AMIGO2,AMMECR1,CA12,CALB2,DDX60,DLC1,FHL2,HERC6,HES1,IFIH1,IL24,IRF7,KLF4,NRP1,OASL,PEG10,PHF11,PMAIP1,PRSS23,PSAT1,PTGES,RIF1,SAMD9,SAMHD1,SLC1A1,SP100,TFAP2A,WIPF1,ZMYM2
Coexpression	18480837-SuppTable1	Human Leukemia_Puigdecanet08_96genes	Coexpression_18480837-SuppTable1_Human Leukemia_Puigdecanet08_96genes	0	0	10	0	0	0	0			BCL2A1,BTN2A2,CCL20,CD44,CXCL2,DUSP5,EDN1,ID2,IER3,IL1A,IL1RN,PLK2,PRNP,PTGS2,SLC7A5,SOD2,TAGAP,TNFAIP6,ZFP36
Coexpression	16951191-Table3	Human Breast_Chen06_56genes	Coexpression_16951191-Table3_Human Breast_Chen06_56genes	0	0	10	0	0	0	0			BHLHE40,BTG1,EDN1,FGF13,GABBR1,GSN,HTRA1,IGFBP3,IGFBP6,LIMA1,PDCD4,S100P,SOD2,SOX9,TGFA,TGFBI
Coexpression	M16701	Genes down-regulated in H358 cells (lung cancer) by inducible expression of FOXA2 [GeneID=3170] in a Tet-off system.	Coexpression_M16701_Genes down-regulated in H358 cells (lung cancer) by inducible expression of FOXA2 [GeneID=3170] in a Tet-off system.	0	0	10	0	0	0	0			CD44,COL6A1,CXCL2,IGFBP6,S100A4,SPARC,SRPX,ST6GAL1,STS,TGFBI,TNC
Coexpression	12821946-Table5	Human Immune_Kulaeva_03_85genes	Coexpression_12821946-Table5_Human Immune_Kulaeva_03_85genes	0	0	10	0	0	0	0			ABCC3,CA12,CXCL1,CXCL2,CXCL3,DKK1,DUSP5,HDAC9,HLA-F,HTATIP2,IGFBP6,IRF7,LITAF,MIF,MMP1,OASL,RSAD2,STAMBP,TNFAIP6
Coexpression	M5849	Genes down-regulated in comparison of monocytes treated with anti-TREM1 [GeneID=54210] versus monocytes treated with anti-TREM1 [GeneID=54210] and 5000 ng/ml LPS (TLR4 agonist).	Coexpression_M5849_Genes down-regulated in comparison of monocytes treated with anti-TREM1 [GeneID=54210] versus monocytes treated with anti-TREM1 [GeneID=54210] and 5000 ng/ml LPS (TLR4 agonist).	0	0	10	0	0	0	0			BCL2A1,CCL20,CCRL2,CD274,CLEC2D,CSF2,CSF3,CXCL2,CXCL3,E2F7,EHD1,ELOVL7,ID2,IER3,IL1A,IL1B,IRAK2,ITGB8,PIM3,PMAIP1,PTGS2,SOD2,TNFAIP6,TNFRSF9,WTAP,ZC3H12A,ZFP36,ZFX
Coexpression	17409405-Table1a	Human Breast_Huper07_66genes_BasalCells	Coexpression_17409405-Table1a_Human Breast_Huper07_66genes_BasalCells	0	0	10	0	0	0	0			AMIGO2,CA12,HTRA1,IL1A,IL1B,ITGA6,NDRG1,PTGES,PTHLH,S100P,SDC1,SERPINB5,SERPINE2,SFN
Coexpression	15608674-Table1	Human Bladder_Tsunoda05_62genes	Coexpression_15608674-Table1_Human Bladder_Tsunoda05_62genes	0	0	10	0	0	0	0			ARHGDIB,C1S,CASP9,ELL2,EPAS1,FBN1,KRT7,MAGEA6,MAGEA9,NT5E,PTGES,PTGS2,S100P,SGK1,SLC7A5
Coexpression	15958547-Table3	Human Pancreas_Qian05_42genes	Coexpression_15958547-Table3_Human Pancreas_Qian05_42genes	0	0	10	0	0	0	0			ADAM8,FYN,HIST2H2BE,HPCAL1,ITGB5,MMP14,PIM1,PMAIP1,PRNP,PTGES,SDC1,SERPINE2
Coexpression	M5014	Genes down-regulated in bladder cancer cells resistant to cisplatin [PubChem=2767] compared to the parental cells sensitive to the drug.	Coexpression_M5014_Genes down-regulated in bladder cancer cells resistant to cisplatin [PubChem=2767] compared to the parental cells sensitive to the drug.	0	0	10	0	0	0	0			C1S,C8orf4,CASP9,ELL2,EPAS1,FBN1,KRT7,MAGEA6,PTGES,PTGS2,S100P,SGK1,SLC7A5
Coexpression	M5873	Genes up-regulated in comparison of monocytes treated with 1 ng/ml LPS (TLR4 agonist) versus monocytes treated with control IgG.	Coexpression_M5873_Genes up-regulated in comparison of monocytes treated with 1 ng/ml LPS (TLR4 agonist) versus monocytes treated with control IgG.	0	0	10	0	0	0	0			BCL2A1,CCL20,CCRL2,CD274,CXCL1,CXCL2,CXCL3,DUSP1,DUSP5,E2F7,EDN1,ELOVL7,FNIP2,GRAMD1A,ID2,IER3,IL15RA,IL1A,IL1B,KANK1,MGAM,MMP7,PIM3,PLD1,PMAIP1,PTGS2,RASGEF1B,SLC7A5,SOD2,TNFAIP6,TXN,ZC3H12A
Coexpression	15744745-Table2a	Human Skin_Ghosh05_107genes	Coexpression_15744745-Table2a_Human Skin_Ghosh05_107genes	0	0	10	0	0	0	0			ANGPTL4,BHLHE40,BTG1,CCL20,CXCL1,CXCL2,CXCL3,DUSP1,EFNA1,IER3,IGFBP3,IL1B,IL1RAP,IRF7,MXI1,NDRG1,NT5E,SOD2
Coexpression	M14435	Genes modulated in HeLa cells (cervical carcinoma) by TNF [GeneID=7124] via NFKB pathway.	Coexpression_M14435_Genes modulated in HeLa cells (cervical carcinoma) by TNF [GeneID=7124] via NFKB pathway.	0	0	10	0	0	0	0			CCL20,CXCL1,CXCL2,CXCL3,GFPT2,IL7R,NFKB2,PLK2,PTGS2,TNFRSF9,ZFP36
Coexpression	18707017-Table1	Human Leukemia_Kalwitz08_35genes	Coexpression_18707017-Table1_Human Leukemia_Kalwitz08_35genes	0	0	10	0	0	0	0			CXCL1,CXCL2,CXCL3,FYN,HSPB1,MMP1,PCDH18,PLD1,PLOD2,PTGES,PTGS2,TNFAIP6
Coexpression	M16479	Up-regulated genes significantly associated with positive minimal residual disease (MRD) on day 46 after chemotherapy treatment of children with acute lymphoblastic leukemia (ALL).	Coexpression_M16479_Up-regulated genes significantly associated with positive minimal residual disease (MRD) on day 46 after chemotherapy treatment of children with acute lymphoblastic leukemia (ALL).	0	0	10	0	0	0	0			AKAP13,CDC42EP3,ITGA6,NDRG1,RAB14,RPL27,RPL37A,RPS20,RPS28,RPS9,SLC38A2,SYPL1,ZDHHC11
Coexpression	M4235	Genes down-regulated in quiescent CD34+ [GeneID=8842] cells isolated from peripheral blood of normal donors compared to the dividing cells from CML (chronic myeloid leukemia) patients.	Coexpression_M4235_Genes down-regulated in quiescent CD34+ [GeneID=8842] cells isolated from peripheral blood of normal donors compared to the dividing cells from CML (chronic myeloid leukemia) patients.	0	0	10	0	0	0	0			ADAM8,CD44,CD59,CTSO,CXCL1,CXCL2,CXCL3,H1F0,HCP5,HIST2H2BE,HLX,IL1B,LIMCH1,PCDH9,RPL31,SOD2,SPTBN1,VNN1
Coexpression	M18085	Genes up-regulated in T24 cells (bladder carcinoma) after treatment with decitabine (5-aza-2'-deoxycytidine) [PubChem=451668].	Coexpression_M18085_Genes up-regulated in T24 cells (bladder carcinoma) after treatment with decitabine (5-aza-2'-deoxycytidine) [PubChem=451668].	0	0	10	0	0	0	0			C1S,CCL20,CSF2,CXCL2,IFIT2,IRF7,MMP1,NT5E,PTGS2,S100A4,SOD2,SP100,XAF1
Coexpression	15958054-Table2	Human Stomach_Yanagihara05_35genes	Coexpression_15958054-Table2_Human Stomach_Yanagihara05_35genes	0	0	10	0	0	0	0			CD44,CD59,HSPB1,MMP1,PODXL,RPS12,THBS1,THBS4,TNC
Coexpression	M4703	Genes down-regulated in comparison of unstimulated dendritic cells (DC) at 0 h versus DCs stimulated with LPS (TLR4 agonist) and R848 for 2 h.	Coexpression_M4703_Genes down-regulated in comparison of unstimulated dendritic cells (DC) at 0 h versus DCs stimulated with LPS (TLR4 agonist) and R848 for 2 h.	0	0	10	0	0	0	0			BTG1,CCRL2,CD274,CXCL1,CXCL2,CXCL3,DUSP1,DUSP5,EDN1,EHD1,HERC6,IFIH1,IFIT2,IL15RA,IL1A,IRF7,ITGB8,MARCKSL1,MT1E,OASL,PIM3,PML,PTGS2,RASGRP1,RSAD2,SAMD9,ZC3H12A,ZNFX1
Coexpression	M4715	Genes down-regulated in comparison of dendritic cells (DC) stimulated with R848 at 2 h versus DCs stimulated with LPS (TLR4 agonist) and R848 for 2 h.	Coexpression_M4715_Genes down-regulated in comparison of dendritic cells (DC) stimulated with R848 at 2 h versus DCs stimulated with LPS (TLR4 agonist) and R848 for 2 h.	0	0	10	0	0	0	0			BCL2A1,CCL20,CCRL2,CITED2,CPEB2,CXCL2,CXCL3,DDX60,ESM1,HERC6,IFIH1,IFIT2,IL12A,IL15RA,IL1A,IL1B,IRAK2,ITGB8,KLF4,MAP4K4,OASL,PMAIP1,PRDM1,PTGS2,RPS6KC1,RSAD2,SOD2,TNFAIP6,ZNFX1
Coexpression	M2737	Genes down-regulated in TIG3 cells (fibroblasts) upon knockdown of EZH2 [Gene ID=2146] gene.	Coexpression_M2737_Genes down-regulated in TIG3 cells (fibroblasts) upon knockdown of EZH2 [Gene ID=2146] gene.	0	0	10	0	0	0	0			AMMECR1,ANGPTL4,ATXN1,C3orf52,CARD9,COL4A6,CORO2B,DCBLD2,EDN1,EPHB2,ESM1,ETV4,GFPT2,HYAL3,IL15RA,KIAA1644,KLF11,KLF4,LUZP4,MALL,MTHFD2L,NR3C2,OSTM1,PCDH9,PTHLH,PTPRB,SLC19A2,SLC6A15,ST6GAL1,TNFAIP6,WDR37,YOD1
Coexpression	M4261	Genes down-regulated in comparison of control conventional dendritic cells (cDC) at 0 h versus cDCs infected with Newcastle disease virus (NDV) at 4 h.	Coexpression_M4261_Genes down-regulated in comparison of control conventional dendritic cells (cDC) at 0 h versus cDCs infected with Newcastle disease virus (NDV) at 4 h.	0	0	10	0	0	0	0			ADAR,B4GALT5,CD274,DDX60,DUSP5,FAM46A,HERC6,IFIH1,IFIT2,IRAK2,IRF7,MT2A,NFKB2,OASL,PATL1,PHF11,PMAIP1,PML,RSAD2,SAMD9,SAMD9L,SNAPC1,SPATA18,TNNT1,TRIM21,XAF1,ZNFX1
Coexpression	M9375	Cluster G1: genes most highly up-regulated in NHEK cells (normal keratinocyte) between 6 h and 12 h after UV-B irradiation.	Coexpression_M9375_Cluster G1: genes most highly up-regulated in NHEK cells (normal keratinocyte) between 6 h and 12 h after UV-B irradiation.	0	0	10	0	0	0	0			ANXA2,ATP5I,COX7A2,COX7C,DYNLL1,MYL6,RPL31,RPL37A,RPL38,RPS27,RPS29,SFN,SPTBN1,STAT6,TXN
Coexpression	M2126	Genes up-regulated in IMR90 cells (fibroblast) grown under low serum conditions and after knockdown of RB1 [GeneID=5925] by RNAi.	Coexpression_M2126_Genes up-regulated in IMR90 cells (fibroblast) grown under low serum conditions and after knockdown of RB1 [GeneID=5925] by RNAi.	0	0	10	0	0	0	0			ATOX1,ATP5I,ATP5J2,CDCA7,COX5B,COX7C,DEPDC1,INHBE,KIAA0101,LSM7,MT1E,MT1X,MT2A,MTHFD2L,NDUFA3,NDUFB4,PET100,PHF11,RIF1,RPA3,RPL38,RPS21,RPS28,TMEM171
Coexpression	M2597	Genes significantly (FDR < 10%) up-regulated in IMR-90 cells (fibroblast) in response to bystander irradiation.	Coexpression_M2597_Genes significantly (FDR < 10%) up-regulated in IMR-90 cells (fibroblast) in response to bystander irradiation.	0	0	10	0	0	0	0			BCL2A1,C8orf4,CXCL1,CXCL2,CXCL3,DUSP5,IL1A,IL1B,IL7R,MMP1,MT1E,MT1G,MT1X,PTGES,PTGS2,SLC16A3,SLC6A15,SOD2
Coexpression	M5622	Cluster G2: genes increasingly up-regulated in NHEK cells (normal keratinocyte) and reaching maximum levels at 12 h and 24 h after UV-B irradiation.	Coexpression_M5622_Cluster G2: genes increasingly up-regulated in NHEK cells (normal keratinocyte) and reaching maximum levels at 12 h and 24 h after UV-B irradiation.	0	0	10	0	0	0	0			CCL20,CITED2,CXCL2,CXCL3,HIST2H2BE,IER3,JUND,PMAIP1,SGK1,UBE2S
Coexpression	M12664	Cluster 3: genes changed in primary keratinocytes by UVB irradiation.	Coexpression_M12664_Cluster 3: genes changed in primary keratinocytes by UVB irradiation.	0	0	10	0	0	0	0			BRD2,DUSP1,HIST2H2BE,IER3,IL1B,MYD88,PMAIP1,PTGS2,SOX9
Coexpression	M4696	Genes down-regulated in comparison of unstimulated dendritic cells (DC) at 0 h versus DCs stimulated with LPS (TLR4 agonist) for 2 h.	Coexpression_M4696_Genes down-regulated in comparison of unstimulated dendritic cells (DC) at 0 h versus DCs stimulated with LPS (TLR4 agonist) for 2 h.	0	0	10	0	0	0	0			B4GALT5,BTG1,CCRL2,CD274,CXCL1,CXCL2,CXCL3,DUSP5,EDN1,EFNA1,EHD1,ELL2,GMEB1,HERC6,IFIH1,IL1A,IRAK2,IRF7,ITGB8,MARCKSL1,OASL,PAPPA2,PIM3,PML,RASGRP1,SOD2,TNFAIP6,ZC3H12A,ZNFX1
Coexpression	M3302	Genes down-regulated in comparison of unstimulated peripheral blood mononuclear cells (PBMC) 3 days after stimulation with YF17D vaccine versus PBMC 7 days after the stimulation.	Coexpression_M3302_Genes down-regulated in comparison of unstimulated peripheral blood mononuclear cells (PBMC) 3 days after stimulation with YF17D vaccine versus PBMC 7 days after the stimulation.	0	0	10	0	0	0	0			ACP2,ADAR,BLVRA,CCL20,DDX60,FHL2,HERC6,HIST1H2AM,HIST2H2BE,HMMR,IFIH1,IFIT2,IL1RN,IRF7,KLHDC7B,NAGS,OASL,PHF11,POLE2,RIN2,RSAD2,S1PR2,SAMD9,SAMD9L,SLC1A1,TNFAIP6,WARS,XAF1,ZCCHC2,ZNFX1
Coexpression	M5878	Genes up-regulated in comparison of monocytes treated with anti-TREM1 [GeneID=54210] and 5000 ng/ml LPS (TLR4 agonist) versus monocytes treated with vehicle (control).	Coexpression_M5878_Genes up-regulated in comparison of monocytes treated with anti-TREM1 [GeneID=54210] and 5000 ng/ml LPS (TLR4 agonist) versus monocytes treated with vehicle (control).	0	0	10	0	0	0	0			ASNS,CCL20,CCNA1,CCRL2,CD274,CKS2,CSTB,CXCL1,CXCL2,CXCL3,DUSP1,DUSP5,E2F7,FERMT2,FNIP2,ID2,IER3,IL1A,IL1B,KLHL21,MGAM,MMP1,NIPAL4,NPC1,PIM3,PLD1,PMAIP1,PTGS2,RASGEF1B,RIT1,SESN2,SLC38A2,SLC7A5,SNAPC1,SNUPN,TXN,UPP1,ZC3H12A
Coexpression	M13422	Genes up-regulated in basal mammary epithelial cells compared to the luminal ones.	Coexpression_M13422_Genes up-regulated in basal mammary epithelial cells compared to the luminal ones.	0	0	10	0	0	0	0			AMIGO2,CA12,HTRA1,IL1A,IL1B,ITGA6,NDRG1,PTGES,PTHLH,S100P,SDC1,SERPINB5,SERPINE2,SFN
Coexpression	M2591	Genes significantly (FDR < 10%) up-regulated in IMR-90 cells (fibroblast) in response to direct irradiation.	Coexpression_M2591_Genes significantly (FDR < 10%) up-regulated in IMR-90 cells (fibroblast) in response to direct irradiation.	0	0	10	0	0	0	0			BCL2A1,C3orf52,C8orf4,CXCL1,CXCL2,CXCL3,DKK1,E2F7,GDNF,IL12A,IL1A,IL1B,MMP1,MT1E,MT1G,MT1X,MT2A,PRDM1,PTGS2,SESN1,SLC16A3,SLC30A1,SOD2
Coexpression	16135802-Table1	Human Pancreas_Levy05_114genes	Coexpression_16135802-Table1_Human Pancreas_Levy05_114genes	0	0	10	0	0	0	0			ADAM19,AMIGO2,ARNTL,CITED2,DLC1,EDN1,FHL2,FOXQ1,HES1,ID2,IER3,IFIT2,IL1RN,IRAK2,PTGS2,PTHLH,PTPRB
Drug	5501_UP	Perhexiline maleate [6724-53-4]; Up 200; 10.2uM; MCF7; HT_HG-U133A	Drug_5501_UP_Perhexiline maleate [6724-53-4]; Up 200; 10.2uM; MCF7; HT_HG-U133A	0	0	10	0	0	0	0			ARHGEF11,BHLHE40,BTG1,DFNB31,DNAJB9,DUSP1,DUSP10,EFNA1,HES1,HIST1H1D,HIST2H2BE,IFIT2,IGFBP3,IL21R,INHBE,MT1G,MT1X,MT2A,NR3C1,NR4A1,PMAIP1,PTHLH,S100P,SLC30A1,SOX9,SPTBN5,ZNF219
Drug	7389_UP	0173570-0000 [211245-44-2]; Up 200; 10uM; PC3; HT_HG-U133A	Drug_7389_UP_0173570-0000 [211245-44-2]; Up 200; 10uM; PC3; HT_HG-U133A	0	0	10	0	0	0	0			BCL2A1,CACNB3,CCDC9,CDKN1C,CXCL2,CXCL3,DDX60,DFNB31,DLC1,DNAJB9,DUSP1,EDN1,GALNT12,GLRX3,GMEB1,HDAC7,MR1,MTRF1,MYLK,OASL,PIM1,PPP4R4,PTGES,RAB3A,S100P,SMAD5,VAPB,ZBTB20
Drug	5882_UP	Trichostatin A, from Streptomyces sp.; Up 200; 0.1uM; PC3; HT_HG-U133A	Drug_5882_UP_Trichostatin A, from Streptomyces sp.; Up 200; 0.1uM; PC3; HT_HG-U133A	0	0	10	0	0	0	0			ANGPTL4,ARNTL,ASAP3,BEX1,CCNA1,CDC42EP3,CITED2,DFNB31,DUSP1,DUSP10,DUSP5,EPHB2,FBXW7,FYN,GFPT2,H1FX,IL1RAP,KIFC3,NR4A1,OASL,PCDH9,PLXNA2,PPP4R4,SCNN1A,SLC30A1,SNAPC1,SPTAN1,STON1,TRIM9,ZFP36
Drug	7387_UP	Trichostatin A, from Streptomyces sp.; Up 200; 0.1uM; PC3; HT_HG-U133A	Drug_7387_UP_Trichostatin A, from Streptomyces sp.; Up 200; 0.1uM; PC3; HT_HG-U133A	0	0	10	0	0	0	0			ARNTL,ASAP3,CCL20,CCNA1,CDC42EP3,DCAF11,DFNB31,DUSP1,DUSP10,DUSP5,EFNB2,EPAS1,EPHB2,FGF13,FGFR4,FYN,GFPT2,H1F0,H1FX,IL1RAP,MLF1,MMP1,OASL,PCDH9,PMAIP1,RAB3A,SLC19A2,SLC25A44,SLC30A1,SPTAN1,STX12,TRIM9,ZFP36
Drug	486_UP	calmidazolium chloride; Up 200; 5uM; MCF7; HG-U133A	Drug_486_UP_calmidazolium chloride; Up 200; 5uM; MCF7; HG-U133A	0	0	10	0	0	0	0			ACACA,ASNS,BHLHE40,BMPR2,C9orf156,DUSP1,DUSP10,EFNA1,FAM46A,FLNC,HES1,HIST1H1D,HIST2H2BE,HOXC6,INHBE,JUND,LPAR1,MT1G,MT1X,MT2A,NR4A1,PMAIP1,SCNN1A,SH3BP2,SLC30A1,SLC9A1,ST6GAL1,ZFP36
Drug	1891_UP	Trichostatin A, from Streptomyces sp.; Up 200; 0.1uM; PC3; HG-U133A	Drug_1891_UP_Trichostatin A, from Streptomyces sp.; Up 200; 0.1uM; PC3; HG-U133A	0	0	10	0	0	0	0			AKAP13,APLP2,ARNTL,ASAP3,BLVRA,BTG1,CDC42EP3,CITED2,DUSP1,DUSP10,DUSP5,EFNB2,FOXO1,FYN,H1F0,H1FX,ID2,MLF1,MMP1,OASL,PCDH9,PMAIP1,PTCH1,SLC25A44,SLC30A1,SNAPC1,SOD2,TDRKH,TOR1AIP2
Drug	C031278	2-chloroethyl ethyl sulfide	Drug_C031278_2-chloroethyl ethyl sulfide	0	0	10	0	0	0	0			AKT1,BAX,CASP3,CASP4,CASP9,CXCL1,GSTP1,HSPB1,IL1A,IL1B,IL1RN,JUND,MAPK3,MGST2,PTGES,PTGS2,SMPD1,SOD2
Drug	C047246	temozolomide	Drug_C047246_temozolomide	0	0	10	0	0	0	0			AKT1,ANK2,BAX,C8orf4,CASP3,CASP9,CD44,CDKN1C,COX4I1,CSF2,CXCL1,CXCL2,CXCL3,DHRS3,FHL2,GARNL3,HSPB1,IL24,MAP1LC3B,MGST2,MT1X,MT2A,PMAIP1,PTGS2,QPCT,SCN8A,SDC1,SOD2,SOX9,SPARC,TNC,TPD52L1,VLDLR,ZNF655
Drug	7105_UP	trichostatin A, Streptomyces sp.; Up 200; 1uM; PC3; HT_HG-U133A	Drug_7105_UP_trichostatin A, Streptomyces sp.; Up 200; 1uM; PC3; HT_HG-U133A	0	0	10	0	0	0	0			AKAP13,ANGPTL4,ARNTL,ASAP3,CDC42EP3,CHCHD7,CHKA,DLC1,DUSP1,DUSP10,DUSP5,EFNB2,EHD1,EPHB2,FBXW7,FOXO1,FYN,GFPT2,H1FX,IL1RAP,MLF1,MMP1,NR4A1,OASL,PCDH9,PLK2,PTCH1,SLC30A1,SLC9A1,ZFP36
Drug	909_UP	HC toxin from Helminthosporium carbonum; Up 200; 0.1uM; MCF7; HT_HG-U133A_EA	Drug_909_UP_HC toxin from Helminthosporium carbonum; Up 200; 0.1uM; MCF7; HT_HG-U133A_EA	0	0	10	0	0	0	0			ALCAM,ARNTL,BACE1,BCORL1,CITED2,DUSP10,EPAS1,EPOR,FHL1,FYN,GFPT2,LIMA1,LIMCH1,MLF1,MT1X,MT2A,MXI1,NDRG1,NPC1,OASL,PDP1,PTCH1,RAB3A,RAB8B,REEP1,RNASE4,RNFT2,STON1
Drug	CID000005311	vorinostat	Drug_CID000005311_vorinostat	0	0	10	0	0	0	0			AKT1,BAX,BCL2A1,BCL2L2,BCR,CARD16,CASP3,CASP7,CASP9,CGN,CHKA,FBXW7,H1F0,H3F3A,HDAC9,HIP1,HIST1H1D,HIST1H1E,HIST1H4B,HIST2H2BE,HSPA8,IL1A,IL1B,IL1RN,IRF7,JAK1,KAT8,KPNA2,MAPK3,NFKB2,NR2F2,NRP1,PMAIP1,PML,PRNP,S100A4,SAP30,SMPD1,STAT6,TBP,TXN,VLDLR
Drug	6758_DN	Deoxycorticosterone [64-85-7]; Down 200; 12.2uM; PC3; HT_HG-U133A	Drug_6758_DN_Deoxycorticosterone [64-85-7]; Down 200; 12.2uM; PC3; HT_HG-U133A	0	0	10	0	0	0	0			ABCC3,ABR,ADAM8,AKT1,BMP1,CDK6,COL6A1,DCAF11,EIF4EBP2,ENC1,EPHA5,FBXW7,FGFR1,HDAC7,IGFBP3,LIMCH1,MAPKAPK2,MFN2,MUC5B,NCOA2,PAPOLA,PIK3R1,PLXNA2,PML,PTPRF,RAB3A,SLC6A6,SPTBN1,THBS1,TNC,TPP1,ZBTB1
Drug	4604_DN	Bromocryptine mesylate [22260-51-1]; Down 200; 5.4uM; PC3; HT_HG-U133A	Drug_4604_DN_Bromocryptine mesylate [22260-51-1]; Down 200; 5.4uM; PC3; HT_HG-U133A	0	0	10	0	0	0	0			ABR,ADAM15,AKT1,ARHGEF11,ARRB2,BAX,BCORL1,BHLHE40,BMP1,EIF4EBP2,EPHA5,EPHB2,EPOR,EXOC7,KCTD20,KIAA1644,MAPKAPK2,MMP14,MYL6,NFKB2,NR3C1,OASL,PEX5,PID1,POLL,PTGES,SLC16A3,TFAP2A,ZER1
Drug	4112_UP	Trichostatin A, from Streptomyces sp.; Up 200; 0.1uM; MCF7; HT_HG-U133A	Drug_4112_UP_Trichostatin A, from Streptomyces sp.; Up 200; 0.1uM; MCF7; HT_HG-U133A	0	0	10	0	0	0	0			ANGPTL4,ASAP3,CCNA1,CDC42EP3,CDKN1C,DFNB31,EPOR,FYN,GFPT2,IGFBP3,IL1RAP,IRF7,KIFAP3,LIMA1,LIMCH1,MLF1,MXI1,NPC1,PCDH9,PDP1,RNASE4,SERPINB5,SLC1A1,SOX9,STON1,STX12,WDR47
Drug	C062198	octa-2,4,6-trienoic acid	Drug_C062198_octa-2,4,6-trienoic acid	0	0	10	0	0	0	0			AMIGO2,BHLHE40,BTG1,CAV2,EDN1,FGF13,GSN,HMMR,HTRA1,IGFBP3,IGFBP6,LIMA1,PDCD4,PIK3R1,S100P,SFN,SOD2,TGFA,TGFBI
Drug	5724_UP	Mefloquine hydrochloride [51773-92-3]; Up 200; 9.6uM; PC3; HT_HG-U133A	Drug_5724_UP_Mefloquine hydrochloride [51773-92-3]; Up 200; 9.6uM; PC3; HT_HG-U133A	0	0	10	0	0	0	0			ACSL5,ARC,ASNS,BMP1,CDKN1C,CITED2,CXCL2,CXCL3,DDX3X,DDX60,DNAJB9,DUSP1,DUSP10,EDA,HDAC9,IFIH1,IFIT2,IL1RN,IL24,JUND,KIF17,KLF4,MAP3K13,MT1G,MT1X,NPC1,OASL,PMAIP1,PTGS2,RSAD2,S100P,SLC30A1,SLC7A5,UPP1,ZFP36
Drug	6316_UP	Trichostatin A, from Streptomyces sp.; Up 200; 0.1uM; PC3; HT_HG-U133A	Drug_6316_UP_Trichostatin A, from Streptomyces sp.; Up 200; 0.1uM; PC3; HT_HG-U133A	0	0	10	0	0	0	0			AKAP13,ARNTL,CCNA1,CDC42EP3,CITED2,DFNB31,DUSP1,DUSP10,DUSP5,EFNB2,FAM46A,FBXW7,FYN,GFPT2,H1F0,H1FX,KLF4,MLF1,MMP1,PCDH9,PLK2,PMAIP1,PTCH1,SLC25A44,SLC30A1,SNAPC1,SPTAN1,STON1,TRIM9
Drug	CID000005562	A25618	Drug_CID000005562_A25618	0	0	10	0	0	0	0			ABCC3,AKT1,BAX,BCR,BEX1,CASP3,CASP7,CASP9,CBX5,CCNA1,CDKN1C,CIB1,CTBP1,CXCL2,CYP27B1,DCBLD2,DLC1,DNMT3A,EPC1,FBXW7,FXR1,GSN,GSTP1,H1F0,H2AFV,H3F3A,HDAC7,HDAC9,HIGD1A,HIST1H1D,HIST1H1E,HIST1H2BO,HIST1H3E,HIST1H3F,HIST1H4B,HIST2H2BE,HMGA1,ID2,IGFBP3,IL12A,IL1B,INTS6,KAT8,KLF4,LUZP4,MAPK3,MAT2A,MEN1,MIER1,MT1G,NCOA2,NFKB2,NR3C1,NR4A1,NRP1,PDCD5,PMAIP1,PML,POLE2,PPP2R4,PRDM1,PTGS2,RPS27A,S100A4,SAP30…
Drug	7043_UP	trichostatin A, Streptomyces sp.; Up 200; 1uM; MCF7; HT_HG-U133A	Drug_7043_UP_trichostatin A, Streptomyces sp.; Up 200; 1uM; MCF7; HT_HG-U133A	0	0	10	0	0	0	0			ACSL4,ANGPTL4,ARNTL,BACE1,BLVRA,CCNA1,DUSP10,EPOR,FHL1,FYN,GFPT2,GNS,IGFBP3,IRF7,LIMA1,MAP3K13,MLF1,NPC1,OASL,PCDH9,RNASE4,SERPINB5,SERPINE2,SH2B3,SLC9A1,SNAI2,SOX9,STON1,STX12,TDRKH,TMEM120B,WDR47
Drug	7132_UP	Pimozide [2062-78-4]; Up 200; 8.6uM; PC3; HT_HG-U133A	Drug_7132_UP_Pimozide [2062-78-4]; Up 200; 8.6uM; PC3; HT_HG-U133A	0	0	10	0	0	0	0			CACNB3,CDKN1C,CXCL2,DFNB31,DNAJB9,EFNA1,FAM46A,FGFR4,HDAC9,HERC6,HIPK3,IFIH1,IFIT2,ITGB3,METTL7A,NDRG1,NPM3,OASL,PARD3,PEX5,PIM1,PLXNB1,PMAIP1,PML,RIT1,S100A3,SAMD9,SLC4A8,SPARC,TPD52L1
Drug	MESH:D020261/D001151-M	Arsenic Poisoning affected by Arsenic	Drug_MESH:D020261/D001151-M_Arsenic Poisoning affected by Arsenic	0	0	10	0	0	0	0			CCL20,CCRL2,CD44,CXCL2,CXCL3,ID2,IER3,IL1A,IL1B,IL1RN,MINPP1,SOD2,TNFAIP6,ZFAND6,ZNF267
Drug	2211_UP	Astemizole [68844-77-9]; Up 200; 8.8uM; MCF7; HT_HG-U133A	Drug_2211_UP_Astemizole [68844-77-9]; Up 200; 8.8uM; MCF7; HT_HG-U133A	0	0	10	0	0	0	0			ARC,ASAP3,BHLHE40,DNAJB9,DUSP1,DUSP10,DUSP5,EFNA1,HDAC7,HIST1H2BO,IL17RC,IL21R,INHBE,ITGB3,KLF4,MT1X,MT2A,NR4A1,OASL,PMAIP1,SH3BP2,SLC30A1,SLC7A8,SOX9,TIMP4,ZFP36
Drug	7073_UP	trichostatin A, Streptomyces sp.; Up 200; 1uM; PC3; HT_HG-U133A	Drug_7073_UP_trichostatin A, Streptomyces sp.; Up 200; 1uM; PC3; HT_HG-U133A	0	0	10	0	0	0	0			ANGPTL4,ARNTL,BEX1,CDC42EP3,CDKN1C,CHCHD7,DCAF11,DUSP1,DUSP10,EFNB2,EHD1,FOXO1,FYN,GFPT2,H1FX,IL1RAP,MLF1,MMP1,NR4A1,OASL,PCDH9,RAB8B,SLC25A44,SLC30A1,SLC9A1,SPTAN1,TNC,TRIM9,ZFP36
Drug	MESH:D015470/C014347-T	Leukemia, Myeloid, Acute affected by decitabine	Drug_MESH:D015470/C014347-T_Leukemia, Myeloid, Acute affected by decitabine	0	0	10	0	0	0	0			ANXA2,ASMTL,CASP7,FHL2,FOXO1,GFI1,H1F0,HSPB1,ID2,MLF1,S100A10,SGK1,SPARC
Drug	4454_UP	thioridazine hydrochloride; Up 200; 10uM; PC3; HT_HG-U133A	Drug_4454_UP_thioridazine hydrochloride; Up 200; 10uM; PC3; HT_HG-U133A	0	0	10	0	0	0	0			AMIGO2,ARC,ASNS,CDKN1C,CDON,CPEB3,CXCL2,CXCL3,DNAJB9,DUSP1,DUSP5,EDN1,ENPP2,FERMT2,HDAC9,IFIT2,IL1RN,IL24,JUND,NR4A1,OASL,PIM1,PMAIP1,PTGS2,S100P,S1PR1,SDF2L1,SMG7,ZFP36
Drug	D019308	Palmitic Acid	Drug_D019308_Palmitic Acid	0	0	10	0	0	0	0			ACACA,AKT1,BAX,CASP3,CASP7,EDN1,FOXO1,MAPK3,MT1E,MT1X,MT2A,NCF2,NOXA1,NOXO1,PIK3R1,SOD2
Drug	965_UP	felodipine; Up 200; 10uM; MCF7; HT_HG-U133A_EA	Drug_965_UP_felodipine; Up 200; 10uM; MCF7; HT_HG-U133A_EA	0	0	10	0	0	0	0			ALPK1,ARC,ARNTL,BHLHE40,CA12,DCAKD,DNAJB9,DUSP1,DUSP10,EFNA1,EPOR,FOXO1,HES1,HIST1H1D,HIST1H2BO,HIST2H2BE,INHBE,KLF4,MAST4,NFKB2,NR4A1,OASL,PMAIP1,SOX9,TLE3,WDR47,ZC3H12A,ZFP36,ZFX
Drug	7084_UP	MS-275; Up 200; 10uM; PC3; HT_HG-U133A	Drug_7084_UP_MS-275; Up 200; 10uM; PC3; HT_HG-U133A	0	0	10	0	0	0	0			ABLIM1,ANGPTL4,ARNTL,ATXN1,BEX1,C3orf52,CCNA1,CDC42EP3,CITED2,DUSP1,DUSP10,DUSP5,EFNB2,ENC1,ENPP2,EPOR,FGF13,H1FX,IL1A,IL1B,IL1RAP,IL1RN,IL24,KIAA1462,MAST4,MMP1,MTHFD2L,MYLK,OASL,PLK2,PMAIP1,PTGS2,PTHLH,ST6GAL1,THBS1,TRIM9
Drug	C030973	cupric oxide	Drug_C030973_cupric oxide	0	0	10	0	0	0	0			ALPK2,ANGPTL4,ARC,ASNS,ATP6V1B2,BCL2A1,C1S,CARD6,CASP3,CDK6,CELF1,CIT,COL5A2,CYB5R2,DLC1,DNAJB9,E2F7,EPHB2,H1FX,HES1,HIST1H2AM,IGFBP3,IL1A,JDP2,KBTBD8,KIAA1804,MT1E,MT1G,MT1X,MT2A,MXI1,NR2F2,NR4A1,NUF2,PAPOLA,PCDH9,PLAGL1,PLK2,PODXL,PPP1R3B,PRSS23,PSKH1,RIT1,RRM2,S100P,SIRT6,SLC25A44,SOD2,SPANXD,SPTBN1,SRGAP2,TDG,TMEM171,TPM1,ZBTB5
Drug	2987_DN	Spectinomycin dihydrochloride [21736-83-4]; Down 200; 9.8uM; HL60; HT_HG-U133A	Drug_2987_DN_Spectinomycin dihydrochloride [21736-83-4]; Down 200; 9.8uM; HL60; HT_HG-U133A	0	0	10	0	0	0	0			B4GALT2,CACNB3,DNAJB12,DUSP1,ENC1,EPOR,EXOC7,FNDC3A,FXN,FZD7,GLE1,GNA13,HCFC1R1,HIPK3,IFIT2,KCTD20,MDM1,MFN2,NCOA2,NSFL1C,PHACTR2,PIK3R1,PML,RAB3A,SLC16A3,SPTAN1,TFAP2A,THBS4,TLE3,TPD52L1,TPM1,VNN1
Drug	4471_UP	Astemizole [68844-77-9]; Up 200; 8.8uM; PC3; HT_HG-U133A	Drug_4471_UP_Astemizole [68844-77-9]; Up 200; 8.8uM; PC3; HT_HG-U133A	0	0	10	0	0	0	0			AMIGO2,ARC,ASNS,CCNA1,CDKN1C,CXCL2,CXCL3,DDX60,DNAJB9,DUSP1,DUSP10,EPAS1,FAM46A,IFIH1,IFIT2,JUND,KLF4,MT1X,OASL,PDE4D,PMAIP1,PTGES,PTGS2,RSAD2,S100P,SDF2L1,SLC30A1,SLC7A5,ZFP36
Drug	4641_UP	GBR 12909 dihydrochloride [67469-78-7]; Up 200; 7.6uM; PC3; HT_HG-U133A	Drug_4641_UP_GBR 12909 dihydrochloride [67469-78-7]; Up 200; 7.6uM; PC3; HT_HG-U133A	0	0	10	0	0	0	0			ANGPTL4,APBB1,ARC,BEX1,CDC42EP3,CDKN1C,CITED2,CPEB3,CXCL1,CXCL2,DCAF11,DDX60,DNAJB9,DUSP1,DUSP10,EPOR,FAM46A,GLE1,HERC6,IFIH1,IFIT2,KLF4,MFI2,MT1X,OASL,PAX8,PIM1,PMAIP1,PTGS2,PTHLH,RSAD2,SLC30A1,SLC4A3,TDRKH,TSPAN9,ZC3H12A,ZFP36
Drug	MESH:D012871/D012643-T	Skin Diseases affected by Selenium	Drug_MESH:D012871/D012643-T_Skin Diseases affected by Selenium	0	0	10	0	0	0	0			CD44,CXCL2,ID2,IER3,IL1B,PTGS2,SOD2,TNFAIP6
Drug	1645_UP	SAHA; Up 200; 10uM; MCF7; HT_HG-U133A	Drug_1645_UP_SAHA; Up 200; 10uM; MCF7; HT_HG-U133A	0	0	10	0	0	0	0			ANGPTL4,ARNTL,ASAP3,BACE1,BTN2A2,CDKN1C,DUSP10,EPAS1,EPOR,FYN,H1F0,KIFAP3,LIMA1,MLF1,MT1X,MT2A,MXI1,NDRG1,NPC1,OASL,PCDH9,PDP1,PTCH1,REEP1,RNFT2,SLC25A44,SNAI2,STON1,TDRKH,WDR47,ZER1
Drug	D009281	Naphthalenes	Drug_D009281_Naphthalenes	0	0	10	0	0	0	0			ARC,BCL2A1,CCL20,CXCL1,CXCL2,DHCR7,DUSP1,DUSP5,MAT2A,MIF,NR4A1,PIM3,PLK2,PTGES,PTGS2,S1PR1,SLC16A3,SMAD7,STS,TPM1,ZFP36
Drug	4243_UP	Emetine dihydrochloride [316-42-7]; Up 200; 7.2uM; PC3; HT_HG-U133A	Drug_4243_UP_Emetine dihydrochloride [316-42-7]; Up 200; 7.2uM; PC3; HT_HG-U133A	0	0	10	0	0	0	0			ANGPT1,ARNTL,BHLHE40,CITED2,COL4A6,CSF2,CXCL2,DUSP1,DUSP10,EDN1,EFNA1,ENC1,HDAC9,HES1,HIST1H1D,HIST2H2BE,IL1A,IL1RN,IL24,KLF4,NR1D2,NR3C1,PIM1,PTHLH,SCN8A,SH3TC1,SLC30A1,SMAD7,SNAPC1
Drug	CID000002019	Actinomycin D	Drug_CID000002019_Actinomycin D	0	0	10	0	0	0	0			ABCC3,ACTL6A,AKT1,ASNS,BAX,BCR,CA12,CARD16,CASP3,CASP7,CASP9,CSF2,DUSP1,EDN1,EIF4G1,FNDC3A,GALNS,GBA,H1F0,H2AFV,H3F3A,HIST1H1D,HIST1H1E,HIST1H2BO,HIST1H3E,HIST1H3F,HIST1H4B,IER3,IL1A,IL1B,INHBE,MAPK3,MCRS1,MMP1,MRPL41,MT1E,MT1G,MT1X,MT2A,NFKB2,NR3C1,NR3C2,OASL,ODC1,POLE2,PTGS2,PTHLH,SGK1,SLC38A2,SOD2,STAT6,TDO2,TGFA,TGFBI,THBS1,TNFAIP8L1,TNFRSF9,TXN
Drug	D003609	Dactinomycin	Drug_D003609_Dactinomycin	0	0	10	0	0	0	0			AKT1,ARHGDIB,BAX,BCL2A1,BTC,CASP3,CASP7,CASP9,CSF2,DUSP1,EDN1,EFNB2,FGFR1,FHL1,FLNC,GSTP1,IER3,IL1B,KRT80,MAP1LC3B,MAP3K7,MAPK3,MMP1,MRPL41,MT2A,MYLK,NDRG1,NR3C1,PLD1,PTGS2,SFN,SLC39A10,SOD2,SPATA18,TDO2
Drug	D000667	Ampicillin	Drug_D000667_Ampicillin	0	0	10	0	0	0	0			ABCC3,AGPAT9,ARRDC4,ASNS,BAX,CES1,DKK1,DUSP1,EDN1,ESM1,IGFBP3,IL1B,JDP2,JUND,LPPR1,PTGS2,SLC9A3R2,TPM4,VLDLR
Drug	5336_UP	Trichostatin A, from Streptomyces sp.; Up 200; 0.1uM; MCF7; HT_HG-U133A	Drug_5336_UP_Trichostatin A, from Streptomyces sp.; Up 200; 0.1uM; MCF7; HT_HG-U133A	0	0	10	0	0	0	0			ALCAM,ARHGDIB,ASAP3,BACE1,DUSP10,EPAS1,EPOR,FHL1,FYN,GFPT2,H1F0,IGFBP3,KIFAP3,LIMA1,MLF1,MXI1,NPC1,OASL,PDP1,PMAIP1,PTCH1,RAB3A,RAB8B,SERPINB5,SERPINE2,SH2B3,SLC9A1,SOX9,STON1,STX12,WDR47,ZER1
Drug	3873_UP	Rifabutin [72559-06-9]; Up 200; 4.8uM; MCF7; HT_HG-U133A	Drug_3873_UP_Rifabutin [72559-06-9]; Up 200; 4.8uM; MCF7; HT_HG-U133A	0	0	10	0	0	0	0			ALCAM,ASAP3,BTN2A2,CCNA1,CDKN1C,CPEB3,DFNB31,EPHB2,EPOR,FAM184A,FYN,IL21R,KIFAP3,LIMA1,MLF1,MXI1,NDRG1,NMNAT2,PML,REEP1,RNASE4,SERPINB5,SHOX2,SLC1A1,SRPX,ST6GAL1,STON1,SYNPO
Drug	5962_UP	valinomycin; Up 200; 0.1uM; PC3; HT_HG-U133A	Drug_5962_UP_valinomycin; Up 200; 0.1uM; PC3; HT_HG-U133A	0	0	10	0	0	0	0			AMIGO2,ASNS,ATXN1,BTC,CDC42EP3,CXCL2,CXCL3,DNAJB9,DUSP1,DUSP10,EPHB2,INHBE,ITGB8,KLF4,MMP1,NR3C1,PDCD4,PDE4D,PID1,PIM1,PMAIP1,PTGS2,PTHLH,S100P,SLC30A1,SLC7A5,SMAD7,THBS1,WARS,ZBTB20,ZER1,ZFX
Drug	5723_DN	Meprylcaine hydrochloride [956-03-6]; Down 200; 14.8uM; PC3; HT_HG-U133A	Drug_5723_DN_Meprylcaine hydrochloride [956-03-6]; Down 200; 14.8uM; PC3; HT_HG-U133A	0	0	10	0	0	0	0			ABCC3,ALDH7A1,ALPK1,BAX,BCR,BEX1,BTC,CDK6,COL6A1,CXCL3,DCAF11,EIF4EBP2,EPOR,FAM102A,FGF13,FYN,GNG4,HIP1,NPR2,NRP1,PEX5,PID1,PLXNA2,PRR14L,SLC25A44,SPRYD7,TNC,VPS13D,ZFX
Drug	2928_UP	Fluticasone propionate [80474-14-2]; Up 200; 8uM; HL60; HT_HG-U133A	Drug_2928_UP_Fluticasone propionate [80474-14-2]; Up 200; 8uM; HL60; HT_HG-U133A	0	0	10	0	0	0	0			AKAP13,ANGPTL4,CACNB3,CCL20,CCNA1,CPEB3,DNAJB12,DUSP1,GSN,GTDC1,HIST1H1E,IL24,KANK1,LTBP1,METTL7A,MT1G,MT1X,MT2A,PFKFB4,PML,SAP30,SFN,SH3TC1,SPTAN1,THBS1,TNC,UPP1,ZBTB20
Drug	5940_UP	trichostatin A, Streptomyces sp.; Up 200; 1uM; PC3; HT_HG-U133A	Drug_5940_UP_trichostatin A, Streptomyces sp.; Up 200; 1uM; PC3; HT_HG-U133A	0	0	10	0	0	0	0			ANGPTL4,ARC,ARNTL,BEX1,CCNA1,CDC42EP3,CHKA,CITED2,DUSP1,DUSP10,ENPP2,EPHB2,FYN,GFPT2,H1FX,IL1RAP,MLF1,MMP1,NR3C2,NR4A1,PCDH9,PIM1,PLK2,PMAIP1,PTCH1,SLC16A3,SLC30A1,SNAPC1,STON1,TRIM9
Drug	7407_UP	Trichostatin A, from Streptomyces sp.; Up 200; 0.1uM; MCF7; HT_HG-U133A	Drug_7407_UP_Trichostatin A, from Streptomyces sp.; Up 200; 0.1uM; MCF7; HT_HG-U133A	0	0	10	0	0	0	0			ARNTL,BCORL1,CCNA1,DUSP10,EPAS1,EPOR,FYN,GFPT2,H1F0,IGFBP3,KIFAP3,LIMA1,MLF1,MT1G,MT1X,MT2A,MXI1,NDRG1,NPC1,OASL,PCDH9,PLAGL1,PTCH1,RAB3A,RNFT2,SERPINE2,STON1,STS
Drug	D011899	Ranitidine	Drug_D011899_Ranitidine	0	0	10	0	0	0	0			ARHGEF11,BAX,BHLHE40,CASP3,CASP9,CDK6,CSF3,CXCL1,CXCL2,DUSP1,EFNA1,FOXQ1,ID2,IL12A,IL1A,IL1B,INHBE,KLF4,MAPK3,MAPKAPK2,NR4A1,PTGS2,SLC38A2,TNFAIP6
Drug	5625_UP	Trichostatin A, from Streptomyces sp.; Up 200; 0.1uM; MCF7; HT_HG-U133A	Drug_5625_UP_Trichostatin A, from Streptomyces sp.; Up 200; 0.1uM; MCF7; HT_HG-U133A	0	0	10	0	0	0	0			ACSM3,ANGPTL4,ASAP3,BCORL1,CCNA1,CDC42EP3,CDKN1C,CPEB3,DFNB31,DUSP10,EPOR,FYN,GFPT2,IGFBP3,IL1RAP,KIFAP3,LIMA1,MAP3K13,MXI1,NDRG1,NPC1,OASL,PMAIP1,PML,PTCH1,RNASE4,SERPINB5,SERPINE2,SH2B3,STON1,WDR47
Drug	6546_UP	trichostatin A, Streptomyces sp.; Up 200; 1uM; PC3; HT_HG-U133A	Drug_6546_UP_trichostatin A, Streptomyces sp.; Up 200; 1uM; PC3; HT_HG-U133A	0	0	10	0	0	0	0			AKAP13,ANGPTL4,ARNTL,BAX,CCNA1,CDC42EP3,CHKA,CITED2,DUSP1,DUSP10,DUSP5,EFNB2,EPHB2,FYN,H1FX,IL1RAP,MLF1,MMP1,NR4A1,OASL,PCDH9,PLK2,SLC30A1,STON1,TMEM120B,TRIM9,ZFP36
Drug	6825_UP	Clomipramine hydrochloride [17321-77-6]; Up 200; 11.4uM; MCF7; HT_HG-U133A	Drug_6825_UP_Clomipramine hydrochloride [17321-77-6]; Up 200; 11.4uM; MCF7; HT_HG-U133A	0	0	10	0	0	0	0			ADAM12,ALDH7A1,ALOX5AP,ARC,BHLHE40,DDX60,DNAJB9,DUSP1,EDA,FYN,IFIT2,ITGB3,JUND,KCNQ3,MALL,NR4A1,OASL,PARVA,RCBTB2,SAMD9,SH3TC1,SLC43A1,SLC6A9,SLC7A8,SLCO2B1,SOX9,SPRY1,ST6GAL1,STAT6,ZFP36
Drug	2227_UP	Terfenadine [50679-08-8]; Up 200; 8.4uM; MCF7; HT_HG-U133A	Drug_2227_UP_Terfenadine [50679-08-8]; Up 200; 8.4uM; MCF7; HT_HG-U133A	0	0	10	0	0	0	0			AGRP,ARC,BHLHE40,BTG1,C8orf4,COL6A1,CPEB3,DNAJB9,DUSP1,DUSP10,DUSP5,EFNA1,HIST1H2BO,HIST2H2BE,IL21R,INHBE,JUND,MALL,MT1X,MT2A,NR4A1,PMAIP1,SLCO2B1,SOX9,TPP1,UPP1,ZFP36
Drug	2084_UP	Trichostatin A, from Streptomyces sp.; Up 200; 0.1uM; PC3; HT_HG-U133A	Drug_2084_UP_Trichostatin A, from Streptomyces sp.; Up 200; 0.1uM; PC3; HT_HG-U133A	0	0	10	0	0	0	0			ANGPTL4,ARNTL,CCL20,CCNA1,CDC42EP3,CHCHD7,DUSP1,DUSP5,EFNB2,EPHB2,FLNC,FYN,GFPT2,H1F0,H1FX,ID2,IL1RAP,MLF1,MMP1,OASL,PCDH9,PMAIP1,PTCH1,SLC25A44,SLC30A1,SLC9A1,SNAPC1,TOR1AIP2
Drug	MESH:D012871/D009151-M	Skin Diseases affected by Mustard Gas	Drug_MESH:D012871/D009151-M_Skin Diseases affected by Mustard Gas	0	0	10	0	0	0	0			CD44,CXCL2,IER3,IL1A,IL1B,IL1RN,PTGS2,SOD2
Drug	D015025	Zearalenone	Drug_D015025_Zearalenone	0	0	10	0	0	0	0			ABCC3,APLN,ASRGL1,BAX,C6orf48,CASP3,CCNA1,DHRS3,FAM129B,FNDC5,HSPB1,IGFBP6,IL1A,IL1B,KCTD20,KIAA0101,KRT7,MFN2,MMP7,MUC5B,NCOA2,NR4A1,PHF11,PIM1,PRSS23,PTGS2,RBM24,SF3B5,SLC6A6,SLC7A5,SOX9,TGFA,THBS1,TNNT1
Drug	5802_UP	Trichostatin A, from Streptomyces sp.; Up 200; 0.1uM; PC3; HT_HG-U133A	Drug_5802_UP_Trichostatin A, from Streptomyces sp.; Up 200; 0.1uM; PC3; HT_HG-U133A	0	0	10	0	0	0	0			ANGPTL4,ARNTL,BEX1,CCNA1,CDC42EP3,DFNB31,DUSP1,DUSP10,DUSP5,EDN1,EPOR,FYN,GFPT2,GSN,H1FX,ID2,IL1RAP,MLF1,OASL,PCDH9,PFKFB4,PLD1,PLK2,PTCH1,SLC30A1,STON1,TMEM120B,WDR47
Drug	1486_UP	Thioridazine hydrochloride [130-61-0]; Up 200; 9.8uM; MCF7; HT_HG-U133A	Drug_1486_UP_Thioridazine hydrochloride [130-61-0]; Up 200; 9.8uM; MCF7; HT_HG-U133A	0	0	10	0	0	0	0			ALPK1,ARC,ATXN1,BAX,BHLHE40,BTG1,DHCR7,DNAJB9,DUSP1,DUSP5,EPAS1,FYN,FZD7,HES1,HIST1H2BO,HIST2H2BE,ID2,KLF4,MT1G,MT1X,MT2A,NDRG1,NPC1,NR4A1,OASL,PMAIP1,S100P,SOX9,TGFBI,ZFP36
Drug	1750_DN	Harmol hydrochloride monohydrate [40580-83-4]; Down 200; 15.8uM; HL60; HG-U133A	Drug_1750_DN_Harmol hydrochloride monohydrate [40580-83-4]; Down 200; 15.8uM; HL60; HG-U133A	0	0	10	0	0	0	0			ACACA,AKAP13,ENC1,EPOR,H1FX,HGSNAT,IL1B,IL24,IRF7,LRRFIP2,MADD,MT1G,MT1X,MT2A,PDCD2,PNKP,POGLUT1,PPP2R4,PRR14L,REEP1,S100P,SFN,SIRT6,SLC30A1,SP100,SPTAN1,TOMM22,TSEN34,VPS13D,WARS,YIF1A
Drug	4544_UP	Beta-Escin [11072-93-8]; Up 200; 3.2uM; PC3; HT_HG-U133A	Drug_4544_UP_Beta-Escin [11072-93-8]; Up 200; 3.2uM; PC3; HT_HG-U133A	0	0	10	0	0	0	0			ARC,C3orf52,CCL20,CDKN1C,CHRNA9,CXCL1,CXCL2,CXCL3,DUSP1,DUSP10,DUSP5,EFNA1,FERMT2,FGFR1,GNG4,HDAC9,HIST1H1D,IL24,NR4A1,PMAIP1,PML,PTGS2,REEP1,SLC7A5,SMG7,SNAPC1,ZFP36
Drug	2957_UP	Pyrvinium pamoate [3546-41-6]; Up 200; 3.4uM; HL60; HT_HG-U133A	Drug_2957_UP_Pyrvinium pamoate [3546-41-6]; Up 200; 3.4uM; HL60; HT_HG-U133A	0	0	10	0	0	0	0			ANGPTL4,ATXN2L,CCDC9,CCL20,CD44,CXCL2,CXCL3,DUSP1,ENPP2,GRAMD3,H1FX,ID2,IL1RAP,IL24,MMP14,MT2A,NFKB2,NR4A1,PDE4D,PRDM1,SH2B3,SH3TC1,SPTAN1,STON1,THBS1,TNFAIP6,ZFP36
Drug	7535_UP	irinotecan HCl; Up 200; 100uM; PC3; HT_HG-U133A	Drug_7535_UP_irinotecan HCl; Up 200; 100uM; PC3; HT_HG-U133A	0	0	10	0	0	0	0			BCCIP,BOLA1,C11orf68,CDC42EP3,CDKN1C,CHCHD7,CITED2,COL6A1,CXCL2,DDN,DNAJB9,DUSP1,DUSP10,EFNA1,ENC1,FAM46A,FZD7,HIST2H2BE,JUND,KLF4,KLHL21,MRPS11,PMAIP1,RPL31,RPS28,SFN,SGK1,SLC30A1,TPP1,YOD1,ZBTB1,ZFP36
Drug	4448_UP	trifluoperazine dihydrochloride; Up 200; 10uM; PC3; HT_HG-U133A	Drug_4448_UP_trifluoperazine dihydrochloride; Up 200; 10uM; PC3; HT_HG-U133A	0	0	10	0	0	0	0			AKAP13,AMIGO2,ARC,ASNS,ATHL1,CDON,CXCL2,CXCL3,DNAJB9,DUSP1,FGF13,IL24,JUND,MAP3K13,MMP1,MT1X,NR4A1,PRDM1,PTGS2,RPL31,S100P,SCNN1A,SOD2,STON1,TNFRSF9,TPM1,TPP1,ZER1
Drug	2927_UP	Sanguinarine [2447-54-3]; Up 200; 12uM; HL60; HT_HG-U133A	Drug_2927_UP_Sanguinarine [2447-54-3]; Up 200; 12uM; HL60; HT_HG-U133A	0	0	10	0	0	0	0			ARC,CXCL2,CXCL3,DUSP1,FAM46A,FZD7,HES1,HIST1H1E,HIST1H2BO,HSPB1,HTATIP2,ID2,IFIT2,IL24,IL7R,KLF4,MMP1,MT1X,MT2A,NR4A1,OASL,PCDH9,PML,PTGS2,SGK1,SIRT6,SLC6A6,THBS1,TNFAIP6
Drug	3318_UP	Hexetidine [141-94-6]; Up 200; 11.8uM; MCF7; HT_HG-U133A	Drug_3318_UP_Hexetidine [141-94-6]; Up 200; 11.8uM; MCF7; HT_HG-U133A	0	0	10	0	0	0	0			ARC,ARHGAP33,ATXN2L,BHLHE40,BMP1,CD44,CTSO,DNAJB9,DUSP1,DUSP10,EFNA1,GSN,IGFBP3,IL1B,INHBE,JUND,KLF4,MT1G,MT1X,MT2A,NR4A1,PMAIP1,SLC30A1,SNAI2,SOX9,TGFBI,ZER1
Drug	6340_UP	Trichostatin A, from Streptomyces sp.; Up 200; 0.1uM; PC3; HT_HG-U133A	Drug_6340_UP_Trichostatin A, from Streptomyces sp.; Up 200; 0.1uM; PC3; HT_HG-U133A	0	0	10	0	0	0	0			ANGPTL4,ARNTL,BLVRA,CCNA1,CDC42EP3,CHCHD7,DUSP1,DUSP10,DUSP5,EFNB2,FAM46A,FYN,GFPT2,H1F0,H1FX,IL1RAP,LIMA1,MLF1,MMP1,PCDH9,PLK2,PMAIP1,SLC25A44,SLC30A1,SNAPC1,THBS1,WASF1,WDR47,ZFP36
Drug	1613_UP	Clenbuterol hydrochloride [21898-19-1]; Up 200; 12.8uM; HL60; HG-U133A	Drug_1613_UP_Clenbuterol hydrochloride [21898-19-1]; Up 200; 12.8uM; HL60; HG-U133A	0	0	10	0	0	0	0			AKAP13,ALCAM,ALPK1,ARHGAP33,BCL2A1,BTG1,CCL20,EHD1,EPAS1,IL1B,IL1RN,IL24,KIFAP3,MAPK3,NR4A1,NRP1,NT5E,PLOD2,PTGS2,REEP1,S100A10,SAMD9,SEL1L3,SGK1,SMAD7,SYNJ1,THBS1,TNFAIP6
Drug	7555_UP	trichostatin A, Streptomyces sp.; Up 200; 1uM; PC3; HT_HG-U133A	Drug_7555_UP_trichostatin A, Streptomyces sp.; Up 200; 1uM; PC3; HT_HG-U133A	0	0	10	0	0	0	0			ANGPTL4,ARNTL,CCNA1,CDC42EP3,CHCHD7,CITED2,DUSP1,DUSP10,DUSP5,EFNB2,EHD1,EPAS1,FYN,H1FX,HIP1,IL1RAP,LIMA1,MAPKAPK2,MLF1,MMP1,NPC1,OASL,PCDH9,PLK2,PML,RAB8B,SLC19A2,SLC30A1,SNAPC1,SPTAN1,ZC3H12A,ZFP36
Drug	D010457	Peptidoglycan	Drug_D010457_Peptidoglycan	0	0	10	0	0	0	0			BCL2A1,CCL20,CSF2,CXCL2,EHD1,IL1A,IL1B,MAPK3,MMP1,MYD88,PTGS2,SOD2,TNFAIP6
Drug	5231_UP	Trichostatin A, Streptomyces sp.; Up 200; 1uM; MCF7; HT_HG-U133A	Drug_5231_UP_Trichostatin A, Streptomyces sp.; Up 200; 1uM; MCF7; HT_HG-U133A	0	0	10	0	0	0	0			ANGPTL4,CCNA1,CDKN1C,ENPP2,EPOR,FYN,GFPT2,IGFBP3,IL1RAP,IRF7,LIMA1,MAP3K13,MLF1,MXI1,NPC1,OASL,PCDH9,PDP1,RNASE4,SERPINB5,SERPINE2,SNAI2,SOX9,SPTAN1,STON1,STX12,WDR47
Drug	7074_UP	MS-275; Up 200; 10uM; PC3; HT_HG-U133A	Drug_7074_UP_MS-275; Up 200; 10uM; PC3; HT_HG-U133A	0	0	10	0	0	0	0			ANGPTL4,BEX1,CCNA1,CDC42EP3,CITED2,COL4A6,DUSP1,DUSP10,DUSP5,EFNB2,ENC1,ENPP2,FGF13,FOXO1,FYN,H1FX,HLX,IL1A,IL1B,IL1RN,IL24,MMP1,OASL,PLK2,PMAIP1,PTGES,PTGS2,RAB8B,TGFBI,THBS1,TNC,TRIM9
Drug	3808_UP	Lycorine hydrochloride [2188-68-3]; Up 200; 12.4uM; PC3; HT_HG-U133A	Drug_3808_UP_Lycorine hydrochloride [2188-68-3]; Up 200; 12.4uM; PC3; HT_HG-U133A	0	0	10	0	0	0	0			ANGPTL4,ARC,CCL20,CDKN1C,CITED2,COL4A6,CXCL2,CXCL3,DLC1,DUSP1,DUSP10,FERMT2,H1FX,HDAC9,HIST2H2BE,HLX,IL12A,IL1B,IL24,JUND,KLF4,MAST4,MT1X,NR3C2,OASL,PIM1,PMAIP1,PRDM1,PTGS2,PTHLH,SGK1,SLC30A1,SNAPC1,WDR47,YOD1,ZFP36
Drug	6896_UP	scriptaid; Up 200; 10uM; PC3; HT_HG-U133A	Drug_6896_UP_scriptaid; Up 200; 10uM; PC3; HT_HG-U133A	0	0	10	0	0	0	0			ANGPTL4,ARNTL,CCNA1,CDC42EP3,DUSP1,DUSP10,DUSP5,GFPT2,HIP1,IL1RAP,KLF4,MAP3K13,MFN2,MLF1,MMP1,NPC1,NR4A1,OASL,PCDH9,PLD1,PLK2,SLC16A3,SLC30A1,SPTAN1,UBE4B,WDR47,ZFP36
Drug	7077_UP	trichostatin A, Streptomyces sp.; Up 200; 1uM; PC3; HT_HG-U133A	Drug_7077_UP_trichostatin A, Streptomyces sp.; Up 200; 1uM; PC3; HT_HG-U133A	0	0	10	0	0	0	0			ANGPTL4,ARNTL,ASAP3,BEX1,CCNA1,CITED2,CPD,DUSP1,DUSP10,DUSP5,EFNB2,FAM102A,FBXW7,GFPT2,H1FX,IL1RAP,KLF4,MLF1,MMP1,NR4A1,OASL,PCDH9,PMAIP1,RAB3A,SLC30A1,SLC9A1,ZFP36
Drug	5822_UP	Trichostatin A, from Streptomyces sp.; Up 200; 0.1uM; PC3; HT_HG-U133A	Drug_5822_UP_Trichostatin A, from Streptomyces sp.; Up 200; 0.1uM; PC3; HT_HG-U133A	0	0	10	0	0	0	0			AKAP13,ARNTL,ASAP3,BEX1,CDC42EP3,CHCHD7,CITED2,DUSP1,DUSP10,DUSP5,EFNB2,EPHB2,FBXW7,FYN,H1F0,H1FX,IL1RAP,LIMA1,MLF1,MMP1,PCDH9,PID1,SERPINE2,SLC16A3,SLC25A44,SLC30A1,SNAPC1,TNC,TRIM9,ZFP36
Drug	C533894	LG 100815	Drug_C533894_LG 100815	0	0	10	0	0	0	0			AMIGO2,BHLHE40,BTG1,CAV2,EDN1,FGF13,GSN,HMMR,HTRA1,IGFBP3,IGFBP6,LIMA1,PDCD4,PIK3R1,S100P,SFN,SOD2,TGFA,TGFBI
Drug	2886_UP	Prenylamine lactate [69-43-2]; Up 200; 9.6uM; MCF7; HT_HG-U133A	Drug_2886_UP_Prenylamine lactate [69-43-2]; Up 200; 9.6uM; MCF7; HT_HG-U133A	0	0	10	0	0	0	0			ARC,BHLHE40,BTG1,DDX60,DNAJB9,DUSP1,DUSP10,EFNA1,HIST1H1D,HIST1H2BO,HIST2H2BE,IFIT2,IL21R,INHBE,KLF4,MT1G,MT1X,MT2A,NFKB2,NR4A1,OASL,PMAIP1,S100P,SCNN1A,SLC30A1,SOX9,SPARCL1,STS,ZFP36
Drug	5745_UP	Trichostatin A, from Streptomyces sp.; Up 200; 0.1uM; PC3; HT_HG-U133A	Drug_5745_UP_Trichostatin A, from Streptomyces sp.; Up 200; 0.1uM; PC3; HT_HG-U133A	0	0	10	0	0	0	0			ANGPTL4,ARNTL,CCNA1,CDC42EP3,CDKN1C,CITED2,DUSP1,DUSP10,DUSP5,EDA,EFNB2,FGFR1,FYN,GFPT2,H1F0,H1FX,IL1RAP,KCNK2,KLF4,LIMA1,OASL,PCDH9,SLC25A44,SLC30A1,SPTAN1,STON1,TGFBI,TRIM9,ZER1,ZFP36
Drug	5260_UP	Trichostatin A, from Streptomyces sp.; Up 200; 0.1uM; MCF7; HT_HG-U133A	Drug_5260_UP_Trichostatin A, from Streptomyces sp.; Up 200; 0.1uM; MCF7; HT_HG-U133A	0	0	10	0	0	0	0			ACSM3,ANGPTL4,ASAP3,CCNA1,DUSP10,EPAS1,EPOR,FYN,GFPT2,IGFBP3,IL1RAP,IL21R,LIMA1,MAP3K13,MLF1,MXI1,NPC1,PDP1,RAB3A,REEP1,RNASE4,SERPINB5,SLC1A1,SNAI2,SOX9,STON1,WDR47
Drug	2835_UP	Trichostatin A, from Streptomyces sp.; Up 200; 0.1uM; MCF7; HT_HG-U133A	Drug_2835_UP_Trichostatin A, from Streptomyces sp.; Up 200; 0.1uM; MCF7; HT_HG-U133A	0	0	10	0	0	0	0			ALCAM,ASAP3,BTN2A2,CCNA1,CDC42EP3,DUSP10,EPOR,FYN,GFPT2,IGFBP3,IL21R,LIMA1,MLF1,MT1X,MT2A,MYL6,NPC1,OASL,PCDH9,PDP1,REEP1,RNASE4,SERPINB5,SERPINE2,SPTAN1,STON1,TDRKH,WDR47
Drug	C475919	hydroxytamoxifen	Drug_C475919_hydroxytamoxifen	0	0	10	0	0	0	0			ABCC3,BHLHE40,CD44,DUSP1,DUSP5,EDN1,EFNA1,EFNB2,HSPB1,IER3,KLC1,LASP1,LTBP1,MMP15,MT1G,MT1X,MT2A,PDCD4,SDC1,SOX9,STS,ZFP36
Drug	C004912	ethylbenzene	Drug_C004912_ethylbenzene	0	0	10	0	0	0	0			BAX,BCL2A1,BTG1,CASP3,CASP9,CHRNA9,DNAJB9,GSTP1,IFIT2,IL7R,NCAM1,NCF2,PMAIP1,PRNP,PTGS2,RAB8B,SESN2,SLC38A2,ZCCHC2
Drug	3462_UP	Trichostatin A, from Streptomyces sp.; Up 200; 0.1uM; MCF7; HT_HG-U133A	Drug_3462_UP_Trichostatin A, from Streptomyces sp.; Up 200; 0.1uM; MCF7; HT_HG-U133A	0	0	10	0	0	0	0			ALCAM,ASAP3,CCNA1,CDKN1C,DUSP10,EPOR,FYN,GFPT2,IGFBP3,KIFAP3,LIMA1,MLF1,NPC1,OASL,PCDH9,PLAGL1,RAB3A,RAB8B,REEP1,RNASE4,RNFT2,SERPINB5,SERPINE2,SLC25A44,SOX9,STON1,TMEM120B,WDR47
Drug	3428_UP	Trichostatin A, from Streptomyces sp.; Up 200; 0.1uM; MCF7; HT_HG-U133A	Drug_3428_UP_Trichostatin A, from Streptomyces sp.; Up 200; 0.1uM; MCF7; HT_HG-U133A	0	0	10	0	0	0	0			ARNTL,BACE1,CDKN1C,EPOR,FYN,GFPT2,IGFBP3,IL21R,KIFAP3,LIMA1,MLF1,MT1X,MXI1,NPC1,OASL,PCDH9,PDP1,RAB3A,REEP1,RNASE4,RNFT2,SERPINB5,SERPINE2,SPTAN1,SRPX,STON1,STX12,WDR47
Drug	1672_UP	Trichostatin A, from Streptomyces sp.; Up 200; 0.1uM; MCF7; HT_HG-U133A	Drug_1672_UP_Trichostatin A, from Streptomyces sp.; Up 200; 0.1uM; MCF7; HT_HG-U133A	0	0	10	0	0	0	0			ACSL4,ALCAM,ASAP3,CD302,CHKA,EPAS1,EPOR,FAM184A,FYN,GFPT2,H1F0,IGFBP3,KIFAP3,LIMA1,MLF1,MT2A,MXI1,NPC1,OASL,PCDH9,PTCH1,RAB8B,REEP1,RNASE4,SERPINB5,SNAI2,SPTAN1,STON1,WDR47
Drug	1215_UP	prochlorperazine dimaleate salt; Up 200; 10uM; PC3; HT_HG-U133A	Drug_1215_UP_prochlorperazine dimaleate salt; Up 200; 10uM; PC3; HT_HG-U133A	0	0	10	0	0	0	0			ATXN1,CASP4,CCL20,CCNA1,COL6A1,CXCL2,CXCL3,DNAJB12,DNAJB9,DUSP1,DUSP5,GJC1,HDAC9,IL1A,IL24,JUND,MAPKAPK2,METTL7A,MMP14,NDRG1,NPC1,PAPPA2,PML,PTGS2,SLC4A3,SPTAN1,STON1,UBXN1,VNN1,YOD1
Drug	MESH:D012871/D001151-M	Skin Diseases affected by Arsenic	Drug_MESH:D012871/D001151-M_Skin Diseases affected by Arsenic	0	0	10	0	0	0	0			CCL20,CCRL2,CD44,CXCL2,CXCL3,ID2,IER3,IL1A,IL1B,IL1RN,MINPP1,PTGS2,SOD2,TNFAIP6,ZFAND6,ZNF267
Drug	2120_DN	Tolfenamic acid [13710-19-5]; Down 200; 15.2uM; PC3; HT_HG-U133A	Drug_2120_DN_Tolfenamic acid [13710-19-5]; Down 200; 15.2uM; PC3; HT_HG-U133A	0	0	10	0	0	0	0			AKAP13,ARRB2,ATXN1,BCL2L2,CITED2,COL6A1,DCAF11,DNAJB12,DTWD1,EDN1,EHD1,EIF4EBP2,EPOR,EXOC7,FGFR4,FZD7,IRF7,MAPKAPK2,MR1,NFKB2,NPM3,PDCD2,PLK2,PPP2R4,PTHLH,RAB3A,RIF1,SAMHD1,WIPF1,ZFX,ZMYM2
Drug	3295_UP	Felodipine [72509-76-3]; Up 200; 10.4uM; MCF7; HT_HG-U133A	Drug_3295_UP_Felodipine [72509-76-3]; Up 200; 10.4uM; MCF7; HT_HG-U133A	0	0	10	0	0	0	0			ATXN2L,BHLHE40,BMP1,DDX60,DNAJB9,DUSP1,DUSP10,EFNA1,EPHB2,HES1,HIST1H1D,HIST1H1E,HIST1H2BO,HIST2H2BE,IFIH1,INHBE,KIFC3,KLF4,NPR2,NR4A1,OASL,PMAIP1,SH3TC1,SOX9,TSPAN9,XAF1,ZC3H12A,ZFP36
Drug	1220_UP	SAHA; Up 200; 10uM; PC3; HT_HG-U133A	Drug_1220_UP_SAHA; Up 200; 10uM; PC3; HT_HG-U133A	0	0	10	0	0	0	0			AKAP13,ANGPTL4,ARNTL,CCNA1,CDC42EP3,CITED2,DUSP1,DUSP10,DUSP5,EFNB2,EHD1,FOXO1,FYN,H1F0,H1FX,ID2,IL1RAP,MMP1,OASL,PCDH9,PLK2,PMAIP1,PTCH1,SLC25A44,SLC30A1,SLC9A1
Drug	584_UP	dimethyloxalylglycine; Up 200; 1000uM; PC3; HG-U133A	Drug_584_UP_dimethyloxalylglycine; Up 200; 1000uM; PC3; HG-U133A	0	0	10	0	0	0	0			ADAM12,ADAM8,AKAP13,ANGPTL4,ARRB2,ASAP3,BCKDHA,BHLHE40,CBX5,CITED2,DUSP1,FGFR1,HILPDA,KLF4,LITAF,MAPK3,MXI1,NDRG1,NR2F2,PDCD4,PFKFB4,PLAGL1,PLOD2,RAB3A,SAP30,SLC16A3,VPS13D,WIPF1,ZBTB1,ZFX,ZMYM2,ZNF219
Drug	C029728	4-phenylenediamine	Drug_C029728_4-phenylenediamine	0	0	10	0	0	0	0			ABCC3,CASP9,CD274,CSF2,CXCL1,CXCL2,DUSP1,GSTP1,HTATIP2,IL1A,MT2A,PMAIP1,PTGS2,RIT1,S100P,TNFAIP6
GO: Biological Process	GO:0006414	translational elongation	GeneOntologyBiologicalProcess_GO:0006414_translational elongation	0	0	10	0	0	0	0			CPEB2,CPEB3,IARS,RPL23A,RPL24,RPL27,RPL27A,RPL31,RPL35,RPL35A,RPL37A,RPL38,RPL41,RPLP2,RPS10,RPS11,RPS12,RPS15A,RPS18,RPS20,RPS21,RPS25,RPS26,RPS27,RPS27A,RPS28,RPS29,RPS9
GO: Biological Process	GO:0072599	establishment of protein localization to endoplasmic reticulum	GeneOntologyBiologicalProcess_GO:0072599_establishment of protein localization to endoplasmic reticulum	0	0	10	0	0	0	0			CHMP4A,CHMP4B,RPL23A,RPL24,RPL27,RPL27A,RPL31,RPL35,RPL35A,RPL37A,RPL38,RPL41,RPLP2,RPS10,RPS11,RPS12,RPS15A,RPS18,RPS20,RPS21,RPS25,RPS26,RPS27,RPS27A,RPS28,RPS29,RPS9
GO: Biological Process	GO:0006613	cotranslational protein targeting to membrane	GeneOntologyBiologicalProcess_GO:0006613_cotranslational protein targeting to membrane	0	0	10	0	0	0	0			RPL23A,RPL24,RPL27,RPL27A,RPL31,RPL35,RPL35A,RPL37A,RPL38,RPL41,RPLP2,RPS10,RPS11,RPS12,RPS15A,RPS18,RPS20,RPS21,RPS25,RPS26,RPS27,RPS27A,RPS28,RPS29,RPS9
GO: Biological Process	GO:0006415	translational termination	GeneOntologyBiologicalProcess_GO:0006415_translational termination	0	0	10	0	0	0	0			MTRF1,RPL23A,RPL24,RPL27,RPL27A,RPL31,RPL35,RPL35A,RPL37A,RPL38,RPL41,RPLP2,RPS10,RPS11,RPS12,RPS15A,RPS18,RPS20,RPS21,RPS25,RPS26,RPS27,RPS27A,RPS28,RPS29,RPS9
GO: Biological Process	GO:0006614	SRP-dependent cotranslational protein targeting to membrane	GeneOntologyBiologicalProcess_GO:0006614_SRP-dependent cotranslational protein targeting to membrane	0	0	10	0	0	0	0			RPL23A,RPL24,RPL27,RPL27A,RPL31,RPL35,RPL35A,RPL37A,RPL38,RPL41,RPLP2,RPS10,RPS11,RPS12,RPS15A,RPS18,RPS20,RPS21,RPS25,RPS26,RPS27,RPS27A,RPS28,RPS29,RPS9
GO: Biological Process	GO:0045047	protein targeting to ER	GeneOntologyBiologicalProcess_GO:0045047_protein targeting to ER	0	0	10	0	0	0	0			CHMP4A,CHMP4B,RPL23A,RPL24,RPL27,RPL27A,RPL31,RPL35,RPL35A,RPL37A,RPL38,RPL41,RPLP2,RPS10,RPS11,RPS12,RPS15A,RPS18,RPS20,RPS21,RPS25,RPS26,RPS27,RPS27A,RPS28,RPS29,RPS9
GO: Biological Process	GO:0006612	protein targeting to membrane	GeneOntologyBiologicalProcess_GO:0006612_protein targeting to membrane	0	0	10	0	0	0	0			ANK2,ANXA2,ATG4C,CHMP4A,CHMP4B,CIB1,PARD3,PEX5,PTCH1,RAB8B,RPL23A,RPL24,RPL27,RPL27A,RPL31,RPL35,RPL35A,RPL37A,RPL38,RPL41,RPLP2,RPS10,RPS11,RPS12,RPS15A,RPS18,RPS20,RPS21,RPS25,RPS26,RPS27,RPS27A,RPS28,RPS29,RPS9,SPTBN1,VAMP7
GO: Biological Process	GO:0019083	viral transcription	GeneOntologyBiologicalProcess_GO:0019083_viral transcription	0	0	10	0	0	0	0			RPL23A,RPL24,RPL27,RPL27A,RPL31,RPL35,RPL35A,RPL37A,RPL38,RPL41,RPLP2,RPS10,RPS11,RPS12,RPS15A,RPS18,RPS20,RPS21,RPS25,RPS26,RPS27,RPS27A,RPS28,RPS29,RPS9,SP100,TRIM21
GO: Biological Process	GO:0070972	protein localization to endoplasmic reticulum	GeneOntologyBiologicalProcess_GO:0070972_protein localization to endoplasmic reticulum	0	0	10	0	0	0	0			ANK2,BCAP31,CHMP4A,CHMP4B,RPL23A,RPL24,RPL27,RPL27A,RPL31,RPL35,RPL35A,RPL37A,RPL38,RPL41,RPLP2,RPS10,RPS11,RPS12,RPS15A,RPS18,RPS20,RPS21,RPS25,RPS26,RPS27,RPS27A,RPS28,RPS29,RPS9
GO: Biological Process	GO:0002040	sprouting angiogenesis	GeneOntologyBiologicalProcess_GO:0002040_sprouting angiogenesis	0	0	10	0	0	0	0			ANGPT1,CIB1,E2F7,EFNB2,ESM1,HDAC7,HDAC9,ITGB1,KLF4,NR4A1,NRP1,PARVA,PGF,PTGS2,THBS1
GO: Biological Process	GO:0000184	nuclear-transcribed mRNA catabolic process, nonsense-mediated decay	GeneOntologyBiologicalProcess_GO:0000184_nuclear-transcribed mRNA catabolic process, nonsense-mediated decay	0	0	10	0	0	0	0			EIF4G1,RBM8A,RPL23A,RPL24,RPL27,RPL27A,RPL31,RPL35,RPL35A,RPL37A,RPL38,RPL41,RPLP2,RPS10,RPS11,RPS12,RPS15A,RPS18,RPS20,RPS21,RPS25,RPS26,RPS27,RPS27A,RPS28,RPS29,RPS9,SMG7
GO: Cellular Component	GO:0022627	cytosolic small ribosomal subunit	GeneOntologyCellularComponent_GO:0022627_cytosolic small ribosomal subunit	0	0	10	0	0	0	0			DDX3X,RPS10,RPS11,RPS12,RPS15A,RPS18,RPS20,RPS21,RPS25,RPS26,RPS27,RPS27A,RPS28,RPS29,RPS9
GO: Cellular Component	GO:0022626	cytosolic ribosome	GeneOntologyCellularComponent_GO:0022626_cytosolic ribosome	0	0	10	0	0	0	0			DDX3X,RPL23A,RPL24,RPL27,RPL27A,RPL31,RPL35,RPL35A,RPL37A,RPL38,RPL41,RPLP2,RPS10,RPS11,RPS12,RPS15A,RPS18,RPS20,RPS21,RPS25,RPS26,RPS27,RPS27A,RPS28,RPS29,RPS9
MicroRNA	hsa-miR-21:miRecords_TarBase	hsa-miR-21:miRecords_TarBase	MicroRNA_hsa-miR-21:miRecords_TarBase_hsa-miR-21:miRecords_TarBase	0	0	10	0	0	0	0			BMPR2,CDK6,CFL2,FAM3C,HIPK3,PDCD4,RASGRP1,SERPINB5,SESN1,SOCS5,TGFBR2,TPM1
Pubmed	23554905	RNA-seq reveals activation of both common and cytokine-specific pathways following neutrophil priming.	Pubmed_23554905_RNA-seq reveals activation of both common and cytokine-specific pathways following neutrophil priming.	0	0	10	0	0	0	0			CXCL1,CXCL2,IL1A,IL1B,IL1RN
Pubmed	8706699	Characterization of the human small-ribosomal-subunit proteins by N-terminal and internal sequencing, and mass spectrometry.	Pubmed_8706699_Characterization of the human small-ribosomal-subunit proteins by N-terminal and internal sequencing, and mass spectrometry.	0	0	10	0	0	0	0			RPS10,RPS11,RPS12,RPS15A,RPS18,RPS20,RPS21,RPS25,RPS26,RPS27,RPS27A,RPS28,RPS29,RPS9
Pubmed	21529712	Ribosome-mediated specificity in Hox mRNA translation and vertebrate tissue patterning.	Pubmed_21529712_Ribosome-mediated specificity in Hox mRNA translation and vertebrate tissue patterning.	0	0	10	0	0	0	0			ETV4,HOXC6,RPL24,RPL27,RPL27A,RPL31,RPL35A,RPL37A,RPL38,RPS10,RPS11,RPS12,RPS15A,RPS20,RPS21,RPS25,RPS26,RPS28,RPS29,RPS9
Pubmed	12588972	Transcript-selective translational silencing by gamma interferon is directed by a novel structural element in the ceruloplasmin mRNA 3' untranslated region.	Pubmed_12588972_Transcript-selective translational silencing by gamma interferon is directed by a novel structural element in the ceruloplasmin mRNA 3' untranslated region.	0	0	10	0	0	0	0			RPS10,RPS11,RPS12,RPS15A,RPS18,RPS20,RPS21,RPS25,RPS26,RPS27A,RPS28,RPS29,RPS9
Pubmed	18038187	Joint effect between regular use of non-steroidal anti-inflammatory drugs, variants in inflammatory genes and risk of lymphoma.	Pubmed_18038187_Joint effect between regular use of non-steroidal anti-inflammatory drugs, variants in inflammatory genes and risk of lymphoma.	0	0	10	0	0	0	0			IL1A,IL1B,IL1RN,PTGES,PTGS2
Pubmed	11875025	The human ribosomal protein genes: sequencing and comparative analysis of 73 genes.	Pubmed_11875025_The human ribosomal protein genes: sequencing and comparative analysis of 73 genes.	0	0	10	0	0	0	0			RPL24,RPL27,RPL31,RPL35A,RPL38,RPLP2,RPS11,RPS12,RPS18,RPS20,RPS21,RPS25,RPS27,RPS27A,RPS28,RPS29,RPS9
Pubmed	15883184	Mass spectrometric analysis of the human 40S ribosomal subunit: native and HCV IRES-bound complexes.	Pubmed_15883184_Mass spectrometric analysis of the human 40S ribosomal subunit: native and HCV IRES-bound complexes.	0	0	10	0	0	0	0			RPS10,RPS11,RPS12,RPS15A,RPS18,RPS20,RPS21,RPS25,RPS26,RPS27,RPS27A,RPS28,RPS29,RPS9
Pubmed	19576795	Virus binding to a plasma membrane receptor triggers interleukin-1 alpha-mediated proinflammatory macrophage response in vivo.	Pubmed_19576795_Virus binding to a plasma membrane receptor triggers interleukin-1 alpha-mediated proinflammatory macrophage response in vivo.	0	0	10	0	0	0	0			IFNAR1,IL1A,IL1B,ITGB1,ITGB3,ITGB5,MYD88
Pathway	833811	Syndecan interactions	Pathway_833811_Syndecan interactions	0	0	5.69979	0	0	0	0			ITGA6,ITGAV,ITGB1,ITGB3,ITGB5,SDC1,THBS1,TNC,TRAPPC4
Pathway	366242	Nonsense Mediated Decay Independent of the Exon Junction Complex	Pathway_366242_Nonsense Mediated Decay Independent of the Exon Junction Complex	0	0	5.57903	0	0	0	0			EIF4G1,RPL23A,RPL24,RPL27,RPL27A,RPL31,RPL35,RPL35A,RPL37A,RPL38,RPL41,RPLP2,RPS10,RPS11,RPS12,RPS15A,RPS18,RPS20,RPS21,RPS25,RPS26,RPS27,RPS27A,RPS28,RPS29,RPS9
Pathway	366240	Nonsense-Mediated Decay	Pathway_366240_Nonsense-Mediated Decay	0	0	5.57796	0	0	0	0			EIF4G1,RBM8A,RPL23A,RPL24,RPL27,RPL27A,RPL31,RPL35,RPL35A,RPL37A,RPL38,RPL41,RPLP2,RPS10,RPS11,RPS12,RPS15A,RPS18,RPS20,RPS21,RPS25,RPS26,RPS27,RPS27A,RPS28,RPS29,RPS9,SMG7
Pathway	366241	Nonsense Mediated Decay Enhanced by the Exon Junction Complex	Pathway_366241_Nonsense Mediated Decay Enhanced by the Exon Junction Complex	0	0	5.57796	0	0	0	0			EIF4G1,RBM8A,RPL23A,RPL24,RPL27,RPL27A,RPL31,RPL35,RPL35A,RPL37A,RPL38,RPL41,RPLP2,RPS10,RPS11,RPS12,RPS15A,RPS18,RPS20,RPS21,RPS25,RPS26,RPS27,RPS27A,RPS28,RPS29,RPS9,SMG7
Pathway	105978	Eukaryotic Translation Termination	Pathway_105978_Eukaryotic Translation Termination	0	0	5.3544	0	0	0	0			RPL23A,RPL24,RPL27,RPL27A,RPL31,RPL35,RPL35A,RPL37A,RPL38,RPL41,RPLP2,RPS10,RPS11,RPS12,RPS15A,RPS18,RPS20,RPS21,RPS25,RPS26,RPS27,RPS27A,RPS28,RPS29,RPS9
Pathway	105977	Peptide chain elongation	Pathway_105977_Peptide chain elongation	0	0	5.3544	0	0	0	0			RPL23A,RPL24,RPL27,RPL27A,RPL31,RPL35,RPL35A,RPL37A,RPL38,RPL41,RPLP2,RPS10,RPS11,RPS12,RPS15A,RPS18,RPS20,RPS21,RPS25,RPS26,RPS27,RPS27A,RPS28,RPS29,RPS9
Pathway	106077	Viral mRNA Translation	Pathway_106077_Viral mRNA Translation	0	0	5.3544	0	0	0	0			RPL23A,RPL24,RPL27,RPL27A,RPL31,RPL35,RPL35A,RPL37A,RPL38,RPL41,RPLP2,RPS10,RPS11,RPS12,RPS15A,RPS18,RPS20,RPS21,RPS25,RPS26,RPS27,RPS27A,RPS28,RPS29,RPS9
Pathway	105968	Formation of a pool of free 40S subunits	Pathway_105968_Formation of a pool of free 40S subunits	0	0	4.75811	0	0	0	0			RPL23A,RPL24,RPL27,RPL27A,RPL31,RPL35,RPL35A,RPL37A,RPL38,RPL41,RPLP2,RPS10,RPS11,RPS12,RPS15A,RPS18,RPS20,RPS21,RPS25,RPS26,RPS27,RPS27A,RPS28,RPS29,RPS9
Pathway	160955	L13a-mediated translational silencing of Ceruloplasmin expression	Pathway_160955_L13a-mediated translational silencing of Ceruloplasmin expression	0	0	4.72696	0	0	0	0			EIF4G1,RPL23A,RPL24,RPL27,RPL27A,RPL31,RPL35,RPL35A,RPL37A,RPL38,RPL41,RPLP2,RPS10,RPS11,RPS12,RPS15A,RPS18,RPS20,RPS21,RPS25,RPS26,RPS27,RPS27A,RPS28,RPS29,RPS9
GO: Molecular Function	GO:0070851	growth factor receptor binding	GeneOntologyMolecularFunction_GO:0070851_growth factor receptor binding	0	0	4.69733	0	0	0	0			ANGPT1,BTC,CD44,CSF2,CSF3,EPHA5,ESM1,FRS2,FYN,GDNF,IL12A,IL1A,IL1B,IL1RAP,IL1RN,IRAK4,ITGB3,MYD88,PIK3R1,SOCS5,TGFA
Pathway	105973	GTP hydrolysis and joining of the 60S ribosomal subunit	Pathway_105973_GTP hydrolysis and joining of the 60S ribosomal subunit	0	0	4.6784	0	0	0	0			EIF4G1,RPL23A,RPL24,RPL27,RPL27A,RPL31,RPL35,RPL35A,RPL37A,RPL38,RPL41,RPLP2,RPS10,RPS11,RPS12,RPS15A,RPS18,RPS20,RPS21,RPS25,RPS26,RPS27,RPS27A,RPS28,RPS29,RPS9
Pubmed	17620012	An emerin proteome": purification of distinct emerin-containing complexes from HeLa cells suggests molecular basis for diverse roles including gene regulation	mRNA splicing	signaling	mechanosensing	and nuclear architecture."	Pubmed_17620012_An emerin proteome": purification of distinct emerin-containing complexes from HeLa cells suggests molecular basis for diverse roles including gene regulation	mRNA splicing	signaling	mechanosensing	and nuclear architecture."	0	0	0	0	0	0	10							ACTB,BANF1,C1QBP,CDC37,CNN3,EMD,G3BP1,HDAC1,HDAC3,HNRNPK,HNRNPU,LMNA,LMO7,MCM4,MCM6,MYH9,MYO1C,PDCD4,RBL1,SMARCB1,SMARCC1,SMARCC2,SSB,TBL1X,TBL1XR1,THRA,TRIM28,YWHAB,YWHAE,YWHAQ,ZRANB2
Coexpression	M4120	Genes up-regulated in HeLa cells (cervical cancer) after simultaneus knockdown of all three MBD (methyl-CpG binding domain) proteins MeCP2, MBD1 and MBD2 [GeneID=4204;4152;8932] by RNAi.	Coexpression_M4120_Genes up-regulated in HeLa cells (cervical cancer) after simultaneus knockdown of all three MBD (methyl-CpG binding domain) proteins MeCP2, MBD1 and MBD2 [GeneID=4204;4152;8932] by RNAi.	0	10	10	10	10	10	10		AP3S1,ARHGDIA,ATF1,ATF4,ATP5G2,ATP6V0B,ATP6V0C,ATP6V1G1,BTF3L4,CCDC6,CDC42,CDKN1A,CFL1,COX8A,DDX3X,EIF1,ELK3,EVL,FNDC3A,FOXK2,GNB1,GNG10,HDHD2,HSPA8,IFITM1,KDELR1,LAPTM4A,LDHA,LFNG,LGMN,MAZ,NEK7,NFKBIA,NPC2,OTUB1,PACS1,PLSCR3,PPAP2C,PPP1CB,PPP1R15B,PPP2R1A,PPP6C,PSMA5,PSME3,PTGES3,PTTG1,PTTG1IP,RAB1A,RAB2A,RAB5C,RAN,RAP1B,RBBP4,RBM5,SDC4,SERINC2,SERPINE1,SGK1,SLC35B1,SMARCD1,SPIN1,SPP1,SREBF2,SUB…	APLN,APLP2,ATP5C1,ATP5J2,BCAS2,BMP1,BTF3L4,BTG1,CARHSP1,CDK20,CDKN1C,CHMP4A,COX8A,DDX3X,DHFR,DUT,EPAS1,FGFR1,FGFR4,FNDC3A,GANAB,GLE1,GNG10,GNS,GSTP1,HLA-F,HSPA8,IARS,ITFG3,KCTD20,KRT7,LHB,LITAF,LTBP3,MAPK3,MAT2A,MEN1,MIER1,MMP1,MT1X,MT2A,MUTYH,NCAM1,NCOA4,NPDC1,NR4A1,NSF,PATL1,PAX8,PCBP2,PDCD5,PFDN6,PPHLN1,PPIC,PPP1CB,PTPRF,RAB3A,RAB6A,RAP1B,RPL24,RPL31,RPL35A,RPS21,RRM2,S100A10,SFN,SGK1,SHOX2,SL…	ADD3,ALDH5A1,ALDOA,APLP2,ARID4B,ARL6IP4,ATF1,ATF4,ATP5C1,ATP5G2,ATP6V1G1,BIRC3,BTF3L4,C5orf15,CCT3,CDC42,CNBP,CUL4A,CYCS,DAZAP1,DAZAP2,DDX21,DDX3X,DNAJC8,EIF1,EIF3CL,ELF4,ERAP1,EZR,GDI2,GHITM,GNAQ,GNB1,GNG10,HCLS1,HLA-B,HMGB1,HMGN2,HMGN4,HNRNPH2,HPRT1,HSPA8,IFITM1,INSIG1,IPO7,KCTD20,KDELC2,LAPTM4A,LDHA,LFNG,LRRFIP1,LYPLA1,MAL,MALT1,MAT2A,MAX,MRPS27,NAP1L1,NEK7,NSMCE1,NUDT21,OSTC,PATL1,PPP1CC,PPP6…	ADD3,ARID4B,ATF1,ATP5G2,ATP6V1G1,BTF3L4,C5orf15,CDC42,CNBP,DAZAP2,EIF1,EZR,GDI2,GNB1,HCLS1,HLA-B,HMGN2,HMGN4,HNRNPH2,HSPA8,INSIG1,IPO7,KDELC2,LAPTM4A,LGMN,LRRFIP1,MAL,MAX,NEK7,NUDT21,OSTC,PATL1,PAXIP1,PPP6C,PSMA4,PTGES3,PTP4A1,RAB1A,RAB5C,RAB6A,RAN,RAP1B,RBBP4,RBX1,RHOA,RPL31,SON,SPIN1,ST13,STK4,SUB1,TCEA1,TFAM,UBE2B,URM1,WARS,YWHAQ	ABCD1,ACTR1B,ADSL,AGER,AGPAT3,AHCY,AKAP9,ANXA7,AP3S1,AP4M1,ARID4B,ATF1,ATP6V0D1,BAZ2B,BCAS2,BCL7B,BMP4,BPGM,BTF3,C1orf174,C1QC,C9orf142,CAPZB,CASP2,CCT3,CDC42,CDK2AP2,CDK5,CHMP1A,CKB,CLPB,CNKSR1,CREBBP,CRY1,CTSK,CXorf40B,CYB561A3,DDB1,DDT,DFFA,DLK1,DOT1L,DUT,DYNC1I2,EDC4,EIF1AX,EIF3E,EIF3H,EIF3I,ERAP1,FBXO7,FBXW2,FDXR,FGFR1,FGFR4,FIP1L1,FNTA,FOLR1,FOXN3,FUBP1,GAL,GHDC,GNAZ,GSTP1,GTF3C4,HDAC5,HIST…	AATK,ABCB6,ABCD1,ABHD2,ACADVL,ACSS2,ACTN1,ACTN2,ACTN4,ACTR1A,ACTR3B,ADA,ADCY7,ADSL,AGER,AGPAT3,AIP,AKAP9,ALAS1,ALDH3B1,ALDH5A1,ALDOA,ALDOB,ANO6,ANXA1,ANXA11,ANXA4,ANXA5,ANXA7,AP3S1,APEX1,APLP2,APP,AREG,ARHGDIA,ARID4B,ARL2,ARMCX2,ARPC3,ARPC4,ATF4,ATP1B2,ATP5C1,ATP5G2,ATP5J2,AXL,BAZ2B,BCAS2,BIRC3,BIRC5,BMP1,BNIP3L,BRAF,BTF3,BTF3L4,BTG1,BTG3,BUB1,C10orf35,C1QC,C5,CAPN1,CARHSP1,CCDC88C,CCNB2,CCNI,CCS…
Coexpression	18310505-TableS7	Human StemCell_Matushansky08_1453genes	Coexpression_18310505-TableS7_Human StemCell_Matushansky08_1453genes	0	10	10	10	10	10	10		AKAP8,AP3S1,ARHGEF18,ASB1,ATP6V0B,ATP6V1G1,ATP8B2,AURKA,AURKB,BGN,BUB3,CALR,CAPZA1,CASP9,CBX3,CCDC6,CCNB1,CCNF,CCNT2,CCT8,CDC25B,CDC42,CHST1,CLPTM1,CMTM6,CNOT6,COPS3,DCK,DLGAP4,DPYSL3,E2F3,EEF1E1,EIF4E,EVL,FBXO5,FKBP10,FZR1,GDI1,GPR107,H1F0,HMGN1,HN1,HOXA10,HOXA9,ITGB3BP,KDELR1,KPNA2,LAPTM4B,LMNB1,LMO4,LSM7,LUC7L2,MAGED1,MAZ,MLLT11,MMP14,MORF4L2,MYLIP,NDRG3,NEK2,NUP43,NUP62,NUSAP1,P4HB,PABPN1,PBX…	ABI1,ACTL6A,ACYP1,ADAM12,ADAR,AMMECR1,ASPM,ATP5G1,BAX,BUB3,CA12,CASP3,CASP9,CEP55,CIT,CIZ1,CKS2,CMTM6,COL6A1,COL7A1,DEPDC1,DHFR,DIAPH1,DTX2,ENSA,EPHB2,ESM1,FGFR1,FZD7,GANAB,GBA,GTPBP8,H1F0,HIST2H2BE,HMG20B,HMMR,KIAA0101,KIFAP3,KPNA2,LSM7,LTBP1,MAML1,MAP3K7,MAP4K4,MARCKSL1,MMP1,MMP14,MTF2,MTMR2,MTRF1,NPM3,NSF,NSUN5,NUSAP1,PBX2,PDCD5,PEG10,PFDN6,PGF,POLE2,POLE3,PPIC,PPP2R4,PRPF31,RAB8B,RABGAP1L,RBM…	ABCD3,ABI1,ACTR2,ACTR3,ADD3,AKAP8,ALDH18A1,ANP32E,APC,ARF4,ATG3,ATP6AP2,ATP6V1G1,BACH2,BANF1,BMP2K,BTN3A3,BUB3,CALR,CAPZA1,CAPZA2,CASP6,CASP8AP2,CBX3,CCNT2,CCT6A,CD47,CDC42,CHERP,CHMP5,CMTM6,CNOT6,CNOT7,CSNK1G3,DCK,DCLRE1C,DCP2,DCTN3,DEK,DENR,DHX40,DNAJC10,DOCK10,DYRK2,EIF4E,ELF4,ENSA,ETNK1,FBXO38,FEM1B,FMR1,G3BP2,GBP1,GNAI3,GNPDA1,GOLT1B,H2AFY,HMGN1,HMGN2,HMGN4,HN1,HPRT1,HS2ST1,HTATSF1,ITGA4,JTB…	ACTR2,ACTR5,ADD3,ANP32E,ARF4,ATP6AP2,ATP6V1G1,BTN3A3,BUB3,CAPZA1,CAPZA2,CBX3,CCNT2,CD47,CDC42,CHD1L,CMTM6,CNOT6,CNOT7,COQ2,DCK,DCP2,DHX40,DONSON,ETNK1,FGFR1OP,GNPDA1,H2AFY,HIST1H2BD,HMGN1,HMGN2,HMGN4,IGF2BP3,ITGA4,JTB,KDELR2,KHDRBS1,LAPTM4B,LMO4,LSM5,MAGOH,MAP3K1,MARCKSL1,MATR3,MICB,OAZ1,PABPN1,PAXIP1,PHTF2,PIGC,POLE3,PPAT,PQBP1,PRPF31,PRPSAP2,PSMA4,RAB5C,RBBP4,RBBP6,RBM22,RECQL,RFK,RIF1,RPL31,SE…	ABCC10,ABCD3,ABHD10,ABI1,ABI3BP,ADNP,AGGF1,AHCY,AHDC1,AKAP8,AKAP8L,AP1G1,AP3M2,AP3S1,ARF4,ARFGAP3,ARFGEF1,ARMCX3,ARMCX6,ARNT,ASB1,ATP7A,B4GALT4,BARD1,BICD2,BLZF1,BMP2K,BRD8,BRWD1,BTAF1,BTBD3,BUB3,CACYBP,CASP3,CASP8AP2,CBX1,CCDC14,CCNT2,CDC23,CDC42,CDK5,CEP152,CEP170,CEP83,CHD1L,CHD8,CHIC2,CIZ1,CKAP5,CLK2,COL1A1,COL1A2,COL6A1,COL6A2,COPG1,COPS8,CPSF3L,CSTF1,DCLRE1C,DCN,DDX46,DGCR8,DHPS,DHX40,DIDO1…	ABCC10,ABCD3,ABHD10,ABI1,ACOT7,ACOT8,ACTR2,ACTR3,ACYP1,ADAM10,ADAM12,ADAM9,ADNP,AGGF1,AHDC1,ALMS1,AMACR,AMMECR1,AMPD2,ANKRD10,ANP32E,AP1G1,AP1S2,AP2M1,AP3S1,APAF1,APBA3,APC,APEX2,APITD1,APP,APPBP2,ARF4,ARFGAP3,ARFGEF1,ARHGAP11A,ARHGEF10L,ARHGEF9,ARL3,ARMCX2,ARMCX3,ARMCX5,ASB1,ASPM,ATAD2,ATF5,ATG3,ATP5G1,ATP6AP2,ATP7A,ATP8B2,BAG2,BANF1,BARD1,BCL10,BET1,BGN,BICD1,BICD2,BIRC2,BIRC5,BLZF1,BMP2K,BRCA1…
Coexpression	18689800-TableS5	Human EmbryonicStemCell_Thomas08_839genes	Coexpression_18689800-TableS5_Human EmbryonicStemCell_Thomas08_839genes	0	10	10	10	10	10	10		ACVR2A,APBB2,ATF2,ATF4,ATF7,ATN1,CALR,CBX3,CCNB1,CCND1,CCND2,CCNT2,CDC25B,CDC42,CDKN1A,CITED2,CXCL12,DDX5,DUSP1,E2F3,ELK3,ELL2,EPC1,F2R,FOXK2,FUBP3,FZD6,GNA13,GRN,GTF2A1,HIF1A,IGFBP5,JUN,JUND,KLF6,KPNA2,KRAS,LBH,LMO4,MAGED1,MAPK14,MAZ,MEF2D,NFE2L1,NFKBIA,NR2F1,NUP62,PABPN1,PAK2,PFDN5,PHF12,POLR2G,PQBP1,PRKAR1A,PRKAR2A,PTMA,PTTG1,PURB,PYGO2,RAC1,RBM39,RNF11,RNF2,RNPS1,SAFB,SERPINE1,SF1,SMARCD1,SNX…	AKAP13,AKT1,APBB1,APLP2,BCKDHA,BCLAF1,BCR,BMPR2,BPTF,BTG1,CASP3,CBX5,CD44,CDKN1C,CITED2,CTBP1,DUSP1,E2F7,ELL2,EPC1,FGFR1,FZD3,FZD7,GNA13,GSTP1,HDAC9,HES1,HES6,HIP1,HMGA1,HTATIP2,ID2,IFNAR1,IGFBP3,INHBE,ITGA6,ITGAV,ITGB1,JUND,KPNA2,LITAF,LRRFIP2,MAML1,MAP4K4,MAPK3,MAPKAPK2,MCRS1,MEN1,MIF,MXI1,MYD88,NCAM1,NCOA2,NCOA4,NCOA5,NFKB2,NR1D2,NR2F2,PARD3,PDCD4,PEG10,PLK2,PML,PODXL,SH3BP2,SIN3A,SLC19A2,SMAD…	ACTB,AEBP2,AFF1,ANP32A,APC,APLP2,ARID4B,ATF4,ATM,BCLAF1,CALR,CBFB,CBX3,CCNT2,CD44,CDC42,CEBPB,CHD1,CNBP,CNOT7,CREB1,CREM,CTBP1,CUL4A,DDX5,DEK,DR1,ELL2,EPC1,ETF1,FKBP1A,FUBP3,GNAQ,GTF2A1,HIF1A,HIPK2,HMGB1,HMGN2,ID2,IL6ST,ITGA6,JMJD1C,JUND,KHDRBS1,KLF6,KPNA2,LBH,LMO4,MAP3K1,MAP3K2,MAPK1,MAPKAPK2,MAX,MDM4,MED4,MTPN,MXI1,MYD88,NAP1L1,NCOA3,NOTCH2,NR1D2,NUP62,PABPN1,PAK2,PHF5A,PIN1,POLR2B,PPP1CC,PPP2R…	ANP32A,ARID4B,BCLAF1,CBFB,CBX3,CCND1,CCNT2,CD44,CDC42,CEBPB,CNBP,CNOT7,CREM,CTBP1,DR1,ELL2,FKBP1A,GTF2A1,HDAC9,HMGN2,IL6ST,JUND,KHDRBS1,KLF6,LMO4,LRRFIP2,MAP3K1,MAP3K2,MAPKAPK2,MAX,MED4,MTPN,NCOA3,NR1D2,PABPN1,PAK2,PATZ1,PPP2R5C,PQBP1,PTMA,RAC1,RBX1,RHOA,RNF11,RNF14,SF1,SFPQ,SOCS3,SP3,STK4,SUMO3,TCEA1,TDG,TGFBR3,TNFSF10,TOP1,YWHAQ,YWHAZ,YY1,ZMYND11	ACTR1B,ACVR1B,ADORA2A,APBB1,APBB2,ARID4B,ATF2,ATF7,ATF7IP,ATM,ATXN3,BAZ2A,BCL9L,BCLAF1,BRD8,BTAF1,BTF3,CASP3,CBX1,CCNK,CCNT2,CDC42,CDR2,CEBPZ,CHD1,CHD4,CREBBP,CRTC1,DAP3,DDB1,DEDD,DIXDC1,DLL1,DMTF1,DNAJA3,EDF1,ELK1,EPC1,ERCC2,ERCC3,ETV1,EZH2,FADD,FGFR1,FHIT,FLII,FRAT1,FUBP1,GABPA,GABPB2,GSTP1,GTF2B,GTF2H4,GTF2I,GTF3C1,GTF3C3,GTF3C4,HDAC10,HDAC5,HLTF,HMGB1,HSBP1,ID4,IKBKB,ILF3,INPPL1,ITGAV,JAZF1,K…	ABL1,ACTB,ACVR2A,AES,AP2A2,APBB1,APC,APEX1,APLP2,APP,ARID3A,ARID4B,ASXL1,ATF2,ATF4,ATF5,ATF7IP,ATP2C1,ATRX,ATXN3,BASP1,BCKDHA,BCL10,BCLAF1,BCOR,BCR,BIRC2,BMP7,BMPR1A,BMPR2,BTAF1,BTF3,BTG1,BTG2,CALR,CAMK2D,CARM1,CASK,CASP3,CAV1,CBX1,CBX3,CBX5,CCNA2,CCNB1,CCND2,CCNDBP1,CD44,CDC25B,CDC42,CDCA4,CDK8,CDKN1A,CDKN1B,CDKN1C,CDR2,CEBPB,CEBPZ,CENPF,CHAF1A,CHD1,CHD2,CIAO1,CITED2,CNN1,CNOT7,COPS5,CREB1,CREBL…
Coexpression	M2605	Genes down-regulated in uveal melanoma: class 2 vs class 1 tumors.	Coexpression_M2605_Genes down-regulated in uveal melanoma: class 2 vs class 1 tumors.	0	10	10	10	10	10	10		ABLIM1,ADCY6,ADRB2,ATXN7,BMI1,CCND1,CDV3,CMTM6,CRTAP,DDX3X,DPYSL2,EIF1B,FZD6,GABARAPL1,GAS1,GNB1,HNRNPDL,KLF11,LZTFL1,MAPRE1,MARCKS,NEDD9,NFE2L1,NPM1,PARL,PDE4B,PIK3R1,PLIN2,PMP22,PRKAR1A,RABGGTB,SCAMP1,SDC4,SIK1,SLC35A3,SLC35A5,SNRK,SOX9,SPIN1,SPP1,TIMP3,TSPAN6,TWF1,VAMP3,WDR1	ABLIM1,BEX1,BTG1,C6orf48,CAV2,CCNB1IP1,CD44,CMTM6,DDX3X,DLC1,EIF4G1,ENPP2,FAM184A,FAM3C,FAM86B1,FHL2,FXR1,FYN,GSTP1,GTPBP8,H1FX,HDAC9,HSD17B8,ID2,KANK2,KLF11,KLHL21,LYRM4,MLF1,NDUFB4,NDUFB5,NIPSNAP1,PDCD4,PDE4D,PEG10,PEX5,PIK3R1,PLOD2,RABGAP1L,RNASE4,RPL24,RPL31,RPL35A,RPS27A,RPS9,SLC6A15,SLC7A8,SOX9,SPRY1,TFAP2A,TPP1,VAMP8,ZBTB20	ADD3,ARF4,ARL8B,ASAH1,ATG3,ATP5L,BEX4,BMI1,C6orf62,CCNG2,CD200,CD44,CD83,CDV3,CGGBP1,CIRBP,CMTM6,CNBP,COX7A2L,CRBN,CSDE1,CSNK2A2,DAZAP2,DDX3X,EIF1B,EIF4A2,ERP29,FYN,GCA,GNB1,GOLGA4,HFE,HNRNPDL,HSPD1,ID2,IPO5,ITM2A,KLHL24,KPNA4,LETMD1,LSM5,MAPRE1,MARCKS,MBNL1,MINA,NAA50,NAP1L1,NOL7,NPM1,NUDT21,OARD1,PDE4B,PREPL,PRKACB,PRKAR1A,PTP4A1,PTP4A2,RAB4A,RHOA,RIOK3,RPL13,RPL18A,RPL31,RPL35A,RPS9,RYBP,SERBP…	ADD3,ARF4,ARL8B,ATP5L,BBX,CCND1,CCNG2,CD44,CD83,CDV3,CGGBP1,CMTM6,CNBP,COX7A2L,CRTAP,CSDE1,DAZAP2,EIF4A2,ERP29,GCA,GNB1,GOLGA4,HDAC9,HNRNPDL,IPO5,KPNA4,LETMD1,LSM5,MARCKS,NAA50,NOL7,NUDT21,PDE4B,PRKACB,PTP4A1,PTP4A2,RHOA,RIOK3,RPL13,RPL31,RYBP,SERP1,SETD2,SLC16A1,SPIN1,SS18,ST13,TDRD3,TGOLN2,TOMM20,WAC,YIPF5,ZNF22	ADCY6,ALDH6A1,ARF4,ARL8B,ASAH1,ATP11B,ATP6V1A,BBX,CCDC28A,CDV3,CIRBP,CTSF,DBP,DFFA,DLG1,DMD,DVL3,EIF1AX,EIF1B,EIF2B5,EIF4G1,ENTPD6,EPM2A,ETHE1,ETV1,FDFT1,GABARAPL1,GALC,GMPR2,GMPS,GNAI1,GPR161,GSTP1,HACD3,HIST1H1C,HLTF,HNRNPDL,HRASLS,HSPA2,HSPD1,ID4,IL11RA,ING3,IP6K1,KAT2B,KCNE4,KDM5B,KIF3A,KIN,KLF5,KLHL21,KLHL24,LARS2,LMCD1,LTA4H,LZTFL1,MAGEH1,MATN2,MBNL2,MEST,MFAP2,MGEA5,MID2,MLF1,MRPS18B,MTMR1…	ABHD6,ABLIM1,ACAA1,ACP5,ADCY6,ADH5,AIP,AKR7A2,ALDH6A1,ANAPC5,AP2M1,APOE,APPL1,ARF4,ARL1,ARL2,ARMCX2,ARPC4,ASAH1,ATG3,ATP11A,ATP11B,ATP6V1A,BAG5,BAMBI,BBX,BEX4,BFAR,BMI1,BSG,BTG1,C10orf2,C4orf19,C6orf62,CAND2,CAPN7,CAV1,CAV2,CBX7,CCDC51,CD44,CEP57,CGGBP1,CHMP2B,CNN3,COPA,COX6A2,COX7A2L,CREBL2,CREG1,CSNK2A2,CTH,CTNNB1,CTSF,CUTA,CXADR,DAB2,DAG1,DBP,DCT,DDOST,DDX3X,DEGS1,DLC1,DNAJC4,DSTN,DUSP22,DVL3,…
Coexpression	M4196	Genes up-regulated in PC3 cells (prostate cancer) after knockdown of EZH2 [GeneID=2146] by RNAi.	Coexpression_M4196_Genes up-regulated in PC3 cells (prostate cancer) after knockdown of EZH2 [GeneID=2146] by RNAi.	0	10	10	10	10	10	10		ABHD13,ADRB2,ANXA2,APBB2,ARF3,ARID5B,ARL2BP,ARL5B,ARL6IP1,ARRDC3,ATP6V1G1,B4GALT6,CDC42,CDKN1A,CFLAR,CISD2,CORO1C,CXCL1,DDIT4,EFHD2,EIF4EBP2,GBAS,GLIPR2,GNA13,GTPBP1,HMGCS1,HMOX1,HN1,IDS,IFITM1,INHBA,INSIG2,JUN,KIAA1191,KLF6,LAMP2,LDHA,LGMN,LNPEP,LRRC8A,LZTFL1,MARCKS,MAT2B,MPP5,MYADM,NFE2L1,NFKBIA,NUP62,OGFRL1,PPP1CB,PTGS2,RBM25,RBPJ,RGMB,RND3,RNF2,SEPW1,SERPINE1,SGK1,SGPP1,SLC22A5,SOAT1,SOCS5,SU…	ABHD13,ACBD5,ADAM8,ADAMTS6,ADAR,ANGPTL4,ANXA2,APLN,APLP2,ARHGAP21,ARRDC4,B4GALT5,BACE1,BHLHE40,BMPR2,C1S,C3orf52,CA12,CAB39,CASP7,CCL20,CD44,CD59,CDC42EP3,CMC1,COL6A1,CPEB2,CSF2,CXCL1,CXCL2,DCBLD2,DDX60,DNAJB9,DNMT3A,EDN1,EFR3A,EHD1,EIF4EBP2,EPHB2,ESM1,FAM102A,FAM129B,FAM3C,FAM46A,FERMT2,FOXO1,GBP4,GFPT2,GNA13,HERC6,HLA-F,IARS,ID2,IFIH1,IGFBP3,IL15RA,IL1B,IL24,ITGB5,KBTBD8,KLC1,KLF4,KLHL21,LCOR,L…	ABHD13,ACTR3,ADSS,AKIRIN2,APLP2,ARID5B,ARL6IP1,ATP2A2,ATP6AP2,ATP6V1G1,AZI2,B4GALT5,BACH2,BHLHE40,BIRC3,BLCAP,BNIP3,BTN3A3,C5orf15,CCDC117,CD44,CD47,CD69,CD83,CDC42,CDC42EP3,CDC42SE1,CDC42SE2,CEBPB,CHMP5,CHSY1,CISD2,CLEC7A,CXCL10,DDIT4,DDX58,DDX60,DNAJA1,DNAJB9,DTX3L,EFR3A,EIF2AK2,EIF4EBP2,EIF5,ERAP1,ERAP2,FAM162A,FAM217B,FKBP1A,GBP2,GBP4,GBP5,GLIPR2,GNAQ,HERPUD1,HK2,HLA-B,HN1,ID2,IDS,IFI16,IFITM…	ADSS,AKIRIN2,ARID5B,ARL6IP1,ATP6AP2,ATP6V1G1,AZI2,B4GALT5,BLCAP,BTN3A3,C5orf15,CCDC117,CD44,CD47,CD83,CDC42,CDC42SE2,CEBPB,CISD2,CLEC7A,DDIT4,EFR3A,EIF4EBP2,ERAP2,FAM217B,FKBP1A,GBP4,GLIPR2,HERPUD1,HLA-B,IDS,IL6ST,KLF6,LGMN,LYST,MAL,MARCKS,MAX,NCOA3,NT5C3A,OSTC,PARP8,PMAIP1,PTP4A2,RBBP6,RBM25,RBPJ,RPS6KA3,SAMD9L,SERP1,SERPINE2,SLC18B1,SP100,SUB1,TGFBR2,TM2D3,TMEM38B,TMEM64,TNFSF10,TPGS2,UAP1,UBE2…	ABHD13,ACE2,AGPAT3,AGRN,AGT,AHRR,ANKRD46,APBB2,ARFGEF1,ARHGAP21,ARL2BP,ARMCX3,ATP6AP1,ATP6V1A,AXIN2,AZI2,BACE1,BLZF1,BNIP3,BRI3,C15orf48,C1orf116,C1S,CAST,CCDC117,CCDC126,CCNYL1,CDC42,CDH11,CFLAR,CLCN6,COL6A1,CPEB2,CYB5R1,CYTH1,DCUN1D3,DDIT4,DNAJA1,DNAJB4,DNAJB9,DNAJC16,DNMT3B,EDF1,EGLN1,EIF5,ERAP1,FAS,FERMT2,FLCN,FNBP4,FOXO1,FYTTD1,FZD5,GADD45A,GEM,GHR,GLG1,GMPR,GNAZ,GTF2B,GTPBP1,HERPUD1,HERPUD2…	ABCA5,ABTB2,ACBD5,ACE2,ACOT2,ACTR3,ACYP2,ADAM8,ADAMTS14,ADAMTS6,ADGRL1,ADSS,AGPAT3,AGRN,AGT,AIM2,ANGPTL4,ANK1,ANKFY1,ANKRD10,ANKRD46,ANPEP,ANXA1,ANXA2,ANXA4,ANXA5,AP1S2,APC2,APLP2,APP,ARF3,ARFGEF1,ARHGAP17,ARL4C,ARL5B,ARL6IP1,ARMC8,ARMCX3,ARRDC3,ARRDC4,ASB2,ASIC1,ATF5,ATP1B1,ATP6AP2,ATP6V1A,AXIN2,B4GALT5,B4GALT6,B4GAT1,BACE1,BAG2,BAIAP2,BASP1,BBS5,BCL10,BDKRB1,BHLHE40,BIRC2,BIRC3,BLCAP,BLZF1,BMPR…
Coexpression	M6782	Genes up-regulated in T24 (bladder cancer) cells in response to the photodynamic therapy (PDT) stress.	Coexpression_M6782_Genes up-regulated in T24 (bladder cancer) cells in response to the photodynamic therapy (PDT) stress.	0	10	10	10	10	10	10		ACVR2A,ATF2,ATF4,ATP6V1B2,C6orf106,CCNT2,CCSER2,CDC42,CDK17,CDKN1A,CELF1,CHAC1,CITED2,COPS2,COQ10B,CSNK2A1,DDIT4,DHRS3,DLGAP4,DNAJB1,DUSP1,DUSP10,EIF1,EREG,FOSL2,FRS2,GABARAPL1,GGPS1,GNA13,GPR107,HMOX1,INHBA,JUND,KLF11,KLF6,MAFG,MAP1LC3B,MEF2D,NFKBIA,OSBP,PIM1,PJA2,PLIN2,PMP22,PRRC1,PTBP3,PTGS2,PUM1,RABGGTB,RBM25,RBM39,RND3,RNF38,SENP5,SERINC1,SGPL1,SIK1,SLC38A2,SLC6A6,SMC5,SNX6,STK17B,TCF7L2,TSC…	ABI1,ATG14,ATP6V1B2,BHLHE40,BRD2,BTG1,BTN2A2,C3orf52,C9orf156,CCNA1,CDKN1C,CELF1,CHKA,CITED2,CSF2,CXCL2,CXCL3,DHRS3,DNAJB9,DUSP1,DUSP10,DUSP5,FAM102A,FEM1C,FGFR1,FRS2,FXR1,FZD7,GJC1,GMEB1,GNA13,HIPK3,IER3,IL1A,IL24,IRF7,JUND,KLF11,KLF4,LAMTOR3,MAP1LC3B,MARK3,MKLN1,MLF1,MMP1,MT1X,MXI1,NCF2,NDRG1,NPC1,NR1D2,OASL,PAX8,PDCD4,PGF,PIM1,PMAIP1,PTGS2,PTHLH,RAB6A,RAB8B,RCAN3,RIT1,RNF38,RPS6KC1,RSAD2,SLC30…	ABI1,AFF4,ANKRD12,ARID4B,ARIH1,ARL8B,ARPP19,ATF4,ATG14,ATP6V1C1,AZI2,BHLHE40,BTN3A3,CBLL1,CCNG2,CCNT2,CDC42,CDK19,CDKN2AIP,CEBPB,CELF1,CHORDC1,CSNK2A2,DCTN4,DDIT4,DNAJA1,DNAJB1,DNAJB9,DUSP5,EIF1,EIF5,FBXO38,FEM1B,FOXJ3,GGPS1,GNAI3,GNPDA1,HERC4,HERPUD1,HIVEP2,HSP90AA1,HSPA13,HSPD1,IFI16,IKZF5,IL15,IST1,JMJD1C,JUND,KDM2A,KHDRBS1,KLF6,KLHL24,LYST,MAP1LC3B,MAP3K2,MED13L,MFHAS1,MORC3,MTHFD2,MXI1,N4BP1…	ARID4B,ARIH1,ARL8B,ARPP19,ATG14,AZI2,BTN3A3,CBLL1,CCNG2,CCNT2,CDC42,CDKN2AIP,CEBPB,CELF1,DDIT4,DNAJB1,DUSP5,EIF1,GNPDA1,HERPUD1,HIST1H2BD,HIVEP2,JUND,KHDRBS1,KLF6,LRIG2,LYST,MAP1LC3B,MAP3K2,MFHAS1,NCOA3,NR1D2,NUDT4,PJA2,PMAIP1,PNISR,PPP2R2A,PTP4A1,PUM1,RAB6A,RBM25,RIOK3,RIT1,RNF38,RYBP,SERP1,SETD2,SFPQ,SLC38A2,STK17B,TVP23B,UBE2B,UBE2D1,WAC,XIAP,YPEL5	ABHD5,ABI1,ACVR1,ACVR1B,AFF4,AGO3,AKAP8L,AKAP9,ANKRD12,ARFGAP3,ARHGEF3,ARID3B,ARID4B,ARL8B,ARMCX3,ARMCX6,ARPP19,ATF2,ATF7IP,ATP6V1B2,ATXN3,AXIN1,AZI2,BAG3,BAZ2A,BAZ2B,BPGM,BRD1,BRWD1,BSDC1,CCDC28A,CCNL1,CCNT2,CDC42,CDK17,CDKN2AIP,CDR2,CEBPD,CENPJ,CHIC2,CLCN6,CLU,CNNM4,CPT1A,CREBBP,CSNK1G1,CTNS,CUX1,DAAM1,DCP1A,DCTN4,DCUN1D2,DDAH2,DDIT4,DHRS3,DHX34,DMTF1,DNAJA1,DNAJB4,DNAJB9,DNMT3B,DYNC1LI1,EIF5,F…	ABCA1,ABHD3,ABI1,ABTB2,ACBD3,ACVR2A,ADAMTS5,ADCY7,AFF4,AHI1,AHSA1,AKAP9,AMPD3,ANKRD10,ANKRD12,APPBP2,AREG,ARFGAP3,ARHGEF3,ARID4B,ARIH1,ARMCX2,ARMCX3,ASS1,ATF2,ATF4,ATF7IP,ATP2B1,ATP6V0A2,ATP6V1B2,ATP6V1C1,ATXN3,BAG3,BAZ2B,BET1,BHLHE40,BRD2,BRD4,BRWD1,BTG1,C9orf156,CAMTA2,CBLB,CBLL1,CCNL1,CCSER2,CDC42,CDK17,CDK8,CDKL3,CDKN1A,CDKN1C,CDR2,CDR2L,CDYL,CEBPB,CGRRF1,CITED2,CLCF1,CLU,CNNM4,COPS2,CPT1A,CS…
Coexpression	M535	Genes up-regulated in CD34+ [GeneID=947] cells isolated from bone marrow of CML (chronic myelogenous leukemia) patients, compared to those from normal donors.	Coexpression_M535_Genes up-regulated in CD34+ [GeneID=947] cells isolated from bone marrow of CML (chronic myelogenous leukemia) patients, compared to those from normal donors.	0	10	10	10	10	10	10		ARF3,ARL2BP,ARPC1A,ATF2,ATP6V1B2,ATXN10,BCL2L1,BMI1,BUB3,CANX,CAPNS1,CBX3,CCDC6,CCT8,CDK2AP1,CFLAR,CITED2,CLPTM1,COPS2,COPS3,CORO1C,CSNK1D,CSNK2A1,DAD1,EI24,EIF1B,EIF4E,ELAVL1,ELOVL5,F2R,FADS2,FLOT2,FOXK2,GBAS,GOSR2,HDAC7,HMGCS1,HNRNPK,HOXA10,HOXA9,IFITM1,KCMF1,KLHDC2,KRAS,LAPTM4B,LARP1,LMO4,LSM8,MAP1LC3B,MARCKS,MAT2B,MDH1,MORF4L2,MSMO1,NET1,PABPN1,PDLIM5,PEF1,PIM1,PLIN2,PMP22,PPM1A,PPP2R1A,PPP6C…	ABI1,ACSL4,ACSL5,ACSM3,ACTL6A,ACYP1,ADAM8,AKT1,ALG3,AMMECR1,ARL5A,ARPC1A,ASAP2,ASMTL,ATP5J2,ATP6V1B2,ATPIF1,ATXN1,BUB3,CAB39,CAMLG,CASP3,CD46,CD59,CDC42EP3,CITED2,CLDND1,CPD,CYC1,DLC1,DNM1L,DUT,EHD1,EIF4G1,ENPP2,ENSA,EPOR,FADS2,FAM60A,FHL2,FXN,FZD7,GLE1,GNS,H2AFV,HDAC7,HEBP1,HMG20B,IDE,IL1B,IL1RAP,INTS6,ISCA1,IVD,KIFAP3,LAMTOR3,LRRFIP2,MAP1LC3B,MAP4K4,MARCKSL1,MARK3,MDH1,MDM1,MEN1,MGST2,MIF,MINPP…	AASDHPPT,ABCD3,ABI1,ACSL1,ACTR2,ACTR3,ADSS,AK2,ALDH18A1,ALDH5A1,AMD1,ANP32A,API5,ARCN1,ARF1,ARF4,ARID4B,ARIH2,ARL5A,ARL6IP5,ARPP19,ATP2A2,ATP6AP2,ATPIF1,ATXN1,B3GNT2,BAZ1A,BMI1,BNIP3,BUB3,C14orf1,CALM1,CANX,CAPNS1,CAPZA2,CASP6,CASP8AP2,CBFB,CBX3,CCT3,CCT6A,CD47,CDC42EP3,CDK2AP1,CGGBP1,CHERP,CHPT1,CLDND1,CNBP,CNOT7,CNOT8,CRBN,CSDE1,CSF2RB,CSNK1A1,CSNK1G3,CUL4A,CUL4B,CYCS,DARS,DAZAP1,DCTD,DCTN4,DDX…	AASDHPPT,ACTR2,ADSS,AMD1,ANP32A,ARF4,ARID4B,ARPP19,ATP6AP2,ATPIF1,BAZ1A,BUB3,C14orf1,CALM1,CAPNS1,CAPZA2,CBFB,CBX3,CD47,CGGBP1,CHD1L,CLDND1,CNBP,CNOT7,CSDE1,CSF2RB,CSNK1A1,DARS,DECR1,DR1,EI24,ELAVL1,EPS15,ETNK1,GDI2,GNL3,HMGN4,HNRNPC,HNRNPH2,HNRNPK,HP1BP3,IL1RAP,IPO5,IPO7,ISCA1,ITGA4,KHDRBS1,KPNA4,LAPTM4B,LMO4,LRRFIP2,LSM5,MAGOH,MAN2A1,MAP1LC3B,MARCKS,MARCKSL1,MATR3,MED4,MSN,NDUFA5,NUDT21,PABPN1,…	ABCD3,ABI1,ACOT9,ACP1,ACVR1,AGL,AIMP2,AKAP8L,ALDH4A1,ALDH6A1,ALG5,ALKBH1,ANAPC10,ANXA7,API5,ARAF,ARF1,ARF4,ARFIP1,ARHGEF3,ARID4B,ARL2BP,ARL6IP5,ARPP19,ARRB1,ASAP2,ATF2,ATP6V1A,ATP6V1B2,ATP7A,BCL2L1,BID,BNIP3,BRD1,BRD8,BTBD1,BUB3,CACYBP,CAMLG,CAPNS1,CAPZB,CASP3,CASP8AP2,CAST,CBX1,CCT3,CD2AP,CD7,CD82,CDC23,CFLAR,CHD1L,CHIC2,CKB,CLPX,CNIH1,CNOT8,COPS8,COX15,CPD,CPSF1,CPSF6,CRY1,CSNK1A1,CSNK1D,CTNNA1…	AASDHPPT,ABCB6,ABCC4,ABCD3,ABCE1,ABCF2,ABI1,ABL1,ACAA2,ACAD8,ACADM,ACAT1,ACBD3,ACLY,ACO2,ACOT7,ACOT9,ACP1,ACSL1,ACSL4,ACSL5,ACSM3,ACTR1A,ACTR2,ACTR3,ACY1,ACYP1,ADAM8,ADCY7,ADH5,ADK,ADSS,AGL,AGPAT1,AGPS,AHCYL1,AIFM1,AIMP1,AIMP2,AKAP1,ALAD,ALAS1,ALDH1A1,ALDH4A1,ALDH5A1,ALDH6A1,ALG5,AMMECR1,AMPD3,ANAPC1,ANAPC10,ANAPC5,ANGPT2,ANXA1,ANXA4,ANXA7,AP2M1,APEH,API5,APITD1,ARAF,ARCN1,ARF1,ARF3,ARF4,ARFIP1,A…
Coexpression	17676974-TableS1	Mouse StemCell_Chambers07_1667genes	Coexpression_17676974-TableS1_Mouse StemCell_Chambers07_1667genes	0	10	10	10	10	10	10		ANKRD44,AP3S1,ARF3,ARL2BP,ARL6IP1,ATF1,ATF2,ATG5,ATP1B3,ATP6V0C,ATP6V1B2,ATXN10,BGN,CALR,CANX,CCDC50,CCNB1,CCT8,CD81,CD9,CDC42,CDK14,CDV3,CFL1,CFLAR,CHAC1,CITED2,CMTM6,CNOT6,COPS2,CRTAP,CRYZ,CSNK1D,CSNK2A1,DDIT4,DDX3X,EIF4E,ELL2,ELOVL5,F2R,FADS2,FAM174A,FBXL14,FBXW11,FUNDC1,GABARAPL1,GATAD2B,GLTP,GNA13,GNB1,GOLGA7,GTF2A1,H1F0,HBEGF,HIF1A,HMGCS1,HMGN1,HNRNPK,ISOC1,JUND,KCMF1,KCTD9,KLF6,KLHDC2,KPNA…	ABI1,ACSL4,ADI1,AK3,ALCAM,APLP2,ARHGAP21,ATP6V1B2,BHLHE40,CAB39,CAB39L,CALML4,CFL2,CITED2,CKS2,CMTM6,CRYZ,DDX3X,DNMT3A,DOCK9,ELL2,ELOVL7,FADS2,FAM3C,FAM60A,FBXW7,FERMT2,FHL1,FHL2,FOXO1,FXR1,FZD3,GFPT2,GLRX3,GNA13,GNS,H1F0,HDLBP,HES1,HIPK3,HMMR,HPCAL1,ID2,IER3,IFT80,IL1RAP,ITGA6,ITGAV,ITGB1,JAK1,JUND,KCTD20,KIFAP3,KLHL21,KPNA2,LIMA1,LITAF,LRRC8A,MAP1LC3B,MARCKSL1,MESDC2,MFSD1,MINPP1,MMP14,MYD88,MY…	ABI1,ADD3,ADSS,AFTPH,AGFG1,AK3,AKIRIN1,ALDOA,ANKRD13C,ANP32E,API5,APLP2,ARAP2,ARF1,ARF4,ARF6,ARIH1,ARL6,ARL6IP1,ARL6IP5,ARL8B,ARMC10,ATAD1,ATF1,ATL2,ATP2A2,ATP6AP2,ATP6V1C1,BHLHE40,BZW1,CALR,CANX,CAPZA2,CBFB,CCDC117,CCT3,CCT6A,CD28,CD47,CD81,CDC42,CDV3,CEBPB,CHD1,CHMP5,CHORDC1,CHUK,CIRBP,CLEC7A,CMTM6,CNOT6,CNOT7,CREM,CSDE1,DARS,DAZAP2,DDIT4,DDX3X,DECR1,DNAJA1,ECHDC1,EIF4A2,EIF4E,EIF5,ELL2,ENOPH1,…	ADD3,ADSS,AK3,ANP32E,ARF4,ARIH1,ARL6IP1,ARL8B,ARMC10,ATAD1,ATF1,ATL2,ATP6AP2,BZW1,CAPZA2,CBFB,CCDC117,CD47,CDC42,CDV3,CEBPB,CHUK,CLEC7A,CMTM6,CNOT6,CNOT7,CREM,CRTAP,CSDE1,DARS,DAZAP2,DDIT4,DECR1,EIF4A2,ELL2,FAM120A,FAM46C,FBXL14,FBXW11,FBXW7,FKBP1A,GDI2,GLTP,GNB1,GOLGA4,GTF2A1,HCLS1,HERPUD1,HMGN1,HNRNPC,HNRNPK,IL1RAP,IL6ST,IPO5,IPO7,JUND,KHDRBS1,KLF6,KRCC1,LAPTM4A,LAPTM5,LYST,MAGOH,MAN2A1,MAP1LC3…	ABHD5,ABI1,ACOT9,ACP1,ACVR1,ADGRL4,AEN,AGL,AK3,AP3S1,API5,ARF1,ARF4,ARFGEF1,ARHGAP21,ARL2BP,ARL6,ARL6IP5,ARL8B,ARMCX3,ASH1L,ATF1,ATF2,ATL2,ATP6AP1,ATP6V1A,ATP6V1B2,BAG3,BAZ1B,BMP4,BRD1,BZW1,CCDC117,CCNK,CCT3,CD2AP,CD9,CDC42,CDV3,CEBPZ,CFLAR,CHD1,CHIC2,CHMP1A,CIRBP,CLDN2,CLTB,CLU,CPSF2,CRNKL1,CSNK1D,CSTF2,CXCL16,DDIT4,DDX46,DNAJA1,DNAJB4,DUSP16,EHD3,EIF3E,EIF5,ENTPD2,ERAP1,ETV3,FAP,FBXW2,FECH,FERM…	ABCE1,ABI1,ACAD10,ACADL,ACBD6,ACOT9,ACP1,ACSL4,ADAM10,ADAM9,ADAMTS1,ADGRL1,ADGRL4,ADI1,ADSS,AFTPH,AGL,AHCYL1,AK3,ALCAM,ALDH1A1,ALDOA,AMFR,AMPD3,ANKRD10,ANKRD13C,ANKRD17,ANKRD44,ANP32E,ANXA4,ANXA5,AP2M1,AP3S1,API5,APLP2,APP,ARF1,ARF3,ARF4,ARFGEF1,ARHGAP5,ARHGEF12,ARIH1,ARL1,ARL4A,ARL6,ARL6IP1,ARL6IP5,ARMC10,ARMCX2,ARMCX3,ARPC4,ASH1L,ASPH,ATAD1,ATF2,ATG5,ATP1A1,ATP1B3,ATP2C1,ATP5A1,ATP5F1,ATP6AP2,A…
Coexpression	M1533	All significantly down-regulated genes in kidney glomeruli isolated from TCF21 [Gene ID=6943] knockout mice.	Coexpression_M1533_All significantly down-regulated genes in kidney glomeruli isolated from TCF21 [Gene ID=6943] knockout mice.	0	10	10	10	10	10	10		APBB2,ARHGAP29,ARHGEF18,ARID5B,ARRDC3,ATXN7,BMI1,CELF2,CFLAR,CITED2,COQ10B,CXCR4,DPYSL2,DYNC1LI2,EIF2S3,ELL2,FAM174A,FNDC3A,FOXC2,FRS2,GATA3,GNB1,GTF2A1,H3F3B,HIST1H2BC,IDS,LNPEP,LUC7L2,LZTFL1,MMD,MPP5,MYADM,NEDD9,NFKBIA,PANK3,PBX2,PDE4B,PURB,RAP1B,RBMS1,RNF11,SCD,SERINC1,SGK1,SGPP1,SIK1,SLC35A5,SNRK,SPRED2,THBS1,TIMP3,TMEM106B,TMEM64,TMEM65,TOR1AIP2,TUBB2A,UBE2V2,WSB2,ZFR	ACBD5,ACSL4,AKAP2,BACE1,C8orf4,C8orf58,CAV2,CCNB1IP1,CCRL2,CDC42EP3,CDKN1C,CHCHD7,CITED2,CPEB2,CXCL2,DDN,DLC1,EFNB2,ELL2,EPAS1,FAM102A,FAM46A,FERMT2,FNDC3A,FRS2,FYN,GALNT10,GPRIN3,GSN,HIP1,HIPK3,HLX,HTRA1,ITGB1,ITGB5,ITGB8,JAK1,KANK1,KIAA1462,KLF4,KRT7,LASP1,LCOR,LDB2,LIPA,MAST4,MBNL3,MPRIP,MTMR2,NRP1,NSF,NT5E,NTN4,PARVA,PBX2,PDE4D,PDP1,PLD1,PLOD2,PON2,PRDM1,PTPRB,RABGAP1L,RAP1B,RIN2,SCD,SCHIP1,S…	ACAP2,AGFG1,AKAP2,AKIRIN1,ARAP2,ARFGEF3,ARID5B,ARL8B,BMI1,C11orf1,C4orf32,CALM1,CD47,CDC14A,CDC42EP3,CEBPB,CELF2,CHPT1,CSNK1G3,CXCR4,CYP20A1,DENND6A,EAF1,ELL2,FAM120A,FAM134B,FAM49B,FYN,GCOM1,GIMAP1,GIMAP8,GLCCI1,GNB1,GTF2A1,H3F3B,HIVEP2,HSP90AA1,IDS,IKZF5,IL6ST,INO80D,IRF2BP2,ITGA4,JADE1,KDM4C,KIF5B,LPIN2,LRRFIP1,LYPLA1,LYST,MALT1,MAP3K2,MMD,NCK2,OPTN,OSBPL8,PARP12,PCMTD2,PDE4B,PPM1K,PPP4R3B,PTG…	ARFGEF3,ARID5B,ARL8B,BBX,CALM1,CD47,CEBPB,CELF2,CXCR4,DENND6A,EAF1,ELL2,FAM120A,FAM49B,GLCCI1,GNB1,GTF2A1,H3F3B,HIVEP2,IDS,IL6ST,IRF2BP2,ITGA4,LPIN2,LRRFIP1,LYST,MAP3K2,MMD,PCMTD2,PDE4B,PPP4R3B,RAP1B,RBBP6,RFK,RIOK3,RNF11,SCOC,SLC12A6,SON,TACC1,TGFBR2,TGFBR3,TMEM33,TMEM64,UBE2V2,USP42,VAMP7,VMA21,WSB2,YPEL5,ZBTB44	ACAP2,ACER2,ACOX1,ADGRL4,AFAP1L2,AHNAK,AK1,APBB2,ARAF,ARHGAP28,ARID4A,ARL13B,ARL8B,ARMCX1,ARMCX3,ARNT,ARRB1,ARVCF,ASH1L,ATP7A,BACE1,BBX,BICD2,BTAF1,BTBD3,C5orf51,CAST,CBL,CCDC126,CFLAR,CHAC2,CPEB2,CREBBP,CREBZF,CYP4B1,DMXL1,DNAJB4,DSTYK,DYNC1LI2,EDEM3,EHD3,EML1,ESCO1,FBXO3,FERMT2,FOXN2,FRS2,GADD45A,GALC,GEM,GPR146,HIST1H1C,HIVEP1,HIVEP2,HS3ST6,IFI35,IKZF5,ING3,ITSN2,JAK1,KANK3,KIAA0368,KIAA1033,K…	ABCA5,ABLIM3,ACAP2,ACBD5,ACKR3,ACOX1,ACSL4,ADAM9,ADAMTS16,ADAMTS5,ADGRA2,ADGRF5,ADGRL3,ADGRL4,AGTR1,AHNAK,AK1,AKAP2,ANXA1,ANXA4,AP4E1,ARAF,ARHGAP17,ARHGAP26,ARHGAP5,ARHGEF15,ARMC8,ARMCX1,ARMCX3,ARRB1,ARRDC3,ART3,ARVCF,ASB15,ASH1L,ATG10,ATG4A,ATP10A,ATP2A3,ATP7A,ATP8B1,B3GALT2,BACE1,BBX,BICD2,BMI1,BMPR1A,BTAF1,BTBD3,BTNL9,C11orf1,C16orf87,C18orf54,C1GALT1C1,C1QTNF7,C3orf58,C8orf4,C8orf58,CALM1,CAL…
Coexpression	M15709	Genes up-regulated in hepatocellular carcinoma (HCC) compared to normal liver samples.	Coexpression_M15709_Genes up-regulated in hepatocellular carcinoma (HCC) compared to normal liver samples.	0	10	10	10	10	10	10		AP3S1,ARF3,ARL2BP,ARPC5,AURKA,BMI1,CD9,CIAPIN1,DAD1,DCAF12,DNAJB1,EEF1E1,EIF1B,ELOVL5,FRS3,FUNDC1,GBAS,GGPS1,GNA13,GNG10,GPKOW,GRN,HN1,IMPAD1,KIF1C,KPNA2,MARCKS,MORF4L2,MYLIP,NUSAP1,POLR3E,PRKAR1A,PRPF18,PRRC1,PSMD10,PTBP3,PTGES3,PTTG1IP,RAB18,RANBP6,RDX,SLC36A1,SLC9A6,SRP54,SRP72,SSR1,SUB1,TMED10,TMTC4,TSC22D2,TSNAX,UBE2V2,WDR41,WRB,WSB2,XPO1,ZCCHC9,ZFR	ACTL6A,ADAM15,ANAPC13,ARV1,ASAP2,ASPM,ATXN1,BLVRA,BOLA1,C1orf35,C4orf27,CALML4,CD2,CD46,CES1,CHKA,CKS1B,CKS2,CLDND1,CMC1,CNIH4,CTSO,DTWD1,ESM1,FAM98A,FNDC5,FOXQ1,GBA,GBP4,GNA13,GNG10,HCP5,HERC6,HES1,HIGD1A,HIST1H2BK,HIST2H2BE,HLA-F,HSPB1,HSPB11,IFIT2,IRAK2,ISCA1,ITGAV,KANK2,KIFAP3,KLHL2,KPNA2,LAMTOR3,LCOR,LIPA,MBIP,METTL7A,MFSD1,MINPP1,MR1,NAGS,NDUFB5,NPC1,NT5E,NUSAP1,PAQR9,PGAM4,PON2,PPIC,RIN2,R…	AASDHPPT,ACTR3,AFF4,ANAPC13,ANGEL2,ARL8B,ARPC5,ARPP19,ATAD1,ATL2,ATXN1,BMI1,BRK1,BZW2,C14orf166,C6orf62,C8orf33,CCDC117,CCL5,CCT3,CD2,CHMP5,CLDND1,CNEP1R1,CXCL10,DCP2,DCTN4,DDX21,DDX27,DERL1,DNAJB1,DOCK10,DPH3,DSN1,DYNLRB1,EAF1,EIF1B,ENOPH1,FAM162A,GBP2,GBP4,GGPS1,GNAI3,GNG10,GOLGA4,GOLT1B,GSKIP,HIGD1A,HLA-B,HMGN4,HN1,HNRNPR,ISCA1,JCHAIN,JKAMP,KANSL1,KDELR2,KHDRBS1,KLHL2,KPNA2,KPNA3,LAPTM5,LSM1,L…	AASDHPPT,ARL8B,ARPC5,ARPP19,ATAD1,ATL2,BBX,CCDC117,CLDND1,CNEP1R1,DCP2,DNAJB1,EAF1,GBP4,GOLGA4,HIGD1A,HLA-B,HMGN4,ISCA1,JCHAIN,KDELR2,KHDRBS1,KLHL2,LAPTM5,MARCKS,MTPN,NOL7,OSTC,PIGC,PPID,PTGES3,PTP4A1,RAB18,RAC2,RAP2A,RBX1,RPL7,SCOC,SERP1,SMAP2,SMNDC1,SPNS1,SSR1,SUB1,SUMO2,TMCO1,TMEM126B,TMEM38B,UAP1,UBE2N,UBE2V2,UBLCP1,USP34,VAMP7,WARS,WSB2,XPO1,YPEL5,ZFP36L1,ZNF791	ABHD16A,ABHD5,ACP1,ADAT1,ADIPOR1,AFF4,AHSA2,ANAPC10,AP3S1,ARL2BP,ARL8B,ARPP19,ASAP2,ASXL2,ATF6,ATL2,ATP6V1A,AUH,BAG3,BBX,BLVRA,BOLA1,BTAF1,C14orf166,C18orf21,C1orf35,C5orf51,CCDC117,CCDC91,CCT3,CD9,CDK5,CIAPIN1,CKB,CKLF,CLP1,COL1A1,COL1A2,CREBBP,CSTF2,CUL5,DCTN4,DHX16,DMTF1,DUSP12,DUSP23,DVL3,EDEM2,EIF1B,EIF2B2,EIF3H,EIF4A3,EIF4ENIF1,EPRS,EXOSC3,EXOSC4,FADD,FAM127A,FBXO28,FIP1L1,GGPS1,GIMAP5,GMFB…	AASDHPPT,ABCB10,ABHD16A,ABHD3,ABLIM3,ACBD3,ACBD6,ACLY,ACP1,ACTR3,ADAM15,ADAT1,ADGRF5,ADIPOR1,AFF4,AHCTF1,ANAPC10,ANAPC13,AP1S2,AP3S1,APAF1,APIP,ARF3,ARHGAP19,ARPC5,ASF1A,ASPM,ATAD1,ATF6,ATP6V1A,AUH,AVEN,BAG3,BAIAP2L1,BBX,BCAT2,BET1,BFAR,BLVRA,BMI1,BOLA1,BTAF1,BTG3,BZW2,C14orf166,C14orf93,C18orf21,C19orf52,C1orf131,C1orf35,C1orf54,C2orf44,C6orf62,C7orf25,CALML4,CALU,CAP2,CARD10,CASK,CBLB,CCDC117,C…
Coexpression	17952126-SuppTable1	Human Bladder_Buytaert08_832genes	Coexpression_17952126-SuppTable1_Human Bladder_Buytaert08_832genes	0	10	10	10	10	10	10		ACVR2A,ATF2,ATF4,ATP6V1B2,CCNT2,CCSER2,CDC42,CDK17,CDKN1A,CELF1,CHAC1,CITED2,COPS2,COQ10B,CSNK2A1,DDIT4,DHRS3,DLGAP4,DNAJB1,DUSP1,DUSP10,EIF1,EREG,FOSL2,FRS2,GABARAPL1,GGPS1,GNA13,GPR107,HMOX1,INHBA,JUND,KLF11,KLF6,MAFG,MAP1LC3B,MEF2D,NFKBIA,OSBP,PIM1,PJA2,PLIN2,PMP22,PRRC1,PTBP3,PTGS2,PUM1,RABGGTB,RBM25,RBM39,RND3,RNF38,SENP5,SERINC1,SGPL1,SIK1,SLC38A2,SLC6A6,SMC5,SNX6,STK17B,TCF7L2,TSC22D2,TTC3…	ABI1,AKAP2,ATG14,ATP6V1B2,BHLHE40,BRD2,BTG1,BTN2A2,CCNA1,CDKN1C,CELF1,CHKA,CITED2,CSF2,CXCL2,CXCL3,DHRS3,DNAJB9,DUSP1,DUSP10,DUSP5,FAM102A,FEM1C,FGFR1,FRS2,FXR1,FZD7,GJC1,GMEB1,GNA13,HIPK3,HIST1H2BK,IER3,IL1A,IL24,IRF7,JUND,KLF11,KLF4,LAMTOR3,MAP1LC3B,MARK3,MKLN1,MLF1,MMP1,MT1X,MXI1,NCF2,NDRG1,NPC1,NR1D2,OASL,PAX8,PDCD4,PGF,PIM1,PMAIP1,PTGS2,PTHLH,RAB6A,RAB8B,RCAN3,RIT1,RNF38,RPS6KC1,RSAD2,SLC30A…	ABI1,AFF4,AKAP2,ANKRD12,ARID4B,ARIH1,ARL8B,ARPP19,ATF4,ATG14,ATP6V1C1,AZI2,BHLHE40,BTN3A3,CBLL1,CCNG2,CCNT2,CDC42,CDK19,CDKN2AIP,CEBPB,CELF1,CHORDC1,CSNK2A2,DCTN4,DDIT4,DNAJA1,DNAJB1,DNAJB9,DUSP5,EIF1,EIF5,FBXO38,FEM1B,FOXJ3,GGPS1,GNAI3,GNPDA1,HERC4,HERPUD1,HIVEP2,HSP90AA1,HSPA13,HSPD1,IFI16,IKZF5,IL15,IST1,JMJD1C,JUND,KDM2A,KHDRBS1,KLF6,KLHL24,LYST,MAP1LC3B,MAP3K2,MED13L,MFHAS1,MORC3,MTHFD2,MXI1…	ARID4B,ARIH1,ARL8B,ARPP19,ATG14,AZI2,BTN3A3,CBLL1,CCNG2,CCNT2,CDC42,CDKN2AIP,CEBPB,CELF1,DDIT4,DNAJB1,DUSP5,EIF1,GNPDA1,HERPUD1,HIST1H2BD,HIVEP2,JUND,KHDRBS1,KLF6,LRIG2,LYST,MAP1LC3B,MAP3K2,MFHAS1,NCOA3,NR1D2,NUDT4,PJA2,PMAIP1,PPP2R2A,PTP4A1,PUM1,RAB6A,RBM25,RIOK3,RIT1,RNF38,RYBP,SERP1,SETD2,SFPQ,SLC38A2,STK17B,TVP23B,UBE2B,UBE2D1,WAC,XIAP,YPEL5	ABHD5,ABI1,ACVR1,ACVR1B,AFF4,AGO3,AKAP8L,AKAP9,ANKRD12,ARFGAP3,ARHGEF3,ARID3B,ARID4B,ARL8B,ARMCX3,ARMCX6,ARPP19,ATF2,ATF7IP,ATP6V1B2,ATXN3,AXIN1,AZI2,BAG3,BAZ2A,BAZ2B,BPGM,BRD1,BRWD1,BSDC1,CCDC28A,CCNL1,CCNT2,CDC42,CDK17,CDKN2AIP,CDR2,CEBPD,CENPJ,CHIC2,CLCN6,CLU,CNNM4,CPT1A,CREBBP,CSNK1G1,CTNS,CUX1,DAAM1,DCP1A,DCTN4,DCUN1D2,DDAH2,DDIT4,DHRS3,DHX34,DMTF1,DNAJA1,DNAJB4,DNAJB9,DNMT3B,DNPEP,DYNC1LI1,…	ABCA1,ABHD3,ABI1,ABTB2,ACBD3,ACVR2A,ADAMTS5,ADCY7,AFF4,AHI1,AHSA1,AKAP2,AKAP9,AMPD3,ANKRD10,ANKRD12,APPBP2,ARFGAP3,ARHGEF3,ARID4B,ARIH1,ARMCX2,ARMCX3,ASS1,ATF2,ATF4,ATF7IP,ATP2B1,ATP6V0A2,ATP6V1B2,ATP6V1C1,ATXN3,BAG3,BAZ2B,BET1,BHLHE40,BRD2,BRD4,BRWD1,BTG1,CAMTA2,CBLB,CBLL1,CCNL1,CCSER2,CDC42,CDK17,CDK8,CDKL3,CDKN1A,CDKN1C,CDR2,CDR2L,CDYL,CEBPB,CGRRF1,CITED2,CLCF1,CLU,CNNM4,COPS2,CPT1A,CSGALNACT2…
Coexpression	18689800-TableS7	Human EmbryonicStemCell_Thomas08_1088genes	Coexpression_18689800-TableS7_Human EmbryonicStemCell_Thomas08_1088genes	0	10	10	10	10	10	10		AKT2,ANXA2,APBB2,ATF2,ATF4,ATP5G2,BCL2L1,BUB3,CALR,CAPNS1,CAPZA1,CCDC6,CCNB1,CCND1,CCND2,CCNF,CD81,CDC25B,CDC42,CDK2AP1,CDK6,CDKN1A,CFL1,CITED2,CRIP2,CSNK1D,CSNK2A1,CXCL12,DDX3X,DDX5,DERL2,DNAJB1,DUSP1,E2F3,EEF1E1,EI24,EIF4E,EIF4EBP1,ELAVL1,F2R,FADS2,FBXW11,FRS2,GAS1,GRN,GTPBP1,HIF1A,HIPK1,HMGN1,HMOX1,IGFBP5,JUN,JUND,KLF6,LAPTM4B,LDHA,LZTS2,MAGED1,MAPK14,MAPRE1,MAZ,MMP14,NFKBIA,NPM1,NUP62,PFDN5,P…	ACACA,ADAM15,ADAR,AKAP13,AKT1,ANXA2,APBB1,ARRB2,ATP5G1,ATPIF1,B4GALT2,BAX,BCR,BMPR2,BTG1,BUB3,CASP3,CD44,CD46,CDCA7,CDK6,CDKN1C,CHKA,CITED2,CKS1B,CKS2,COL6A1,CTBP1,DCBLD2,DDX3X,DGKZ,DHCR7,DHFR,DICER1,DUSP1,E2F7,EPHB2,FADS2,FGFR1,FRS2,FXN,FYN,FZD3,GMEB1,GNG4,GSN,GSTP1,HES1,HIP1,HMGA1,HMMR,ID2,IFNAR1,IGFBP3,ITGA6,ITGAV,ITGB1,ITGB5,JUND,KIF13A,LITAF,LTBP1,LTBP3,MAPK3,MAPKAPK2,MEN1,MFN2,MIF,MMP14,MMP…	ACTB,ACTG1,AFF1,AGO2,AK2,ANP32A,APC,ARF1,ATF4,ATM,ATP5G2,ATPIF1,BUB3,CALM1,CALR,CAPNS1,CAPZA1,CBFB,CCT3,CD44,CD47,CD81,CD99,CDC42,CDK2AP1,CEBPB,CHERP,CIRBP,CNOT7,CNOT8,CREB1,CREM,CSNK2A2,CTBP1,CUL4A,CYP20A1,DDX21,DDX3X,DDX5,DNAJA1,DNAJB1,EI24,EIF4E,ELAVL1,EPS15,FBXW11,FKBP1A,FYN,GFM1,GNAQ,GNG2,GNL3,HIF1A,HIPK2,HMGB1,HMGN1,HSH2D,HSPD1,ID2,IL6ST,INSIG1,ITGA6,JUND,KHDRBS1,KLF6,LAPTM4B,LDHA,MAP3K1,MA…	ACTG1,ANP32A,ATP5G2,ATPIF1,BUB3,CALM1,CAPNS1,CAPZA1,CBFB,CCND1,CD44,CD47,CDC42,CEBPB,CNOT7,CREM,CTBP1,DNAJB1,EI24,ELAVL1,EPS15,FBXW11,FGFR1OP,FKBP1A,GFM1,GNL3,HMGN1,IL6ST,INSIG1,JUND,KHDRBS1,KLF6,LAPTM4B,MAP3K1,MAP3K2,MAPKAPK2,MAX,NCOA3,NF2,OAZ1,PMAIP1,PPAT,PPIA,PPP2R5C,PRKRA,PTMA,RAB1A,RAC1,RAP1B,RBBP4,RHOA,RYK,SF1,SOCS3,SS18,SSR1,STAU1,STK17B,SUMO2,SUMO3,TACC1,TCP1,TGFBR3,TNFSF10,TOP1,UBE2B,UBE…	AATF,ACP1,ACVR1B,AHCY,AKT3,ANXA7,APBB1,APBB2,ARAF,ARF1,ATF2,ATM,ATP6AP1,BARD1,BCL2L1,BCL2L11,BID,BUB3,CAPNS1,CASC3,CASP2,CASP3,CAST,CBX1,CCT3,CDC42,CDK5,CIRBP,CKLF,CLN3,CLU,CNOT8,COL1A1,COL6A1,COL6A2,CREBBP,CSNK1D,CTNNA1,CUL5,DAP3,DCTN2,DDB1,DDX56,DERL2,DGKZ,DHPS,DKC1,DLG1,DLL1,DMTF1,DNAJA1,DNAJA3,DYNC1H1,EDF1,ELK1,ERCC3,EXTL3,EZH2,FADD,FDXR,FGFR1,FGFR1OP,FHIT,FLOT1,FRS2,GBF1,GNA11,GNL3,GPC4,GSTP…	ABL1,ACP1,ACTB,ACTG1,ACTN1,ACTN4,ADAM10,ADAM15,ADAMTS1,AKT2,ALDH1A1,AMACR,ANAPC5,ANXA1,ANXA11,ANXA2,ANXA7,APBB1,APC,APOE,APP,ARAF,ARF1,ARHGAP5,ARID3A,ARL1,ARL3,ARRB2,ATF2,ATF4,ATF5,ATP5B,ATP5F1,ATP5G1,ATP5G2,AXL,BAMBI,BAP1,BARD1,BCAT1,BCL10,BCR,BID,BIN1,BIRC5,BIRC6,BLM,BMP7,BMPR1A,BMPR2,BRD4,BSG,BTG1,BTG2,BTG3,BUB1B,C1QBP,CACNA2D2,CALM1,CALM3,CALR,CAPN1,CAPZA1,CASP3,CAST,CAV1,CBLB,CBX1,CCNA2,CCNB…
Coexpression	M7928	Genes up-regulated in the MM1S cells (multiple myeloma) after treatment with aplidin [PubChem=44152164], a marine-derived compound with potential anti-cancer properties.	Coexpression_M7928_Genes up-regulated in the MM1S cells (multiple myeloma) after treatment with aplidin [PubChem=44152164], a marine-derived compound with potential anti-cancer properties.	0	10	10	10	10	10	10		ARID5B,ATP1B3,CASP9,CCNT2,CXCR4,DUSP1,EIF1,ELK3,F2R,GABARAPL1,GTPBP1,H3F3B,HBEGF,IFITM1,JUN,JUND,KLF6,LAPTM4A,LDLR,MAP1LC3B,MARCKS,MYLIP,NFE2L1,NFKBIA,PFDN2,PLIN2,RABGGTB,RBMS1,RNF11,SEC23B,SNRK,SPRED2,SRSF5,ST3GAL5,STK17B,STX12,TGS1,TOMM34,TSC22D3,VAMP2	ALOX5AP,ARC,BCAS2,BRD2,C3orf52,C6orf48,C9orf156,CASP9,CHKA,CHMP4A,CLDND1,COL6A1,DFNB31,DUSP1,DUSP5,FAM46A,FEM1C,FOXO1,H1FX,HCP5,HES1,HGSNAT,HIST1H2BK,ID2,INTS6,IRF7,IVD,JAK1,JUND,KLF4,KLHL21,LIMA1,MAP1LC3B,MAP3K13,MBIP,MR1,OASL,PFDN2,PTHLH,SCNN1A,SLC25A13,SORBS2,STX12,TLE3,TPM4,TTC17	ANKRA2,ARF4,ARF6,ARID4B,ARID5B,ARIH1,ATAD2B,BEX4,CCNT2,CDC14A,CDKN2AIP,CEBPB,CLDND1,CREM,CXCR4,DDX27,DUSP5,EIF1,ETNK1,EZR,H3F3B,HERPUD1,ID2,IFITM1,JUND,KLF6,LAPTM4A,LCK,MAP1LC3B,MARCKS,MIS12,MORC3,NAMPT,OTUD4,PARP8,PDE3B,PFDN2,POMZP3,RBMS1,RIOK3,RNF11,RNF114,RYBP,SAMSN1,SEC23B,SFPQ,SIK3,SP140L,SPOP,SRSF5,STAP1,STX12,TNFSF10,UBE2B,VAMP2,WSB1,YY1AP1	ARF4,ARID4B,ARID5B,ARIH1,CCNT2,CDKN2AIP,CEBPB,CLDND1,CREM,CXCR4,DUSP5,EIF1,ETNK1,EZR,H3F3B,HERPUD1,HIST1H2BD,JUND,KLF6,LAPTM4A,MAP1LC3B,MARCKS,MIS12,PARP8,PFDN2,RIOK3,RNF11,RYBP,SAMSN1,SFPQ,SRSF5,STK17B,TNFSF10,UBE2B,VAMP2	ACOT9,AKAP8L,AMPD1,ARF4,ARID3B,ARID4B,ARMCX3,ARMCX6,ATAD2B,ATF7IP,ATP6V0A1,BCAS2,BCL2L11,BSDC1,C1orf27,CCDC130,CCNL1,CCNT2,CDKN2AIP,CENPC,COL1A1,COL6A1,COMP,CXorf40B,DDX18,DIP2C,DMTF1,DXO,ETV1,FEM1C,FNBP4,FOXO1,FRAT1,GABARAPL1,GADD45A,GEM,GMPR,GTF2B,GTPBP1,HBEGF,HDGFRP3,HERPUD1,IP6K2,IRF1,JAK1,JOSD1,KCNE4,KDM3A,KIAA0226,KIN,KLHL21,KMO,LCK,MAFF,MAP1LC3B,MAP3K14,MCF2L,MR1,MRPL49,MTUS1,NDEL1,NECAP1,…	AASS,ACKR3,ACOT9,AKTIP,ALOX5AP,APC2,AREG,ARF4,ARID4B,ARIH1,ARMCX3,ASCC1,ATAD2B,ATF7IP,ATG9A,ATP1B3,ATP6V0A1,BASP1,BCAS2,BCL3,BET1,BEX4,BIN3,BRD2,BTG3,C1orf27,C3AR1,C9orf156,CBX8,CCNL1,CCPG1,CCR2,CD84,CDC14A,CEBPB,CENPC,CLDND1,COL1A1,COL6A1,CTH,CTSB,CTSS,CXCR4,CYR61,CYTIP,DDX50,DFNB31,DGUOK,DIABLO,DIP2C,DUSP5,DUSP6,EGR2,EIF2AK3,EXT1,EZR,F2R,FBP2,FEM1C,FNBP4,FOSB,FOSL1,FOXO1,GABARAPL1,GADD45A,GADD4…
Coexpression	18362358-Table7	Human Leukemia_Calln08_1020genes	Coexpression_18362358-Table7_Human Leukemia_Calln08_1020genes	0	10	10	10	10	10	10		ABLIM1,ADO,APBB2,ARL5B,ATXN7,BUB3,CAPZA1,CBX3,CCSER2,CDK6,CDKN2AIPNL,CDON,CMTM4,DDX3X,DPH6,DZIP3,ELAVL1,ELL2,ENC1,ENTPD4,FBXL7,FNBP1L,GAS1,GTF2A1,HIF1A,INSIG2,LZTFL1,MMD,NUFIP2,PLEKHA1,PLEKHF2,PPM1A,PPP1CB,PPP1R15B,PRKAR1A,PRKAR2A,PRKX,PSMD10,PTCH1,QTRTD1,RAB18,RAB1A,RAP1B,RBM25,RNF219,SCAMP1,SENP5,SGPP1,SLC11A2,SLC25A30,SLC35A5,SLC9A6,SLMO2,SOCS5,STX7,TCF7L2,TM9SF3,TMTC4,TULP4,TWF1,TXNDC9,UBE3A,…	ABLIM1,AKAP13,ARHGAP21,ASPM,ATP11C,BPTF,BUB3,CD164,CD46,CDC42EP3,CDK6,CDON,CFL2,CLDND1,CLINT1,COL5A2,DDX3X,DEPDC1,DHFR,DLC1,DNAJB9,E2F7,ELL2,ENC1,FNBP1L,FOXO1,H2AFV,LIMCH1,MAP3K13,MAP3K7,MDM1,MINPP1,MLF1,MTMR2,NCOA4,NR3C1,PDHX,PDP1,PLOD2,PMAIP1,PPP1CB,PTCH1,RAP1B,RNASEL,RNF219,SCN3B,SEL1L3,SLC19A2,SLC6A15,SLC9A6,SLFN11,SOCS5,STAG2,STS,TCF12,TMTC4,TRIM9,TRPS1,VPS13D,WDR47,ZBTB1,ZFP62,ZFX,ZMYM2	ACAP2,ADSS,AEBP2,AFTPH,AGO2,AGPAT5,AMD1,ARCN1,ARL8B,ATP2A2,BAZ1A,BUB3,CALM1,CAPZA1,CARD8,CBX3,CD164,CDC42EP3,CDC42SE2,CHSY1,CLDND1,DDX3X,DNAJB9,DNAJC10,ELAVL1,ELL2,EPC2,ERAP1,ETNK1,EXOC5,FAM134B,FAM20B,FOXJ3,G2E3,G3BP2,GLS,GNAQ,GTF2A1,HERC4,HIF1A,HNRNPU,HPS3,HPS5,HSPA13,IPO5,JKAMP,KDELC2,KIF5B,KMT2E,KPNA4,MAGOHB,MALT1,MBNL1,MIS12,MMD,MOSPD1,MTPN,NAA50,NARS,NDFIP2,NOTCH2,NPHP3,NR3C1,NT5C3A,NUFIP1,…	ADSS,AMD1,ARL8B,BAZ1A,BUB3,CALM1,CAPZA1,CARD8,CBX3,CDC42SE2,CLDND1,ELAVL1,ELL2,ETNK1,FAM20B,GTF2A1,HPS3,HPS5,IPO5,KDELC2,KPNA4,MIS12,MMD,MTPN,NAA50,NPHP3,NR3C1,NT5C3A,PBRM1,PDE7A,PMAIP1,PPAT,PPM1B,PRKACB,PRKAG2,PRKX,PTP4A1,RAB11A,RAB18,RAB1A,RAB27A,RAB28,RAP1B,RAP2A,RBM25,RIOK3,RNF14,RYBP,RYK,SAV1,SCRN3,SEL1L3,SLC16A1,SOCS4,SRSF8,ST13,STK38,TDRD3,TOMM20,TRAPPC10,TVP23B,UBE3A,VMA21,XIAP,ZNF451,ZNF…	ACAP2,ADGRG2,ADGRG6,AGA,AKT3,APBB2,ARFGEF1,ARHGAP21,ARHGAP32,ARID2,ARL8B,ARMCX3,ATP11B,ATP6V1A,B4GALT4,BTAF1,BUB3,CAST,CDC23,CENPJ,COQ6,CREBBP,CRNKL1,CUL5,DIP2C,DIXDC1,DLG1,DMTF1,DNAJB9,DZIP3,ENC1,EPC2,ERAP1,FNBP1L,FOXJ3,FOXO1,GALC,GHR,GLS,GNE,GNPNAT1,HERC4,HLTF,IDH3A,ITSN2,KCTD6,KIF1B,LATS2,LEMD3,LPGAT1,LZTFL1,MAPK6,MBTPS2,MGAT4A,MLF1,MLLT10,MOB1A,MPHOSPH6,MTUS1,MYO10,NAP1L4,NCOA4,NDFIP2,NEK1,NU…	ABCE1,ABLIM1,ACAP2,ADAMTS1,ADAMTS3,ADGRG2,ADGRG6,ADGRL2,ADRBK2,ADSS,AFTPH,AGA,AGPAT5,AIMP1,AMACR,ANKIB1,ANKRD6,ANLN,AP4E1,ARCN1,ARFGEF1,ARHGAP26,ARHGAP32,ARHGEF12,ARID2,ARL4C,ARL5B,ARMCX3,ASPH,ASPM,ATAD2,ATP11A,ATP11B,ATP11C,ATP1B1,ATP2B1,ATP6V1A,ATPAF1,ATRX,B3GLCT,B4GAT1,BAG5,BIRC6,BNIP3L,BTAF1,CALM1,CAPZA1,CAST,CBX3,CCDC59,CCSER2,CD164,CD46,CDC42EP3,CDS1,CDYL,CFL2,CHN2,CHSY1,CLCN4,CLDND1,CLIC4,…
Coexpression	18387200-Genes	Human Breast_Mutarelli08_1488genes	Coexpression_18387200-Genes_Human Breast_Mutarelli08_1488genes	0	10	10	10	10	10	10		ANKRD44,ANXA2,ARPC5,ATP6V1G1,AURKA,AURKB,BCL2L1,BUB3,CAPZA1,CCNB1,CCND1,CCNF,CD9,CDV3,CIRH1A,CRIP2,CXXC5,DDIT4,DEPTOR,DPYSL2,DUSP1,EEF1E1,ELOVL5,ENC1,FBXO5,FUNDC1,GRN,HN1,HNRNPA3,HNRNPK,HSPA8,IDS,ISOC1,KLHDC2,KPNA2,LDHA,LMNB1,MAT2B,MRPL10,NFKBIA,NR4A2,NUP93,NUSAP1,PDLIM5,PFDN5,PIK3R1,PLEKHF2,PMEPA1,PMP22,PPAP2C,PRRC1,PTGES3,PTTG1,RNPS1,SEH1L,SERINC1,SLC22A5,SLC25A1,SLC29A1,SLC35B1,SLC38A2,SLC7A5,…	ABCC3,ACTL6A,ADAM15,ADAR,ANXA2,ASNS,ASPM,ATP6V0A4,B4GALT2,BCAS2,BTG1,BUB3,CA12,CBX5,CDCA7,CEP55,CGN,CIT,CKS1B,CKS2,CTNNAL1,CTXN1,DCAF11,DGKZ,DHCR7,DKK1,DNAJB9,DUSP1,DUSP5,DUT,EDN1,EFNA1,EFNB2,EHD1,ENC1,ERH,FAM102A,FAM129B,FAM98A,FGFR4,GPR1,GRAMD1A,H1FX,H2AFV,HIST2H2BE,HMMR,HOXC6,HSPA8,ID2,IER3,IRF7,JAK1,KIAA0101,KIFC3,KLF4,KPNA2,KRT80,LIMA1,LTBP1,MAT2A,MRPL10,MT1X,MT2A,NDRG1,NPDC1,NPM3,NR2F2,NT5E…	AGPAT5,AIDA,ALDOA,AMD1,ARPC5,ARPC5L,ATMIN,ATP2A2,ATP6V1G1,BAZ1A,BUB3,CALM1,CAPZA1,CASP6,CCDC117,CDV3,CERK,CHPT1,CIRBP,CSNK1A1,CUL4B,DAPP1,DDIT4,DDX21,DDX39A,DNAJA1,DNAJB9,DUSP5,EIF4A2,ERH,FAM107B,FAM46C,FAM49B,FAM73A,GCH1,HMGB1,HN1,HNRNPA3,HNRNPAB,HNRNPH1,HNRNPK,HNRNPR,HNRNPU,HPRT1,HPS5,HSP90AA1,HSPA8,HSPD1,ID2,IDS,INSIG1,IST1,KPNA2,LDHA,LETMD1,LGALS8,LYSMD2,MAT2A,MAT2B,MDC1,MICB,MTPN,MYB,NAA50,N…	AIDA,AMD1,ARPC5,ARPC5L,ATMIN,ATP6V1G1,BAZ1A,BUB3,CALM1,CAPZA1,CCDC117,CCND1,CDV3,CERK,CSNK1A1,DDIT4,DONSON,DUSP5,EIF4A2,ERH,FAM107B,FAM46C,FAM49B,FAM73A,GCH1,HIST1H2BD,HNRNPH1,HNRNPK,HPS5,HSPA8,IDS,INSIG1,LETMD1,MICB,MTPN,MYB,MYO19,NAA50,NCL,NCOA3,NT5C3A,NUDT4,OGFOD1,POLE3,PPAT,PPIA,PPP2R2A,PPP4R3B,PRSS23,PTGES3,RAB6A,RPL13,RPL7,SFXN1,SLC1A5,SLC38A2,SMN1,SRSF2,TACC1,TFAM,TMEM19,TMEM38B,VMP1,YPEL5…	ACOX2,ACVR1,AIMP2,ALDH4A1,ALDH6A1,ALG8,ARMCX3,ARMCX6,ARNT,AXIN1,BCAS1,BCAS2,BCL2L1,BLZF1,BNIPL,BRD8,BRIX1,BUB3,CCDC117,CCDC53,CD9,CDR2,CDV3,CEBPD,CIRBP,CKAP5,CKB,CKLF,CLN3,CLU,CREBBP,CSAD,CSNK1A1,CSRNP1,CTNNA1,CTR9,CUEDC1,CUL4B,CYB5R1,CYP4F3,DDIT4,DDX18,DDX56,DGKZ,DHX34,DKC1,DNAJA1,DNAJB9,DUT,EAPP,EFHD1,EFNA1,ENC1,EXOSC2,EXOSC8,EZH2,FARSA,FGFR4,FKBP14,FYTTD1,GABARAPL2,GABPB2,GAL,GART,GCSH,GNL2,GN…	ABAT,ABCC3,ABCE1,ABCF2,ABTB1,ACAA2,ACHE,ACSS1,ADAM15,ADCY3,ADCY9,AGPAT5,AHSA1,AIMP1,AIMP2,ALDH4A1,ALDH6A1,ALDOA,ALKBH7,AMFR,AMPD2,ANAPC1,ANK3,ANKRD44,ANXA2,APP,APPBP2,AREG,ARL3,ARMCX3,ARPC5,ARPC5L,ASNS,ASPM,ATAD2,ATF5,ATG10,ATP6V0A2,ATP6V0A4,ATRX,B4GALNT1,BAK1,BATF,BCAS2,BCAS3,BCKDHB,BCS1L,BIK,BIRC5,BLMH,BLZF1,BMP7,BRI3BP,BRIX1,BTG1,BTG2,BUB1,BUB1B,C1QBP,C1QTNF6,CAD,CALM1,CAMK1D,CAMK2G,CAPN1,CAPZ…
Coexpression	19841744-TableS5	Human Liver_Tzur09_1908genes	Coexpression_19841744-TableS5_Human Liver_Tzur09_1908genes	0	10	10	10	10	10	10		ANKH,ARL6IP1,ARL6IP6,ARPC1A,ARPC5,ASAP1,ATF1,ATG5,ATP6V1B2,BCL2L1,BUB3,CANX,CCDC50,CCNF,CDC42,CDK17,CDV3,CFL1,CFLAR,CIRH1A,CITED2,CLPTM1,CMTM6,CNOT6,CRTAP,CRYZ,CSNK2A1,CTDSPL2,DAD1,DDX3X,DDX5,DRAM2,DUSP1,DZIP3,EIF2S3,EIF4E,ELAVL1,ELL2,FNDC3A,GOLGA7,H3F3B,HIPK1,HMGCS1,HNRNPDL,HNRNPK,IMPAD1,INCENP,INSIG2,KCTD9,KDELR1,KPNA2,LAMP2,LAPTM4B,LARP1,LDLR,LRCH3,LUC7L2,MAP1LC3B,MAPK14,MAPRE1,MAT2B,MAZ,MMP14…	ABI1,ACSL4,ACSM3,AK3,AKAP2,AMMECR1,APLP2,ARHGDIB,ARL5A,ARPC1A,ARV1,ATP6V1B2,BUB3,C1S,CD164,CD46,CEP55,CFL2,CITED2,CLDND1,CLINT1,CMTM6,CRYZ,CYC1,DCAF11,DDX3X,DDX42,DEPDC1,DICER1,DNAJB9,DUSP1,DUSP5,EFR3A,ELL2,ENPP2,ENSA,EPOR,FAM60A,FERMT2,FNDC3A,GANAB,GLRX3,GRAMD3,H2AFV,HDLBP,HIST1H2BK,HMMR,HTATIP2,IDE,IFNAR1,IGFBP3,IL1RAP,IL20RB,ITGA6,ITGB1,JAK1,KPNA2,LAMTOR3,LIPA,MAP1LC3B,MAP3K7,MAT2A,MIER1,MINPP…	AASDHPPT,ABI1,ACSL1,ACTB,ACTR3,ADD3,ADSS,AGO2,AGPAT5,AIDA,AK2,AK3,AKAP2,AKIRIN1,ALDH18A1,AMD1,ANKRD12,ANP32A,ANP32E,APC,API5,APLP2,ARF1,ARF4,ARIH2,ARL5A,ARL6IP1,ARMC10,ARPC5,ASAH1,ATF1,ATL2,ATM,ATP2A2,ATP6AP2,ATP6V1C1,B3GNT2,BAZ1A,BEX4,BNIP3,BUB3,BZW1,CALM1,CANX,CAPZA2,CASD1,CASP8AP2,CBLL1,CCDC117,CCNG2,CCNY,CD164,CDC42,CDK19,CDV3,CGGBP1,CHORDC1,CHPT1,CHST11,CIRBP,CLDND1,CMAHP,CMTM6,CNBP,CNOT6,CN…	AASDHPPT,ADD3,ADSS,AIDA,AK3,AMD1,ANP32A,ANP32E,ARF4,ARL6IP1,ARMC10,ARPC5,ATF1,ATL2,ATP6AP2,BAZ1A,BBX,BUB3,BZW1,CALM1,CAPZA2,CBLL1,CCDC117,CCNG2,CCNY,CDC42,CDV3,CGGBP1,CHST11,CLDND1,CMAHP,CMTM6,CNBP,CNOT6,CNOT7,CREM,CRTAP,CSNK1A1,CYB5B,DARS,DAZAP2,DIMT1,DONSON,DUSP5,EFR3A,ELAVL1,ELL2,ETNK1,FAM120A,FAM20B,FAR1,FGFR1OP2,FKBP1A,GCH1,GDI2,GFM1,GRK6,H3F3B,HMGN4,HNRNPC,HNRNPD,HNRNPDL,HNRNPH1,HNRNPK,IL1R…	ABHD10,ABHD5,ABI1,ACOX2,ACP1,ACSL6,ACVR1,ADIPOR1,ADNP,AGA,AK3,ALDH6A1,ANAPC10,ANKH,ANKRD12,ANXA7,AP2A1,API5,ARF1,ARF4,ARFGAP3,ARFGEF1,ARL13B,ARL6IP6,ASAH1,ATF1,ATL2,ATM,ATP11B,ATP6V0A1,ATP6V1A,ATP6V1B2,BBX,BCL2L1,BCL2L11,BNIP3,BRWD1,BUB3,BZW1,C1S,CASP2,CASP8AP2,CAST,CCDC117,CCNL1,CDC42,CDK17,CDV3,CFLAR,CHIC2,CIDEB,CIRBP,CKAP5,CLCC1,CLU,CNOT8,COPS8,CPSF2,CPSF6,CREBZF,CSNK1A1,CSTF1,CTNNA1,DCTN4,DDC…	AASDHPPT,ABCA1,ABCF2,ABHD10,ABHD3,ABHD6,ABI1,ACAD8,ACHE,ACLY,ACP1,ACSL1,ACSL4,ACSL6,ACSM3,ACTB,ACTR3,ADAM10,ADAM9,ADD1,ADH5,ADIPOR1,ADNP,ADSS,AGA,AGPAT5,AGTR1,AHSA1,AK3,AKAP1,AKAP2,ALAD,ALDH1A1,ALDH6A1,ALDOB,ALKBH5,AMMECR1,ANAPC10,ANAPC5,ANKH,ANKRD10,ANKRD12,ANKRD28,ANLN,ANP32E,ANXA4,ANXA5,ANXA7,AP1M1,AP1S2,AP2A1,APC,API5,APLP2,APOE,APPL2,AQP1,ARF1,ARF4,ARFGAP3,ARFGEF1,ARFRP1,ARHGAP5,ARHGDIB,ARIH…
Coexpression	18667080-TableS2	Human StemCell_Kocer08_864genes	Coexpression_18667080-TableS2_Human StemCell_Kocer08_864genes	0	10	10	10	10	10	10		AMZ2,AURKA,BUB3,CCNB1,CELF2,DERL2,DLGAP4,DPYSL2,EEF1E1,ENPP1,FBXO5,GNB1,HNRNPA1,IGFBP5,ITGB3BP,KPNA2,LAPTM4B,MDH1,MLLT11,NEDD9,NFKBIA,NUSAP1,PBX2,PIGF,PPIG,PRPF18,PSMA5,PTTG1,RAB14,RAB2A,RAN,RBM25,RDX,RUNX3,SCAMP1,SERINC1,SIDT2,SNRK,SOX9,SPC25,SRP72,SRSF3,SRSF5,TCF7L2,THBS1,TOP2A,TSG101,TUBB3,VAT1,YWHAB,YWHAZ,ZC3H15,ZCCHC24,ZFAND3,ZWINT	AMIGO2,AMMECR1,ARPC2,ASPM,ATP5C1,BCLAF1,BRD2,BTG1,BUB3,CA12,CALB2,CDC42EP3,CDKN1C,CEP55,CKS1B,CKS2,CNIH4,COL6A1,DHFR,DKK1,DNM1L,ENPP2,ENSA,EPAS1,FAM46A,FBXW7,FYN,FZD7,H2AFV,HDAC9,HEBP1,HMMR,HTATIP2,IGFBP3,IL20RB,KIAA0101,KPNA2,LIMCH1,LTBP1,LYRM4,MARCKSL1,MAST4,MDH1,MFSD1,MIF,MT1X,MTF2,NDUFB5,NUSAP1,PBX2,PMAIP1,POGLUT1,POLE2,PON2,PYGL,RAB14,RASGRP1,REEP1,RPL37A,RPS10,RPS11,RPS20,RPS9,RRM2,SERPINE2…	ACTR2,ACTR3,AMD1,ANP32A,ARCN1,ARID4B,ARL6IP5,ARPC2,ASAH1,ATP5C1,ATP5L,ATP6AP2,BAZ1A,BCLAF1,BTN3A3,BUB3,C2CD3,CALM1,CAPZA2,CASP6,CCT3,CD200,CD47,CDC42EP3,CELF2,CNOT7,COPB1,CSNK1A1,DNAJA1,DOCK10,DR1,EIF5,ENSA,ERAP2,FBXW7,FYN,GNAI3,GNB1,GNL3,GTF3A,H2AFY,HLA-B,HNRNPA1,HNRNPC,HNRNPD,HNRNPU,HPRT1,HSP90AA1,HSPD1,IPO7,ITM2A,KDM4C,KLHL24,KPNA2,LAPTM4B,MAGOH,MAL,MALT1,MARCKSL1,MRFAP1L1,NUDT21,NUDT4,PDE3B,P…	ACTR2,AMD1,ANP32A,ARID4B,ATP5L,ATP6AP2,BAZ1A,BCLAF1,BTN3A3,BUB3,CALM1,CAPZA2,CD47,CELF2,CNOT7,COQ2,CSNK1A1,DR1,ERAP2,FBXW7,GNB1,GNL3,H2AFY,HDAC9,HLA-B,HNRNPA1,HNRNPC,HNRNPD,IPO7,LAPTM4B,MAGOH,MAL,MARCKSL1,MRFAP1L1,NUDT21,NUDT4,PMAIP1,PPP2R5C,PTGER3,PTP4A2,RAB11A,RAN,RBM25,RECQL,SERPINE2,SRSF2,SRSF3,SRSF5,SUMO2,TBCB,TM2D3,TMEM126B,TNFSF10,TOMM20,UBE2V1,VDAC1,YWHAQ,YWHAZ	ACP1,ACSBG1,ADGRG2,ADSL,AGA,ARID4B,ARL6IP5,ASAH1,ATP6V1H,ATXN3,BARD1,BCLAF1,BTF3,BUB3,CAPN3,CCT3,CDH11,COL14A1,COL1A2,COL6A1,CSNK1A1,CYB5R1,DCN,DERL2,DNAJA1,DNAJC2,DNM1L,DYNC1LI1,EDF1,EIF3I,EIF4A3,EIF5,EPRS,EZH2,FAS,FGF9,FOXN3,GNL3,GTF2B,GTF3A,GTPBP4,HMMR,HPRT1,HSPD1,IL20RB,IMPACT,ITGA10,KARS,KIAA0368,KLHL24,KLHL7,KPNB1,LAP3,LAPTM4B,LMCD1,LTA4H,MAGOH,METTL3,MICAL2,MLPH,MORC4,MSH2,MTF2,MTUS1,NFIB,…	ABAT,ACAT1,ACKR3,ACP1,ACTN1,ACTR2,ACTR3,ADGRG2,ADGRL2,ADK,ADSL,AGA,AHCYL1,AKTIP,ALDH1A2,AMMECR1,ANXA3,ANXA4,ANXA8,AP2M1,APBA3,APITD1,APP,ARCN1,ARHGAP19,ARID4B,ARL1,ARL4C,ARL6IP5,ARPC2,ARPC3,ART3,ASAH1,ASF1A,ASPM,ASPN,ASS1,ATIC,ATP5B,ATP5C1,ATP5O,ATP6AP2,ATP6V1H,ATP8A1,ATXN3,AXL,BARD1,BCKDHB,BCL2L13,BCLAF1,BRCA1,BRD2,BTF3,BTG1,BUB1B,BUD31,C1QBP,CALM1,CAPN3,CAPZA2,CASP1,CASQ1,CCDC109B,CCNB1,CCNB2,C…
Coexpression	20460173-ImmPortAnti-IgMvsControl	Human Immune_Kong10_1790genes_ImmPort_Anti-IgMvsControl	Coexpression_20460173-ImmPortAnti-IgMvsControl_Human Immune_Kong10_1790genes_ImmPort_Anti-IgMvsControl	0	10	10	10	10	10	10		ABLIM1,ACVR2A,AKAP8,ANXA2,ARHGEF18,ATF2,ATF4,ATXN10,BCL2L1,BMI1,CCDC6,CCND1,CCNT2,CCT8,CD81,CDC25B,CDC42,CDK6,CDKN1A,CFLAR,CITED2,COPS3,COX8A,CRYZ,DCK,DDX5,DPYSL2,EIF2S3,ELK3,ELOVL5,FZD6,GABARAPL1,GAS1,GDI1,GNA13,GRN,H3F3B,HBEGF,HIF1A,IDS,ITGB3BP,JUND,KLF6,LAPTM4A,LPCAT1,MAPK1IP1L,MMD,NFKBIA,OSBP,PHF21A,PIGF,PIM1,PMP22,PSMD10,PTBP3,PTCH1,PTGES3,PTTG1,RAB11B,RAB14,RBBP4,RBFOX2,RNF167,RUNX3,SAFB,SG…	ABI1,ABLIM1,ABR,ACP2,ACYP1,AKAP13,AKAP2,ALCAM,ALOX5AP,ANAPC13,ANXA2,APLP2,ARHGDIB,ARRB2,ASMTL,ATP5C1,ATP5I,ATXN2L,BCKDHA,BCL2L2,BMP1,BRD2,C1S,CDK6,CHKA,CHPF,CIT,CITED2,CLDND1,CLINT1,COL4A6,COX4I1,COX8A,CPD,CRYZ,CSTB,DHFR,DIAPH1,DUSP5,DUT,EHD1,FAM102A,FAM98A,FERMT2,FYN,GNA13,GSTP1,HDAC9,HES1,HIP1,HIST1H2AM,HLX,HMG20B,HMGA1,HPCAL1,HSPB1,HTATIP2,IDE,IL1RN,IL7R,JUND,KCTD20,KIAA0101,LASP1,LIMCH1,MADD,…	ABI1,ACSL1,ACTR2,ADD3,AFF1,AGFG1,AKAP2,AKAP8,ALDH5A1,ANAPC13,ANP32E,APLP2,APOBEC3G,ARF1,ATF4,ATP5C1,ATP5I,ATP5L,BANF1,BIRC3,BMI1,BTN3A3,CALM1,CCL5,CCNT2,CCR7,CD200,CD47,CD81,CDC42,CHD1,CHSY1,CLDND1,CLIC1,COX7A2L,CREM,CSF2RB,CSNK2A2,CYB5B,DCK,DDX17,DDX5,DECR1,DNAJA1,DUSP5,ETF1,EVI2B,FCHSD2,FYN,G3BP2,GBP2,GCH1,GLS,GLTSCR1L,GNPDA1,H3F3B,HERPUD1,HIF1A,HNRNPU,HS2ST1,IDS,IER2,IFI16,IL2RB,IPO8,JUND,KCTD…	ACTR2,ADD3,ANP32E,ATP5L,BTN3A3,CALM1,CCND1,CCNT2,CD47,CDC42,CLDND1,CLIC1,COX7A2L,CREM,CSF2RB,CYB5B,DCK,DECR1,DUSP5,FCHSD2,GCH1,GNPDA1,H3F3B,HDAC9,HERPUD1,IDS,IER2,IGF2BP3,JUND,KHDRBS1,KLF6,LAPTM4A,LAPTM5,LEF1,LETMD1,LRRFIP1,MAPKAPK2,MFHAS1,MMD,MYB,NCL,NUDT21,OAZ1,PATZ1,PHTF2,POLE3,PPP2R5C,PRKCB,PRPF31,PRPSAP2,PTGES3,PTP4A2,RAB11A,RBBP4,RNF14,RPL13,SLC25A44,SPIB,SRPK2,SRSF2,SRSF3,SS18,SSR1,STK38,S…	ABCB4,ABI1,ADORA2A,AGGF1,AHCY,AKAP8,ALDH6A1,AP1B1,AP4M1,ARF1,ARHGEF6,ATF2,ATF6,ATP6V0A1,ATP6V0D1,B4GALT4,BARD1,BCL2L1,BCL2L2,BID,BPGM,C1S,CACNB1,CCNT2,CCR7,CD72,CDC23,CDC42,CDK2AP2,CDK5,CFLAR,CHD1,CLCN6,CNNM2,COL14A1,COL1A1,CPD,CUX1,CYTH1,DDAH2,DHPS,DLG1,DNAJA1,DSTYK,DUT,EHMT2,EPB41,ERCC2,ERCC3,EZH2,FANCI,FAS,FCHSD2,FERMT2,FLOT1,FOXN3,GABARAPL1,GABARAPL2,GADD45A,GDI1,GEM,GLS,GNE,GNPDA1,GOLGA2,GRA…	ABCB4,ABCB9,ABI1,ABL1,ABLIM1,ACLY,ACOT13,ACP2,ACP5,ACSL1,ACTC1,ACTR2,ACVR2A,ACYP1,ACYP2,ADA,ADCY7,ADD1,ADGRE1,ADGRL3,AGGF1,AGPAT1,AIM2,AIP,AKAP2,AKR7A2,ALCAM,ALDH1B1,ALDH2,ALDH5A1,ALDH6A1,ALOX5AP,AMPD2,ANAPC13,ANP32B,ANP32E,ANXA2,APEX1,APITD1,APLP2,APOC2,AQP8,ARF1,ARFRP1,ARHGAP25,ARHGDIB,ARHGEF17,ARID3A,ARL4C,ARPC1B,ARRB2,ASPH,ASXL1,ATF2,ATF4,ATF6,ATG2A,ATG9A,ATP1A3,ATP2A3,ATP5A1,ATP5C1,ATP5G3,AT…
Coexpression	15361855-SuppTable1	Human Ovarian_Donninger04_1191genes	Coexpression_15361855-SuppTable1_Human Ovarian_Donninger04_1191genes	0	10	10	10	10	10	10		AMOTL2,ARHGAP29,ARHGDIA,ARL6IP1,ASAP1,BCL2L1,CASP9,CCND1,CCND2,CDC42,CDON,CELF1,CELF2,CMTM4,CSNK2A1,CXXC5,DCK,DEF8,DPYSL2,DPYSL3,EIF4EBP2,ELP2,EPC1,F2R,FAM91A1,FUNDC1,GABARAPL1,GAS1,GATA3,GGPS1,GOSR2,HGF,HMOX1,HNRNPA1,IFITM1,INHBA,LRCH3,LSM14A,MMP14,NEDD9,NUAK2,PABPN1,PCGF5,PLEKHF2,PMP22,PPIG,PPP3CB,PRKAR1A,PSAP,PTBP3,PURB,RAB14,RBM25,RBM39,RBM5,RCC2,S100PBP,SENP5,SF1,SHISA5,SLC22A5,SLC35A3,SLC35…	ABR,ACBD5,ACP2,ACTL6A,ADAM12,AKAP13,ARRDC4,ASAP2,ATXN1,BLVRA,BMPR2,CALB2,CAMTA1,CARD16,CASP9,CAV2,CDON,CELF1,CGN,CHST3,CKS1B,COL6A1,CTNNAL1,DEPDC7,DHFR,DNAH14,DOCK9,DUSP5,EDN1,EFNB2,EIF4EBP2,ENAH,EPC1,EPOR,FAM13B,FAM60A,FHL1,FLNC,FXR1,FZD3,GABBR1,GNS,HDAC9,HEBP1,HES1,HIST1H2BK,HLA-F,HPCAL1,ID2,IL1B,IL7R,IQCE,IVD,JAK1,KCTD2,LPAR5,LTBP1,METTL7A,MMP14,MTHFD2L,MTMR2,MYL6,NCOA2,NR2F2,PAPOLA,PCCB,PDHX,…	ADD3,AEBP2,AFF4,AFTPH,ALG13,ANP32E,ARIH1,ARL6IP1,ARPC5L,ATG3,ATL2,ATXN1,BTN3A3,CBLL1,CD47,CD99,CDC42,CDC42SE1,CELF1,CELF2,CHPT1,CNOT7,CREM,CRLF3,DCK,DCTD,DDX17,DEK,DUSP5,EIF4EBP2,EPC1,EXOC5,EZR,FAM91A1,FGFR1OP2,GGPS1,HFE,HLA-B,HNRNPA1,HS2ST1,ID2,IFITM1,IRF2BP2,JMJD1C,KLHL24,KPNA4,LGALS8,LRRFIP1,LSM14A,LSM5,MAP3K2,MDM4,MED6,MLXIP,NAA50,OAZ1,OPN3,PABPN1,PAPOLA,PARP8,PCGF5,PMAIP1,POC1B,POLR2K,PPM1K,…	ADD3,ANP32E,ARIH1,ARL6IP1,ARPC5L,ATL2,BTN3A3,CBLL1,CCND1,CD47,CDC42,CELF1,CELF2,CNOT7,CREM,DCK,DUSP5,EIF4EBP2,EZR,FAM171A1,FAM91A1,FGFR1OP,FGFR1OP2,HDAC9,HIST1H2BD,HLA-B,HNRNPA1,IRF2BP2,KPNA4,LRRFIP1,LSM14A,LSM5,MAP3K2,NAA50,OAZ1,OPN3,PABPN1,PARP8,PATZ1,PCGF5,PIGC,PMAIP1,PPP2R5C,PTP4A1,RABL2B,RBM25,RIT1,RYBP,SERP1,SF1,SFPQ,SLCO3A1,SMNDC1,SON,SRPK2,SULT1A2,TACC1,TFAM,TMEM19,TUBB,YIPF5	ABHD4,ADGRG2,AFF4,AGRN,AKT3,AMOTL2,ARFGEF1,ARMCX1,ASAP2,ATG2B,ATL2,ATP6V0D1,AXIN2,BARD1,BBS2,BCL2L1,BLVRA,BOC,BPNT1,BTBD3,CACYBP,CAST,CDC42,CHKB,CKB,COL6A1,CPSF3,CRLS1,CUX1,CYB561A3,DCN,DMD,DNAJC2,DSTYK,ELP2,EPC1,EPOR,ERCC5,ETV3,EXOC6,EXOSC4,FECH,FGF9,FGFR1OP,FGFR1OP2,FLII,FLNC,FOXN2,GABARAPL1,GABPB2,GALC,GGPS1,GHR,GLRB,GOLGA1,GOSR2,HIST1H1C,HLTF,HMGB3,HS6ST1,IFI35,ING3,INMT,IP6K1,ISCU,JAK1,KAT2B…	AARS2,ACBD5,ACP2,ADAM12,ADAMTS17,ADGRG2,ADH5,AFF4,AFTPH,AGK,AGRN,AHCTF1,ALAD,ALDH1A1,ALDH1A2,ALDH2,ALDH3B1,AMOTL2,AMPD2,ANAPC4,ANK3,ANKIB1,ANKRD28,ANP32E,ANXA8,AP1M1,AP1S2,AP2A2,APAF1,APOC1,APOE,ARFGEF1,ARHGDIA,ARIH1,ARL4C,ARL4D,ARL6IP1,ARMC8,ARMCX1,ARPC5L,ARRDC4,ASAP1,ASF1A,ASXL1,ATG2B,ATG3,ATP11A,ATP6V0D2,ATP8B1,ATPAF1,AXIN2,B3GALNT1,B3GALNT2,BAG1,BAG5,BARD1,BASP1,BCL10,BDH2,BIN1,BLVRA,BMP7,BMP…
Coexpression	M3395	Genes down-regulated in non-apoptotic tissues (fetal liver) after MDM4 [GeneID=4194] knockout.	Coexpression_M3395_Genes down-regulated in non-apoptotic tissues (fetal liver) after MDM4 [GeneID=4194] knockout.	0	10	10	10	10	10	10		ALG2,ANGPTL2,ARF3,C6orf106,CASP9,CCNT2,CCSER2,CELF1,CSNK1D,DPYSL3,DUSP18,EFHD2,ELL2,F2R,FADS2,FBXW11,HMOX1,HNRNPA1,INCENP,LMO4,MAPK1IP1L,MAPRE1,MARK2,MMP14,NR2F1,NUCKS1,NUFIP2,OGFRL1,PAFAH1B2,PANK3,PIK3R1,PIM1,PJA2,PPIG,PRKAR2A,PSAP,RBFOX2,RBM25,RBM5,RCC2,RNF2,RNF38,SGPL1,SLC38A2,SLC44A1,SPIN1,SRSF1,SSR1,ST3GAL5,STAMBP,TBL1X,TCF4,TCF7L2,TMEM64,TWSG1,UBAP2,UGCG,XIAP,XPO1,YKT6,ZFAND5	AK3,ALCAM,ANGPT1,ATP11C,BCLAF1,CASP9,CBX5,CELF1,COL5A2,EIF4G1,ELL2,ENAH,ENSA,FADS2,FERMT2,FOXF1,GPC2,GRAMD3,HDLBP,HIPK3,HMG20B,KANK2,KCTD20,LASP1,LPAR1,MAB21L2,MAPKAPK2,MEN1,MMP14,NRP1,PAPOLA,PIK3R1,PIM1,PLAGL1,PLXNA2,POLE3,PPHLN1,RCBTB2,RCC2,RCOR3,RNF38,SGOL2,SHOX2,SLC25A13,SLC38A2,SLC39A10,STAMBP,TBX15,TNC,TPM4,YTHDF3	ACTR2,ADD3,AGO2,AK3,ALG2,ANP32E,ARID4B,ARL8B,BCLAF1,CCNT2,CELF1,CNOT7,CSF2RB,CSNK1G3,DDX17,DDX21,ELL2,ENSA,EPT1,EXOC5,FAM32A,FAM46C,FBXW11,FEM1B,GNAI3,GNG2,HNRNPA1,HP1BP3,IL6ST,KCTD20,KPNA3,LIN7C,LMO4,LYPLA1,MAPK1IP1L,MAPKAPK2,MAPRE1,MATR3,MDM4,MYB,NAA50,NCK2,NCL,NUDT4,OTUD4,PAFAH1B2,PAPOLA,PJA2,PNISR,POLE3,PPM1B,PRKAR2A,PRPF19,QKI,RAB10,RBM25,RFK,RNF38,RWDD4,SFPQ,SHC1,SLC25A46,SLC38A2,SLC39A10,S…	ACTR2,ADD3,AK3,ALG2,ANP32E,ARID4B,ARL8B,BCLAF1,CCNT2,CELF1,CNOT7,CSF2RB,ELL2,FAM46C,FBXW11,HNRNPA1,HP1BP3,IL6ST,LMO4,MAPKAPK2,MATR3,MYB,NAA50,NCL,NUDT4,PJA2,PNISR,POLE3,PPM1B,RBM25,RFK,RNF38,RWDD4,SFPQ,SLC38A2,SNX5,SON,SPIN1,SRSF1,SSR1,ST13,STAU1,TMEM33,TMEM64,TWSG1,XIAP,XPO1,ZMYND11,ZNF22	ABCG2,ACP1,ACTR1B,ADPRHL2,AK3,ANGPT1,AP1G1,APOA1,ARID4B,ARL8B,ARNT,ATF7IP,BAZ1B,BCLAF1,BRD8,CAPN6,CBL,CCAR1,CCNT2,CLIP3,CLPX,COL1A1,COL1A2,CSNK1D,DCN,DDX18,DGCR8,EIF4G1,EPRS,FEM1B,FERMT2,FUBP1,FYTTD1,FZD5,GHR,GPC2,GRAMD3,HACD3,HEXIM1,HMGB3,HP1BP3,ING3,KAT2B,KCTD20,KIF1B,KIN,LEMD3,LIN7C,LMO4,MATR3,MBNL2,MDM4,MED16,MEN1,MKNK2,MLLT10,NEMF,NUCKS1,NUFIP2,PANK3,PCBP4,PHF20L1,PIM1,PPIG,PPP6R1,PRKAR2A,PR…	ABCF1,ABCF2,ABCG2,ACP1,ACP5,ACTR2,ADAM10,AGAP3,AGPS,AK3,ALAS2,ALCAM,ANAPC5,ANKRD28,ANP32E,AP1G1,APOE,ARF3,ARHGAP5,ARID4B,ARPC1B,ATF7IP,ATIC,ATP11C,ATP2B1,ATP8A1,ATRX,ATXN2,BAG6,BASP1,BAZ1B,BCLAF1,BUB1,CA7,CAD,CAGE1,CAPN6,CBL,CBX2,CBX5,CCAR1,CCSER2,CDC27,CDH2,CEPT1,CITED4,CKAP4,CLCN5,CLIP3,CLPX,CNOT6L,CNOT7,COL1A1,COL1A2,COL4A3BP,COL5A2,CSF1R,CSF2RB,CSNK1D,CSNK1G3,CTSC,CTTN,CTTNBP2NL,CUL3,CYTH3,DA…
Coexpression	17699763-SuppTable1	Human Pancreas_Nakamura07_1222genes	Coexpression_17699763-SuppTable1_Human Pancreas_Nakamura07_1222genes	0	10	10	10	10	10	10		ARHGEF18,ARID5B,ARRDC3,CCNT2,CHMP3,CITED2,CXXC5,DNAJB1,DNAJC5,DRAM2,DUSP1,EREG,FNDC3A,FOSL2,GAS1,H19,IFITM1,IGFBP5,INHBA,KLF11,KPNA2,KRAS,KRTCAP2,LAMP2,LRRC8A,LYRM5,MIDN,MLLT11,MOB3A,MRPL10,NET1,NR4A2,NUFIP2,P4HB,PABPC4,PDE4B,PLIN2,PMEPA1,PSMC1,PSME3,PTGS2,RBPJ,RND3,RRAGA,SLC35E1,SLC6A6,SPP1,SRSF5,SSR1,TBL1X,TCF4,THBS1,TUBA1C,TUBB2A,UGCG,XIAP,ZDHHC4	ABCC3,ABI1,ADAM19,AK3,AMIGO2,ANAPC11,ATG14,ATP5I,B4GALT5,BACE1,BPTF,C1S,CACHD1,CARD6,CAV2,CCDC58,CCL20,CEP55,CHMP4B,CITED2,COL6A1,CPD,CTNNAL1,DUSP1,ENSA,FGF13,FNDC3A,HLA-F,HMMR,IDE,IGFBP3,IL20RB,IL7R,ITFG3,ITGB5,KIFC3,KLF11,KPNA2,KRT7,LITAF,LRRC8A,LTBP1,MAP3K13,MESDC2,MFSD1,MRPL10,MRPL22,MUC5B,MXI1,NCAM1,NDRG1,NDUFS6,NDUFS7,NELL2,PDCD4,PDE4D,PHKB,PLAGL1,PLOD2,PODXL,POLE2,PRSS23,PTGS2,RAB40C,RCOR3…	ABI1,ADD3,AK3,ANAPC16,ANP32A,ARID5B,ATG14,ATG3,ATP5I,AZI2,B4GALT5,BIRC3,BNIP3,BZW1,CCNG2,CCNT2,CCNY,CEBPB,CHMP3,CNOT8,DERL1,DNAJB1,DPH3,EEF1A1,EIF5,ENSA,ESYT2,EZR,FKBP1A,G3BP2,HERPUD1,HK2,HLA-B,HNRNPAB,HSP90AA1,IFITM1,KDELR2,KIAA0430,KPNA2,LETMD1,MXI1,NAA25,NAMPT,NPHP3,OGFOD1,PDE4B,PGK1,PNPLA8,POM121,POMP,PSMA4,PTP4A1,QKI,RAB11A,RAB4A,RBPJ,RNF114,RPL13,RPL31,RYBP,SAV1,SEC31A,SFPQ,SH3BGRL3,SHC1,SL…	ADD3,AK3,ANP32A,ARID5B,ATG14,AZI2,B4GALT5,BZW1,CCNG2,CCNT2,CCNY,CEBPB,DNAJB1,DONSON,EEF1A1,ESYT2,EZR,FKBP1A,HERPUD1,HIST1H2BD,HLA-B,KDELR2,KIAA0430,LETMD1,NPHP3,OGFOD1,PDE4B,POM121,PRSS23,PSMA4,PTP4A1,RAB11A,RBPJ,RPL13,RPL31,RYBP,SAV1,SEC31A,SFPQ,SH3BGRL3,SOCS3,SRSF5,SSR1,TACC1,TNFSF10,TOMM20,UBE2N,XIAP,YPEL5,YY1,ZNF451	ABCC10,ABI1,ACOT9,ACOX1,ADSSL1,AFAP1,AGRN,AHSA2,AK3,ANKRD39,ARFGAP3,AUH,AZI2,BACE1,BCL2L11,BNIP3,BTBD1,BTBD3,BZW1,C1S,CACNA2D1,CAST,CBX4,CCDC80,CCNT2,CDH11,CEBPD,CHAC2,CNOT8,COG8,COL1A2,COL6A1,CPD,CREB3L2,CXCL16,CYGB,DAAM1,DCAF10,DKC1,DMD,EGLN1,EIF5,ENO2,FNTA,FOXN3,FUCA1,GALC,GART,GNA15,GPCPD1,GTF2I,HACD3,HERPUD1,HK2,HMMR,IKBKB,IL20RB,IL6,IQSEC2,ISY1,ITFG3,KDM3A,KDM5B,KLF5,KLHL28,KRAS,LAMP2,LATS2…	ABCA1,ABCC10,ABCC3,ABHD2,ABHD6,ABI1,ACKR3,ACOT7,ACOT9,ACOX1,ACYP2,ADAM19,ADAMTS1,AES,AFAP1,AGRN,AK3,ANAPC11,ANK3,ANKRD9,ANO1,ANXA3,APCDD1,ARAP3,ARFGAP3,ARRDC3,ASPH,ASS1,ATG2A,ATG3,ATP5I,ATP6V0D2,ATP8B1,AUH,AURKAIP1,AXL,B4GALT5,BACE1,BAG1,BAMBI,BCL3,BIRC3,BIRC5,BNIP3L,BTBD1,BTBD3,BZW1,C3,CACNA2D1,CALD1,CAST,CAT,CAV1,CAV2,CCDC58,CCDC80,CCNB2,CCNG1,CCT2,CDH1,CDH11,CEBPB,CENPU,CEP55,CEP57,CFH,CFHR1,C…
Coexpression	18535662-TableS2a	Mouse Lymphoma_Wu08_1777genes	Coexpression_18535662-TableS2a_Mouse Lymphoma_Wu08_1777genes	0	10	10	10	10	10	10		AMZ2,ANXA2,ARPC5,ARRDC3,ATF4,ATP1B3,ATP6V0C,ATXN10,BGN,CCND2,CDKN1A,CNN2,CRTAP,CXCL12,DNAJC5,DPYSL3,EFHD2,ELAVL1,ELK3,ENTPD4,FKBP10,FNDC3A,FUNDC1,GABARAPL1,GRN,KRAS,LAMP2,LAPTM4A,LAPTM4B,LSM14A,LUC7L2,MAGED1,MAP1LC3B,MEF2D,MMP14,NFE2L1,NPC2,NR4A2,PABPC4,PACS1,PAK2,PCGF5,PEF1,PLIN2,PSAP,PSMA5,PTTG1IP,RAC1,RAP1B,RDX,SERPINE1,SFT2D2,SGPL1,SLC40A1,SLC44A1,SPP1,STT3A,STX2,STX7,THBS1,TMEM106B,TMEM64,TO…	ACP2,ADAM15,ALCAM,ANXA2,APLP2,ARHGDIB,ASPM,ATHL1,BCAP31,BCL2L2,CD164,CD302,CLINT1,CMC1,COL5A2,COL6A1,DNAJB9,EFR3A,FAM3C,FERMT2,FGFR1,FHL1,FHL2,FLNC,FNDC3A,FXR1,FZD7,GSN,HTATIP2,ISCA1,ITGB1,ITGB5,KANK2,KLC1,LIMCH1,LIPA,LITAF,LPAR1,MAP1LC3B,MAT2A,MGST2,MME,MMP14,MYD88,NCOA2,NDRG1,NDUFA3,NPC1,NR1D2,NR3C1,NT5E,OSTM1,PDCD4,PDP1,PLAGL1,PLD1,PRICKLE1,RAB3A,RAP1B,RBMS3,RCN1,RPS6KC1,S1PR1,SDC1,SEPT8,SERPI…	ACSL1,ACTB,ACTR3,ADD3,ANKRD12,API5,APLP2,ARCN1,ARF4,ARPC5,ASAH1,ATF4,ATP6V0E2,ATP6V1C1,BEX2,BIRC3,BMP2K,CALM1,CD164,CD200,CDKN2AIP,CNOT8,COX7A2L,CREM,DERL1,DHX40,DNAJB9,ECHDC1,EFR3A,ELAVL1,FAM134B,FBXO38,FGFR1OP2,GBP2,GDI2,GHITM,GNAQ,GNPDA1,GOLT1B,HSPA13,IER2,ISCA1,KDELC2,KDELR2,KLHL24,KPNA3,LAPTM4A,LAPTM4B,LSM14A,MAN2A1,MAP1LC3B,MAP3K2,MAT2A,MED13L,MYD88,NR1D2,NR3C1,PAK2,PCGF5,PCMTD2,PEX11B,PIAS…	ADD3,ARF4,ARPC5,BEX2,CALM1,CDKN2AIP,COX7A2L,CREM,CRTAP,DHX40,EFR3A,ELAVL1,FGFR1OP2,GDI2,GNPDA1,IER2,ISCA1,KDELC2,KDELR2,LAPTM4A,LAPTM4B,LSM14A,MAN2A1,MAP1LC3B,MAP3K2,NR1D2,NR3C1,PAK2,PCGF5,PCMTD2,PEX11B,PPM1B,RAC1,RAP1B,RHOA,RYBP,SCOC,SERPINE2,SMN1,SPG21,STAU1,TGFBR2,TGFBR3,TMEM38B,TMEM64,TRAM1,TRAPPC10,VAMP7,WSB2,YIPF5,ZDHHC20	ABCG2,ABHD16A,ACOX1,AGA,AGRN,ALDH6A1,ALG12,ANKRD12,ANXA6,AP3M2,API5,ARF4,ARFGAP3,ARFIP2,ASAH1,ATF6,ATP6V0A1,ATP6V1A,ATP6V1H,ATP9A,AUH,BCL2L2,BID,BLZF1,BMP2K,BOC,CAPN6,CAST,CCDC130,CCDC80,CD302,CD82,CDH11,CDK5,CDKN2AIP,CHKB,CLIP3,CLU,CNIH1,CNNM2,CNOT8,COG8,COL11A1,COL1A1,COL1A2,COL6A1,COL6A2,CREB3,CREB3L2,CRNKL1,CSAD,CTNNA1,CUX1,CYB561A3,CYB5R1,CYP4B1,DCTN2,DDX24,DEDD,DHRS4,DHX40,DLG1,DLK1,DNAJB9,…	ABCG2,ABHD16A,ABLIM2,ABTB1,ACADSB,ACO2,ACOX1,ACP2,ACSL1,ACTA2,ACTB,ACTC1,ACTR3,ADAM15,ADCY3,AGA,AGRN,ALCAM,ALDH6A1,ANGPT2,ANKRD12,ANXA2,ANXA4,ANXA5,AP2A2,API5,APLP2,APP,APPL2,ARCN1,ARF4,ARFGAP3,ARHGDIB,ARL1,ARPC5,ARRDC3,ASAH1,ASPM,ASPN,ATF4,ATF5,ATF6,ATG10,ATG9A,ATP11A,ATP1B3,ATP6V0A1,ATP6V0E2,ATP6V1A,ATP6V1C1,ATP6V1H,ATP9A,ATRNL1,ATXN10,AUH,B4GAT1,BAIAP2,BCL2L2,BECN1,BGN,BID,BIRC3,BLZF1,BMP2K,BN…
Coexpression	M17728	Genes down-regulated in brain from patients with Alzheimer's disease.	Coexpression_M17728_Genes down-regulated in brain from patients with Alzheimer's disease.	0	10	10	10	10	10	10		ACTR10,AP3S1,ARF3,ARPC1A,ARPC5,ATP6V0C,ATXN10,B4GALT6,CALR,CAPNS1,CCDC6,CCND2,CDC42,CDK14,CDK17,CDS2,COX8A,CRYZ,CSNK2A1,DDX5,EEF1E1,EIF1B,ENC1,GBAS,GNB1,HNRNPDL,HNRNPK,HSPA8,IDS,IFNGR2,KPNA2,LAPTM4B,LDHA,LMO4,LRPPRC,MAGED1,MAPK14,MDH1,MFF,MLLT11,MMD,PDE4B,PFDN2,PGAM1,POLR2G,PPP3CB,PRKAR1A,PRPS1,PSMA5,PSMD10,PSME3,PTGES3,RAB2A,RNF11,RNF38,RRAGA,RTN3,SCAMP1,SEC23B,SLC35B1,SLC9A6,SNRK,SNX3,SRP54,SRP…	ADI1,ALOX5AP,ANAPC13,APLP2,ARPC1A,ARPC2,ASMTL,ATP5C1,ATP5J2,ATPIF1,ATXN1,BCAS2,BEX1,BHLHE40,CAB39,CCNA1,CD59,CKS2,COL5A2,COX4I1,COX5B,COX7A2,COX7C,COX8A,CRYZ,CYC1,DDN,DHCR7,DNAJB9,DNM1L,DUSP5,DYNLL1,EFNB2,ENC1,ENSA,EPHB2,FBXW7,FERMT2,FGF13,FHL1,GABBR1,GNAO1,H2AFV,HIGD1A,HSPA8,HSPB11,IARS,KIFAP3,KLC1,KPNA2,LAMTOR3,LDB2,MDH1,MECR,MOCS2,MRPL22,MTF2,NDUFA3,NDUFA5,NDUFB4,NDUFB5,NELL2,NIF3L1,NIPSNAP1,N…	AASDHPPT,ACTR2,ACTR3,ALDH5A1,ANAPC13,APC,APLP2,ARCN1,ARF1,ARF4,ARIH2,ARPC2,ARPC5,ARPC5L,ARPP19,ASAH1,ATP2A2,ATP5C1,ATP5L,ATP6AP2,ATP6V1C1,ATPIF1,ATXN1,BHLHE40,BNIP3,C14orf2,CALM1,CALR,CAPNS1,CASD1,CASP8AP2,CCNG2,CCT3,CD200,CDC42,CNOT7,COPS7A,COX6A1,COX7A2L,CSNK1G3,CYCS,DARS,DDX5,DIMT1,DNAJA1,DNAJB9,DNAJC8,DUSP5,DYNLRB1,EIF1B,EIF5,ENOPH1,ENSA,EPS15,FAM162A,FAM32A,FBXW7,G3BP2,GCH1,GHITM,GLS,GLUD1,G…	AASDHPPT,ACTR2,ARF4,ARPC5,ARPC5L,ARPP19,ATP5L,ATP6AP2,ATPIF1,CALM1,CAPNS1,CCNG2,CDC42,CNOT7,COX7A2L,DARS,DIMT1,DUSP5,EPS15,FBXW7,GCH1,GNB1,H2AFY,HIGD1A,HLA-B,HMGN4,HNRNPC,HNRNPD,HNRNPDL,HNRNPK,HSPA8,IDS,IPO5,IPO7,KDELR2,KHDRBS1,LAPTM4B,LETMD1,LMO4,LSM5,MATR3,MMD,MOCS2,NDUFA5,NF2,PDE4B,PEX11B,PFDN2,PPIA,PPID,PPP2R5C,PPP2R5E,PRKCB,PTGES3,RAB11A,RAB6A,RBX1,RECQL,RNF11,RNF14,RNF38,RPL31,RTN4,SEC31A,S…	ACP1,ACTR10,ACTR1B,ADIPOR1,ALG8,ANXA7,AP2B1,AP3S1,ARF1,ARF4,ARHGEF3,ARMCX1,ARPP19,ASAH1,ATP6AP1,ATP6V1A,ATP6V1H,AUH,BCAS2,BCL7B,BLZF1,BNIP3,C17orf75,CACYBP,CAPNS1,CASP8AP2,CCDC53,CCNL1,CCT3,CDC42,CDH11,CDK17,CDK5,CHMP2A,CKB,CLIP3,CNR1,COPS8,CPSF6,CRNKL1,DCTN2,DDT,DDX47,DLG2,DMD,DNAJA1,DNAJB9,DNM1L,DYNC1H1,DYNC1I2,DYNC1LI1,EIF1B,EIF2B1,EIF2B3,EIF5,ENC1,ENO2,FAM127A,FBXO3,FECH,FERMT2,FHIT,FUCA1,GAL…	AASDHPPT,ABAT,ABCC4,ABCE1,ABHD14A,ABHD6,ACAD8,ACAT1,ACHE,ACO2,ACOT13,ACOT7,ACP1,ACTN1,ACTR1A,ACTR2,ACTR3,ACTR3B,ACYP2,ADCY9,ADGRL2,ADGRL3,ADH5,ADI1,ADIPOR1,ADK,AES,AHSA1,AKTIP,ALDH2,ALDH5A1,ALDOC,ALOX5AP,AMFR,ANAPC13,ANK3,ANXA7,AP2B1,AP2M1,AP2S1,AP3S1,APC,APEX1,APLP2,APP,ARCN1,ARF1,ARF3,ARF4,ARHGEF3,ARHGEF4,ARHGEF9,ARIH2,ARL1,ARL4C,ARMCX1,ARPC1A,ARPC2,ARPC3,ARPC5,ARPC5L,ASAH1,ASF1A,ASPH,ATIC,ATP1…
Coexpression	17724462-TableS1	Human StemCell_Nuytten08_1622genes	Coexpression_17724462-TableS1_Human StemCell_Nuytten08_1622genes	0	10	10	10	10	10	10		ANXA2,ARL5B,ARL6IP1,ARL6IP6,ATP5G2,ATP6V1G1,ATP8B2,AURKA,B4GALT1,B4GALT6,CAPZA1,CASP9,CCDC50,CCDC6,CCND1,CCNT2,CDC42,CDK2AP1,CDK6,CMTM4,CMTM6,CRIP2,CRTAP,CRYZ,CXCL1,CXXC5,DEPDC1B,DHRS3,DNAJB1,DPYSL2,DTX3,DUSP1,DZIP3,ELAVL1,ENC1,ENTPD4,F2R,FBXO5,GBAS,GPR107,HIPK1,HMOX1,HOXA10,IFITM1,INHBA,INSIG2,ISL1,JUN,KIAA1191,KLF11,KLF6,LAMP2,LMNB1,LMO4,LRRC8A,LYRM5,MAGED1,MID1IP1,MLLT11,NUCKS1,NUP62,P4HB,PAFA…	ABCC3,ACYP1,ADAMTS6,ADI1,AMMECR1,ANXA2,ARL5A,ARV1,ATP5G1,B4GALT5,BCL2A1,BEX1,BMPR2,CARD9,CASP3,CASP4,CASP9,CAV2,CCDC58,CCL20,CD44,CDK6,CDKN1C,CLINT1,CMTM6,CNIH4,COL4A6,COX4I1,COX7C,CRYZ,CSF2,CSF3,CXCL1,CXCL2,CXCL3,DHRS3,DICER1,DLC1,DUSP1,DUSP5,ENC1,EPAS1,ETV4,FAM3C,FGF13,FHL1,FHL2,FOXQ1,FUCA2,GALNT10,H2AFV,HIST1H1E,HIST1H2BK,HIST1H2BL,HIST1H2BO,HIST2H2BE,HMMR,IARS,ID2,IFIH1,IGFBP6,IL17RC,IL1RAP,K…	ACTB,ACTG1,ACTR2,ALDH5A1,ANP32A,API5,ARF4,ARL5A,ARL6IP1,ATP2A2,ATP5G2,ATP6V1G1,AZI2,B4GALT5,BCL2A1,BIRC3,BMP2K,BNIP3,CAPZA1,CAPZA2,CCNG2,CCNT2,CCNY,CD44,CDC14A,CDC42,CDC42SE2,CDK2AP1,CHPT1,CMTM6,CNEP1R1,CREM,CUL4B,DAZAP2,DENR,DIMT1,DNAJA1,DNAJB1,DUSP5,EIF2AK2,ELAVL1,FAM162A,FAM46C,FAM49B,G3BP2,GBP2,GBP5,GCH1,GHITM,GLS,GLUD1,GNAQ,GOLGA4,GRK6,H2AFY,HIVEP2,HK2,HMGN4,HPRT1,HS2ST1,ID2,IFI16,IFITM1,IL1…	ACTG1,ACTR2,ANP32A,ARF4,ARL6IP1,ATP5G2,ATP6V1G1,AZI2,B4GALT5,CAPZA1,CAPZA2,CCND1,CCNG2,CCNT2,CCNY,CD44,CDC42,CDC42SE2,CMTM6,CNEP1R1,CREM,CRTAP,DAZAP2,DIMT1,DNAJB1,DUSP5,ELAVL1,FAM46C,FAM49B,GCH1,GOLGA4,GRK6,H2AFY,HIST1H2BD,HIVEP2,HMGN4,IL1RAP,IL6ST,KDELR2,KLF6,LMO4,MAL,MAN2A1,MAP3K2,MED4,NF2,NR1D2,NUDT21,NUDT4,PAK2,PARP8,PJA2,PPP6C,PTP4A2,RAB27A,RAB28,RAC2,RAP2A,RBM25,RBPJ,REEP3,RIF1,RIOK3,RNF11,…	AAMP,ABCG2,ACOX1,ADAMTS13,ADGRG6,AFAP1,AHRR,ALDH1A3,ALG12,ANAPC7,ANKRD46,ANKRD53,AP2B1,API5,APOA1,APOH,ARF4,ARFGEF1,ARFIP1,ARHGAP28,ARL6IP6,ARNT,ARSK,ATP6AP1,ATP6V1A,AZI2,BAG3,BLZF1,BMP2K,BNIP3,BRWD1,BTBD7,CASP3,CAST,CCDC126,CCDC91,CCNT2,CDC23,CDC42,CDH11,CDK2AP2,CEP170,CKB,COL6A2,CPSF6,CPT1A,CRLS1,CSNK1G1,CSTF2,CUL4B,CUL5,DCP1A,DHRS3,DLG2,DMTF1,DNAJA1,DNAJB4,DNMT3B,DPM3,DTX3,DZIP3,EGLN1,EHMT1,EH…	AAMP,ABCA1,ABCC3,ABCC9,ABCG2,ACAA1,ACKR3,ACOT2,ACOX1,ACTB,ACTG1,ACTR2,ACYP1,ACYP2,ADAM9,ADAMTS6,ADGRG6,ADI1,AES,AFAP1,ALDH1A1,ALDH5A1,ALKBH6,AMFR,AMMECR1,ANKRD17,ANKRD46,ANLN,ANPEP,ANXA1,ANXA11,ANXA2,ANXA3,AP2B1,API5,APOE,ARF4,ARFGEF1,ARFIP1,ARHGEF9,ARL1,ARL5A,ARL5B,ARL6IP1,ARL6IP6,ASIC1,ASPH,ATF5,ATP2A3,ATP5E,ATP5G1,ATP5G2,ATP6V1A,ATP8B2,ATPAF1,B3GNT3,B4GALT1,B4GALT5,B4GALT6,BAG2,BAG3,BAG5,BASP1…
Coexpression	M1463	Genes up-regulated in Caco-2 cells (intestinal epithelium) after coculture with the probiotic bacteria L. casei for 24h.	Coexpression_M1463_Genes up-regulated in Caco-2 cells (intestinal epithelium) after coculture with the probiotic bacteria L. casei for 24h.	0	10	10	10	10	10	10		ARF3,AURKA,BMI1,CCNB1,CCND1,CDC42,CDK2AP1,CELF1,CIAPIN1,CMTM6,DCK,DDX3X,DEF8,EI24,EIF4E,ENTPD4,FBXO5,GOLGA7,H3F3B,HMGCS1,HNRNPA3,INPP5A,ISOC1,LAPTM4B,LPCAT1,LRPPRC,LRRC47,LSM7,MAPK1IP1L,MMD,MSMO1,NUP93,NUSAP1,PANK3,PGAM1,PIGF,PSMC1,PSME3,PTTG1,RAN,SEH1L,SGK1,SLC25A1,SLC25A44,SLC36A1,SLC9A6,SNX3,SPC25,SRSF1,SRSF3,SRSF5,SUB1,TBL1X,TCF4,TSN,TUBB2A,UBAP2L,VAMP3,WRB,ZWINT	ACYP1,ADAR,ADI1,ALDH7A1,AMMECR1,ARHGDIB,ATOX1,ATP5J2,BCLAF1,CDC42EP3,CELF1,CKS2,CMTM6,DDX3X,DHCR7,DICER1,DOCK9,DUT,DYNLL1,ERH,FAM98A,GNS,H2AFV,HIGD1A,HIST1H2BK,HMMR,HSPB11,HTATIP2,ID2,KLHL21,LSM7,LYRM4,MAP4K4,MED24,MFSD1,MGST2,MRPL22,MYL6,NDUFA5,NR2F2,NSF,NUSAP1,PDCD5,PDHX,PHACTR2,POLE2,PON2,PRSS23,RBM8A,RIN2,RPA3,RRM2,SGK1,SLC1A1,SLC25A13,SLC25A44,SLC9A6,SRRT,TAGLN2,TPM1,TRAPPC2L,TRAPPC4,VAMP8	AASDHPPT,ABCD3,AGPAT5,AMD1,ANP32E,ASAH1,ATP5L,BCLAF1,BMI1,C14orf1,C14orf2,C5orf15,CALM1,CBFB,CDC42,CDC42EP3,CDK2AP1,CELF1,CHMP5,CMTM6,CYB5B,DCK,DDX3X,DENR,DIMT1,DNAJA1,EI24,EIF4E,ERH,ETF1,ETNK1,FAM32A,GCH1,GOLGA7,H3F3B,HIGD1A,HNRNPA3,HNRNPAB,HPRT1,HTATSF1,ID2,IPW,LAPTM4B,LRPPRC,LRRC47,LSM5,MAPK1IP1L,MED4,MMD,NDUFA5,PGAM1,PHACTR2,PSMC6,RAN,RBM12,RBM34,RBX1,RECQL,SEH1L,SFPQ,SLC25A44,SNRPD1,SNX3,SRS…	AASDHPPT,AMD1,ANP32E,ATP5L,BCLAF1,C14orf1,C5orf15,CALM1,CBFB,CCND1,CDC42,CELF1,CMTM6,CYB5B,DCK,DIMT1,EI24,ERH,ETNK1,GCH1,H3F3B,HIGD1A,IPW,LAPTM4B,LSM5,MED4,MMD,NDUFA5,PRSS23,RAN,RBX1,RECQL,SFPQ,SLC25A44,SNX3,SRSF1,SRSF2,SRSF3,SRSF5,SUB1,TFAM,TGOLN2,UBE2D1,UBE2N,YWHAQ	ABCD3,ADAT1,ADSL,ASAH1,BCLAF1,BRD8,C12orf43,CACYBP,CAST,CDC42,CIAPIN1,CKLF,COMMD9,CPSF6,DDC,DDX46,DDX52,DNAJA1,DNMT3B,DUT,EIF4A3,ERCC3,ERI2,EXOSC2,FAM127A,FASTKD3,FASTKD5,FBXO3,G3BP1,GMFB,GOLGA7,GTF2H5,HMMR,HPRT1,HSBP1,ICMT,ISOC1,KLHL21,KLHL7,KRIT1,LAPTM4B,LARP4,LARS2,LRPAP1,LRRC47,LSS,MED24,MED4,MORC4,MPHOSPH6,MRPL22,MRPL9,MRPS18B,MRPS22,MTRR,PANK3,PHB,PIK3R4,PNN,POLDIP2,PPIF,PRDX2,PRSS23,PSMA6,…	AASDHPPT,ABAT,ABCD3,ACAA2,ACLY,ACOT13,ACTN1,ACYP1,ADAT1,ADI1,ADSL,AGPAT5,AHSA1,ALAD,ALDH7A1,AMMECR1,ANP32E,APITD1,APOD,ARF3,ARHGDIB,ARL4C,ASAH1,ATP1B1,ATP2C1,ATP5G3,ATP5J,ATP5J2,AURKAIP1,BCLAF1,BMI1,BRD9,BUB1,BUB1B,C10orf2,C11orf24,C14orf2,C17orf62,C1D,C1QBP,CADM1,CALD1,CALM1,CAST,CCNA2,CCNB1,CDC42,CDC42EP3,CENPA,CENPF,CENPI,CENPN,CETN3,CHI3L1,CHMP5,CIAPIN1,CNPY2,COA3,COMMD8,COMMD9,COTL1,COX17,CP…
Coexpression	17880687-TableS1	Human Embryo_Heim07_1650genes	Coexpression_17880687-TableS1_Human Embryo_Heim07_1650genes	0	10	10	10	10	10	10		APBB2,ARHGAP29,ASB8,ATF2,B4GALT1,B4GALT6,BUB3,CANX,CCDC6,CDC42,CDK17,CDK6,CDS2,CITED2,CSNK2A1,DDIT4,DDX3X,DEPTOR,DHRS3,DPYSL3,DUSP10,EIF2S3,EIF4EBP2,ELL2,ENC1,ENPP1,FAM175A,FBXL7,FBXW11,FNBP1L,FRS2,GATA3,GNA13,HMOX1,IFITM1,INCENP,JUN,LFNG,LRRC8A,MAPK14,MED18,MPP5,MSMO1,MYLIP,NUCKS1,NUP43,PGAM5,PGPEP1,PLIN2,PMP22,PTBP3,RAB14,RAB18,RBM25,RBMS1,RBPJ,RGMB,RNF38,RTN3,RUNX3,SF1,SLC11A2,SLC29A1,SLC44A1,…	ACSL4,AFF3,AKAP13,AKAP2,AMIGO2,AMMECR1,ARV1,ASPM,ASRGL1,ATP6V0A4,BACE1,BCLAF1,BHLHE40,BLVRA,BMPR2,BUB3,CD44,CDC42EP3,CDK6,CITED2,COL6A1,DCBLD2,DDX3X,DDX42,DHRS3,DLC1,DUSP10,DUSP5,EDN1,EFNB2,EIF4EBP2,ELL2,ENC1,ENPP2,FAM46A,FBN1,FEM1C,FHL1,FLNC,FNBP1L,FNDC5,FNIP2,FRS2,FZD7,GABBR1,GABRE,GALNT12,GFPT2,GJC1,GNA13,GNG4,GRB14,HDAC9,HES1,HIGD1A,HIST1H2BK,HPCAL1,IGFBP6,IL1RAP,ITGA6,ITGB8,KIAA1462,KIFAP3,K…	ACTR2,AKAP2,AKAP7,ANGEL2,ANP32A,APOBEC3G,BACH2,BCLAF1,BHLHE40,BUB3,CANX,CASD1,CD200,CD44,CDC42,CDC42EP3,CDC42SE2,CHSY1,CIRBP,DDIT4,DDX17,DDX3X,DUSP5,EIF4EBP2,ELF4,ELL2,EOMES,FAM107B,FAR1,FBXW11,FCF1,FEM1B,FOXJ3,G3BP2,GLS,GNG2,HIGD1A,HIPK2,HK2,HNRNPH1,HNRNPU,HPS3,HTATSF1,IFI16,IFITM1,IL6ST,INO80D,IPO8,ITGA6,JADE1,JMJD1C,KANSL1,KIAA0922,KMT2E,LFNG,MAPKAPK2,MATR3,MBNL1,MED13L,MIB1,MIR21,MLXIP,MRPS6,…	ACTR2,ACTR5,AFF3,AKAP7,ANP32A,BBX,BCLAF1,BUB3,CD44,CDC42,CDC42SE2,DDIT4,DUSP5,EIF4EBP2,ELL2,EOMES,FAM107B,FAR1,FBXW11,HDAC9,HIGD1A,HNRNPH1,HPS3,IL1RAP,IL6ST,MAPKAPK2,MATR3,MIB1,MIR21,MRPS6,NCOA3,NR1D2,NR3C1,NUDT4,PARP8,PATZ1,PLEKHB1,PMAIP1,PPIA,PRSS23,RAB18,RBM25,RBPJ,RNF38,RTN4,SEL1L3,SF1,SOCS3,STK4,SULT1A2,TMEM33,TMEM38B,TNKS2,USP42,WNK1,ZNF398,ZNF638,ZNF678	ABCG2,ACOX1,ACOX2,ACVR1B,AGL,AGRN,AHNAK,AKAP7,APBB2,ARFIP1,ARID2,ARNT,ASXL2,ATF2,ATOH8,BACE1,BBX,BCLAF1,BLNK,BLVRA,BMP4,BRI3,BUB3,CACNA2D1,CDC42,CDK17,CHD4,CIRBP,CLDN2,CNR1,COL6A1,COL6A2,COL9A3,CPT1A,CRLS1,CTNNA1,CUX1,CYP26A1,DACT1,DDIT4,DDX42,DHRS3,DHX32,DIDO1,EHMT1,ELP4,EML4,ENC1,EPB41,ESCO1,FBXO25,FCF1,FEM1B,FEM1C,FGF2,FLNC,FNBP1L,FNIP1,FOLR1,FOXJ3,FOXO6,FRS2,FZD5,G3BP1,GABPA,GALR2,GHR,GLS,GMF…	ABCA1,ABCB8,ABCG2,ABHD6,ACKR3,ACOX1,ACSL4,ACTR2,ADA,ADAMTS1,ADCYAP1R1,ADGRA2,AGL,AGPS,AGRN,AHCTF1,AHCYL1,AHNAK,AK4,AKAP2,AKAP7,ALDH1B1,AMMECR1,ANKRD10,ANKRD6,ANXA11,AP1S2,ARFIP1,ARID2,ASB8,ASPM,ASRGL1,ATF2,ATP5E,ATP6V0A4,ATP8B1,ATRX,ATXN2,AZIN1,B3GNT7,B4GALT1,B4GALT6,BAALC,BACE1,BAMBI,BBX,BCAT1,BCKDHB,BCLAF1,BCOR,BHLHE40,BLVRA,BMPR2,BOK,BRI3,BTBD11,BTG2,CA11,CA8,CACNA2D1,CALD1,CANX,CAPN15,CASC5,C…
Coexpression	12509443-Table2	Human ProteinKinases_Frevel03_425genes	Coexpression_12509443-Table2_Human ProteinKinases_Frevel03_425genes	0	10	10	10	10	10	10		ARHGAP29,ARPC5,ATP6V0B,BUB3,CBX3,CDC42,CRTAP,CXCR4,DDX3X,EIF1B,EIF4E,ENC1,F2R,FNDC3A,GNG10,HIF1A,JUN,KRAS,MMD,NFKBIA,PDE4B,PDLIM5,PJA2,PPP3CB,PRKX,PSMD10,RNF11,SLC9A6,SLMO2,THBS1,TSC22D2,TSNAX,TXNDC9,UBAP2L,UBE2V2,UGCG,WRB	ABR,AKT1,ASAP2,BCL2L2,BCLAF1,BRD2,BUB3,CASP7,CD164,CD302,CSF2,DDX3X,ENC1,ESM1,FAM3C,FNDC3A,GFI1,GNG10,ID2,IER3,IFNAR1,IL1RAP,ITGAV,KIAA0232,KLHL2,MADD,MMP1,MRPL33,MTMR2,NR3C1,NR4A1,OSTM1,PDHX,PHACTR2,PLK2,PLOD2,SHOX2,SLC9A6,SMG7,SPTBN1,TBP,TCF12,TDG,THBS1,TNFAIP6,VAMP7,WDR37,WTAP,ZBTB1,ZBTB5,ZFX	ACAP2,AFF1,ARCN1,ARPC5,ATMIN,ATP2A2,B3GNT2,BCLAF1,BIRC3,BNIP3,BUB3,CBX3,CD164,CDC42,CHSY1,CRLF3,CSNK1A1,CXCR4,CYCS,DDX3X,EIF1B,EIF4E,FAM20B,FOXJ3,G3BP2,GCA,GLS,GNG10,GOLT1B,HIF1A,HIVEP2,ID2,KLHL2,MICB,MMD,MTHFD2,NR3C1,OTUD4,PDE4B,PDE7A,PGK1,PHACTR2,PJA2,PRKX,PTBP1,PTPRC,RNF11,RNF14,RYK,SLC2A3,SLMO2,SMN1,SRRM1,ST13,STAU1,TACC1,TAF7,TDG,TOMM20,TPD52,TRAPPC10,TSNAX,TXNDC9,UAP1,UBA2,UBE2A,UBE2V2,USP8…	ARPC5,ATMIN,BCLAF1,BUB3,CBX3,CDC42,CRTAP,CSNK1A1,CXCR4,FAM20B,GCA,HIVEP2,IL1RAP,KLHL2,MICB,MMD,NR3C1,PDE4B,PDE7A,PJA2,PRKX,RNF11,RNF14,RYK,SMN1,ST13,STAU1,TACC1,TDG,TOMM20,TRAPPC10,UAP1,UBE2V2,VAMP7	ACAP2,AGL,ALG11,AP3M2,ASAP2,AUH,BCL2L2,BCLAF1,BLZF1,BNIP3,BPNT1,BTAF1,BUB3,CACYBP,CD302,CDC42,CREBBP,CSNK1A1,DDX18,DENND4B,DMXL1,DSCR3,EHHADH,EIF1B,ENC1,EVI5,EZH2,FOXJ3,GALC,GLS,GMFB,GNE,GTF2B,HIVEP2,IDH3A,IL6,ITGAV,KLHL20,KMO,KRAS,LARS2,MADD,MEF2C,MRPL33,NEK4,NFKBIA,NR4A3,OSGIN2,OSTM1,PDE4B,PEX1,PPP1R8,PPP3CB,PSMD10,PWP2,RAD21,RB1,RB1CC1,RCN2,REL,RIPK2,SIRT1,SLC30A9,SNAPC3,SPAST,SRSF11,SSFA2,STA…	ABCE1,ACADM,ACADSB,ACAP2,ACTR1A,ADAM9,ADK,AGL,AKTIP,ARCN1,ARHGEF9,ARPC5,ATP1B1,ATRX,AUH,B3GNT2,BCL2L2,BCLAF1,BIRC2,BIRC3,BLZF1,BPNT1,BRCA2,BRD2,BSN,BTAF1,CALU,CBX3,CCT2,CD164,CD302,CD36,CDC27,CDC42,CHSY1,COX17,CREG1,CRLF3,CSNK1A1,CTF1,CUL3,CXCR4,CYCS,CYP1B1,DBT,DDX3X,DENND4B,DERA,DIS3,DMXL1,DYRK1A,EDEM1,EDNRB,EGR2,EHHADH,EIF2AK3,EIF3J,EIF4E,ENC1,EVI5,EZH2,F2R,F3,FCER1G,FKBP4,FNDC3A,G3BP2,GALC,GCA…
Coexpression	18310505-TableS1	Human StemCell_Matushansky08_886genes	Coexpression_18310505-TableS1_Human StemCell_Matushansky08_886genes	0	10	10	10	10	10	10		ASB1,AURKA,CCND2,CCNT2,CDC25B,CDK14,CDV3,CFLAR,DCK,DNAJB1,DUSP10,EIF1,EVL,FKBP10,FOSL2,FRS2,GABARAPL1,GPR107,H3F3B,HNRNPA1,IFNGR2,KLF11,KLF6,LAMP2,LDLR,MARCKS,MMD,NUP43,NUSAP1,PCYOX1L,PMEPA1,PPM1A,PPP3CB,PPP6C,RDX,SEC23B,SLC29A1,SLC35B1,SOX9,SSR1,TCF3,THBS1,TOP2A,TSPAN31,VAMP3,ZFAND5,ZWINT,ZZZ3	AKAP2,ASPM,ATP5C1,CA12,CALB2,CD302,CDK20,CENPQ,CEP55,CHPF,CIT,COL5A2,CSF3,CTNNAL1,CXCL2,CYP27B1,DLC1,DUSP10,ECHDC3,EPAS1,FAM102A,FERMT2,FHL1,FRS2,FZD7,GBA,GNAO1,GSN,HIGD1A,HMMR,KIAA0101,KLF11,KLF4,LAGE3,LIMCH1,MARCKSL1,MAT2A,MDM1,MT1E,MT1G,MTF2,NPM3,NSUN5,NUSAP1,PARVA,PCDH9,PDCD4,PEG10,PEMT,PEX5,PGF,PLOD2,POLE2,RABGAP1L,RNASE4,RRM2,RTN4,SDC1,SEPT8,SERPINE2,SOX9,SPTBN1,STAG2,STON1,SYNRG,TDG,THBS1,…	ACAP2,ACSL1,ADD3,AKAP2,ANKRD12,ANP32E,ARL6IP4,ARPP19,ATM,ATP5C1,BMP2K,C2CD3,CALM1,CCNT2,CD28,CD47,CDV3,COPB1,CSDE1,DAPP1,DCK,DCLRE1C,DCP2,DNAJB1,DOCK10,DSN1,EIF1,ERP29,ETF1,FCF1,FMR1,H3F3B,HIGD1A,HNRNPA1,HS2ST1,HSPA13,IL6ST,KDM2A,KLF6,LSM5,LYPLA1,MARCKS,MARCKSL1,MARS,MAT2A,MGAT2,MMD,NCOA3,PDE3B,PHF8,PHTF2,PPP6C,PRPSAP2,PTPN11,QKI,RECQL,RGS1,RTN4,SEC23B,SERP1,SERPINE2,SFXN1,SLC35B1,SMAD2,SOCS3,SON…	ADD3,ANP32E,ARPP19,CALM1,CCNT2,CD47,CDV3,CSDE1,DCK,DCP2,DNAJB1,EIF1,ERP29,H3F3B,HIGD1A,HNRNPA1,IL6ST,KLF6,LSM5,MARCKS,MARCKSL1,MMD,NCOA3,PHTF2,PPP6C,PRPSAP2,PTGER3,RECQL,RTN4,SERP1,SERPINE2,SFXN1,SOCS3,SON,SP3,SSR1,SUMO2,TACC1,TDG,UBE2B,VDAC1,WNK1	ABHD10,ABHD5,ACAP2,AHNAK,ANKRD12,AP1G1,AP3M2,AQP7,ARMCX6,ARPP19,ASB1,ATF7IP,ATM,ATP7A,ATP9A,AVIL,BAG3,BARD1,BCL7B,BLNK,BMP2K,BRD8,BTAF1,CACYBP,CAPN6,CCNT2,CD302,CDC23,CDV3,CFLAR,CLK2,COL1A1,CPSF6,CREBZF,CTR9,CYP27B1,DCLRE1C,DDX46,DLK1,DNAJC16,DNMT3B,EMC3,EZH2,FANCI,FAS,FBXO22,FCF1,FERMT2,FIP1L1,FMR1,FNIP1,FRS2,GABARAPL1,GALC,GBF1,GEMIN2,GNAI1,GRPEL1,HMGB3,HMMR,HSPB7,ID4,IKBKB,IL11RA,IL6,KDM2A,KIA…	ABHD10,ACACB,ACAP2,ACAT1,ACSL1,ADAMTS1,ADCY7,ADGRF5,ADRBK2,AHNAK,AKAP2,ALDH2,ANKRD12,ANP32E,ANXA3,AP1G1,APAF1,AQP7,ARHGAP11A,ARHGAP4,ARHGEF15,ARHGEF9,ARMCX5,ASB1,ASIC1,ASPM,ATF5,ATF7IP,ATP5C1,ATP7A,ATP9A,B3GALNT1,BAG1,BAG3,BARD1,BIRC5,BMP2K,BMPER,BNIP3L,BRCA2,BTAF1,BUB1,BUB1B,C4B,C6,CALM1,CALM3,CAPN6,CAT,CCNA2,CCND2,CCT2,CD302,CD47,CDC25B,CDK10,CDK14,CDK4,CDT1,CENPF,CENPQ,CENPU,CEP55,CEP57,CHEK1,…
Coexpression	M2469	Genes induced under hypoxia independently of KDM3A [GeneID=55818] in RCC4 cells (renal carcinoma) expressing VHL [GeneID=7428].	Coexpression_M2469_Genes induced under hypoxia independently of KDM3A [GeneID=55818] in RCC4 cells (renal carcinoma) expressing VHL [GeneID=7428].	0	10	10	10	10	10	10		ARRDC3,ASAP1,BCL2L1,C7orf60,CCND1,CDK2AP1,CDS2,CTDSPL2,CXCL1,DCAF7,DDIT4,DPYSL2,DPYSL3,DUSP1,EIF4EBP1,ELL2,FADS2,GLTP,GNA13,H3F3B,HNRNPDL,IER5,IFNGR2,IMPAD1,INSIG2,JUN,JUND,KCMF1,KCNMB1,KLF6,LDHA,LPCAT1,MEF2D,MOB3A,MSMO1,MYADM,NFKBIA,NUSAP1,PACS1,PCGF5,PGAM1,PGPEP1,PHF21A,PLIN2,PMEPA1,PMP22,PTTG1IP,RBPJ,RCC2,RGMB,RRAGA,SCD,SLC22A5,SLC35E1,SLC38A2,SLC7A5,SMAD7,SOAT1,SPRED2,SRSF3,SUMO3,TCF3,TMEM185…	AKAP2,ANGPTL4,ARNTL,ASAP2,BHLHE40,BTN2A2,C11orf68,CACHD1,CD44,CENPQ,CEP55,CTNNAL1,CXCL1,DHFR,DUSP1,E2F7,ELL2,EPAS1,FADS2,FAM129B,FHL1,GNA13,GSN,HILPDA,IER3,IFIT2,IFNAR1,IGFBP3,IL1RAP,ITGB5,JAK1,JUND,KIAA1804,MKLN1,MXI1,NDRG1,NR3C1,NUSAP1,PLAGL1,PLOD2,PPP1R3B,RCC2,RIN2,RIT1,SAP30,SCD,SDC1,SERPINE2,SLC1A1,SLC38A2,SLC7A5,SMAD7,SOD2,SPRY1,SRGAP2,TCF19,TGFA,TMEM120B,TMSB10,TNFAIP6,TNNT1,TPM1,VDAC1,VPS…	ACTG1,ADD3,AGPAT5,AKAP2,ALDH18A1,ALDOA,BHLHE40,BNIP3,BZW1,C11orf31,C7orf60,CALM1,CCNG2,CCNY,CD44,CDK2AP1,CHSY1,CUL4A,DCAF7,DDIT4,DYRK2,ELL2,ELP5,FAM107B,FAM117B,FAM134B,FAM162A,GLTP,H3F3B,HIVEP2,HK2,HNRNPDL,IMP3,INSIG1,JUND,KCMF1,KDELC2,KDM2A,KLF6,LAT,LDHA,MAPK1,MIR155HG,MRGBP,MRPS6,MXI1,NR3C1,PALM2,PCGF5,PGAM1,PGK1,PPP1CC,PTP4A2,QKI,RAB6C,RAP2A,RBPJ,RIT1,RNF149,RYBP,SAV1,SERPINE2,SLC16A1,SLC35E1…	ACTG1,ADD3,BZW1,CALM1,CCND1,CCNG2,CCNY,CD44,DCAF7,DDIT4,ELL2,ELP5,FAM107B,GLTP,H3F3B,HIST1H2BD,HIVEP2,HNRNPDL,IL1RAP,INSIG1,JUND,KDELC2,KLF6,LAT,MRPS6,NR3C1,PAXIP1,PCGF5,PTP4A2,RAB6C,RAP2A,RBPJ,RIT1,RYBP,SAV1,SERPINE2,SLC16A1,SLC38A2,SMS,SNHG12,SRSF3,SUMO3,TACC1,TUBB,UAP1,VDAC1,WAC	ADPRHL2,ARFIP2,ARID3B,ARNTL,ASAP2,AXIN1,BCL2L1,BID,BNIP3,BZW1,C7orf60,CAST,CCDC80,DCAF7,DDIT4,DSCR3,EGLN1,ENO2,ERCC5,EVA1A,FANCI,FAS,FBXO17,FOXN3,GADD45A,GMCL1,GPR161,HIST1H1C,HIVEP2,HK2,HNRNPDL,IL6,ITGA3,JAK1,KAT2B,KCMF1,KCNMA1,KDM2A,KDM5B,KIFC1,KTN1,LACTB,LONP1,LUC7L,MAFF,MAFK,MAPK1,MAPK8IP3,MRPS6,MTMR1,MTUS1,NEXN,NFIA,NFIL3,NFKBIA,NHS,NID1,NOL3,OGFR,PALM2,PAQR4,PDCD10,PDK1,PDLIM2,PERP,PGM2,PGP…	ABCB6,ABTB2,ACTG1,ADAM10,ADAMTS3,ADRBK2,AGPAT5,AIFM2,AK4,AKAP2,ALDOA,ALDOC,ALKBH5,AMPD2,ANGPTL4,ANKRD10,ANO6,ANXA3,AP1S2,ARL4C,ARNTL,ARRDC3,ASAP1,ASXL1,ATAD2,ATG9A,ATP1B1,ATRX,AZIN2,BCKDK,BFAR,BHLHE40,BID,BIRC5,BNIP3L,BOK,BTBD6,BUB1,BZW1,C11orf31,C11orf95,C15orf52,C3orf58,C7orf60,CADM1,CALM1,CAMK1D,CARD10,CASK,CAST,CCDC101,CCDC80,CCNG1,CCR1,CD44,CDC42EP1,CDK18,CDT1,CENPF,CENPQ,CENPU,CEP250,CEP55,…
Coexpression	18631401-TableS3	Human Breast_Yau08_1518genes_OxidativeStress	Coexpression_18631401-TableS3_Human Breast_Yau08_1518genes_OxidativeStress	0	10	10	10	10	10	10		ABLIM1,APBB2,ARHGAP29,ARID5B,ATF2,AURKA,BCL2L1,CDK14,CDKN1A,CHAC1,CHST1,COPS2,COQ10B,CXCR4,DNAJB1,DUSP1,DZIP3,EIF1,ELL2,ENC1,FOSL2,GABARAPL1,GNA13,H1F0,HBEGF,HIST1H2BC,HMGCS1,HMOX1,HNRNPA1,IDS,IER5,IFITM1,IGFBP5,ISOC1,JUN,KLF11,KLF6,LDLR,LSM14A,MAFG,MAP1LC3B,MARCKS,NEDD9,NEK2,NET1,NUAK2,NUSAP1,PDLIM5,PIK3R1,PIM1,PMP22,POT1,PQBP1,PRR5,QTRTD1,RABGGTB,RAP2B,RBMS1,RRP1B,SEH1L,SENP5,SERPINE1,SGK1,SGPP…	ABCC3,ABLIM1,ARC,ARNTL,ASNS,ASPM,ATPIF1,ATXN1,BHLHE40,CA12,CAB39L,CALML4,CAMTA1,CCNA1,CD44,CDC42EP3,CDK20,CLDND1,DEPDC1,DHFR,DNAJB9,DUSP1,DUSP5,EDN1,EFNA1,EFNB2,ELL2,ENC1,EPOR,FAM60A,FAM86B1,FGF13,FHL1,FHL2,FOXO1,FZD7,GALNT12,GFPT2,GNA13,GRB14,H1F0,H1FX,HCFC1R1,HIST1H2AM,HIST1H3E,HIST2H2BE,HMMR,HOXC6,HPCAL1,ID2,IER3,IFIH1,IGFBP3,IL15RA,KANK1,KIAA0101,KLC1,KLF11,KLF4,KLHL21,LIMA1,LTBP1,MALL,MAP1LC…	ABCD3,ADD3,AGO2,AK2,ALG13,ANP32E,ARAP2,ARID5B,ARL6IP5,ATM,ATP2A2,ATPIF1,ATXN1,B3GNT2,BHLHE40,CASP6,CCNG2,CD44,CDC42EP3,CDK19,CDKN2AIP,CEBPB,CERK,CHORDC1,CHPT1,CLDND1,CNOT8,CRLF3,CSNK1A1,CUL4B,CXCR4,DCAF16,DCTD,DDX21,DNAJB1,DNAJB9,DSN1,DUSP5,DYRK2,EIF1,EIF5,ELF4,ELL2,H2AFY,HK2,HNRNPA1,HNRNPH2,HS2ST1,HSPA13,ID2,IDS,IFITM1,IPO7,JADE1,KHDRBS1,KLF6,KPNA4,LGALS8,LSM14A,LYST,MAP1LC3B,MAP3K1,MARCKS,MGAT2…	ADD3,ANP32E,ARID5B,ATPIF1,CCNG2,CD44,CDKN2AIP,CEBPB,CERK,CLDND1,CSNK1A1,CXCR4,DCAF16,DNAJB1,DUSP5,EIF1,ELL2,FGFR1OP,H2AFY,HIST1H2BD,HNRNPA1,HNRNPH2,IDS,IPO7,KHDRBS1,KLF6,KPNA4,LSM14A,LYST,MAP1LC3B,MAP3K1,MARCKS,MYB,N6AMT1,PARP8,PATZ1,PMAIP1,PPAT,PPP2R5C,PQBP1,PRKAG2,PTP4A1,RBBP6,RECQL,RIOK3,RIT1,SEL1L3,SERPINE2,SFPQ,SLC16A1,STK38,TACC1,TNFSF10,TRGC2,TWSG1,USP34,ZFP36L1	ABCD3,ABCG2,ABHD4,AEN,ALDH4A1,ALDH6A1,ANKRD11,APBB2,ARL6IP5,ARMCX1,ARNT,ARNTL,ATF2,ATM,AXIN1,B4GALT4,BAZ2B,BCL2L1,BLNK,BNIP1,BRIX1,CCDC130,CCDC53,CDC42EP2,CDK5,CDKN2AIP,CEBPD,CENPC,CLDN3,CLN3,CNOT8,CSNK1A1,CUL4B,CYP4B1,DBP,DDAH2,DDX18,DGCR8,DIP2C,DKC1,DLG1,DMD,DMXL1,DNAJB4,DNAJB9,DNAJC2,DNMBP,DOLK,DZIP3,ECI2,EFCAB2,EFNA1,EIF1AX,EIF5,ENC1,EPOR,FAS,FBXO3,FECH,FGFR1OP,FHIT,FOLR1,FOXN3,FOXO1,FRAT1,GA…	ABCC3,ABCD3,ABCF2,ABCG2,ABLIM1,ADCK3,ADCY9,AGK,AKR1B10,ALAD,ALDH3A1,ALDH4A1,ALDH6A1,AMPD2,ANK3,ANP32E,ANXA1,ANXA9,ARL6IP5,ARMCX1,ARNTL,ASNS,ASPH,ASPM,ASTN2,ATF2,ATG9A,ATP2A3,ATP8A1,AZIN1,B3GNT2,BATF,BAZ2B,BCAP29,BCL10,BHLHE40,BIK,BIRC5,BNIP1,BRD4,BRIP1,BRIX1,BTG3,BUB1,BUB1B,C1GALT1C1,C3,CADM1,CALML4,CAP2,CAPG,CARS,CASP8,CCDC53,CCNA2,CCNB2,CCND3,CCNO,CD44,CDC25C,CDC42EP2,CDC42EP3,CDCA3,CDK14,CDKN1…
Coexpression	M10237	Genes up-regulated in anaplastic thyroid carcinoma (ATC) compared to normal thyroid tissue.	Coexpression_M10237_Genes up-regulated in anaplastic thyroid carcinoma (ATC) compared to normal thyroid tissue.	0	10	10	10	10	10	10		ANKRD1,ANXA2,ASAP1,ATG5,AURKA,AURKB,BCL2L1,BUB3,C5orf24,CBX3,CCNB1,CDK6,CORO1C,CSNK1D,CTDSPL2,CXCL1,DDX3X,EEF1E1,EIF4EBP1,ENC1,EREG,HN1,IDS,KPNA2,LDLR,LNPEP,MAPK14,MORF4L2,NEK2,NPM1,NUSAP1,OGFRL1,PAK2,PSMA5,PTBP3,RBM39,RBMS1,RCC2,RND3,SCAMP1,SENP5,SIX4,SLC38A2,SLC7A5,SNHG1,STK17B,TMEM167A,TOP2A,TOR1AIP2,TWF1,TXNDC9,UBE2C,UGCG,UHMK1,USP31,YWHAZ	ACTL6A,AMIGO2,AMMECR1,ANXA2,ASNS,ASPM,B4GALT5,BCLAF1,BUB3,CASP4,CDC42EP3,CDK6,CEP55,CKS2,COL7A1,CXCL1,DCBLD2,DDX3X,DEPDC1,DEPDC7,DNM1L,DUSP5,E2F7,EIF4G1,ENC1,FXR1,GLRX3,HDAC9,HMMR,IARS,IER3,IFIH1,IFIT2,IFT80,IL1RAP,INHBE,IRAK2,ITGB1,KPNA2,KRT80,MAGEA6,MLF1,MME,MTHFD2L,NUF2,NUSAP1,PAPOLA,PEG10,PLK2,PMAIP1,PSAT1,RAB32,RCC2,RIF1,RPS27A,S100A10,SAMD9,SCHIP1,SESN2,SGOL2,SLC16A3,SLC38A2,SLC7A5,SP100,SR…	ACAP2,ACTR2,AFF4,AKIRIN2,APC,API5,B4GALT5,BCLAF1,BIRC3,BUB3,BZW1,C5orf24,C6orf62,CBFB,CBX3,CCT6A,CDC42EP3,CSNK1A1,CSNK1G3,CUL4B,DDX27,DDX39A,DDX3X,DDX58,DENR,DNAJC10,DPH3,DUSP5,EIF4A2,EIF5,ELF4,ESYT2,EXOC5,FAM126A,FAR1,FBXO38,FGFR1OP2,G2E3,GNAI3,GOLT1B,HERC4,HK2,HN1,HPS3,HSP90AA1,HSPA13,HSPD1,HTATSF1,IDS,IFI16,KIF5B,KPNA2,KPNA4,LGALS8,MAPK1,MATR3,MBNL1,MED6,MICB,MORF4L2,MOSPD1,MTHFD2,NAA50,NAMPT,…	ACTR2,AKIRIN2,B4GALT5,BCLAF1,BUB3,BZW1,C5orf24,CBFB,CBX3,CSNK1A1,DUSP5,EIF4A2,ESYT2,FAM126A,FAR1,FGFR1OP2,HDAC9,HPS3,IDS,IGF2BP3,IL1RAP,KPNA4,MATR3,MICB,NAA50,NBPF10,NUDT21,OGFOD1,PAK2,PMAIP1,PPP4R3B,RBBP6,RECQL,RIF1,SF3B1,SLC16A1,SLC1A5,SLC38A2,SNHG12,SP100,STK17B,STK38,STK4,TMEM167A,TOP1,U2SURP,USP34,VMA21,VMP1,WARS,XRN1,YIPF5,YWHAZ,ZDHHC20	ACAP2,ACP1,AFF4,AHNAK,API5,ATP11B,ATXN3,BCL2L1,BCLAF1,BID,BLZF1,BRIX1,BRWD1,BTAF1,BUB3,BZW1,C5orf34,CAST,CEBPZ,CHAC2,CHML,CKAP5,CPSF2,CPSF3,CSNK1A1,CSNK1D,CUL4B,CUL5,DDX52,DLG1,DNM1L,DSCR3,EIF4G1,EIF5,ENC1,EPRS,EVA1A,FAF1,FAS,FBXO38,FGFR1OP2,FYTTD1,GART,GMFB,GNL2,GPT2,GTPBP4,HERC4,HK2,HMMR,HRH1,HSPD1,IRAK2,ITCH,ITGA11,KCNMA1,KIAA1033,KIAA1551,KIF18A,KIF20B,LACTB,LEO1,LGALS8,LIN9,LNPEP,MAP4K5,MAPK…	ACAP2,ACOT13,ACP1,ACTR2,ADAM10,ADK,ADORA1,AFF4,AGPS,AHNAK,AIMP1,AK4,AMMECR1,ANAPC1,ANKRD1,ANKRD10,ANLN,ANXA2,APC,API5,AREG,ARHGAP11A,ARHGAP5,ARL4C,ASAP1,ASNS,ASPM,ATAD2,ATG5,ATP11B,ATP2B1,ATRX,ATXN3,B4GALT5,BCLAF1,BID,BIRC3,BLZF1,BRCA2,BRIX1,BRWD1,BTAF1,BUB1B,BZW1,C18orf54,C5orf34,C6orf62,CALU,CARS,CASC5,CASP4,CAST,CBX3,CCDC88A,CCNB1,CCT2,CCT6A,CDC20,CDC42EP3,CDH13,CDH2,CDYL,CEBPZ,CELSR3,CENPA,CE…
Coexpression	18160665-TableS5	Human Lymphoma_Lam08_1502genes	Coexpression_18160665-TableS5_Human Lymphoma_Lam08_1502genes	0	10	10	10	10	10	10		AKT2,ARL2BP,ATF4,AURKA,BCL2L1,CALR,CANX,CCDC50,CCNB1,CDC42,CDK14,CDK6,CDKN1A,CFLAR,CMTM6,CSNK1D,CSNK2A1,DAD1,DCK,EI24,EIF4E,ELL2,ELOVL5,FBXW11,GNB1,GNG10,H3F3B,HIF1A,HN1,IER5,INPP5A,JUN,KDELR1,KLF6,LDHA,LMNB1,LSM12,LSM6,MAFG,MAPK1IP1L,MDH1,MMP14,NET1,NFKBIA,NPM1,OTUB1,PGAM1,PIAS2,PIGF,PPM1A,PPP1R15B,PPP2R1A,PPP6C,PRKAR1A,PRPS1,PSME3,PTGES3,PTPN9,RAB2A,RAB5C,RAC1,RAN,RAP1B,RBM5,RUNX3,SCD,SGK1,SIAH…	AKT1,ARHGDIB,ARPC2,ASNS,ASPM,BCAS2,BCL2A1,BCLAF1,BMPR2,BTG1,CAB39,CD164,CD44,CDK6,CEP55,CLEC2D,CMTM6,CSTB,DHFR,DUSP5,DUT,EIF4G1,ELL2,ENPP2,FERMT2,FOXO1,FZD7,GNG10,HMGA1,ID2,IL21R,IL24,ITGA6,ITGB1,JAK1,KBTBD8,LITAF,LRRC16A,LSM6,MAPKAPK2,MDH1,MME,MMP1,MMP14,MYD88,NCF2,NCOA2,NCOA4,NFKB2,NR4A1,PDCD2,PDCD4,PDCD5,PHB2,PLOD2,POLE3,RABGAP1L,RAP1B,RASGRP1,RPS15A,RRM2,RTN4,SCD,SCN3B,SGK1,SIN3A,SLC30A4,SLC3…	ACTB,ACTG1,ACTR2,ADSS,AK2,ALDH5A1,ARIH2,ARL8B,ARPC2,ASAH1,ATAD1,ATE1,ATF4,BACH2,BCL2A1,BCLAF1,BIRC3,BZW2,CALM1,CALR,CANX,CCR7,CCT3,CD164,CD44,CD6,CD99,CDC42,CEBPB,CHD1,CHUK,CMTM6,CSNK1A1,CYB5B,CYCS,DAPP1,DCK,DCTD,DDX17,DNAJC10,DR1,DUSP5,EI24,EIF4E,EIF5,ELF4,ELL2,EXOC5,FAM117B,FAR1,FBXW11,GCA,GLS,GNAI3,GNAQ,GNB1,GNG10,GNG2,GNL3,GPR183,H3F3B,HCLS1,HIF1A,HMGN2,HN1,HNRNPC,HPRT1,HSP90AA1,ID2,ITGA6,KDM…	ACTG1,ACTR2,ADSS,ARL8B,ATAD1,ATE1,BBX,BCLAF1,CALM1,CD44,CD6,CDC42,CEBPB,CHUK,CMTM6,CSNK1A1,CYB5B,DCK,DR1,DUSP5,EI24,ELL2,FAR1,FBXW11,GCA,GNB1,GNL3,H3F3B,HCLS1,HMGN2,HNRNPC,IGF2BP3,KLF6,MAL,MAPKAPK2,MATR3,MAX,MYB,NCL,PDS5A,POLE3,PPAT,PPP2R2A,PPP6C,PRKCB,PRPSAP2,PTGES3,PTP4A1,RAB11A,RAB1B,RAB5C,RAC1,RAC2,RAN,RAP1B,RHOA,RPL13,RPS6KA3,RTN4,SLC38A2,SOCS3,SRPK2,SRSF3,STK38,TACC1,TDG,TFAM,TOP1,TRAM1,TUB…	ACP1,ADORA2A,AEN,AGER,AK1,AKT3,ALKBH1,ANAPC2,ARL2BP,ARL8B,ASAH1,ATE1,ATF7IP,ATP11B,BAG3,BBX,BCAS2,BCL2L1,BCLAF1,BLNK,BRWD3,BTF3,CCNL1,CCR7,CCT3,CD82,CDC42,CEBPZ,CFLAR,CHD1,CLPP,CSNK1A1,CSNK1D,CTR9,CTSW,DAP3,DCP1A,DDB1,DDX18,DMXL1,DPF2,DUT,EDEM3,EGLN1,EIF1AX,EIF2B1,EIF3E,EIF4G1,EIF5,ELK1,ENO2,EPRS,ERCC3,FADD,FAF1,FAS,FERMT2,FNIP1,FOXO1,FUBP1,GABARAPL2,GEM,GLS,GMPS,GNL3,GPR183,GRAP,HPRT1,HVCN1,IDH3…	ABTB1,ACOT7,ACP1,ACTB,ACTG1,ACTN1,ACTR2,ACY1,ADSS,AES,AGER,AHI1,AIFM1,AIMP1,AK1,AKAP1,AKT2,ALDH5A1,ANKRD17,APEX1,ARHGDIB,ARIH2,ARPC2,ASAH1,ASNS,ASPM,ATAD1,ATE1,ATF4,ATF5,ATF7IP,ATP11B,ATP2A3,ATP2C1,ATP5B,ATP5J,ATP5O,ATP8A1,BAG3,BBX,BCAS2,BCL2A1,BCL3,BCL7A,BCLAF1,BIRC2,BIRC3,BIRC5,BMPR2,BNIP2,BRD4,BRWD3,BTF3,BTG1,BTG3,BTK,BTNL9,BUB1,BUD31,BZW2,C5,C5AR1,CALM1,CALR,CAMK2D,CANX,CAT,CBLB,CCDC18,CCDC50…
Coexpression	M4023	Genes up-regulated in kidney biopsies from patients with well functioning kidneys more than 1-year post transplant compared to the biopsies from normal living kidney donors.	Coexpression_M4023_Genes up-regulated in kidney biopsies from patients with well functioning kidneys more than 1-year post transplant compared to the biopsies from normal living kidney donors.	0	10	10	10	10	10	10		AP3S1,ARHGEF18,ARID5B,ARPC5,ATF2,ATP6V1B2,CAPZA1,CBX3,CD9,CDK14,CDK2AP1,CFLAR,CITED2,COPS2,CRYZ,CXCL12,DDX3X,DDX5,DPYSL2,E2F3,ELOVL5,F2R,FNBP1L,FNDC3A,GBAS,H3F3B,HIPK1,HMGN1,HNRNPA1,HNRNPDL,HNRNPK,HSPA8,KPNA2,LAMP2,MAPK1IP1L,MAPRE1,MARCKS,MDH1,MORF4L2,MSMO1,NEK7,PDLIM5,PJA2,PPP2R1A,PRKAR1A,PRKRA,PTGES3,PTMA,PUM1,RAB1A,RAB2A,RAC1,RAN,RAP1B,RBM3,RRAGA,SCAMP1,SEC22B,SERINC1,SIAH1,SLC25A1,SRP72,SRSF1…	ABI1,ACSL4,ACSM3,ANK2,APLP2,ATP6V1B2,BCAP31,C1S,CA12,CASP4,CD44,CD46,CITED2,CRYZ,DDX3X,DICER1,DUT,DYNLL1,ENPP2,FAM3C,FHL1,FNBP1L,FNDC3A,FYN,GSN,H2AFV,HLA-F,HSPA8,HSPB11,IL7R,ISCA1,KPNA2,LASP1,LITAF,MDH1,MINPP1,MMP7,NCOA2,NDUFA5,NR1D2,OXCT1,PAPPA2,PHKB,PLOD2,RAP1B,SEC22B,SERPINE2,SLC1A1,SLC25A13,SMAD5,SPARC,SPARCL1,SPTSSA,SYPL1,TBCA,TGFBR2,ZMYM2	ABI1,ACTG1,ACTR2,ADD3,AFF1,AMD1,ANP32A,APLP2,ARF4,ARF6,ARID5B,ARPC5,ATP2A2,BEX4,BIRC3,BMP2K,BNIP3,BZW1,CAPZA1,CBX3,CCNG2,CD44,CDK2AP1,CNBP,COPB1,CREB1,CYCS,DCTD,DDX3X,DDX5,DEK,DNAJA1,EIF2AK2,EPS15,ETF1,EVI2B,FOXJ3,FYN,GBP1,GCH1,GDI2,GLS,GTF3A,H3F3B,HERPUD1,HMGN1,HMGN4,HNRNPA1,HNRNPC,HNRNPDL,HNRNPH1,HNRNPH2,HNRNPK,HNRNPR,HSPA13,HSPA8,IFI16,IL6ST,ISCA1,ITM2A,JCHAIN,JTB,KPNA2,LRRFIP1,LY75,MAPK1IP1L,…	ACTG1,ACTR2,ADD3,AMD1,ANP32A,ARF4,ARID5B,ARPC5,BBX,BZW1,CAPZA1,CBX3,CCNG2,CD44,CNBP,EPS15,GCH1,GDI2,H3F3B,HERPUD1,HMGN1,HMGN4,HNRNPA1,HNRNPC,HNRNPDL,HNRNPH1,HNRNPH2,HNRNPK,HSPA8,IL6ST,ISCA1,JCHAIN,JTB,LRRFIP1,LY75,MARCKS,MSN,NCOA3,NDUFA5,NEK7,NR1D2,PEX11B,PJA2,PNISR,PPID,PPM1B,PPP2R5C,PRKRA,PSMA4,PTGES3,PTMA,PTP4A2,PUM1,RAB11A,RAB1A,RAC1,RAN,RAP1B,RECQL,RFK,RHOA,RPS6KA3,RYK,SERP1,SERPINE2,SHOC2,S…	ABI1,AGL,ALG8,ANXA7,AP3S1,ARF4,ARFGEF1,ATF2,ATP6V1A,ATP6V1B2,AUH,BBX,BMP2K,BNIP3,BRD8,BTBD3,BZW1,C1S,CD2AP,CD9,CDH11,CFLAR,CLU,CNIH1,COL1A2,CREB3L2,CREBBP,CREBZF,CTNNA1,DNAJA1,DUT,DYNC1I2,EIF1AX,EIF3I,FAM127A,FECH,FNBP1L,FNTA,FOXJ3,FPGT,G3BP1,GALC,GCSH,GLS,GTF3A,HERPUD1,HLTF,HNRNPDL,HNRNPH1,HNRNPR,HSBP1,KIAA1033,KRIT1,LAMP2,LPGAT1,LUM,MRPS18B,NACA,NBN,NCOA3,NEK4,NUP153,NUP50,NXF1,OXA1L,PALLD,PARG…	ABAT,ABI1,ACADSB,ACBD3,ACOT13,ACSL4,ACSM3,ACTA2,ACTG1,ACTN1,ACTR2,ADH5,AGL,AHCYL1,AK4,ANK2,ANK3,ANXA4,ANXA5,ANXA7,AOC1,AP3S1,APLP2,ARF4,ARFGEF1,ARMCX2,ARPC5,ASF1A,ATF2,ATP6V1A,ATP6V1B2,ATP8A1,AUH,AZIN1,BAMBI,BBX,BEX4,BIRC3,BMP2K,BTBD3,BZW1,C11orf58,C1D,CALU,CAPZA1,CASP4,CAT,CBR4,CBX3,CCT2,CD2AP,CD44,CD46,CD74,CDH11,CDK13,CDK14,CDS1,CFDP1,CITED2,CLASP2,CLU,CNIH1,COL1A2,COL3A1,COL4A1,COPA,COPB1,COP…
Coexpression	M15774	Genes whose promoters are bound by MYC [GeneID=4609], according to MYC Target Gene Database.	Coexpression_M15774_Genes whose promoters are bound by MYC [GeneID=4609], according to MYC Target Gene Database.	0	10	10	10	10	10	10		ASB1,ATF4,ATF7,ATP5G2,ATXN10,CALR,CAPZA1,CASP9,CBX3,CCDC6,CCNB1,CCND2,CCT8,CDC25B,CDK6,COPS2,COPS3,CORO1C,DCK,DDX3X,DDX5,DPYSL3,E2F3,EEF1E1,EIF2S3,EIF4E,EIF4EBP2,ELAVL1,EPC1,FBXO5,FLOT2,GNB1L,HIF1A,HIST1H2BC,HMOX1,HNRNPA1,HNRNPDL,HSPA8,IER5,ITGB3BP,LDHA,LNPEP,LSM8,LZTFL1,MAPRE1,MAT2B,MDH1,MRPL10,NPM1,NUP62,PCBD2,PIGF,PPP1CB,PPP6C,PQBP1,PRKRA,PSAP,PSMA5,PSMD10,PSME3,PTGES3,PTMA,RAB1A,RAP2B,RBBP4,R…	AMMECR1,ARRB2,ATP5C1,BAX,BCCIP,CASP9,CBX5,CD164,CDK6,CIB1,CKS2,CLINT1,COX7C,CSTB,CXCL2,DDX3X,EIF4EBP2,EPC1,FAM149A,FGFR4,FXN,FXR1,GNS,GPN3,GSTP1,HES1,HIST1H2AM,HIST1H2BO,HIST1H4B,HIST2H2BE,HLA-F,HMGA1,HMMR,HSPA8,ID2,IFNAR1,ITGA6,ITGB1,LAGE3,MADD,MAT2A,MCRS1,MDH1,MEN1,MFI2,MKLN1,MMP15,MOCS2,MRPL10,MT2A,MTF2,MUC5B,NDRG1,NDUFB4,NDUFB5,NDUFS6,ODC1,PFDN6,PFKFB4,PHB2,POLE3,PPP1CB,PPP2R4,PRDM8,PSMB5,RAB…	ACTG1,ACTR3,AMD1,APC,ARF1,ARF4,ARL6IP5,ARPP19,ASAH1,ATF4,ATM,ATP5C1,ATP5G2,BIRC3,BZW1,CALR,CAPZA1,CASP8AP2,CBX3,CD164,CHERP,COX7A2L,CREB1,CSDE1,CSF2RB,DCK,DCTN3,DCTN4,DDX17,DDX3X,DDX5,DDX58,EIF3C,EIF4E,EIF4EBP2,ELAVL1,ENOPH1,EPC1,ETF1,FCHSD2,GNL3,H2AFY,HERPUD1,HIF1A,HMGN2,HNRNPA1,HNRNPDL,HSPA8,HSPD1,ID2,IER2,ITGA6,KPNA3,LDHA,LSM1,MAGOH,MAN2A1,MAPRE1,MARS,MAT2A,MAT2B,MBNL1,MGAT2,MINA,MIR155HG,MLXI…	ACTG1,AMD1,ARF4,ARPP19,ATP5G2,BZW1,CAPZA1,CBX3,CHD1L,COX7A2L,CSDE1,CSF2RB,DCK,EIF4EBP2,ELAVL1,FCHSD2,GNL3,H2AFY,HERPUD1,HMGN2,HNRNPA1,HNRNPDL,HSPA8,IER2,MAGOH,MAN2A1,MOCS2,MSN,MTPN,NCL,NOL7,OAZ1,PEX11B,POLE3,PPAT,PPIA,PPID,PPP6C,PQBP1,PRKRA,PTGES3,PTMA,PTP4A1,PTP4A2,RAB11A,RAB1A,RAC2,RBBP4,RECQL,RPL13,RPL31,SCOC,SERP1,SERPINE2,SMN1,SNX3,SNX5,SPIB,SRSF1,SRSF2,SRSF5,SYPL1,TOP1,U2SURP,UBQLN1,VAMP2,X…	ABT1,ACOX1,ACOX3,AIMP2,AKAP9,ALG5,ANAPC10,AP4M1,ARF1,ARF4,ARFIP2,ARID4A,ARL6IP5,ARPP19,ARSB,ASAH1,ASB1,ATF6,ATF7,ATM,BARD1,BAZ1B,BLZF1,BMP4,BTBD1,BZW1,CACNB1,CACYBP,CASP8AP2,CBX1,CD2AP,CEBPZ,CEP83,CHD1L,CHRNB1,CLCN6,CLN3,CLP1,COX15,CPSF1,CTSF,CUL5,CXCL16,CXXC1,DAP3,DBP,DCTN4,DDB1,DDX18,DEF6,DFFA,DKC1,DMTF1,DYNC1LI1,EIF3C,EIF3I,ELK1,ENO2,EPC1,EPM2A,EXOSC8,FCHSD2,FECH,FGF9,FGFR4,FLOT2,FXR2,FZD5,GAB…	ABCB10,ABCB6,ABCC4,ABCC9,ABT1,ACAD8,ACADM,ACE,ACHE,ACO2,ACOX1,ACOX3,ACP5,ACSS2,ACTG1,ACTR3,ACYP2,ADAM22,ADCY9,ADRA1B,AGPS,AHCYL1,AHSG,AIFM1,AIMP2,AKAP1,AKAP9,AKR7A2,ALDH2,ALG5,AMMECR1,AMPD2,AMPD3,ANAPC10,AP4E1,APBA3,APC,APEX1,APP,APPL1,ARF1,ARF4,ARFRP1,ARL1,ARL6IP5,ARPC4,ARRB2,ASAH1,ASB1,ATF4,ATF6,ATP1A2,ATP5B,ATP5C1,ATP5E,ATP5F1,ATP5G2,ATP5O,ATXN10,AVP,AZIN1,BARD1,BAZ1B,BCAT1,BCKDHB,BCL2L12,BCL3…
Coexpression	17555561-Table2	Human Breast_Mackay07_1395GenesUpRegulated	Coexpression_17555561-Table2_Human Breast_Mackay07_1395GenesUpRegulated	0	10	10	10	10	10	10		ACVR2A,ANGPTL2,AP3S1,APBB2,ARID5B,ARL2BP,ATF1,ATG5,ATP6V1B2,CCNT2,CFLAR,CHST1,CXCL12,CXCR4,DDX5,DERL2,DHRS3,DPYSL2,DUSP1,EIF1B,ELK3,ENC1,F2R,FAM91A1,FNDC3A,GABARAPL1,HDAC7,KIAA1191,LAMP2,LAPTM4A,LGMN,LRPPRC,LSM14A,MAPK14,MARCKS,MAT2B,MYLIP,PAFAH1B2,PAK2,PDLIM5,PIK3R1,PIM1,PLEKHF2,PPIG,PPP3CB,PRKAR1A,PSAP,RAB2A,RBM25,RBMS1,RNF11,SGK1,SLC11A2,SLC35A5,SLC36A1,SLC44A1,SLC9A6,SMARCAD1,SNAI2,SNX3,SOAT1…	ABI1,ACSL5,ADAM12,ADAMTS2,ARNTL,ATG14,ATP6V1B2,ATXN1,BCCIP,BCLAF1,BTG1,CACNB4,CASP3,CD164,CD2,CFL2,CHKA,COL5A2,CPD,CTNNAL1,CTSO,DGKZ,DHRS3,DICER1,DTWD1,DUSP1,E2F7,EFR3A,ENAH,ENC1,EPAS1,FAM3C,FAM46A,FBN1,FMNL3,FNDC3A,FNIP2,GALNT10,GBP4,GTDC1,HDAC7,HEBP1,HTRA1,IFNAR1,IGFBP3,ITGAV,ITGB1,KCNK2,KCTD20,KLF4,LAMTOR3,LAS1L,LDB2,LIMA1,MBIP,MIER1,MKLN1,MME,MYD88,MYO5A,NCOA2,NCOA4,NDRG1,NR3C1,NRP1,NT5E,OSTM…	ABI1,ACAP2,ACSL1,ACTR2,AFF1,AKAP7,ANAPC16,ANKRA2,APC,ARID5B,ARIH1,ARIH2,ARL8B,ASAH1,ATF1,ATG14,ATP6V1C1,ATXN1,B3GNT2,BCLAF1,BTN3A3,CAPZA2,CASD1,CBFB,CCNT2,CD164,CD2,CD47,CD69,CD83,CDC42SE2,CGGBP1,CNOT8,CREB1,CSDE1,CSF2RB,CSNK2A2,CXCR4,DDX5,DOCK10,ECHDC1,EFR3A,EIF1B,EIF2AK2,EIF3C,EPS15,EVI2B,FAM134B,FAM49B,FAM91A1,FAR1,FBXO38,FGFR1OP2,FOPNL,GBP1,GBP4,GLS,GNAI3,GNPDA1,GOLT1B,HERC4,HIVEP2,HNRNPD,IL1…	ACTR2,AKAP7,ARID5B,ARIH1,ARL8B,ATF1,ATG14,BBX,BCLAF1,BTN3A3,CAPZA2,CBFB,CCNT2,CD47,CD83,CDC42SE2,CGGBP1,CSDE1,CSF2RB,CXCR4,EFR3A,EPS15,FAM171A1,FAM49B,FAM91A1,FAR1,FGFR1OP2,GBP4,GNPDA1,HIVEP2,HNRNPD,IL6ST,IRF2BP2,JCHAIN,KIAA0430,LAPTM4A,LGMN,LPIN2,LRRFIP1,LSM14A,MAN2A1,MAP3K2,MARCKS,MATR3,MDFIC,MRFAP1L1,NCOA3,NR3C1,NUDT4,PAK2,PDE7A,RAB28,RBM25,RHOA,RNF11,RNF213,RYBP,SERPINE2,SMCHD1,SNX3,SON,SP100…	ABCA2,ABI1,ACAP2,ACVR1,ADGRL4,ADNP,AFAP1L1,AGA,AGGF1,AGTPBP1,AKAP7,ANXA7,AP3S1,APBB2,ARFIP1,ARHGAP28,ARHGEF3,ARID2,ARL2BP,ARL8B,ARNTL,ASAH1,ATF1,ATG2B,ATP11B,ATP5D,ATP6V1A,ATP6V1B2,ATP7A,ATP9A,BBS2,BBX,BCLAF1,BLNK,BPGM,BRWD1,BTBD1,CAMSAP2,CASP3,CCNL1,CCNT2,CDC23,CDH11,CEBPD,CENPC,CERKL,CFLAR,CHFR,CHM,CNIH1,CNOT8,COL14A1,COL1A2,COL9A3,CPD,CREB3L2,CRLS1,CRTC1,CSTF2T,DACT1,DCN,DCP1A,DERL2,DGKZ,DHRS3…	A2M,ABCA2,ABCA5,ABCC9,ABI1,ABI2,ACAP2,ACKR3,ACSL1,ACSL5,ACTR2,ACVR2A,ACYP2,ADA,ADAM12,ADAMTS2,ADCY9,ADGRL4,ADNP,ADRBK2,AFAP1L1,AGA,AGGF1,AGTPBP1,AKAP7,AMPD3,ANKIB1,ANKRD10,ANXA4,ANXA5,ANXA7,AP3S1,AP4E1,APC,APH1B,ARFIP1,ARHGAP17,ARHGAP26,ARHGEF12,ARHGEF3,ARID2,ARIH1,ARIH2,ARNTL,ASAH1,ASPN,ATG2B,ATG5,ATP11B,ATP5D,ATP6V1A,ATP6V1B2,ATP6V1C1,ATP7A,ATP8A1,ATP9A,ATP9B,B3GNT2,BBX,BCLAF1,BDH2,BNC2,BNIP2,B…
Coexpression	M12490	Genes up-regulated in uveal melanoma: class 2 vs class 1 tumors.	Coexpression_M12490_Genes up-regulated in uveal melanoma: class 2 vs class 1 tumors.	0	10	10	10	10	10	10		AMZ2,ASAP1,CALR,CCND2,CDC25B,CDK17,CDK2AP1,CDKN1A,CELF2,CXCR4,FBXL7,GDI1,GPR107,HNRNPA1,HNRNPDL,IER5,IFITM1,KPNA2,LAPTM4B,LARP1,LSM14A,LUC7L2,NR4A2,NUSAP1,OTUB1,PGAM1,PHF21A,PLEKHF2,PSAP,RAB2A,RBFOX2,RBM25,RBMS1,RDX,RNF139,SCD,SFXN3,SGK1,SLC11A2,SOAT1,TERF1,TGS1,TMEM164,TRAM1,TSPAN31,UBE2V2,UBE2W,UBE3A,WLS,YWHAZ	AACS,ABR,ADI1,AKAP13,ANK2,ARPC2,ASAP2,ATG14,CDC42EP3,CHCHD7,CHST3,CKS2,CLINT1,CNIH4,COL6A1,CYC1,DDX60,DOCK9,EFR3A,FGF13,FHL1,FLNC,FZD7,GNS,HCFC1R1,HLA-F,HTATIP2,HTRA1,IARS,IDE,IER3,ITGA6,KIAA0232,KPNA2,LACTB2,MARK3,MGST2,MR1,MT1E,MT2A,NCOA2,NDRG1,NT5E,NUSAP1,OXCT1,PHF11,PPP2R4,RABGAP1L,REEP1,RPL37A,SAP30,SCD,SEL1L3,SGK1,SLC1A1,SLC25A13,SLC7A8,SOD2,SPARC,SPARCL1,SPTAN1,STAT6,STS,SYNPO,TAGLN2,TCF12…	ACSL1,ACTB,ACTR3,AGO2,ALG13,ANP32E,APOBEC3G,ARPC2,ATG14,ATM,ATMIN,ATP2A2,ATP6V1C1,BAZ1A,BTN3A3,C8orf33,CALM1,CALR,CASP8AP2,CBFB,CDC42EP3,CDK19,CDK2AP1,CELF2,CREM,CXCR4,DDX39A,DDX60,DECR1,DERL1,DNAJC10,EFR3A,FABP5,FAM134B,FAM49B,FKBP1A,GCH1,GNPTAB,GTF3A,HCLS1,HK2,HLA-B,HNRNPA1,HNRNPD,HNRNPDL,IFI16,IFITM1,ITGA6,JMJD1C,KPNA2,LAPTM4B,LAPTM5,LGALS8,LSM14A,LYPLA1,MGAT2,MSN,NBN,OPN3,PARP12,PDS5A,PGAM1,P…	ANP32E,ATG14,ATMIN,BAZ1A,BTN3A3,CALM1,CBFB,CELF2,COQ2,CREM,CXCR4,DECR1,EFR3A,FAM49B,FKBP1A,GCH1,HCLS1,HLA-B,HNRNPA1,HNRNPD,HNRNPDL,LAPTM4B,LAPTM5,LSM14A,MSN,OPN3,PDS5A,PNISR,RBM25,RECQL,SEL1L3,SFPQ,SH3BGRL3,SMCHD1,TCEA1,TDG,TMCO1,TMEM38B,TNKS2,TRAM1,TRAPPC10,UBE2V2,UBE3A,WARS,YWHAZ,ZNF451	AKAP9,ALG5,ANKRD46,ARFGEF1,ARRB1,ASAP2,ATM,ATP6V1H,ATP9A,AUH,BAZ1B,BAZ2B,BICD2,BTAF1,C1orf27,C1QA,CAMSAP2,CASP8AP2,CDK17,CEBPD,COL1A2,COL6A1,COPS8,CPSF1,CTSK,CUX1,DMXL1,DNAJC2,EXOSC4,EXOSC8,FAR2,FGF9,FLNC,FNBP4,FZD5,G6PC3,GDI1,GEM,GGNBP2,GSS,GTF3A,HK2,HLA-DMA,HNRNPDL,HSPB8,KPNB1,LAMTOR2,LAP3,LAPTM4B,LETM1,LGALS8,LY96,MAN1C1,ME2,MINK1,MMP2,MPC1,MPHOSPH9,MR1,MRPL40,MTERF3,MTX1,MYO6,NAT10,NBN,NFIL3,…	ABHD3,ABTB2,ACACB,ACADVL,ACKR3,ACLY,ACSL1,ACTB,ACTN4,ACTR3,ADCY3,ADCY9,ADGRL1,ADI1,AHI1,AK4,AKAP9,ALG5,ANK2,ANKRD10,ANKRD46,ANP32E,ANXA11,ANXA4,APOD,APP,APPBP2,ARFGEF1,ARPC2,ARRB1,ASAP1,ASF1A,ASPH,ASS1,ASTN2,ATP10A,ATP2B1,ATP6V1C1,ATP6V1H,ATP9A,AUH,AZIN1,BAG2,BAIAP2,BASP1,BAZ1B,BAZ2B,BCOR,BDH2,BICD2,BIN1,BTAF1,C1orf27,C1QA,C1QB,C1R,C2,CADM1,CALM1,CALR,CAMSAP2,CAPN2,CASP1,CASP8AP2,CBR1,CCNA2,CCND2…
Coexpression	M14151	Genes up-regulated in HEK293 cells (embryonic kidney) at 6 h, 12 h or 24 h after infection with reovirus strain T3A (known as a strong inducer of apoptosis).	Coexpression_M14151_Genes up-regulated in HEK293 cells (embryonic kidney) at 6 h, 12 h or 24 h after infection with reovirus strain T3A (known as a strong inducer of apoptosis).	0	10	10	10	10	10	10		ATF1,BUB3,CCDC6,CDK17,CELF1,COPS2,CXCL1,DUSP1,EIF4E,GABARAPL1,GNA13,H1F0,IFITM1,JUN,KLF6,LSM6,NEK7,NFKBIA,NR4A2,PANK3,PGAM1,PPM1A,PPP3CB,RAB21,RBMS1,RND3,SNRK,STK17B,UBE2V2,UGCG,WEE1,ZWINT,ZZZ3	BCL2L2,BHLHE40,BUB3,CASP3,CASP7,CELF1,CPEB3,CXCL1,CXCL2,DNAJB9,DUSP1,FHL2,FXR1,GNA13,H1F0,HIST2H2BE,IFIT2,IRF7,LSM6,MKLN1,NR1D2,NR3C1,OASL,PDE4D,PMAIP1,PML,RSAD2,SAMHD1,SHOX2,SMAD5,SNAPC1,SP100,SPRY1,SYF2,TRIM21,WTAP,ZFP36,ZFX	AGFG1,AK2,ARPP19,ATF1,BHLHE40,BUB3,CAPZA2,CCL5,CEBPB,CELF1,CREM,CXCL10,DNAJB9,EIF2AK2,EIF4E,FOXJ3,GBP1,GNAQ,IFI16,IFITM1,IREB2,KLF6,LSM5,LSM6,MAP3K1,MED13L,N4BP1,NEK7,NR1D2,NR3C1,NUFIP1,OTUD4,PGAM1,PMAIP1,POLR2M,PSMB9,PTPN2,RBMS1,RNF114,RYBP,SHOC2,SLC2A3,SMNDC1,SP100,STAT1,SYF2,TAP1,THUMPD1,TRIM22,UBA3,UBE2D1,UBE2L6,UBE2V2,ZNF292	ARPP19,ATF1,BUB3,CAPZA2,CEBPB,CELF1,CREM,FGFR1OP,IREB2,KLF6,LSM5,MAP3K1,NEK7,NR1D2,NR3C1,PMAIP1,PPAT,RYBP,SHOC2,SMNDC1,SP100,STK17B,THUMPD1,UBE2D1,UBE2L6,UBE2V2	ANAPC10,ARPP19,ATF1,ATF6,ATXN3,BAZ2B,BCL2L2,BLZF1,BNIP1,BUB3,CASP3,CD2AP,CDK17,CREBZF,DNAJB9,DNAJC2,EIF2B5,FBXO28,FGF2,FGF9,FGFR1OP,FOXJ3,GABARAPL1,GADD45A,GEM,GEMIN2,GNAI1,GPN1,ID4,IFI35,ITCH,KAT5,KIAA1033,KIN,MAK16,MAP4K5,MBTPS2,MED13L,NECAP1,NFKBIA,OGFR,PANK3,PEX13,PFDN4,PGGT1B,PIR,PLK4,PMAIP1,PNO1,POLR3F,PPP3CB,PRKAA1,PRPF4B,PTPN2,RAB3GAP1,RAD1,RCHY1,RLF,RND3,RNMT,SHOC2,SMAD5,SNAPC1,STRN3,SYF…	ABI2,ANAPC10,ANXA1,ARHGAP5,ATF6,ATXN3,BAZ2B,BCL10,BCL2L2,BET1,BHLHE40,BLZF1,BNIP1,BRCA1,BTG3,CAP2,CAPZA2,CASP3,CD2AP,CDC27,CDK17,CEBPB,CETN3,CHEK1,COPS2,CPEB3,CREBZF,CTGF,CXCL1,CXCL2,CYR61,DHX9,DNAJB6,DNAJB9,DNAJC2,DUSP8,DYRK1A,EGR3,EIF2AK2,EIF2B5,EIF4E,EYA4,FAF2,FBXO28,FGF2,FGF9,FHL2,GABARAPL1,GADD45A,GNA13,GNAI1,GNAQ,GULP1,HIST1H2BE,HIST2H2BE,HOXA5,HOXD8,HSPA1L,IFI16,IFI27,IFI35,IFITM1,IFITM3,I…
Coexpression	17699775-SuppTable1	Human Lung_Johnson07_1334genes	Coexpression_17699775-SuppTable1_Human Lung_Johnson07_1334genes	0	10	10	10	10	10	10		ARID5B,ARL5B,ARL6IP6,ARRDC3,AURKA,AURKB,BTF3L4,CCNB1,CCNF,CD9,CDKAL1,CTDSPL2,DEPDC1B,EIF1AD,EIF4E,F2R,FBXO5,FOSL2,FOXK2,FZD6,GABARAPL1,GNB1,GRN,HIST1H2BC,IDS,ITGB3BP,KLF11,LMNB1,LSM14A,LSM6,MARCKS,MLLT11,NEK2,NR2F1,PABPC4,PJA2,PRKAR2A,PURB,RABGGTB,RAP2B,RNF219,RRP1B,S100PBP,SCAMP1,SCD,SERINC2,SERPINE1,SIAH1,SLC40A1,SLC44A1,SLC6A6,SPC25,TMEM106B,TMEM167A,TOP2A,TPM2,TRAM1,TUBB2A,UGCG,UHMK1,VAMP3,VE…	ABCC3,ALCAM,ATP8B3,BCCIP,BLVRA,BTF3L4,BTG1,C1S,CAV2,CCDC58,CD59,CDCA7,CENPQ,CEP55,CHPF,CKS1B,COL6A1,COL7A1,DEPDC1,DHFR,DICER1,DLC1,DNAJB9,ELOVL7,FAM72D,GALNS,GNS,HIPK3,HIST2H2BE,HMMR,HPCAL1,HSPB1,IRAK2,ITGB5,JDP2,KBTBD8,KIAA0101,KIAA1462,KLC1,KLF11,KRT80,LAMTOR3,LSM6,LTBP3,MBNL3,MMP7,MT1E,MT1X,MT2A,MTF2,MXI1,MYO5A,NCF2,NDRG1,NR1D2,NTN4,NUF2,OSTM1,PCBP2,PLAGL1,PLEKHH2,POLE2,RBM24,RIF1,RIT1,RNF219,…	AASDHPPT,AGO2,AIG1,AK2,ARID5B,ATMIN,BAZ1A,BIRC3,BTF3L4,CCNG2,CCNY,DDX58,DIMT1,DNAJB9,DPH3,EIF4E,FABP5,G2E3,GBP2,GLCCI1,GLS,GNB1,H2AFY,HERC4,HIVEP2,HNRNPC,HS2ST1,IDS,IL6ST,IPO7,KIAA0430,KLHL24,KRCC1,LSM14A,LSM6,MARCKS,MATR3,MED6,MICB,MXI1,N4BP2L1,NAP1L1,NR1D2,NUFIP1,NUP35,OPTN,PJA2,PRKAR2A,PSME4,PTP4A1,QKI,RIF1,RIT1,RPS6KA3,SAT1,SEL1L3,SERP1,SH3BGRL3,SLC2A3,SLC7A6,SMAD2,SNAP23,SNX5,SPCS3,TCERG1,TF…	AASDHPPT,ARID5B,ATMIN,BAZ1A,BTF3L4,CCNG2,CCNY,DIMT1,DONSON,FAM171A1,GLCCI1,GNB1,H2AFY,HIVEP2,HNRNPC,IDS,IGF2BP3,IL6ST,IPO7,KIAA0430,KRCC1,LSM14A,MARCKS,MATR3,MICB,NR1D2,PIGC,PJA2,PPAT,PTP4A1,RIF1,RIT1,RNF213,RPS6KA3,SEL1L3,SERP1,SH3BGRL3,SLC7A6,SNX5,SPCS3,TFAM,TGFBR3,TMEM167A,TNFSF10,TRAM1,YPEL5,ZC3HAV1L,ZFP90	ABT1,ACVR1B,ARL6IP6,ARMCX3,ASH1L,ATP9A,BAZ2B,BLVRA,BRIX1,C1S,CCDC53,CD7,CD9,CDC23,CEBPD,CHAC2,CLIC3,CLP1,CLTB,COL6A1,CPT1A,CREB3L2,CYGB,CYP4F3,DDC,DDX18,DIP2C,DKC1,DMD,DNAJB9,DOT1L,DSTYK,ERCC1,EXOSC8,EZH2,FANCI,FAS,FBXO25,FIP1L1,G3BP1,GABARAPL1,GART,GEMIN2,GLS,GMPR2,GNAI1,GRPEL1,GTPBP4,HERC4,HERPUD2,HIST1H1C,HIVEP2,HMMR,HSPB1,IP6K2,IPO4,IQCB1,IRAK2,ITGA3,KAT2B,KDSR,KIF18A,KLF5,KLHL24,LAMTOR3,LRP1…	AASDHPPT,ABCB10,ABCC3,ABT1,ACYP2,ADCY7,AGPS,AGTR1,AIG1,ALCAM,ALDH3A1,AMPD3,ANKRD17,ANXA3,AOX1,APP,AQP8,ARID3A,ARL4C,ARL5B,ARL6IP6,ARMCX3,ARRDC3,ASH1L,ASPH,ATAD2,ATP6V0A2,ATP9A,ATPAF1,ATRX,AXL,BAZ2B,BIRC3,BLVRA,BNIP3L,BRCA1,BRCA2,BRIP1,BRIX1,BTF3L4,BTG1,BUB1,BUB1B,C2,C5,CAPN15,CAPN2,CAV2,CCDC34,CCDC53,CCDC58,CCDC88A,CCNA2,CCNB1,CD109,CD36,CDC20,CDC34,CDCA3,CDCA8,CDK8,CDKAL1,CDT1,CENPK,CENPN,CENPQ,…
Coexpression	M18120	Genes down-regulated in HCT116 cells (colon cancer) by expression of MIR192 or MIR215 [GeneID=406967;406997] at 24 h.	Coexpression_M18120_Genes down-regulated in HCT116 cells (colon cancer) by expression of MIR192 or MIR215 [GeneID=406967;406997] at 24 h.	0	10	10	10	10	10	10		ACVR2A,ALG10B,ARHGAP29,ARL2BP,ARL6IP1,ATAD5,ATF1,ATP6V1G1,B4GALT6,BTF3L4,C16orf52,CDK14,CDON,CMTM6,DDX3X,ELL2,ELOVL5,ENC1,FBXO5,HBEGF,HMGCS1,HOXA10,LGMN,LMNB1,MAP1LC3B,MPP5,NUCKS1,OGFRL1,PABPC4,PCGF5,PIM1,PLEKHF2,PPM1A,PPP1CB,PRKAR1A,PRRC1,RAB1A,RAB2A,RNF219,SCD,SEC23B,SENP1,SGPP1,SIX4,SLC25A30,SLC25A51,SOAT1,STK17B,STX7,TBL1X,TMED10,TMEM164,TMTC4,UBE2V2,UBE2W,XIAP,XPO1,ZBTB34,ZDHHC2	ACSF3,ALCAM,AMMECR1,ASPM,ASRGL1,BCORL1,BMPR2,BTC,BTF3L4,CAB39L,CASP7,CD164,CDON,CEP55,CFL2,CIT,CMTM6,CORO2B,DCBLD2,DDX3X,DEPDC1,DICER1,DNAJB9,EFNB2,ELL2,ENC1,FBN1,FZD7,GALNT12,HES6,HMMR,ID2,IL1RAP,IRAK4,ITGAV,ITGB1,LIMCH1,LIPA,LRRFIP2,MAP1LC3B,MBNL3,MFI2,MT1X,MXI1,NEDD1,NOXO1,NSF,NUF2,PIM1,PODXL,PPP1CB,PRICKLE1,PRNP,PRSS23,RAB8B,RCBTB2,REEP1,RNASE4,RNASEL,RNF219,SAMD13,SAMHD1,SAP30,SCD,SGOL2,SH2B…	AASDHPPT,ACSL1,ACTR2,AGO2,AGPAT5,AKAP7,ALDH5A1,APC,ARL6IP1,ATAD1,ATF1,ATP5L,ATP6V1G1,BMP2K,BTF3L4,C21orf91,C4orf32,C6orf62,CCNY,CD164,CD83,CDC14A,CHPT1,CMTM6,CNEP1R1,COPS7A,CRLF3,DDX3X,DEK,DIMT1,DNAJB9,DSN1,EAF1,EDRF1,ELL2,FAM126A,FAM20B,G2E3,GCH1,GLCCI1,GLTSCR1L,ID2,IL15,IL6ST,INSIG1,JADE1,KDELC2,KIF5B,LRRFIP1,MAP1LC3B,MDC1,MDM4,MIB1,MIS12,MSN,MTMR12,MXI1,MYB,NAA50,NBN,NCOA3,NDFIP2,NFKBIZ,NPHP3,…	AASDHPPT,ACTR2,AKAP7,ARL6IP1,ATAD1,ATF1,ATP5L,ATP6V1G1,BTF3L4,C21orf91,CCNY,CD83,CMTM6,CNEP1R1,DIMT1,EAF1,ELL2,FAM126A,FAM20B,FGFR1OP,GCH1,GLCCI1,IL1RAP,IL6ST,INSIG1,KDELC2,LGMN,LRRFIP1,LRRFIP2,MAP1LC3B,MIB1,MIS12,MSN,MYB,NAA50,NCOA3,NFKBIZ,NPHP3,PCGF5,PHTF2,PPAT,PPP1R18,PRSS23,RAB1A,RAB27A,RAB6C,RECQL,SCRN3,SLCO3A1,SPCS3,SS18,STK17B,TAF9B,TDG,TOP1,TPGS2,UBE2D1,UBE2V2,USP34,XIAP,XPO1,ZMYND11	ACTR1B,ADGRG6,AFAP1L1,AGL,AHSA2,AKAP7,ANAPC10,AP3M2,ARFGEF1,ARL2BP,ATAD5,ATF1,BARD1,BMP2K,C16orf46,C1orf112,C5orf34,CCDC14,CHM,CHML,CIB2,CKLF,CLIP4,CPSF6,CREBZF,CUL5,CYP4V2,DCP1A,DNAJB4,DNAJB9,DSTYK,DUSP16,EML1,ENC1,EPM2A,ERCC3,FANCI,FBXO25,FBXO3,FBXW2,FGF2,FGFR1OP,FUBP1,GABPB2,GATM,GNRH1,GPC4,GPSM2,HACD3,HBEGF,HMMR,HSPA2,ITGAV,KAT2B,KIF18A,KIF20B,KIFC1,KLHL42,LIMS1,LIN9,LRIG1,LRRFIP2,MAP1LC3B,MC…	AASDHPPT,ABCB10,ACADSB,ACSL1,ACTR2,ACVR2A,ADGRG6,ADRBK2,AFAP1L1,AGL,AGPAT5,AKAP7,ALCAM,ALDH5A1,ALG10B,AMMECR1,ANAPC10,ANKRD13A,ANKRD6,ANLN,ANO6,AP1S2,APC,APPL1,ARFGEF1,ARHGAP11A,ARHGAP19,ARL4C,ARL6IP1,ASPH,ASPM,ASRGL1,ATAD1,ATAD2,ATAD5,ATG10,ATG4A,ATRNL1,B3GALNT1,B4GALT6,BARD1,BBS7,BCL2L13,BCOR,BICD1,BIVM,BLM,BMP2K,BMPR2,BRCA1,BRCA2,BRIP1,BTF3L4,BTNL9,BUB1B,C10orf35,C18orf54,C2orf44,C5orf30,C5orf…
Coexpression	18787207-TableS2	Mouse Viral_Craft08_969genes	Coexpression_18787207-TableS2_Mouse Viral_Craft08_969genes	0	10	10	10	10	10	10		CBX3,CDK17,CHAC1,DCAF7,DCK,DDX3X,DTX4,DUSP18,EIF4E,EPC1,FBXO5,HNRNPA3,HNRNPDL,INSIG2,JUND,KRAS,LSM6,LUC7L2,MAPRE1,MARVELD1,MIDN,MOB3A,NR4A2,NUCKS1,OSBP,PCBP1,PFDN5,PJA2,PRKAR1A,PTGES3,RAB14,RBM3,RBM5,RDX,SDC4,SEH1L,SLC25A44,SLC25A51,SLC35A3,ST3GAL4,STX2,TRAM1,VAV2,WBP5,XIAP,ZC3H15,ZFAND5,ZFR	ARC,ARRDC4,ATG4C,ATP11C,ATP6V0A4,BCAS2,BCLAF1,BCORL1,BEX1,BMP1,CAMTA1,CD274,CEP55,CIT,CMC1,COX7C,DCBLD2,DDX3X,DEPDC7,DHFR,EFNB2,EPC1,FBXW7,FLNC,FXR1,FZD7,H1FX,HDLBP,HIST1H1E,IL17RD,INTS6,ITGB3,JUND,KATNAL1,LPAR1,LSM6,MARVELD1,MAST4,MLF1,MYD88,NCOA4,NCOA5,NR2F2,NUDT16,PARD3,PGF,PLK2,PPHLN1,RAB14,RIF1,RPA3,RPL24,RPS15A,RPS21,RTN4,S100A10,SH2B3,SLC25A44,SLC30A1,SOX2,SYF2,TCN2,TET2,TMSB10,UNC5B	ADD3,AEBP2,AFF4,AFTPH,ALG13,ANGEL2,ANP32A,ARCN1,ARPP19,ATP6AP2,BCLAF1,CBLL1,CBX3,CHUK,CLASP1,DCAF7,DCK,DDX3X,EIF4E,EPC1,FAM32A,FBXW7,FGFR1OP2,GFM1,HERPUD1,HMGB1,HNRNPA3,HNRNPDL,HP1BP3,IREB2,JADE1,JUND,KDM2A,KHDRBS1,KLHL24,LSM6,MAPRE1,MATR3,MSN,MTHFD2,MTIF2,MYD88,NAP1L1,NCL,PCBP1,PHF6,PHTF2,PIP4K2A,PJA2,PRKAR1A,PTGES3,RAB28,RAPGEF6,RBM3,RIF1,RTN4,SAT1,SEH1L,SERBP1,SIK3,SLC25A44,SLC30A1,SLC35A3,SPC…	ADD3,ANP32A,ARPP19,ATP6AP2,BCLAF1,CBLL1,CBX3,CHUK,CLASP1,DCAF7,DCK,FBXW7,FGFR1OP2,GFM1,HERPUD1,HNRNPDL,HP1BP3,IREB2,JUND,KHDRBS1,MATR3,MSN,NCL,PCBP1,PHTF2,PJA2,PTGES3,RAB28,RIF1,RTN4,SLC25A44,SPCS3,SRSF2,STK4,TFAM,TMEM33,TRAM1,WNK1,XIAP	AFF4,AHDC1,AHNAK,AKAP9,ANKRD11,ARNT,ARPP19,ATP2A1,AXIN2,B3GAT3,BAG3,BAZ1B,BAZ2A,BCAS2,BCLAF1,BDP1,BOC,BPNT1,BRWD1,C1QTNF4,CBL,CCDC80,CD2AP,CDK17,CEBPZ,CENPC,CHRNB1,CKAP5,CLPB,CRY1,CUL5,DCAF10,DCAF7,DCUN1D3,DGAT2,DNAJC2,DOT1L,DYSF,EDEM3,EIF3E,EPC1,EXOC6,FBXO17,FGFR1OP2,FLNC,FOXN3,FUBP1,GADD45A,GALR2,GNL2,GNPDA2,GRAMD1B,GTF3C6,GTPBP4,HDGFRP3,HERPUD1,HMGB1,HNRNPDL,HP1BP3,HS3ST1,IBTK,ITSN2,KAT2B,KATN…	ACTA2,ACTR3B,ADH5,AFF4,AFTPH,AGBL5,AHDC1,AHNAK,AKAP9,ALOX12,ALOX5,ALX4,AMFR,APLNR,APP,ARCN1,ARID3A,ARL4D,ARMC8,ARRDC4,ATP11A,ATP11C,ATP2C1,ATP5H,ATP6AP2,ATP6V0A4,AXIN2,AZIN1,B3GAT3,BAG3,BAZ1B,BCAS2,BCLAF1,BDP1,BET1,BICD1,BMP1,BPNT1,BRWD1,BTG2,C1D,C1QTNF4,C4B,CACNA2D2,CAD,CALD1,CALM3,CAPN1,CASK,CBL,CBLL1,CBX3,CBX7,CCDC18,CCDC80,CCDC88A,CCNI,CD2AP,CDK16,CDK17,CDKL3,CEBPZ,CELF3,CENPC,CENPE,CEP55,CET…
Coexpression	M6616	Set 'Nanog targets': genes upregulated and identified by ChIP on chip as Nanog [GeneID=79923] transcription factor targets in human embryonic stem cells.	Coexpression_M6616_Set 'Nanog targets': genes upregulated and identified by ChIP on chip as Nanog [GeneID=79923] transcription factor targets in human embryonic stem cells.	0	10	10	10	10	10	10		ADO,ANKRD1,ARF3,ARID5B,ASB1,ATF4,ATP6V1G1,AURKA,B4GALT6,BUB3,CALR,CASP9,CBX3,CDK14,CDK17,CDK6,CDS2,CELF2,CFL1,CITED2,CNN2,CRYZ,DDX5,DHRS3,DPH6,DPYSL2,DPYSL3,DRAM2,E2F3,EEF1E1,ELL2,FBXL14,FBXW11,GLIPR2,GNA13,GNG10,GTPBP1,HN1,HNRNPA1,JUN,MAP1LC3B,MAPK14,MAT2B,MDH1,MORF4L2,NUCKS1,NUSAP1,OTUB1,PCBP1,PLIN2,PPP2R1A,RBBP4,RBFOX2,RBM39,RNF2,RNF219,SDC4,SEC22B,SGK1,SLC40A1,SLC44A1,SLC7A5,SMARCAD1,TBL1X,TC…	ACSL4,ADAR,AK3,ALCAM,AMIGO2,ANGPT1,APLP2,ATG4C,ATP11C,ATPIF1,BCKDHA,BCLAF1,BUB3,CACHD1,CASP9,CBX5,CCDC12,CDK6,CITED2,CKS2,COL4A6,COL7A1,CRYZ,DCAF11,DCAKD,DHCR7,DHRS3,DKK1,DTX2,ELL2,ENPP2,ENSA,ERH,FEM1C,FGFR1,FOXO1,FXR1,FZD7,GNA13,GNG10,HCFC1R1,ID2,IGFBP3,ITGB1,KANK1,KCTD2,KIAA0101,MAP1LC3B,MDH1,METTL7A,NIF3L1,NT5C2,NUSAP1,PODXL,POLL,PRNP,PRPF31,PSMB5,RIF1,RIPK1,RNF219,RPS18,RPS26,RPS27A,SCNN1A,SE…	ADD3,AK3,AKIRIN1,AKIRIN2,ANP32A,APLP2,ARF4,ARID5B,ARIH1,ASAH1,ATF4,ATP6V1G1,ATPIF1,BCLAF1,BLCAP,BRK1,BUB3,BZW2,C11orf1,CALR,CAPZA2,CBX3,CELF2,CLIC1,CNBP,CNOT8,COX6A1,CYB5B,DCLRE1C,DDX17,DDX39A,DDX5,DNAJC8,ELL2,ENSA,EOMES,ERH,ETNK1,FAM134C,FBXL14,FBXW11,FOPNL,GLIPR2,GLUD1,GNG10,GNPTAB,GOLGA4,GORASP2,HMGN4,HN1,HNRNPA1,HNRNPH2,ID2,IFI16,JADE1,KAT6A,KDM2A,KHDRBS1,KPNA3,LSM5,MAP1LC3B,MAT2B,MICB,MORF4L…	ADD3,AK3,AKIRIN2,ANP32A,ARF4,ARID5B,ARIH1,ATP6V1G1,ATPIF1,BCLAF1,BLCAP,BUB3,CAPZA2,CBX3,CELF2,CLIC1,CNBP,CYB5B,ELL2,EOMES,ERH,ETNK1,FAM134C,FBXL14,FBXW11,GLIPR2,GOLGA4,HIST1H2BD,HMGN4,HNRNPA1,HNRNPH2,IGF2BP3,KAT6A,KHDRBS1,LSM5,MAP1LC3B,MICB,PARP8,PCBP1,PHTF2,PNISR,PPP2R5C,PRPF31,RAB5B,RBBP4,RBM22,RIF1,SAV1,SERP1,SF3B1,SON,URM1,WARS,ZFP36L1,ZNF398	ACTR1B,ADAL,AK3,ALKBH1,ANGPT1,AP1G1,AP2A1,ARF4,ARMC6,ARMCX1,ASAH1,ASB1,ATP6V1A,AXIN2,BCL9L,BCLAF1,BNIP1,BUB3,CACNA2D1,CDK17,CEBPZ,CFAP36,CLN3,CNOT8,COG7,CPT1A,CSTF1,DCLRE1C,DDX18,DHRS3,DIDO1,DMXL1,DNAJC16,DNAJC2,DTX2,DUSP12,DYM,EIF4ENIF1,ERCC1,EXOC4,FARSA,FEM1A,FEM1C,FGF2,FGFR1,FHIT,FOXN3,FOXO1,GART,GBF1,GLG1,GLUD1,GNAI1,GOLIM4,GPC4,GPN1,GSK3A,GTF2E1,GTF3C4,GTPBP1,HLTF,HMBOX1,ICMT,IDH3A,IGDCC4,IG…	ABCF2,ABHD11,ABHD2,ACADM,ACO2,ACOT8,ACSL4,ACTR1A,ADRBK2,AHSA1,AK3,AK4,ALCAM,ALKBH7,ANKRD1,ANP32B,ANXA1,AP1G1,AP1S2,AP2A1,APEX2,APLP2,ARF3,ARF4,ARHGAP11A,ARIH1,ARMCX1,ASAH1,ASB1,ASXL1,ATAD2,ATF4,ATP11C,ATP5F1,ATP6V1A,AXIN2,B4GALT6,BAG5,BAG6,BAMBI,BCAT1,BCKDHA,BCL9,BCLAF1,BLCAP,BMP7,BNIP1,BUB1B,BZW2,C11orf1,C1orf21,C1orf54,C20orf194,C20orf96,C21orf59,C2orf44,CA4,CACNA1A,CACNA2D1,CALD1,CALM2,CALR,CA…
Coexpression	17009876-tableS1a	Mouse StemCell_Ramos06_1482genes	Coexpression_17009876-tableS1a_Mouse StemCell_Ramos06_1482genes	0	10	10	10	10	10	10		APBB2,ATF4,ATP5G2,ATP6V1B2,AURKB,BGN,CASP9,CCDC50,CD81,CD9,CDK2AP1,CDKN1A,CELF1,CMTM6,CRTAP,CSNK1D,CXCR4,DCAF12,DDX3X,DYNLL2,ELAVL1,ELL2,EREG,FOXC2,FOXK2,GABARAPL1,GLTP,GNA13,GRN,HNRNPK,HOXA10,KLF6,LAMP2,LAPTM4A,LAPTM4B,LMNB1,MAFG,MAGED1,MAPK14,MGAT3,MID1IP1,MIDN,MOB1B,MORF4L2,NFE2L1,NUCKS1,P4HB,PABPN1,PAFAH1B2,PAK2,PGAM1,PIM1,PMP22,PRKAR2A,PRPS1,PRRC1,PTGES3,RBFOX2,RBM25,RCC2,RNF2,RTN3,SCAMP1,SE…	ALDH7A1,ARHGDIB,ATP5G1,ATP6V1B2,BEX1,BRD2,CAB39,CASP3,CASP9,CD44,CELF1,CKS1B,CMTM6,COX7C,CYC1,DDX3X,EFNA1,ELL2,EPOR,ETV4,FAM3C,FBXW4,FGFR1,FHL1,GLRX3,GNA13,GNAO1,HIGD1A,HLX,HMGA1,IL1A,ISCA1,ITGAV,ITGB1,ITGB5,KLF4,KRT7,LACTB2,LDB2,LHB,MAP3K7,MAPKAPK2,MARCKSL1,MAT2A,MED24,MESDC2,MFSD1,MPRIP,MRPL24,MXI1,MYL6,NCOA4,NDUFA3,NELL2,NPDC1,NR4A1,NSF,ODC1,PAX8,PDCD4,PIM1,PLD1,PLK2,PPIC,PTPRF,RCC2,RPA3,RPL24…	ACTR2,AKIRIN2,ALDOA,ARF4,ATF4,ATP5G2,BLCAP,CAPZA2,CCL4,CCNG2,CD44,CD81,CDK2AP1,CELF1,CGGBP1,CMTM6,COX6A1,CSNK2A2,CXCR4,DDX3X,DR1,DYNLRB1,EIF4A2,ELAVL1,ELL2,EMC6,ERP29,ETF1,ETNK1,FABP5,FAM107B,FAM134B,GLTP,GLUD1,GNAI3,GOLGA4,HERPUD1,HIGD1A,HMGB1,HNRNPH1,HNRNPK,HTATSF1,IPO7,ISCA1,KDELR2,KLF6,LAPTM4A,LAPTM4B,LAT,LPIN2,MAL,MAP3K1,MAPKAPK2,MARCKSL1,MAT2A,MGAT2,MORF4L2,MXI1,MYB,NAP1L1,NOP58,NOTCH2,OSTC…	ACTR2,AKIRIN2,ARF4,ATP5G2,BLCAP,CAPZA2,CCNG2,CD44,CELF1,CGGBP1,CMTM6,CRTAP,CXCR4,DR1,EIF4A2,ELAVL1,ELL2,ERP29,ETNK1,FAM107B,GLTP,GOLGA4,HERPUD1,HIGD1A,HNRNPH1,HNRNPK,IPO7,ISCA1,KDELR2,KLF6,LAPTM4A,LAPTM4B,LAT,LPIN2,MAL,MAP3K1,MAPKAPK2,MARCKSL1,MYB,OSTC,PABPN1,PAK2,PPAT,PTGES3,RAB11A,RBM25,RHOA,SLC16A1,SLC38A2,SNX3,SOCS3,SPIN1,UBE2N,USP38,VMP1	ABCG2,ABHD16A,ABT1,ACADS,ACOX1,ACTN3,ACVR1,AGO3,AGRN,APBB2,ARF4,ARFGEF1,ATP6V1B2,BCL2L11,BLZF1,BMP4,BTBD1,CAPN10,CAPN6,CASP3,CD9,CDC26,CEBPD,CENPC,CHFR,CHRD,CHRNB1,CSNK1D,CTNNA1,CTRB1,CUX1,DCP1A,DDAH2,DDX24,DDX47,DNPEP,DPF2,DUSP16,EDEM3,EFNA1,EPOR,EPRS,ERCC5,ETV1,FBXL15,FBXO3,FBXO6,FGFR1,FKBP9,FLII,FNBP4,FXYD2,GABARAPL1,GALR2,GCSH,GLUD1,GNRH1,GPR162,GRIK5,GTF2B,GTF3C4,HERPUD1,HES5,HLTF,HMGB1,HNRN…	A4GALT,ABCG2,ABHD16A,ABT1,ACADS,ACHE,ACOX1,ACP6,ACTA2,ACTR2,ACY1,ACYP2,ADGRE1,ADRB1,AEBP1,AGAP3,AGRN,AHCYL1,AK4,ALDH2,ALDH7A1,ALDOA,ALDOC,AMACR,ANK1,ANK3,ANKRD10,ANKRD28,ANP32B,ANPEP,APLNR,APOE,AQP1,ARF4,ARFGEF1,ARHGDIB,ARL2,ASPRV1,ATF4,ATP2A3,ATP5E,ATP5G1,ATP5G2,ATP6V1B2,AXL,B4GAT1,BAG2,BAG6,BAIAP2,BASP1,BCAT1,BCKDHB,BDKRB1,BGN,BLCAP,BLZF1,BNIP2,BPHL,BRD2,BSG,BTBD1,BTD,BTG3,BUB1,C1QTNF1,CACNA1C,…
Coexpression	16484322-SuppTable3	Mouse StemCell_Schimmer06_1554genes	Coexpression_16484322-SuppTable3_Mouse StemCell_Schimmer06_1554genes	0	10	10	10	10	10	10		ACTR10,AKT2,ANXA2,AP3S1,ARL6IP1,ARPC1A,ARRDC3,ATF1,ATF4,ATP1B3,ATP6V0B,ATP6V0C,ATP6V1B2,AURKB,B4GALT1,BUB3,CAPZA1,CCNB1,CCND1,CCNF,CD81,CDC42,CDK2AP1,CDV3,CIAPIN1,COPS2,CRTAP,CSNK2A1,CXXC5,DAD1,DDX3X,DLGAP4,EEF1E1,EIF4E,ELL2,ELOVL5,EVL,FBXW11,FNBP1L,FOSL2,FUBP3,FZR1,GBAS,GDI1,GGPS1,GNA13,GNB1L,H19,H1F0,HIPK1,HMGCS1,HMGN1,HMOX1,HN1,INCENP,JUN,KCMF1,KPNA2,KRTCAP2,LAMP2,LAPTM4A,LAPTM4B,LDLR,LGMN,LMN…	AACS,ACBD5,ACSL4,ANXA2,ARPC1A,ARPC2,ASNS,ATP5J2,ATP6V1B2,BACE1,BCAP31,BCKDHA,BTG1,BUB3,CAB39,CD164,CD44,CDCA7,CKS1B,CKS2,COL6A1,COPS6,COX7A2,CPD,CSTB,CTBP1,DDX3X,DHCR7,DNAJB9,DNMT3A,ELL2,FGFR1,FNBP1L,GALNT10,GANAB,GNA13,GSN,H1F0,HDLBP,HIP1,HIPK3,HSPB1,IFNAR1,IGFBP3,ITGA6,KLF4,KLHL2,KPNA2,MAP1LC3B,MAPK3,MAPKAPK2,MAT2A,MDH1,MEN1,MFN2,MRPL10,MRPL12,MUTYH,MYLK,NDRG1,NDUFB5,NDUFS5,NIF3L1,NR1D2,NR3C1,N…	AASDHPPT,ACTB,ACTR2,ACTR3,ADD3,AK2,ALDOA,API5,ARF1,ARF6,ARL6IP1,ARPC2,ARPC5L,ASAH1,ATF1,ATF4,ATP5L,AZI2,BLCAP,BNIP3,BUB3,BZW1,BZW2,CAPZA1,CAPZA2,CASP6,CASP8AP2,CCT3,CD164,CD44,CD81,CDC42,CDC42SE2,CDK2AP1,CDV3,CERK,CHD1,CHORDC1,CHUK,CLIC1,CSNK2A2,CTBP1,DAZAP2,DCTD,DDX17,DDX27,DDX3X,DEK,DENR,DHX40,DNAJA1,DNAJB9,EEF1A1,EIF4A2,EIF4E,EIF5,ELL2,ETNK1,FBXO38,FBXW11,FCHSD2,FEM1B,FMR1,FUBP3,GGPS1,GHITM,GL…	AASDHPPT,ACTR2,ADD3,ARL6IP1,ARPC5L,ATF1,ATP5L,AZI2,BBX,BLCAP,BUB3,BZW1,CAPZA1,CAPZA2,CCND1,CD44,CDC42,CDC42SE2,CDV3,CERK,CHUK,CLIC1,CRTAP,CTBP1,DAZAP2,DHX40,EEF1A1,EIF4A2,ELL2,ETNK1,FBXW11,FCHSD2,GOLGA4,HMGN1,IL6ST,INSIG1,IPO7,JTB,KDELC2,KHDRBS1,KLHL2,LAPTM4A,LAPTM4B,LGMN,LYST,MAGOH,MAN2A1,MAP1LC3B,MAPKAPK2,MARCKS,MSN,MTPN,NCL,NEK7,NR1D2,NR3C1,PAK2,PPAT,PPID,PPM1B,PPP2R5C,PRKRA,PRKX,PSMA4,PTMA,PT…	ABHD4,ACP1,ACTR10,AGL,AGT,ALG5,AMHR2,ANAPC2,ANXA6,ANXA7,AP3S1,API5,ARF1,ARMCX1,ASAH1,ATF1,ATP11B,ATP5D,ATP6V0D1,ATP6V1B2,ATP6V1H,AXIN1,AZI2,BACE1,BAZ2A,BBX,BET1L,BICD2,BNIP3,BNIPL,BPGM,BUB3,BZW1,CACYBP,CAPN3,CASP8AP2,CBX1,CCAR1,CCNL1,CCT3,CDC42,CDV3,CHD1,CHIC2,CIAPIN1,CLPX,CLU,CNIH1,COL6A1,COPS8,CPD,CPSF6,CRCP,CREB3,CRY1,DAP3,DCN,DDAH2,DDX52,DHPS,DHRS1,DHX40,DMTF1,DNAJA1,DNAJB4,DNAJB9,DPF2,DRG2,D…	AASDHPPT,ABCB8,ABCE1,ABHD2,ACAD8,ACAD9,ACADM,ACAT1,ACBD5,ACP1,ACSL4,ACTB,ACTR2,ACTR3,ADAMTS4,ADCY7,ADCY9,ADH5,AGL,AGT,AK4,AKT2,ALAD,ALAS1,ALDH1A1,ALDOA,ALDOC,ALG5,AMPD3,ANAPC1,ANAPC5,ANLN,ANXA2,ANXA7,AP2S1,AP3S1,API5,APP,APPBP2,ARF1,ARHGAP19,ARL1,ARL6IP1,ARMCX1,ARPC1A,ARPC1B,ARPC2,ARPC3,ARPC4,ARPC5L,ARRDC3,ASAH1,ASB13,ASL,ASNS,ASXL1,ATF4,ATP11B,ATP1B1,ATP1B3,ATP5A1,ATP5D,ATP5J2,ATP6V1B2,ATP6V1H,A…
Coexpression	M17753	Set 'Myc targets2': targets of c-Myc [GeneID=4609] and Max [GeneID=4149] identified by ChIP on chip in a Burkitt's lymphoma cell line; overlap set.	Coexpression_M17753_Set 'Myc targets2': targets of c-Myc [GeneID=4609] and Max [GeneID=4149] identified by ChIP on chip in a Burkitt's lymphoma cell line; overlap set.	0	10	10	10	5.78794	10	10		ASB1,ATF4,ATP5G2,ATXN10,CALR,CAPZA1,CCDC6,CCT8,CDC25B,CDK6,COPS2,COPS3,CORO1C,DDX3X,DDX5,DPYSL3,EEF1E1,EIF2S3,EPC1,FBXO5,FLOT2,GNB1L,HIST1H2BC,HNRNPA1,IER5,ITGB3BP,LDHA,LNPEP,LSM8,LZTFL1,MAPRE1,MAT2B,MDH1,NUP62,PIGF,PPP1CB,PPP6C,PRKRA,PSMA5,PSMD10,PSME3,PTGES3,RAB1A,RAP2B,RBM39,RNPS1,RRAGA,SCD,SGPL1,SIGMAR1,SNX3,SREBF2,SRP54,SRP68,SRSF5,STX7,SYPL1,TMED10,TSEN34,TTC33,YWHAH	AMMECR1,ARRB2,ATP5C1,BCKDHA,CBX5,CD164,CDK6,CIB1,CKS2,COX7C,DCAF11,DDX3X,EPC1,GNS,GPN3,HEBP1,HIST1H2AM,HIST1H4B,HIST2H2BE,HLA-F,HMMR,IFNAR1,LAGE3,MADD,MAML1,MAT2A,MDH1,MKLN1,MMP15,MOCS2,MT2A,MTF2,NDUFB4,NDUFB5,NDUFS6,PFKFB4,PHB2,POLE3,PPP1CB,PPP2R4,PSMB5,PTPRF,RAB3A,RPL27,RPL27A,RPL31,RPL35,RPS20,RPS21,RPS25,RPS26,RPS27A,RPS29,SAP30,SCD,SDF2L1,SERF1B,SLC25A11,SLC2A4,SLC43A1,SNAPC1,SYPL1,TAGLN2,TC…	ACTR3,ALDH18A1,AMD1,ARL6IP5,ARPP19,ASAH1,ATF4,ATM,ATP5C1,ATP5G2,CALR,CAPZA1,CD164,CMAHP,COX7A2L,CREB1,CSDE1,CSF2RB,DCTN3,DCTN4,DDX17,DDX3X,DDX5,DDX58,EPC1,ETF1,FABP5,H2AFY,HNRNPA1,IER2,IPO5,KPNA3,LDHA,LSM1,MAGOH,MAN2A1,MAPRE1,MARS,MAT2A,MAT2B,MBNL1,MGAT2,MOCS2,NCBP2,NCL,NOL7,NUFIP1,NUP153,NUP62,OAZ1,PEX11B,PHB2,PIAS1,POLE3,PPA1,PPIA,PPP6C,PTGES3,PTP4A1,RAB11A,RAB1A,RAC2,RAPGEF6,RBM39,RECQL,RPL13,…	AMD1,ARPP19,ATP5G2,CAPZA1,CHD1L,CMAHP,COX7A2L,CSDE1,CSF2RB,H2AFY,HNRNPA1,IER2,IPO5,MAGOH,MAN2A1,MOCS2,NCL,NOL7,OAZ1,PEX11B,POLE3,PPIA,PPP6C,PRKRA,PTGES3,PTP4A1,RAB11A,RAB1A,RAC2,RECQL,RPL13,RPL31,SAV1,SERP1,SNX3,SNX5,SPIB,SRSF2,SRSF5,SYPL1,UBQLN1,YY1	ABT1,ACOX3,AIMP2,AKAP9,ALKBH1,ANAPC10,AP4M1,ARFIP2,ARID4A,ARL6IP5,ARPP19,ASAH1,ASB1,ATF6,ATM,BARD1,BAZ1B,BLZF1,BTBD1,CACNB1,CACYBP,CD2AP,CEBPZ,CEP83,CHD1L,CLCN6,CLN3,COX15,CPSF1,CUL5,CXXC1,DAP3,DBP,DCTN4,DDB1,DEF6,DMTF1,DPF1,DYNC1LI1,EIF3I,ENO2,EPC1,EPM2A,FLOT2,FXR2,FZD5,GABPA,GALC,GEMIN2,GNPAT,GPN3,GTF3C4,HDAC6,HMMR,HSPA2,IFI30,KIF20B,LNPEP,LSM1,LTA4H,LZTFL1,LZTR1,MADD,MAFF,MAGOH,MAP4K5,MED17,ME…	ABCB10,ABCB6,ABCC4,ABCE1,ABT1,ACAD8,ACOX3,ACSS2,ACTR3,ADAM22,AGPS,AHCYL1,AIFM1,AIMP2,AKAP9,AKR7A2,AMMECR1,ANAPC10,AP4E1,APBA3,APPL1,ARFRP1,ARL1,ARL6IP5,ARPC4,ARRB2,ASAH1,ASB1,ATF4,ATF6,ATP5B,ATP5C1,ATP5E,ATP5G2,ATXN10,AZIN1,BARD1,BAZ1B,BCKDHA,BCKDHB,BIRC6,BLZF1,BTBD1,C20orf24,CACNB1,CAD,CALM2,CALR,CAPZA1,CBX5,CCT8,CD164,CD2AP,CDC16,CDC25B,CDK16,CDKL3,CDKN1B,CEBPZ,CEP83,CEPT1,CH25H,CIAO1,CLCN2,CND…
Coexpression	19235837-TableS2a	Human Pancreas_Cavard09_736genes	Coexpression_19235837-TableS2a_Human Pancreas_Cavard09_736genes	0	10	10	10	5.68376	10	10		ARL2BP,ATF2,ATP1B3,ATP6V0B,ATP6V1G1,BMI1,BUB3,CASP9,CBX3,CDS2,CHST1,CRYZ,CXCR4,DDX5,DTX3,DZIP3,EIF4E,FADS2,FBXL7,FOSL2,GNB1,GRN,IER5,IFNGR2,LAPTM4A,LMO4,MAFG,MAP1LC3B,MMD,NET1,PIM1,PRKAR1A,PRKRA,RBBP4,RBMS1,RNF139,RRAGA,SIAH1,SLC35A5,SLC40A1,ST3GAL5,STX2,STX7,SUMO3,TWIST2,UBE2E2,UGCG,YWHAZ,ZFR,ZNF3	ACYP1,APLP2,ARPC2,ATOX1,BLVRA,BUB3,CAB39,CAMTA1,CASP9,CDC42EP3,CDKN1C,COL4A6,CRYZ,CSTB,CYB5R2,DHCR7,DHFR,DNM1L,DUT,ENPP2,ETV4,FADS2,FYN,FZD7,H3F3A,ID2,IGFBP3,LRRC20,LRRFIP2,MAP1LC3B,MAP3K7,MAP4K4,MFN2,MGST2,MRPL33,NDUFA5,NEDD1,NIPSNAP1,NMNAT2,PIM1,PON2,PPHLN1,PRDM1,PYGL,QPCT,RBM24,RNASEL,SAP30,SLC25A13,SLC7A8,SNAPC1,STAG2,TBCA,TCN2,TGFA,TMSB10,TPD52L1	AIG1,APLP2,ARPC2,ATP6V1C1,ATP6V1G1,BMI1,BUB3,CBX3,CD200,CDC42EP3,CHST11,CLIC1,CNOT8,CSNK1A1,CXCR4,DDX5,DR1,EIF4E,FAM49B,FCHSD2,FYN,GNB1,H3F3A,HMGB1,HSDL1,ID2,ITK,LAPTM4A,LMO4,MALT1,MAP1LC3B,MATR3,MMD,NAP1L1,NDUFA5,NOTCH2,PAIP2,PGK1,PRKAR1A,RBBP4,RBMS1,RYK,SLC35A1,SMNDC1,SON,SPTLC1,SS18,STAG2,STARD3NL,STK38,SUMO3,TANK,TFRC,TGFBR3,TNFRSF1B,UBE2N,USP1,WSB1,XPOT,YWHAZ	ATP6V1G1,BBX,BUB3,CBX3,CHST11,CLIC1,CSNK1A1,CXCR4,DR1,FAM49B,FCHSD2,GNB1,H3F3A,HSDL1,LAPTM4A,LMO4,LRRFIP2,MAP1LC3B,MATR3,MMD,NDUFA5,PRKRA,RBBP4,RYK,SLC1A5,SMNDC1,SON,SS18,STK38,SUMO3,TGFBR3,UBE2N,YWHAZ	ACVR1,AFAP1L2,AGL,AHSA2,ALS2,ANXA6,AP2B1,ARHGEF3,ARL2BP,ARMCX1,ARMCX3,ATF2,ATP6V1H,AXIN2,B4GALT4,BAZ2B,BBS2,BBX,BLVRA,BTAF1,BTBD1,BUB3,CAPN10,CAST,CCAR1,CDH11,CKLF,CLK2,CNOT8,CPSF2,CRLS1,CSNK1A1,CTNNA1,CUL5,DDAH2,DDX24,DMTF1,DNM1L,DTX3,DUT,DYM,DZIP3,ELMOD2,FBXO30,FCHSD2,FNBP4,GABARAPL2,GADD45A,GNAI1,GSS,GTF2E1,GTF3C1,HMGB1,HSBP1,HSDL1,ITPR1,LMO4,LRRFIP2,LUC7L,MAFG,MAP1LC3B,MAP3K8,MAP4K5,MATR3,MKK…	ACOT7,ACYP1,ACYP2,ADGRA2,ADK,AGL,AIG1,AMACR,AP2B1,APLP2,ARHGEF3,ARL3,ARL4A,ARMCX1,ARMCX3,ARPC2,ASF1A,ASXL1,ATF2,ATP1B3,ATP5E,ATP6V1C1,ATP6V1H,AXIN2,BAZ2B,BBX,BECN1,BLVRA,BMI1,BMP7,BNIP3L,BTAF1,BTBD1,BTG3,C1D,C1GALT1C1,CA4,CALM2,CAPN7,CAST,CBLB,CBX3,CCAR1,CDC42EP3,CDH11,CDK5RAP2,CDKN1C,CGRRF1,CLIC1,COX11,CPSF2,CSNK1A1,CSRP2,CSTB,CTNNB1,CTSB,CUL5,CXCR4,CYB5R2,DACH1,DBN1,DCXR,DDAH2,DDX5,DNM1L,DPYD,D…
Coexpression	M8156	Genes showing cell-cycle stage-specific expression [PMID=12058064].	Coexpression_M8156_Genes showing cell-cycle stage-specific expression [PMID=12058064].	0	10	10	10	5.68087	10	10		ADCY6,ARL6IP1,AURKA,AURKB,BUB3,CBX3,CCNB1,CCND1,CCNF,CDC25B,CDC42,CDH24,CFLAR,CNN2,DCAF7,DEPDC1B,DNAJB1,DZIP3,EIF4E,FOXK2,FZR1,GAS1,GNB1,H1F0,HIF1A,HIST1H2BC,HN1,HSPA8,INSIG2,KCTD9,KLF6,KPNA2,KRAS,LARP1,LMNB1,LMO4,MORF4L2,NEK2,NUCKS1,NUP43,NUSAP1,PRKAR1A,PTPN9,PTTG1,RAN,RNPS1,SGK1,SLC38A2,SMARCD1,SRSF3,SRSF5,TOMM34,TOP2A,TSG101,TSN,TUBB2A,TULP4,TXNDC9,UBE2C,YWHAH,ZCCHC10,ZWINT	ACYP1,AKAP13,ARHGDIB,BCLAF1,BUB3,CASP3,CDCA7,CDK20,CENPQ,CEP55,CIT,CKS1B,CKS2,CNIH4,COL7A1,CYB5R2,DHFR,DNAJB9,DYNLL1,FAM60A,FXR1,FYN,H1F0,HCP5,HIST1H2AM,HIST1H4B,HIST2H2BE,HMG20B,HMMR,HSPA8,ITGB3,KANK2,KCTD2,KIAA0101,KPNA2,MDM1,MEPCE,NCOA5,NR3C1,NUF2,NUSAP1,ORMDL1,PLK2,RAB3A,RBM8A,REEP1,RPL27A,RPS25,RRM2,SAP30,SDC1,SGK1,SLC25A27,SLC38A2,SLC39A10,SNUPN,TFAP2A,TLE3,TROAP,UBE2S,WBSCR22,ZNFX1	AGFG1,AKIRIN2,AMD1,ANP32E,ARL6IP1,ATL2,BCLAF1,BUB3,CASP8AP2,CBX3,CDC42,CDKN2AIP,DCAF16,DCAF7,DNAJB1,DNAJB9,DR1,EIF4E,FEM1B,FKBP1A,FYN,G2E3,GNB1,GRK6,HIF1A,HN1,HP1BP3,HSPA13,HSPA8,JMJD1C,KIF5B,KLF6,KPNA2,LMO4,MAP3K2,MDC1,MGAT2,MORF4L2,NCOA3,NR3C1,NUDT4,ORMDL1,POM121,PRKAR1A,PSEN1,PSMG3,PTP4A1,RAN,RHNO1,RPA2,SFPQ,SHC1,SLC38A2,SLC39A10,SLC44A2,SRSF10,SRSF3,SRSF5,SS18,STAT1,TMPO,TOP1,TSN,TXNDC9,UBE2D…	AKIRIN2,AMD1,ANP32E,ARL6IP1,ATL2,BCLAF1,BUB3,CBX3,CCND1,CDC42,CDKN2AIP,DCAF16,DCAF7,DNAJB1,DONSON,DR1,FKBP1A,GNB1,GRK6,HP1BP3,HSPA8,KLF6,LMO4,MAP3K2,NCOA3,NR3C1,NUDT4,POM121,PTP4A1,RAN,RHNO1,SFPQ,SLC38A2,SRSF3,SRSF5,SS18,TOP1	ABHD10,ACAP3,ADCY6,ADGRG6,AFAP1,AGPAT3,AOC2,AP3M2,ASIP,ATF7IP,ATL2,BAG3,BARD1,BBS2,BCLAF1,BRD8,BTBD3,BUB3,CASP3,CASP8AP2,CCDC14,CDC42,CDH24,CDKN2AIP,CDR2,CFLAR,CHML,CKAP5,COQ6,CREBZF,CTR9,DCAF7,DKC1,DMTF1,DNAJB4,DNAJB9,DZIP3,FADD,FANCI,FEM1B,FZR1,G3BP1,GADD45A,GCSH,GPSM2,GRPEL1,GSE1,HERPUD2,HMGB3,HMMR,HP1BP3,HSPB8,ITPR1,JADE2,KAT2B,KDM4A,KDM5B,KIF20B,KIFC1,KMO,KPNB1,KRAS,LENG8,LMO4,MAP2K6,MATN2,M…	A2M,ABHD10,ACYP1,ADAMTS1,ADCY6,ADGRG6,AFAP1,AGPAT3,AHI1,ANKRD10,ANLN,ANP32B,ANP32E,APEX2,ARHGAP11A,ARHGAP19,ARHGDIB,ARL4A,ARL6IP1,ASIP,ASXL1,ATAD2,ATF7IP,BAG3,BAIAP2,BARD1,BCLAF1,BIRC2,BIRC5,BIVM,BRCA1,BTBD3,BUB1,BUB1B,C4B,C6,CADM1,CAPN7,CASP3,CASP8AP2,CBX3,CCNA2,CCNB1,CCNB2,CD24,CDC16,CDC20,CDC25B,CDC25C,CDC27,CDC42,CDC42EP1,CDCA3,CDCA7L,CDCA8,CDH24,CDKN1B,CDKN2C,CDR2,CENPA,CENPE,CENPF,CENPL,CEN…
Coexpression	M1347	Genes down-regulated in the urogenital sinus (UGS) of day E16 females exposed to the androgen dihydrotestosterone [PubChem=10635] for 6 h.	Coexpression_M1347_Genes down-regulated in the urogenital sinus (UGS) of day E16 females exposed to the androgen dihydrotestosterone [PubChem=10635] for 6 h.	0	10	10	10	10	5.64002	10		ABLIM1,ARF3,ARHGAP29,ARHGDIA,ARID5B,BCL2L1,C5orf24,CALR,CANX,CBX3,CDK14,CFL1,CLPTM1,CNN2,DHRS3,DPYSL2,DYNLL2,ELAVL1,ELOVL5,GATA3,GRN,HOXA10,HSPA8,INHBA,ISOC1,KRAS,LZTS2,MAGED1,MYLIP,NEK7,NR4A2,NUCKS1,NUFIP2,P4HB,PABPN1,PDZD8,PFDN2,POLDIP3,PSAP,PTGES3,PTMA,PUM1,RBFOX2,RND3,SERTAD3,SESN3,SOX9,SPPL3,TCF3,TMED2,TWIST2,UBAP2L,UBE2I,UGCG,YWHAZ	ABLIM1,AFF3,ATP5I,B4GALT2,BCKDHA,BCLAF1,BTG1,CABLES2,CASP7,CLDND1,CTBP1,DHRS3,DNMT3A,FAM60A,FLNC,H3F3A,HCFC1R1,HIST1H1E,HMG20B,HSPA8,ID2,ITGA6,ITGB1,ITGB5,L3MBTL3,LDB2,LIMA1,LITAF,MARCKSL1,MPRIP,NLGN3,NR2F2,OXCT1,PARVA,PCDH18,PEX5,PFDN2,PPHLN1,PPP1R35,PRR13,RBMS3,RRM2,SAP30,SDF2L1,SLC39A10,SOX9,SPTBN1,TET2,TRPS1,VPS36,ZNF219	AFTPH,AGO2,ARID5B,ATP5I,BCLAF1,BZW1,C5orf24,CALR,CANX,CBX3,CD99,CDC37L1,CHD1,CHPT1,CLDND1,CSNK1A1,CTBP1,DAZAP1,DCTN4,DDX6,DEK,DERL1,ELAVL1,FGFR1OP2,GOLGA4,H3F3A,HMGB1,HNRNPC,HNRNPU,HSPA8,ID2,IER2,IER3IP1,IRF2BP2,ITGA6,KANSL1,KDELR2,LEF1,MARCKSL1,MICU2,NEK7,OARD1,PABPN1,PFDN2,PHF6,PPP2R5E,PRR13,PTGES3,PTMA,PTPN11,PUM1,RFX7,RWDD4,SET,SFPQ,SLC39A10,ST13,TAF1,VAPA,VPS54,WAC,WNK1,YWHAZ,ZNF22,ZNF644	AFF3,ARID5B,BCLAF1,BZW1,C5orf24,CBX3,CDC37L1,CLDND1,CSNK1A1,CTBP1,DDX6,ELAVL1,FGFR1OP2,GOLGA4,H3F3A,HNRNPC,HSPA8,IER2,IER3IP1,IRF2BP2,KDELR2,LEF1,MARCKSL1,NEK7,PABPN1,PFDN2,PPP2R5E,PTGES3,PTMA,PUM1,RWDD4,SFPQ,ST13,WAC,WNK1,YWHAZ,ZNF22	AAMP,ADIPOR1,AHNAK,ANKRD11,BAZ2B,BCL2L1,BCLAF1,BMP4,BSDC1,BZW1,C1orf116,CBX4,CD2AP,CHD1,CHD4,CPSF3,CREBBP,CSNK1A1,CXXC1,DCTN4,DHRS3,DNAJC2,EML4,FAT4,FGFR1OP2,FLNC,FOXN3,GBF1,GOLIM4,GSR,GTF2I,HIST1H1C,HIST1H4D,HMGB1,IER3IP1,ILF3,ISOC1,KDM3B,KMT2C,KRAS,L3MBTL3,LACTB,LZTS2,ME2,METTL3,MNT,NFIA,NUCKS1,NUFIP2,ORAI3,PALLD,PEX5,PHB,PHKG2,PIKFYVE,PKP4,POLDIP3,PPP4R3A,PSMB2,PSMC4,PTGES3,PTOV1,PUM1,RANGAP1,…	AAMP,ABLIM1,ADIPOR1,AFTPH,AHNAK,AKR7A2,AKTIP,ALDH1A1,ANXA9,APP,APPBP2,ARF3,ARHGDIA,ARPC4,ATP1B1,ATP5I,BAHCC1,BAZ2B,BCKDHA,BCL2L12,BCL7A,BCL9,BCLAF1,BRD4,BTG1,BZW1,CABLES2,CALD1,CALM3,CALR,CAMK1D,CANX,CAT,CBX3,CCNI,CD2AP,CDC37L1,CDK14,CDK4,CDK5RAP2,CFL1,CHD1,CHD9,CLDND1,CLIC4,CLPTM1,CLTC,CNPY2,CPSF3,CRIM1,CSNK1A1,CTBP1,CUTA,CXADR,DDOST,DEK,DGCR2,DHRS3,DHX36,DIS3,DNAJB11,DNAJC1,DNAJC2,DNMT3A,DUSP7,…
Coexpression	16574658-SuppTable1	Human StemCell_Udayakumar06_458genes	Coexpression_16574658-SuppTable1_Human StemCell_Udayakumar06_458genes	0	5.56476	10	10	10	10	10		AMOTL2,ARID5B,AURKA,CCNF,CDKN1A,CITED2,CNOT6,EFHD2,EIF4EBP1,FOSL2,FOXK2,GABARAPL1,H1F0,HMOX1,HNRNPA3,MAP1LC3B,NFE2L1,PIM1,PJA2,PPP3CB,PTMA,PTTG1IP,RHOBTB1,SLC29A1,SNAI2,ST3GAL4,SUB1,TIMP3,TSC22D3	AMMECR1,ASNS,ATG14,BAX,BRD2,BTG1,CAV2,CDKN1C,CITED2,CYP27B1,DHFR,DICER1,DKK1,DNAJB9,DUSP5,EFNA1,EHD1,FAM13B,FEM1C,FHL1,GSN,H1F0,HIGD1A,HIST1H2BK,ID2,INTS6,KANK2,KIAA0101,KLF4,MAP1LC3B,MAPKAPK2,METRN,MTF2,NDRG1,NR1D2,PFDN6,PIM1,PLK2,PSAT1,PTPRF,RCBTB2,RPS21,SDC1,SDF2L1,SLC16A3,SNAI2,SPTAN1,ST6GAL1,STS,TLE3,TPM1,TSPAN4,TTC17,UPP1,ZMYM2	ANP32E,ARID5B,ATG14,CD47,CHPT1,CNOT6,CREB1,CREM,DARS,DCP2,DNAJB9,DUSP5,EIF2AK2,ELF4,ERAP1,FEM1B,GCH1,HIGD1A,HNRNPA3,ID2,IPO7,KLHL24,MALT1,MAP1LC3B,MAPKAPK2,MBNL1,NR1D2,OSBPL8,PJA2,PTMA,RIOK3,RYBP,RYK,SAT1,SF3B3,SLC16A1,SLC2A3,SPCS3,SRGN,SUB1,TMPO,TRGC2,VCPKMT,ZMYM2,ZMYND11	ANP32E,ARID5B,ATG14,CD47,CNOT6,CREM,DARS,DCP2,DUSP5,GCH1,HIGD1A,HIST1H2BD,IPO7,MAP1LC3B,MAPKAPK2,MYO19,NR1D2,PATZ1,PJA2,PTMA,RIOK3,RYBP,RYK,SCRN3,SLC16A1,SPCS3,SUB1,TRGC2,ZMYND11	AIMP2,AMOTL2,BPGM,CAMSAP2,CCDC53,COL1A1,CYP27B1,DNAJB9,DNMBP,EDF1,EFNA1,EML4,ERAP1,FAS,FBXL18,FECH,FEM1B,FEM1C,FKBP14,FOLR1,FUBP1,GABARAPL1,GADD45A,HIST1H1C,HSPB7,HSPB8,INPPL1,JOSD1,KDM3A,KIAA0368,KLHL24,LARP4,LONP1,MAP1LC3B,ME2,MED1,MGEA5,MKNK2,MTF2,NIT2,NSMAF,NUBP2,PALLD,PHB,PIK3R3,PIM1,PNN,POLG,PPP1R12A,PPP3CB,RAB3GAP1,RASSF1,RB1CC1,RDH11,REPS2,RHOB,RMND5A,RPS21,SAT1,SEC61A2,SFSWAP,SNX11,SPAG9…	ABHD3,ABTB2,ACKR3,ACYP2,ADAMTS1,ADCY9,AIMP2,AMMECR1,AMOTL2,ANAPC5,ANP32E,AP1S2,APEH,ASNS,ASPH,AXL,BAMBI,BRD2,BRD9,BTG1,CAMSAP2,CAV2,CBLB,CCDC53,CD47,CDKN1A,CDKN1C,CHAF1A,CITED2,CNOT6,COL1A1,CREB1,CTH,CTNND1,DARS,DHX15,DICER1,DNAJB6,DNAJB9,DTYMK,DUSP5,DYRK1A,EDF1,EFHD2,EIF2AK2,EIF2AK3,EIF3A,EIF4EBP1,ELF4,EML4,EPHB4,FAS,FDX1,FECH,FEM1B,FEM1C,FHL1,FKBP14,FOSL2,FOXK2,FRMD4B,GABARAPL1,GADD45A,GADD45B,…
Coexpression	M11197	Housekeeping genes identified as expressed across 19 normal tissues.	Coexpression_M11197_Housekeeping genes identified as expressed across 19 normal tissues.	0	10	10	10	10	5.40885	10		ABLIM1,ANXA2,AP3S1,ARF3,ARL6IP1,ATF4,ATP5G2,CANX,CAPNS1,CAPZA1,CCND2,CD81,CFL1,COX8A,DDX5,DUSP1,EIF1,GNB1,H3F3B,HNRNPA1,HNRNPK,IFITM1,JUND,LDHA,MARCKS,MAZ,MDH1,MORF4L2,NFKBIA,NPC2,NPM1,PFDN5,PGAM1,PIM1,PSAP,PSMC1,PTMA,RAC1,RPL39,SEPW1,SF1,TMBIM6,TMED10,TUBB,UBE2C,XPO1,YWHAB,YWHAH,YWHAZ	ABLIM1,ANXA2,APLP2,ARHGDIB,ARPC2,ATOX1,ATP5C1,ATP5G1,BCAP31,BCLAF1,BRD2,CD164,COPS6,COX4I1,COX7A2,COX7C,COX8A,CSTB,DUSP1,DYNLL1,ERH,FHL1,FYN,GSTP1,HSPB1,HTRA1,ITGB1,JUND,LASP1,MDH1,MGST2,MPRIP,MT2A,NDRG1,PCBP2,PHB2,PIM1,PSMB5,RPL24,RPL27,RPL27A,RPL31,RPL35,RPL35A,RPL37A,RPL38,RPL41,RPLP2,RPS10,RPS11,RPS15A,RPS18,RPS21,RPS25,RPS26,RPS27A,RPS28,RPS29,RPS9,S100A10,SPTBN1,TAGLN2,TMSB10,TXN,UQCRH,WARS…	ACTB,ACTG1,ALDOA,APLP2,ARF1,ARF4,ARL6IP1,ARPC2,ATF4,ATP5C1,ATP5G2,BCLAF1,CANX,CAPNS1,CAPZA1,CD164,CD3E,CD81,CIRBP,CLIC1,COX6A1,DAZAP2,DDX5,EEF1A1,EIF1,EIF4A2,ERH,EZR,FKBP1A,FYN,GDI2,GNB1,H3F3B,HMGB1,HMGN2,HNRNPA1,HNRNPC,HNRNPK,HSP90AA1,HSPD1,IFITM1,JUND,KAT6A,LDHA,MARCKS,MORF4L2,MSN,NAP1L1,NCL,NPM1,OAZ1,PGAM1,PGK1,PHB2,PPIA,PSEN1,PSME1,PTMA,PTP4A2,RAC1,RER1,RHOA,RPA2,RPL13,RPL18A,RPL31,RPL35A,RPL…	ACTG1,ARF4,ARL6IP1,ATP5G2,BCLAF1,CAPNS1,CAPZA1,CLIC1,DAZAP2,EEF1A1,EIF1,EIF4A2,ERH,EZR,FKBP1A,GDI2,GNB1,H3F3B,HMGN2,HNRNPA1,HNRNPC,HNRNPK,JUND,KAT6A,MARCKS,MSN,NCL,OAZ1,PPIA,PTMA,PTP4A2,RAC1,RHOA,RPL13,RPL31,RPL7,SF1,SON,TCEA1,TUBB,WARS,XPO1,YWHAQ,YWHAZ	AAMP,AP3S1,ARAF,ARF1,ARF4,BCLAF1,CAPNS1,CASC3,CAST,CHKB,CIRBP,CLU,DCTN2,DDB1,DDT,DHPS,DVL3,EEF1G,EIF3E,EIF4A3,FAS,FNTA,FUCA1,GSTP1,HMGB1,HSPB1,HSPD1,JOSD1,KARS,KAT6A,LTA4H,MLF2,NACA,NFIB,NFKBIA,OAZ1,PEBP1,PFDN5,PIM1,PPIA,PRDX6,PSMB2,PSMB3,PSMB4,PSMB5,PSMB6,PSMC1,PSMD7,QARS,RFTN1,RPA2,RPL13A,RPL21,RPL24,RPL36AL,RPL4,RPL9,RPS15A,RPS21,RPS25,SF3B2,SLC25A3,SLC6A8,SNRNP70,SON,SQSTM1,SRP14,SSB,STAT3,SU…	AAMP,ABLIM1,ACTB,ACTG1,AES,AGPAT1,ALDOA,ANP32B,ANXA11,ANXA2,AP3S1,APEX1,APLP2,ARAF,ARF1,ARF3,ARF4,ARHGDIB,ARL6IP1,ARPC2,ATF4,ATIC,ATP5A1,ATP5B,ATP5C1,ATP5F1,ATP5G1,ATP5G2,ATP5G3,ATP5O,BCLAF1,BECN1,BRD2,BTG2,BUD31,C1QBP,CALM2,CANX,CAP1,CAPN2,CAPZA1,CAST,CCND2,CCNI,CCT4,CD164,CD3E,CD63,CD74,CD81,CES2,CFL1,CLIC1,CLTA,CLTC,CLU,COPA,COPS6,COX10,COX4I1,COX6B1,COX6C,COX7A2,COX7C,COX8A,CSTB,CTNNB1,CYB5R3…
Coexpression	M8451	Genes up-regulated in U2OS cells (osteosarcoma) upon knockdown of HDAC3 [GeneID=8841] by RNAi.	Coexpression_M8451_Genes up-regulated in U2OS cells (osteosarcoma) upon knockdown of HDAC3 [GeneID=8841] by RNAi.	0	10	10	10	10	5.34868	10		ARF3,ARHGDIA,ARL6IP1,B4GALT1,BCL2L1,C6orf106,CCND2,CDK17,CDK6,CDKAL1,CDV3,DDX3X,DPYSL3,EFHD2,ELK3,ENC1,FBXW11,GNA13,IDS,IGFBP5,INPP5A,KLF6,MAPK14,MMP14,NFKBIA,NR4A2,PDE4B,PMP22,PTBP3,SCAMP1,SCD,SLC6A6,SPP1,SPRED2,TIMP3,TMED2,UHMK1,VAMP3,WEE1,YWHAZ	ADAM12,ADAM19,BTG1,CCL20,CD44,CD46,CDK6,CDKN1C,CHRNA9,CPEB2,CXCL3,CYB5R2,DCBLD1,DCBLD2,DDX3X,DDX42,E2F7,EFNA1,EIF4G1,ENC1,ESM1,FAM60A,FXR1,GALNT12,GFPT2,GNA13,GTDC1,HDAC9,HMGA1,HTRA1,IFIT2,IL1RAP,IL24,IL7R,ITGA6,ITGB1,ITGB3,ITGB8,JAK1,MMP1,MMP14,NFKB2,OASL,ORMDL1,PAPOLA,PDP1,PLD1,PLEKHH2,PMAIP1,PRDM1,PTPRB,RAB8B,ROBO4,SCD,SERPINE2,SLC6A15,SLC6A6,SMAD5,SMG7,SOD2,SPANXC,SPTBN1,SRPX,TGFBR2,TPP1	ACTR2,AFF4,AKIRIN1,ARL6IP1,BIRC3,CBFB,CD44,CDV3,CREM,CUL4B,CXCL10,DCP2,DDX3X,ESYT2,EXOC5,EZR,FAM126A,FBXW11,G3BP2,GCH1,GLS,GNG2,HIVEP2,HNRNPU,IDS,IFI16,IL6ST,ITGA6,JMJD1C,KAT6A,KLF6,KLHL24,MAP3K2,MBNL1,MOSPD1,NAMPT,NBPF10,NFKBIZ,OPN3,ORMDL1,OTUD4,PAPOLA,PARP8,PDE4B,PHTF2,PKIA,PMAIP1,PRKACB,PSME4,PTPN11,RAB8B,SAT1,SAV1,SERPINE2,SF3B1,SLAIN2,SLC16A1,SLC2A3,SNAP23,STK4,TBC1D4,TFAM,TFRC,TGFBR2,TMEM30…	ACTR2,ARL6IP1,CBFB,CD44,CDV3,CREM,DCP2,ESYT2,EZR,FAM126A,FBXW11,GCH1,HDAC9,HIVEP2,IDS,IGF2BP3,IL1RAP,IL6ST,KAT6A,KLF6,MAP3K2,NBPF10,NFKBIZ,OPN3,PARP8,PDE4B,PHTF2,PMAIP1,PRKACB,SAV1,SERPINE2,SF3B1,SLC16A1,STK4,TFAM,TGFBR2,TNKS2,TOP1,TRAPPC10,USP34,WAC,YWHAZ,ZNF451	ACOX2,AFF4,AKT3,ANKRD46,ARFIP1,ASH1L,ATP11B,ATP6V1A,BCL2L1,BDP1,BICD2,C16orf46,CDK17,CDV3,CHD4,CPEB2,CUL4B,DDX42,DUS3L,DUSP16,EFNA1,EIF4G1,ENC1,EPRS,EXTL3,FAS,FLOT1,GALC,GEM,GEMIN8,GFER,GLS,GTF2I,HIVEP2,JAK1,KAT6A,KCNMA1,KLHL24,KLHL28,LMCD1,MAPK14,MBNL2,MGEA5,MICAL2,MIER3,MYO6,NFKBIA,PDE4B,PMAIP1,PMP22,PPP4R3A,PRPF6,PSME4,RANBP2,RB1,RBAK,RBM6,RHOB,RNF19A,SAT1,SAV1,SCAMP1,SCYL2,SETD5,SF3B1,SFRP1,S…	ABCC4,ACTR2,ADAM10,ADAM12,ADAM19,ADGRL3,AFF4,AHCTF1,AKR1B10,ANKRD10,ANKRD46,ANXA4,ARF3,ARFIP1,ARHGAP5,ARHGDIA,ARL4C,ARL6IP1,ASH1L,ASPH,ATP11B,ATP2B1,ATP6V1A,B4GALT1,BDP1,BICD2,BIRC3,BTG1,BTG2,CALM3,CAMK2D,CASK,CCDC88A,CCL2,CCND2,CD180,CD44,CD46,CDC27,CDK17,CDKAL1,CDKN1C,CLCN5,CLDN12,CMTM7,COPA,CPEB2,CTSB,CTTN,CUL4B,CXADR,CYB5R2,DCBLD2,DDX3X,DHX9,DOCK4,DPYSL3,DST,E2F5,EFHD2,EIF4G1,EMP1,ENC1,ERRFI1…
Coexpression	M6444	Genes up-regulated in PC3 cells (prostate cancer) after knockdown of NIPP1 [GeneID=5511] by RNAi.	Coexpression_M6444_Genes up-regulated in PC3 cells (prostate cancer) after knockdown of NIPP1 [GeneID=5511] by RNAi.	0	10	10	10	5.87399	5.28677	10		ARL2BP,ARL5B,ARL6IP1,ATP5G2,ATP8B2,CCNT2,CDK17,CELF1,CISD2,CRYZ,CXCL1,DRAM2,DTX3,DUSP1,DZIP3,ELL2,GBAS,HMOX1,HN1,IFITM1,INHBA,INSIG2,ISL1,JUN,KIAA1191,KLF6,LYRM5,MAT2B,MLLT11,NUP62,PAFAH1B2,PIGF,PMEPA1,PTGS2,RBM25,RBPJ,RGMB,SEH1L,SERPINE1,SGK1,SLC22A5,TCF4,TMEM106B,TMEM64,TMEM80,TSNAX,UBE2E2,UBP1,WDR41,YWHAZ,ZCCHC9	ACYP1,ADAMTS6,ARV1,ATP5G1,B4GALT5,BACE1,BCL2A1,BEX1,BOLA1,C3orf33,CASP4,CCDC58,CCL20,CD44,CELF1,CNIH4,COL4A6,COX7C,CRYZ,CSF2,CSF3,CXCL1,CXCL2,CXCL3,DDX60,DNAH14,DUSP1,ELL2,FAM206A,FAM3C,FERMT2,FGF13,FHL2,HIST1H1E,HIST1H2BK,HIST1H2BL,HIST1H2BO,HIST2H2BE,IARS,ID2,IFIH1,IL1RAP,KATNAL1,KBTBD8,LAMTOR3,LIMA1,MFSD1,MLF1,MMP7,MT1E,MT1G,MT1X,MT2A,MTRF1,NDUFB5,NR4A1,OASL,OSTM1,PDP1,PLD1,PLOD2,PML,PODXL,PPI…	ADSS,AEBP2,AKIRIN2,ALG13,ARAP2,ARL6IP1,ATL2,ATP5G2,AZI2,B4GALT5,BCL2A1,BEX2,BIRC3,BNIP3,C4orf32,CCDC117,CCNT2,CD44,CDC14A,CDC42SE2,CELF1,CHMP5,CHSY1,CISD2,CREM,CUL4B,DAZAP2,DDX58,DDX60,DTD2,EBPL,EIF2AK2,ELL2,ERAP1,ERAP2,FAR1,GBP2,GBP5,GLS,GNAQ,GOLGA4,HK2,HN1,HS2ST1,ID2,IFI16,IFITM1,IL15,KDM4C,KIAA1191,KLF6,MAT2B,MED4,MINA,NBN,NDUFAF7,NUP62,OSTC,PAFAH1B2,PARP12,POC1B,PPM1K,PTP4A2,QKI,RAB28,RBM25,R…	ADSS,AKIRIN2,ARL6IP1,ATL2,ATP5G2,AZI2,B4GALT5,BEX2,CCDC117,CCNT2,CD44,CDC42SE2,CELF1,CISD2,CREM,DAZAP2,ELL2,ERAP2,FAR1,GOLGA4,HIST1H2BD,IL1RAP,KLF6,MED4,OSTC,PTP4A2,RAB28,RBM25,RBPJ,RNF213,SAMD9L,SLC18B1,SMNDC1,SP100,TM2D3,TMEM64,TNFSF10,UAP1,USP42,VGLL4,XRN1,YWHAZ	ADAMTS13,AHRR,AHSA2,ANKRD46,ARFGEF1,ARFIP1,ARL2BP,ARMCX3,ATL2,AZI2,BACE1,BAG3,BNIP3,BOLA1,BTBD7,C17orf75,C5orf45,CCDC117,CCDC126,CCDC53,CCNT2,CDC23,CDK17,CEP170,CRLS1,CSTF2,CUL4B,DMTF1,DNAJB4,DNMT3B,DPM3,DTX3,DZIP3,EBPL,EGLN1,ERAP1,ESCO1,FERMT2,FSD2,FYTTD1,GABPB2,GADD45A,GEM,GEMIN2,GLRB,GLS,GMFB,GTF2E1,HERPUD2,HIST1H1C,HK2,IMMP2L,JAZF1,KATNAL1,KDM3A,LAMTOR3,LARP4,MAGEH1,MATN2,MED4,MEST,MITD1,MLF1…	ABCC9,ACOT2,ACYP1,ACYP2,ADAMTS14,ADAMTS6,ADSS,ANAPC4,ANKRD46,ARFGEF1,ARFIP1,ARL5B,ARL6IP1,ARMC8,ARMCX3,ASIC1,ATP5G1,ATP5G2,ATP8B2,B4GALT5,BACE1,BAG2,BAG3,BASP1,BCKDHB,BCL10,BCL2A1,BEST3,BIRC2,BIRC3,BOLA1,C12orf29,C15orf52,C3orf33,C5orf30,C7orf55,CA13,CALD1,CASP1,CASP4,CBR4,CCDC117,CCDC126,CCDC53,CCDC58,CCDC59,CCDC88A,CD44,CDC14A,CDK17,CEP170,CEP72,CEPT1,CHCHD3,CHMP5,CHSY1,CHURC1,CLCN5,CNN3,COL4A2…
Coexpression	M2356	Genes with promoters occupied by SMAD2 or SMAD3 [GeneID=4087, 4088] in HaCaT cells (keratinocyte) according to a ChIP-chip analysis.	Coexpression_M2356_Genes with promoters occupied by SMAD2 or SMAD3 [GeneID=4087, 4088] in HaCaT cells (keratinocyte) according to a ChIP-chip analysis.	0	10	10	10	5.50571	5.6325	10		ABLIM1,AMOTL2,ANXA2,AP3S1,ATP1B3,CAPNS1,CBX3,CDKN1A,CDV3,CORO1C,CXXC5,DHRS3,DUSP10,EIF4E,ELK3,ELL2,ENC1,FOSL2,GABARAPL1,GATA3,GNG10,HBEGF,HNRNPK,HOXA10,INPP5A,INSIG2,KLF6,LNPEP,MARVELD1,MBOAT1,NET1,NFE2L1,NUCKS1,PCBP1,PIM1,PLEKHA1,PMEPA1,PTBP3,PURB,RAP2B,RBM25,RBPJ,S100PBP,SCD,SERINC2,SERPINE1,SGPL1,SLC38A2,SLC7A5,SMAD7,SNAI2,SPIN1,SPRED2,SRSF3,TCF4,THBS1,TMEM170A,TMEM80,TRAM1,TSC22D2,TUBB,TUBB2A…	ABLIM1,ABR,ACYP1,ADAM19,ADAMTS6,AKAP13,ALCAM,ANXA2,ARHGAP21,ARHGDIB,ATXN1,BCR,BMPR2,BRD2,BTG1,C3orf52,C8orf58,CD44,CD59,CDC42EP3,CGN,CHMP4B,CNIH4,COL7A1,CTNNAL1,DCAF11,DEPDC7,DHRS3,DUSP10,EDN1,EFNA1,ELL2,ENAH,ENC1,FAM129B,FAM213A,FHL2,GNG10,H2AFV,HCFC1R1,HES1,HIST2H2BE,HOXC6,IER3,IGFBP3,ITGAV,ITGB1,KANK1,KIFC3,KRT7,KRT80,LIMA1,LPAR1,LTBP3,MARK3,MARVELD1,MAST4,MFI2,MFN2,MT2A,NDRG1,NPC1,NSFL1C,NSUN…	AKIP1,AKIRIN2,ATXN1,BLCAP,C11orf1,CAPNS1,CBX3,CD44,CDC42EP3,CDV3,CERK,CIRBP,DAPP1,DENR,EIF4A2,EIF4E,ELL2,FAM107B,FAM217B,FAR1,FEM1B,FKBP1A,GLS,GLUD1,GNG10,HNRNPH1,HNRNPK,IRF2BP2,IST1,JMJD1C,KLF6,KPNA4,LGALS8,MALT1,MBNL1,MBTD1,MDC1,NBPF10,NOTCH2,PARP8,PCBP1,PPA1,PRKAG2,PRNP,PTP4A1,QKI,RAB4A,RABGAP1,RASSF5,RBM25,RBPJ,RIOK3,RTN4,SAMD9,SAT1,SAV1,SLC38A2,SLC7A6,SNAP23,SNX5,SPIN1,SRSF3,SYNE2,TAGLN2,TCE…	AKIRIN2,BLCAP,CAPNS1,CBX3,CD44,CDV3,CERK,COQ2,EIF4A2,ELL2,FAM107B,FAM217B,FAR1,FKBP1A,HNRNPH1,HNRNPK,IRF2BP2,KLF6,KPNA4,MBTD1,NBPF10,PARP8,PCBP1,PRKAG2,PRSS23,PTP4A1,RBM25,RBPJ,RIOK3,RTN4,SAV1,SLC38A2,SLC7A6,SNX5,SPIN1,SRSF3,TCEA1,TRAM1,TUBB,UBE2D1,UBQLN1,YWHAZ,ZFP36L1	ACOX1,AEN,AFAP1L2,AGGF1,AHNAK,AMOTL2,ANKS6,AP3S1,ARFGAP3,ARHGAP21,ARHGAP32,ARHGEF3,ARID2,ARID3B,BAZ1B,BCL2L11,BCL7B,BCL9L,BLZF1,BRIX1,BTBD10,BTBD7,C1orf116,CAPNS1,CAST,CBL,CDK5,CDV3,CIRBP,CLU,CNIH1,COPS8,CPSF6,CREB3,CSRNP1,DACT1,DEDD,DHRS3,DHX32,DMTF1,DNAJC2,EFNA1,ENC1,FEM1B,FLOT1,FUBP1,GABARAPL1,GADD45A,GLS,GLUD1,GPN1,GSE1,GSS,GTF2I,HBEGF,HERPUD2,HNRNPH1,HOXC6,ITGA3,ITGAV,KDM3A,KLC4,KMT2C,KRT4,L…	ABCA5,ABCB6,ABCF2,ABHD2,ABL1,ABLIM1,ACAD9,ACADVL,ACOX1,ACTN1,ACTR3B,ACYP1,ADAM19,ADAMTS6,ADK,AGAP3,AGGF1,AGPS,AHNAK,AIFM1,ALCAM,AMOTL2,ANKRD10,ANLN,ANO1,ANXA2,ANXA3,ANXA4,AP1S2,AP3S1,ARFGAP3,ARHGAP32,ARHGDIB,ARHGEF3,ARID2,ARL4A,ATAD2,ATP1B3,B3GALNT2,BAIAP2L1,BAZ1B,BCAT1,BCR,BLCAP,BLZF1,BMPR2,BRD2,BRIX1,BTBD10,BTG1,BTG2,C11orf1,C14orf80,C8orf58,C9orf78,CALD1,CALM2,CASC4,CAST,CASZ1,CAV1,CBL,CBX3,CC…
Coexpression	17683518-813GeneTable	Human Breast_Teschendorff07_813genes_ERneg	Coexpression_17683518-813GeneTable_Human Breast_Teschendorff07_813genes_ERneg	0	10	10	10	5.2748	5.71105	10		AP3S1,ATP5G2,ATP6V1G1,CCDC6,CDC25B,CDK2AP1,CFL1,CNN2,DDIT4,DUSP1,EI24,EN1,ENPP1,FADS2,GAS1,GATA3,H1F0,HIPK1,HMGN1,IFITM1,KLHDC2,KPNA2,MARK2,MID1IP1,MRPS17,MYLIP,NET1,NFKBIA,NPM1,PFDN2,POLR3E,PRKX,PTMA,RNF11,RNPS1,RUNX3,SEPW1,SPP1,SRP54,TCF7L2,TERF1,TUBB,UBE2V2,UBP1,WBP5,WDR1,WDR41,WSB2,YWHAZ,ZFR	ACTL6A,ADAM12,ADAM8,ADAMTS2,APLP2,ARHGDIB,BCAP31,BLVRA,CAMLG,CD164,CD2,CD59,CKS1B,CKS2,COL5A2,COL6A1,COX5B,COX7A2,CYC1,DDX42,DHFR,DUSP1,DUSP5,EIF4G1,EPAS1,ERH,FADS2,FAM3C,FBN1,FGF13,FHL2,FXR1,FZD7,GALNT10,GSN,GSTP1,H1F0,H3F3A,HCFC1R1,HLA-F,HTATIP2,IL1RAP,IRF7,KPNA2,LACTB2,LTBP1,MMP7,MRPL33,MT1G,MT2A,NDRG1,NDUFA5,NDUFB5,NDUFS5,NPDC1,NR3C1,PFDN2,PHKB,PLK2,PON2,PRPF31,RPA3,RPL35A,RPS29,RPS9,RRM2,S10…	ACTB,ACTG1,APLP2,ARL6IP4,ATP5G2,ATP6V1G1,BAZ1A,BZW1,BZW2,CALM1,CCL4,CD164,CD2,CD28,CD69,CDK2AP1,CHSY1,COX6A1,CXCL10,DAPP1,DDIT4,DUSP5,ECHDC1,EI24,EIF4A2,ERH,GDI2,GPR171,H3F3A,HLA-B,HMGN1,HSPD1,IFI16,IFITM1,IPO7,KPNA2,LSM5,LYPLA1,MRPL3,MRPS27,MRPS33,MSN,MYB,NARS,NCBP2,NDUFA5,NPM1,NR3C1,PFDN2,PRKX,PRPF31,PTMA,PTPRC,PURA,RGS1,RNF11,RPL35A,RPS9,SAMSN1,SMS,SNRPD2,SRP9,SSB,STAT1,SYNE2,TAP1,TCEB1,TOMM20…	ACTG1,ATP5G2,ATP6V1G1,BAZ1A,BZW1,CALM1,DDIT4,DUSP5,EI24,EIF4A2,ERH,GDI2,H3F3A,HIST1H2BD,HLA-B,HMGN1,IL1RAP,IPO7,LSM5,MSN,MYB,NDUFA5,NR3C1,PFDN2,PRKX,PRPF31,PTMA,RNF11,SAMSN1,SLCO3A1,SMS,TOMM20,TUBB,UBE2L6,UBE2V2,WSB2,YWHAZ	ACVR1,AGTPBP1,AHCY,AHNAK,ALDH4A1,AP3S1,ATP5D,BANP,BLVRA,BTF3,BZW1,C1QA,CAMLG,CDC23,CDH11,CEBPD,CIB2,CKB,CKLF,CLN3,COL6A1,COL9A3,CXCR3,DAAM1,DACT1,DAP3,DCN,DDB1,DDIT4,DDT,DDX42,DHRS4,DKC1,DNMT3B,DRG2,EIF2B2,EIF4G1,EXOSC4,FBXO28,FTSJ3,GART,GLRB,GMPR2,GMPS,GNA11,GSR,GSS,GSTP1,GTPBP4,GUK1,HMGCL,HSBP1,HSPD1,ICMT,IFI30,IMPACT,KIAA0907,KIAA1324,KIFC1,KTN1,LARS2,LMCD1,LRP10,LY96,MAP4K5,MGAT4A,MPHOSPH6,MR…	ABL1,ABLIM3,ACTA2,ACTB,ACTG1,ADA,ADAM12,ADAM8,ADAMTS2,ADK,AGTPBP1,AHNAK,AIP,ALDH2,ALDH4A1,ALOX5,ANK3,AP1S2,AP2A2,AP3S1,APEX1,APLP2,APOD,ARHGDIB,ARMCX2,ARPC1B,ARPC3,ASF1A,ATP1B1,ATP5D,ATP5G2,AXL,BAG2,BANP,BCKDK,BFAR,BLVRA,BNIP3L,BTF3,BZW1,BZW2,C1QA,C3,CALD1,CALM1,CALM3,CAT,CD164,CD53,CD63,CDC20,CDC25B,CDCA8,CDH11,CFL1,CHAF1A,CHSY1,CKB,CLCA2,CLMN,CNN3,COL15A1,COL3A1,COL5A1,COL5A2,COL6A1,COMMD8,COPB…
Coexpression	14737219-CSRgenes	Human Breast_Chang04_772genes_WoundHealing_CSR_genes	Coexpression_14737219-CSRgenes_Human Breast_Chang04_772genes_WoundHealing_CSR_genes	0	10	10	10	5.30107	5.50598	10		ARID5B,AURKA,BUB3,CCNF,CDKN1A,CORO1C,CRTAP,DCK,DEPDC1B,DPYSL2,EEF1E1,EIF4EBP1,FADS2,GABARAPL1,HMGCS1,HN1,LDLR,LMNB1,LYPLA2,MAPRE1,MBOAT1,MEF2D,MSMO1,NUP93,NUSAP1,NUTF2,PHF21A,PTMA,PTTG1,SCD,SH3PXD2B,SLC40A1,SRM,TOP2A,TPM2,TSC22D3,TSN,TUBB,UBE2C,WSB2,YWHAH,ZCCHC24,ZWINT	ACTL6A,BCCIP,BHLHE40,BUB3,C1S,CAMLG,CASP3,CD46,CDCA7,CDKN1C,CENPQ,CKS1B,CKS2,COPS6,DCBLD2,DEPDC1,DHFR,DUT,EIF4E3,EIF4G1,FADS2,FAM72D,FLNC,GABBR1,GLRX3,GSN,H2AFV,HGSNAT,HMMR,HSPB11,ID2,IL7R,ITGA6,KIAA0101,LIPA,MXI1,MYL6,NDRG1,NUF2,NUSAP1,PDCD4,PLOD2,PLXNB1,POLE2,POLE3,RRM2,SCD,SDC1,SESN1,SESN2,SLC27A1,SNRPC,SOD2,ST6GAL1,TPM1,VDAC1,WDHD1,WTAP	ABHD14B,ADD3,AMD1,ANKRD12,ANP32E,ARID5B,AZI2,BHLHE40,BUB3,CCNG2,CYCS,DCK,DERL1,ESYT2,ETF1,EZR,FABP5,G2E3,GLS,GNPTAB,HMGB1,HMGN2,HN1,HNRNPAB,HNRNPR,ID2,IL6ST,INSIG1,ITGA6,KLHL24,MAGOHB,MAPRE1,MBTD1,MRPS6,MSN,MXI1,NCOA3,NUP35,OSBPL8,PHTF2,POLE3,PTMA,RBMX,RNF138,RNF146,SF3B1,SLC16A1,SMS,SNRPD1,TCEB1,TNFAIP8,TRA2B,TRIM22,TSN,TUBB,UAP1,UBE2J1,USP1,VDAC1,WIPI1,WSB1,WSB2	ABHD14B,ADD3,AMD1,ANP32E,ARID5B,AZI2,BUB3,CCNG2,COQ2,CRTAP,DCK,DONSON,ESYT2,EZR,HMGN2,IL6ST,INSIG1,LRIG2,MBTD1,MRPS6,MSN,NCOA3,PHTF2,POLE3,PTMA,RNF213,SF3B1,SLC16A1,SMS,TUBB,UAP1,VDAC1,WSB2	AIMP2,ANGEL1,ANKRD12,ARHGEF3,ARMCX3,ATP6V0A1,AXIN2,AZI2,BARD1,BUB3,C1S,CAMLG,CASP3,CBX1,CD82,CENPJ,CKLF,CLCN6,CTNNA1,CTNS,CTSF,DKC1,DPP7,DUT,EIF4G1,ETV1,EXOSC8,EZH2,FANCI,FARSA,FLNC,GABARAPL1,GATM,GLS,HDAC5,HMGB1,HMMR,HNRNPR,IPO4,ISCU,KDM5B,KIF20B,KIFC1,KLHL24,LSS,LUM,MAP3K8,MED27,MFSD11,MKKS,MND1,MNT,MRPS6,MT3,NCOA3,PDZRN3,PGM2,PLD3,PLK4,PLXNB1,PNN,PNO1,PNRC1,PSMA7,PSMC3,PSRC1,PWP1,RANGAP1,RBM4,…	ABHD14B,ACSS2,ACTC1,ADAMTS1,ADGRA2,AIMP2,ALKBH7,ANKRD10,ANKRD12,ANLN,ANP32E,APOD,APP,ARHGEF3,ARL4A,ARMCX3,ATAD2,ATP6V0A1,AXIN2,BARD1,BDH2,BHLHE40,BIRC5,BRCA2,BRIP1,BUB1,BUB1B,CALCOCO1,CASP3,CBLN3,CBX1,CCNA2,CCNB2,CD46,CDC25C,CDCA4,CDCA8,CDKN1A,CDKN1C,CENPA,CENPF,CENPN,CENPO,CENPQ,CENPU,CFB,CHEK1,CKAP2,CKAP2L,CLCF1,CNTNAP1,COPB2,COPS6,COQ2,CORO1C,COTL1,COX17,CSF1,CTSF,CYCS,CYP27A1,DAB2,DCBLD2,DCLR…
Coexpression	M1195	Genes up-regulated in hepatocellular carcinoma (HCC) compared to normal liver samples.	Coexpression_M1195_Genes up-regulated in hepatocellular carcinoma (HCC) compared to normal liver samples.	0	10	10	5.33334	5.45423	10	10		ANXA2,AP3S1,ARF3,ASAP1,BMI1,BUB3,CALR,CANX,CDC25B,CDKN2AIPNL,CLPTM1,CRTAP,DCAF7,DCK,DEPDC1B,E2F3,EIF4EBP2,ELOVL5,FADS2,GRN,H1F0,HIST1H2BC,HN1,IMPAD1,ITGB3BP,KPNA2,LAMP2,LAPTM4B,LARP1,LPCAT1,MAFG,MAZ,MEF2D,MID1IP1,NDRG3,NEK2,NPM1,NUCKS1,NUSAP1,PHF21A,PLEKHF2,PSMD10,PTBP3,PTTG1,PYGO2,RBFOX2,RBM3,RCC2,RDH10,RTN3,SCD,SH3PXD2B,SLC29A1,SLC36A1,SPP1,SYPL1,TBC1D13,TCF4,TMED2,TMEM65,TMEM98,TOP2A,TSN,TUBB,…	AACS,ACACA,ADAM15,ANXA2,BCAP31,BOLA1,BPTF,BTN2A2,BUB3,CABLES2,CD46,CDCA7,CENPQ,CEP55,CKS1B,CNIH4,COL5A2,COL7A1,CPD,CYC1,DHFR,DKK1,DNMT3A,EFNA1,EIF4EBP2,ENAH,ENPP2,ETV4,FADS2,FGFR4,GABRE,GRAMD1A,H1F0,HIST1H2BK,HIST2H2BE,HMGA1,HMMR,HTATIP2,IARS,IL21R,KPNA2,LAGE3,MAP4K4,MBNL3,MCRS1,MECR,NCOA2,NDRG1,NUF2,NUSAP1,OSTM1,PAX8,PEG10,PFDN6,PODXL,PTPRF,RCC2,RPS20,RRM2,S100A10,S100P,SCD,SCN8A,SLC39A10,SMG7,S…	ACAP2,AGO2,ALDH18A1,ALDOA,ARID4B,BEX2,BMI1,BUB3,C1orf43,CALR,CANX,CCDC117,CD47,CDC42SE1,DCAF7,DCK,DEK,DIMT1,EIF4EBP2,FABP5,FAM49B,HIPK2,HMGN2,HN1,IRF2BP2,KPNA2,LAPTM4B,MBOAT7,MOSPD1,NAP1L1,NCOA3,NF2,NPM1,PARP12,PGK1,POLR2K,PPP1CC,RAB11A,RAP2A,RBM3,RER1,RHNO1,SHC1,SLC39A10,SNX27,SUCO,SVIP,SYPL1,TADA1,TCEA1,TMCO1,TMPO,TOMM20,TPD52,TSN,TUBB,U2SURP,UBA2,USP1,VPS72,WNK1,XPO1,XPOT,YWHAZ,YY1AP1,ZNF451	ARID4B,BBX,BEX2,BUB3,CCDC117,CD47,CRTAP,DCAF7,DCK,DIMT1,DONSON,EIF4EBP2,FAM49B,HIST1H2BD,HMGN2,IGF2BP3,IRF2BP2,LAPTM4B,NCOA3,NF2,PIGC,RAB11A,RAP2A,RHNO1,RNF213,SNX27,SUCO,SVIP,SYPL1,TADA1,TCEA1,TMCO1,TOMM20,TUBB,U2SURP,URM1,WNK1,XPO1,YWHAZ,ZNF451	ACAP2,ACOX2,ADSL,AGRN,ANGEL1,AP3M2,AP3S1,ARFGEF1,ARID4B,ARNT,ATP6AP1,ATP6V1H,BAIAP2L2,BBX,BLZF1,BOLA1,BUB3,CASP2,CBX1,CCDC117,CCDC14,CENPJ,CHML,CKLF,CLK2,CLN3,COL1A2,CPD,CPSF2,CREB3L2,DCAF7,DIDO1,DLG2,DUSP12,DVL3,DYNC1H1,EFNA1,EHMT2,EIF3E,ENTPD6,ETV1,EXTL3,EZH2,FGFR4,FHIT,G3BP1,GMCL1,GNPAT,GPSM2,GTF3C3,HACD3,HEATR6,HLTF,HMMR,ILF3,IP6K1,KDM5B,KIF20B,KPNB1,LAMP2,LAPTM4B,LPGAT1,MAFG,MECR,MGAT4A,MPHO…	ABCB10,ABCF1,ACAP2,ACBD3,ACLY,ADAM15,ADSL,AGRN,ALDOA,ANKIB1,ANXA2,AP3S1,ARF3,ARFGEF1,ARID3A,ARID4B,ARL2,ARL4A,ASAP1,ATAD2,ATP6V1H,BAG2,BAIAP2L1,BAK1,BBX,BCAT2,BLZF1,BMI1,BOLA1,BSG,BUB1,C10orf35,C1orf106,C1orf43,C1R,CABLES2,CALR,CAMK2G,CANX,CAP2,CAPG,CAPN1,CBX1,CBX2,CCDC117,CCDC34,CCDC88A,CCNA2,CCT4,CD109,CD24,CD46,CD47,CDC20,CDC25B,CDC42SE1,CDCA8,CDK4,CDKN2C,CENPF,CENPQ,CENPU,CEP55,CEP85,CHAF1A,C…
Coexpression	M1475	Genes down-regulated in kidney biopsies from patients with acute transplant rejection compared to the biopsies from patients with well functioning kidneys more than 1-year post transplant.	Coexpression_M1475_Genes down-regulated in kidney biopsies from patients with acute transplant rejection compared to the biopsies from patients with well functioning kidneys more than 1-year post transplant.	0	10	10	10	0	10	10		ATF2,CD9,CDK14,COPS2,CRYZ,CSNK2A1,DDX3X,F2R,FNBP1L,FNDC3A,GABARAPL1,HIPK1,HSPA8,IGFBP5,LRPPRC,MAPK1IP1L,MDH1,MORF4L2,MSMO1,PDLIM5,PIK3R1,PJA2,PPP2R1A,PRKAR1A,PRKRA,PTGES3,PTPN3,PUM1,RAB1A,RAB2A,RABGGTB,RDX,RHOBTB1,RRAGA,SCAMP1,SERINC1,SLC25A1,SRSF1,SYPL1,TERF1,TMBIM6,TMED10,TOMM34,TUBB2A,UBE2E3,VAT1,WEE1,ZC3H14	ACSM3,ANK2,APLP2,ASAP2,CA12,CDKN1C,CLINT1,CRYZ,CTBP1,DDX3X,DNAJB9,DNM1L,ENPP2,FAM3C,FNBP1L,FNDC3A,FYN,GRB14,H2AFV,HSPA8,HSPB1,HTRA1,ISCA1,ITGA6,KANK1,MDH1,METTL7A,MINPP1,MME,MT1E,MT1G,MT1X,MXI1,NDRG1,NDUFA5,NDUFB5,NR1D2,NR3C2,OXCT1,PARD3,PCBP2,PDHX,PHKB,PIK3R1,PODXL,PRNP,RNASE4,RTN4,SDC1,SLC1A1,SLC25A13,SLC7A8,SMAD5,SNX4,SPTSSA,SYPL1,TXN,VDAC1	ABCD3,ADD3,ALDH5A1,APLP2,ATP2A2,BEX4,BNIP3,CALM1,CCDC69,CCNG2,COX6A1,CTBP1,CYCS,DDX3X,DNAJB9,FMR1,FYN,GHITM,GLS,GOLGA4,HSPA13,HSPA8,HSPD1,ISCA1,ITGA6,LRPPRC,MAPK1IP1L,MICU2,MORF4L2,MXI1,NARS,NDUFA5,NR1D2,PEX11B,PGK1,PJA2,PPM1B,PRKAR1A,PRNP,PRPSAP2,PTGES3,PUM1,RAB1A,RFK,RNF14,RPS6KA3,RTN4,SERBP1,SLC25A46,SRRM1,SRSF1,ST13,SYPL1,TOMM20,UBE2E3,UQCRC2,VDAC1,WWP1,ZMYND11		ABCD3,ACOX1,ACVR1B,AGL,AHCY,ALDH4A1,ALDH6A1,ANKRD46,ANXA7,APOH,ASAP2,ATF2,ATP6V1A,AUH,BBX,BNIP3,BTBD3,CD2AP,CD9,CLTB,CNIH1,CREB3L2,CTNNA1,DDC,DDT,DMXL1,DNAJB9,DNM1L,EFHD1,EHHADH,EIF1AX,EIF3I,FAM127A,FECH,FGF9,FMO1,FMR1,FNBP1L,FPGT,FUCA1,G3BP1,GABARAPL1,GATM,GCSH,GLS,HLTF,HMGCL,HSPB1,HSPD1,KIF3A,KRIT1,LARP4,LRPAP1,MRPS18B,MYO6,NEK4,OCLN,OXA1L,PARD3,PARG,PDXDC1,PDZRN3,PEBP1,PHB,PHKB,PLS3,PPP2R1A,PR…	ABAT,ABCC4,ABCD3,ACAA1,ACAA2,ACADM,ACADSB,ACAT1,ACO2,ACOT13,ACOX1,ACSM3,ACY1,ADGRF5,ADH5,AGL,AHCYL1,AIFM1,AK4,AKR7A2,ALDH2,ALDH4A1,ALDH5A1,ALDH6A1,ALDOB,ANK2,ANK3,ANKRD46,ANPEP,ANXA7,AOC1,APITD1,APLP2,AQP1,ARMCX2,ASS1,ATF2,ATP5A1,ATP5J,ATP5O,ATP6V1A,AUH,BAMBI,BBX,BCKDHB,BEX4,BPHL,BTBD3,C11orf58,C1QBP,C21orf33,CA4,CALM1,CAP2,CAT,CBR4,CCDC69,CD2AP,CDH1,CDK14,CDKN1C,CDS1,CFDP1,CGRRF1,CLASP2,CLIC4,CL…
Coexpression	M16651	Genes down-regulated in poorly differentiated thyroid carcinoma (PDTC) compared to normal thyroid tissue.	Coexpression_M16651_Genes down-regulated in poorly differentiated thyroid carcinoma (PDTC) compared to normal thyroid tissue.	0	10	10	10	10	0	10		ABLIM1,AKT2,APBB2,C9orf85,CCND2,CDON,CFLAR,CITED2,CXCL12,DHRS3,DNAJC5,DPYSL3,ELL2,GLIPR2,GXYLT2,H19,H3F3B,INPP5A,JUN,JUND,KLF6,LBH,LGMN,LRCH3,LSM14A,MYLIP,NEDD9,NET1,NFKBIA,PDLIM5,PPP1CB,PPP3CB,RAB18,RBBP4,RNF38,SGK1,SIDT2,SLC29A1,SLC40A1,SNRK,SPP1,SRSF3,STX12,TCF4,THBS1,TMED10,TMEM106B,TMEM164,TMEM80,TSPAN31,TSPAN6,TULP4,ZDHHC2,ZNF362	ABLIM1,APLP2,ASAP3,ATXN1,BCR,C3orf52,CACHD1,CD302,CD44,CD59,CDON,CITED2,DHRS3,DICER1,DTWD1,EFNA1,EIF4E3,ELL2,ENPP2,FAM3C,FBN1,FMNL3,FOXO1,FZD3,GALNT10,GRAMD3,GSN,H1FX,HEBP1,HES1,HIPK3,HSCB,HSD17B8,HSPB11,HTATIP2,ITGB8,IVD,JUND,KANK1,KRT7,LIMCH1,LTBP3,MARK3,METTL7A,MIB2,MT1G,MXI1,MYLK,NDUFA5,NDUFB4,NR1D2,NR2F2,NUDT16,PAPOLA,PAX8,PCBP2,PDCD2,PDCD4,PGF,PHACTR2,PHF11,PID1,PODXL,PPP1CB,PTPRB,RBM8A,RBM…	ADD3,AFF4,AGO2,ALDH5A1,ANAPC16,APLP2,ARAP2,ATXN1,BEX4,C11orf57,C7orf73,C9orf85,CASP6,CD44,CD47,CHPT1,CIRBP,DCLRE1C,DCTD,DENND6A,ELL2,ERAP1,FAM134C,FCF1,GLCCI1,GLIPR2,GLTSCR1L,GOLGA4,H3F3B,HCLS1,HIPK2,HIVEP2,INO80D,JUND,KANSL1,KLF6,KLHL24,LBH,LRRFIP1,LSM14A,MAP3K1,MBNL1,MDM4,MED13L,MED6,MLXIP,MXI1,NAMPT,NDUFA5,NR1D2,OPN3,PAPOLA,PAPOLG,PARP8,PHACTR2,PIAS1,PNISR,PPP2R2A,PRKAG2,PTGER4,QKI,RAB18,RAP1A…	ADD3,BBX,C11orf57,C7orf73,CD44,CD47,DENND6A,ELL2,FAM134C,GLCCI1,GLIPR2,GOLGA4,H3F3B,HCLS1,HIVEP2,JUND,KLF6,LGMN,LRRFIP1,LSM14A,MAP3K1,NDUFA5,NR1D2,OPN3,PARP8,PNISR,PPP2R2A,PRKAG2,RAB18,RBBP4,RNF213,RNF38,SLC18B1,SLCO3A1,SNX5,SRSF3,STK4,TAF9B,TGFBR2,TGFBR3,TRAPPC10,U2SURP,UBE2B,USP34,VGLL4,WAC,ZNF638		ABAT,ABHD14A,ABI2,ABLIM1,ACAA1,ACACB,ACAD8,ACOX1,ACTA2,ADD1,AFF4,AGTR1,AKAP1,AKAP9,AKT2,ALAD,ALDH2,ALDH5A1,ALMS1,ANKRD10,ANKRD28,ANKS1A,ANXA4,APLP2,ARHGAP5,ARHGEF3,ARID2,ARL4D,ASAP3,ATF7IP,ATP1A1,ATP8A1,ATXN3,B3GALNT1,BAG5,BBX,BCAM,BCR,BEX4,BTD,C11orf57,C9orf85,CACNA2D1,CAPN1,CAPN3,CAT,CBR4,CBX7,CCDC80,CCDC91,CCDC92,CCND2,CD24,CD302,CD44,CD47,CD74,CDK10,CDK13,CDS1,CENPL,CES2,CHD2,CHD9,CITED2,CLIP…
Coexpression	18535662-TableS1b	Mouse Lymphoma_Wu08_1114genes	Coexpression_18535662-TableS1b_Mouse Lymphoma_Wu08_1114genes	0	0	10	10	10	10	10			ARC,ATP5C1,ATP5G1,BCCIP,BCLAF1,BEX1,CBX5,CDCA7,CKS2,COX7A2,CYC1,DUT,EDN1,EPOR,FAM13B,FHL1,GANAB,HIPK3,HMMR,HSPA8,ITGB1,LAS1L,LSM6,MAPK3,MIF,MLF1,MRPL12,MRPL52,NDUFB10,NDUFB4,NDUFB5,NDUFS6,NPDC1,NR3C2,ODC1,POLE3,PRPF31,PSAT1,PSMB5,RBM8A,RPA3,RPL35A,RPL37A,RPL38,RPS11,RPS25,SIN3A,SLC25A13,SLC4A3,SOCS5,SOD2,TOMM22,UBE2S,WDR5	ADSS,AK2,ANP32A,ATP5C1,BANF1,BCLAF1,CBX3,CCT3,CIRBP,CUL4B,CYCS,DDX21,DDX27,DEK,DNAJA1,DNAJC8,DPH3,EBPL,EIF1B,FABP5,FAM120A,FKBP1A,GNL3,H2AFY,HMGB1,HMGN1,HNRNPA1,HNRNPAB,HNRNPC,HNRNPDL,HNRNPH1,HNRNPU,HSP90AA1,HSPA8,HSPD1,LSM6,MAGOH,MRPS33,NAP1L1,NCL,NIFK,NOL7,NOP58,NPM1,OTUD4,PARK7,PCBP1,PHF5A,POLE3,POLR2M,PPID,PRPF31,PSMG2,RAN,RPA2,RPL35A,RPS27L,SERBP1,SFPQ,SFXN1,SMS,SNRPD1,SPCS2,SRRM1,SRSF10,SRS…	ADSS,ANP32A,BCLAF1,CBX3,FAM120A,FKBP1A,GNL3,H2AFY,HMGN1,HNRNPA1,HNRNPC,HNRNPDL,HNRNPH1,HSPA8,MAGOH,NCL,NOL7,PCBP1,POLE3,PPID,PRPF31,RAN,SFPQ,SFXN1,SMS,SPCS2,SRSF3,SUB1,TCEA1,TOMM20,VKORC1L1,XPO1	ACP1,ALDH6A1,BCLAF1,CACYBP,CCAR1,CCT3,CDC26,CEBPZ,CIRBP,CUL4B,DDX18,DKC1,DNAJA1,DNAJC2,DUT,EBPL,EEF1G,EIF1B,EIF4A3,EPOR,EXOSC8,FUBP1,GART,GCSH,GNL3,GUK1,HMGB1,HMGB3,HMMR,HNRNPDL,HNRNPH1,HSPB7,HSPD1,IFI30,ILF3,KARS,KAT5,LETM1,LRIG1,MAGOH,MAK16,MFAP5,MLF1,MRPL28,MRPL50,NACA,NIFK,NIPBL,NUMA1,NUP54,PLEKHA5,PNN,POLDIP2,POLR1E,PRDX6,PRKAA1,PRMT1,PSMA1,PSMA7,PSMB5,PSMC4,PSMD4,PSME3,PSPC1,PWP1,RBM10,RBM2…	AARSD1,ABCF1,ACP1,ACTN4,ADCY7,ADSS,AIMP1,ALDH6A1,ANKRD40,APITD1,APPBP2,ARID3A,ASF1A,ATIC,ATP5B,ATP5C1,ATP5G1,ATP5H,BANF1,BAP1,BCLAF1,BIRC5,BLMH,BRCA2,C1QBP,CALY,CBX3,CBX5,CCAR1,CCDC50,CCT2,CCT3,CD68,CDAN1,CDCA3,CDK4,CEBPZ,CETN3,CHCHD3,CHCHD4,CISD1,COA3,COL18A1,COQ7,COX5A,COX7A2,CUL4B,CWC15,CYC1,CYCS,DCPS,DDX21,DEK,DHX58,DNAJC15,DNAJC19,DNAJC2,DPM1,DTYMK,DUT,EBPL,ECHS1,EDN1,EHD4,EMB,ENO3,EPOR,ETFA…
Coexpression	15474998-tableS1a	Mouse StemCell_Lindmark04_624genes	Coexpression_15474998-tableS1a_Mouse StemCell_Lindmark04_624genes	0	10	10	10	10	0	10		ANXA2,ARHGDIA,ATF4,ATP6V1B2,ATXN10,CAPNS1,CCND1,CD81,CDKN1A,CITED2,CNN2,CORO1C,CRTAP,DCK,DHRS3,ELOVL5,GLIPR2,GLTP,GRN,HBEGF,HIST1H2BC,HMGCS1,HMOX1,HN1,KRAS,LAMP2,LFNG,MAGED1,MARCKS,MYADM,NFKBIA,NPM1,PLIN2,POLR2G,PSAP,PTMA,PTPN9,RAB11B,RBM3,RBM39,SGK1,SHISA5,SIGMAR1,SLC25A39,SLC38A2,SNX6,ST3GAL4,TMED10,TWSG1,WBP5,XIST,YWHAZ,ZWINT	ABCC3,ALDH7A1,ANXA2,ATP6V1B2,ATPIF1,BCAP31,CCDC12,CCRL2,CD164,CD5L,CHCHD10,CHCHD7,CITED2,COX7A2,COX7C,CSTB,CTBP1,DHRS3,FGFR1,GLRX3,GSN,HLX,IER3,IRF7,ITGB5,IVD,LASP1,LITAF,MAPKAPK2,MRPL41,NDUFA3,NDUFB5,NDUFS5,NPDC1,PRNP,PRR13,PTRH1,RNASE4,S100A10,S100A4,SESN1,SGK1,SH3BP2,SLC38A2,SP100,SPNS1,ST6GAL1,STAT6,TAGLN2,TCN2,TGFBI,TPM1,TPM4,UBXN1,UQCRH	ACTR3,ADSS,ARF4,ARHGAP9,ATF4,ATPIF1,CALM1,CAPNS1,CCL4,CCT3,CD164,CD28,CD81,CTBP1,DAZAP2,DCK,EZR,FABP5,FAM107B,GLIPR2,GLTP,GLUD1,GRK6,HCLS1,HERPUD1,HIPK2,HK2,HN1,HNRNPD,HSPD1,IL6ST,IPO5,LFNG,MAPKAPK2,MARCKS,MSN,NPM1,PPP2R5C,PRKACB,PRKCB,PRNP,PRR13,PSEN1,PSMB9,PTMA,RASSF5,RBM3,RBM39,RHOA,SERP1,SLC38A2,SMAD2,SNX5,SNX6,SP100,SPNS1,SRGN,TAGLN2,TFRC,TMEM14C,TMEM50B,TNFRSF1B,TNIP1,TWSG1,UBA3,UQCRC2,WNK1…	ADSS,ARF4,ATPIF1,CALM1,CAPNS1,CCND1,CRTAP,CTBP1,DAZAP2,DCK,EZR,FAM107B,GLIPR2,GLTP,GRK6,HCLS1,HERPUD1,HNRNPD,IL6ST,IPO5,MAPKAPK2,MARCKS,MSN,PPP2R5C,PRKACB,PRKCB,PTMA,RHOA,SERP1,SLC38A2,SNX5,SP100,SPNS1,TWSG1,WNK1,YIPF5,YWHAZ		ABCA1,ABCC3,ABCE1,ACAA2,ACO2,ACTR3,ADSS,AHNAK,AIFM1,ALAS1,ALDH2,ALDH7A1,ANKRD28,ANPEP,ANXA2,ANXA5,AP2A2,AP2M1,APP,ARF4,ARHGDIA,ATF4,ATP1A1,ATP2A3,ATP5A1,ATP6V0A1,ATP6V1B2,ATP6V1H,ATXN10,BASP1,BCAP29,CALM1,CAPG,CAPN1,CCDC12,CCL2,CCL3,CCL8,CCT3,CD164,CD37,CD48,CD68,CD74,CD81,CD93,CDC34,CDKN1A,CDT1,CELA1,CENPB,CETN3,CHRAC1,CISD1,CITED2,CKB,CLEC4D,CLTA,CLTC,CMTM7,CNPY2,COL18A1,COMMD1,CORO1A,CORO1C,CO…
Coexpression	M1361	Genes up-regulated in SCC12B2 cells (squamous cell carcinoma) by UV-B irradiation.	Coexpression_M1361_Genes up-regulated in SCC12B2 cells (squamous cell carcinoma) by UV-B irradiation.	0	10	10	10	10	0	10		ANXA2,CITED2,CXCL1,EIF2S3,JUND,LAMP2,PRKAR1A,PTGES3,PTGS2,RAN,RBBP4,SNX3,SRSF1,SSR1,TSC22D3,TWF1,YWHAZ	ALDH7A1,ANXA2,ARHGDIB,CCL20,CDKN1C,CITED2,CSF2,CXCL1,CXCL2,CXCL3,HIST1H2BK,HSD17B8,ID2,IL1B,JUND,PAPOLA,PFDN6,PMAIP1,PTGS2,RRM2,RTN4,TPM1	ATP6AP2,CCBL2,COPB1,EIF2AK2,FKBP1A,HPRT1,ID2,JUND,NAP1L1,NF2,PAPOLA,PDIA6,PGK1,PMAIP1,PRKAR1A,PTGES3,RAN,RBBP4,RECQL,RTN4,SLC25A46,SMAD2,SNX3,SRSF1,SRSF10,SSR1,TMPO,TPGS2,UBE2D3,UBE2E1,UQCRC2,YWHAZ	ATP6AP2,FKBP1A,JUND,NF2,PMAIP1,PTGES3,RAN,RBBP4,RECQL,RTN4,SNX3,SRSF1,SSR1,TPGS2,YWHAZ		ACADM,ADK,AGL,AIMP1,ALDH7A1,ANXA2,ANXA3,AP1S2,APITD1,ARHGDIB,ATP5A1,ATP6AP2,CCBL2,CCNC,CDKN1C,CITED2,COPB1,CXCL1,CXCL2,CYB5A,DYNLT3,EIF2AK2,FKBP1A,FOS,FSTL1,GADD45A,HEXIM1,HIST1H2BK,HPRT1,HRSP12,HSD17B8,HSP90AB1,ID2,IGFBP7,IL13RA1,IL1B,IL6,LAMP2,MAP2K1,ME2,NAP1L1,PAPOLA,PDIA6,PGK1,PRDX3,PSMD8,PTGES3,PTGS2,RALB,RAN,RFC5,RRAS2,RRM2,RSU1,RTN4,SC5D,SCARB2,SCFD1,SCP2,SDHD,SH3BGRL,SKP1,SLC11A1,SNX3,SRI…
Coexpression	M2488	Genes down-regulated in HeLa cells (cervical carcinoma) upon knockdown of PHF8 [GeneID=23133] by RNAi.	Coexpression_M2488_Genes down-regulated in HeLa cells (cervical carcinoma) upon knockdown of PHF8 [GeneID=23133] by RNAi.	0	10	10	10	10	0	10		ARPC1A,BCL2L1,C6orf106,C9orf40,CANX,CCDC6,CCSER2,CD9,CDV3,CELF1,CHMP3,CMTM6,CNOT6,COX8A,DCAF7,DEF8,DPYSL2,DUSP18,ELL2,FAM174A,GNB1,H1F0,HIPK1,HMGCS1,HNRNPDL,IDS,IMPAD1,ITPRIPL2,JUN,KIF1C,KLF6,LPCAT1,MAPK1IP1L,MAPRE1,MARVELD1,NUFIP2,PAFAH1B2,PCGF5,PIGF,PPP1CB,PSMD10,PTBP3,RAB1A,RAB2A,RAP1B,RGMB,RRAGA,SCD,SEH1L,SFXN3,SLC6A6,SLC9A6,SOAT1,SPIN1,SRSF1,SSR1,STAMBP,TBC1D13,TIMP3,TMEM164,TMEM64,TSPAN6,TU…	AGPAT9,AMMECR1,ANAPC13,ARHGDIB,ARPC1A,ASRGL1,ATP6V0A4,B4GALT5,C3orf52,CD59,CELF1,CGN,CHCHD10,CHCHD7,CHKA,CIB1,CMTM6,COL4A6,COL6A1,COX8A,CTNNAL1,CYB5R2,DCAF11,DKK1,EDN1,EHD1,ELL2,ELOVL7,FBN1,FGF13,H1F0,HSPB11,IFIH1,IFIT2,IGFBP6,ITGB8,KCTD2,KIAA0101,KRT80,LCOR,MARVELD1,METTL7A,MROH6,MYLK,NCF2,NSF,NT5E,OASL,OXCT1,PFKFB4,POLE3,PPP1CB,PRSS21,PRSS23,PTGES,PTRH1,RAB8B,RABGAP1L,RAP1B,RPL27A,S100A3,S100A4…	AASDHPPT,AFF4,ANAPC13,ARF4,ARPP19,B4GALT5,BIRC3,BLCAP,CALM1,CANX,CCL5,CD47,CDV3,CELF1,CGGBP1,CHMP3,CHSY1,CMTM6,CNOT6,CUL4B,DARS,DCAF7,DCP2,DCTD,DCTN4,DDX58,DIMT1,DPH3,ELL2,FAM134B,GCA,GNAQ,GNB1,HIVEP2,HMGN2,HMGN4,HNRNPDL,HNRNPR,HS2ST1,IDS,IER3IP1,KLF6,MAP3K2,MAPK1IP1L,MAPRE1,MBNL1,MRFAP1L1,MRPS27,MTPN,NAP1L1,NDFIP2,NF2,OPTN,PAFAH1B2,PCGF5,PCMTD2,PHF8,POLE3,POLR2K,PPP1R18,PTGER4,PXN,RAB1A,RAB8B,RA…	AASDHPPT,ARF4,ARPP19,B4GALT5,BLCAP,CALM1,CD47,CDV3,CELF1,CGGBP1,CMTM6,CNOT6,DARS,DCAF7,DCP2,DIMT1,ELL2,GCA,GNB1,HIVEP2,HMGN2,HMGN4,HNRNPDL,IDS,IER3IP1,KLF6,MAP3K2,MRFAP1L1,MTPN,NF2,PCGF5,PCMTD2,POLE3,PPP1R18,PRSS23,RAB1A,RAC2,RAP1B,RAP2A,RWDD4,SENP7,SLC7A6,SNHG12,SPIN1,SRSF1,SSR1,TACC1,TDG,TGFBR3,TMEM189-UBE2V1,TMEM263,TMEM64,TUBB,TVP23B,UBE2D1,ZC3HAV1L,ZMYND11		AASDHPPT,ABCB10,ABCG2,ABI2,ACSS2,ACTR1A,ADCY9,ADGRA2,ADRA1B,AFF4,AGPAT1,AGPAT3,AGPAT4,AHNAK,AMMECR1,ANAPC13,ANKFY1,ANKRD13A,ANKRD2,AOX1,AP1S2,AP4E1,APEH,AQP1,ARF4,ARHGDIB,ARL1,ARPC1A,ASL,ASRGL1,ATP11A,ATP6V0A4,AXL,B3GNT3,B4GALT5,BAIAP2,BAK1,BCAT1,BICC1,BIRC3,BLCAP,BTBD1,BTBD10,C15orf52,C9orf40,CALM1,CANX,CAPG,CASK,CAST,CAV1,CCND3,CCNDBP1,CCSER2,CD24,CD47,CDCA7L,CELF4,CGGBP1,CHMP3,CHSY1,CLASP2,CLN…
Coexpression	18535662-TableS1a	Mouse Lymphoma_Wu08_1813genes	Coexpression_18535662-TableS1a_Mouse Lymphoma_Wu08_1813genes	0	10	10	10	0	10	10		ABLIM1,ACTR10,AKT2,AMZ2,ANXA2,AP3S1,APBB2,ARPC5,ASB8,ATP1B3,ATP6V0B,ATP6V0C,ATP6V1B2,ATP6V1G1,ATP8B2,B4GALT1,CCND2,CD81,CDKN1A,CDON,CRIP2,CRTAP,DPYSL3,ELK3,FKBP10,FNDC3A,GABARAPL1,HIST1H2BC,HMOX1,LAMP2,LAPTM4A,MAGED1,MAP1LC3B,MFF,MMP14,NDRG3,NFE2L1,NFKBIA,NPC2,PEF1,PIM1,PJA2,PLIN2,POLDIP3,PPM1A,RABAC1,RAP1B,RBFOX2,RNF2,RPL39,SDC4,SERINC1,SGPL1,SIDT2,SMAD7,ST3GAL5,STT3A,STX7,STXBP1,TCF4,THBS1,TULP…	ABLIM1,ACP2,ADAM15,AK3,ANXA2,APLP2,ARHGDIB,ATP6V1B2,BCAP31,BCKDHA,BMP1,CACNB3,CASP3,CCDC9,CD164,CD302,CDON,CLINT1,COL6A1,DCAF11,ECHDC3,FAM3C,FBXW4,FHL2,FNDC3A,FYN,GALNT10,GBA,GRAMD3,GSN,HDLBP,HEBP1,HGSNAT,HOXC6,HSPB11,ID2,IL17RD,ITGB1,JDP2,KANK2,LIMCH1,LIPA,LITAF,LPAR1,LRRC16A,LTBP3,MAP1LC3B,MAPK3,MAT2A,MCRS1,MFSD1,MGST2,MME,MMP14,MOCS2,MYD88,MYLK,NDRG1,NPC1,NR3C1,NT5E,PARVA,PDCD4,PIM1,PLAGL1,PLD…	ABCD3,ACSL1,ACTB,ADD3,AFF4,AGPAT5,AK3,AKIRIN1,ALG13,APLP2,ARCN1,ARF1,ARPC5,ASAH1,ATP2A2,ATP6V1C1,ATP6V1G1,B3GNT2,BLCAP,CALM1,CD164,CD200,CD81,CLIC1,COPS7A,COX7A2L,DECR1,EEF1A1,FAM114A2,FGFR1OP2,FYN,GCH1,GCOM1,GNPDA1,ID2,IL6ST,JKAMP,KLHL24,KPNA3,LAPTM4A,LGALS8,LRRFIP1,MAP1LC3B,MAT2A,MAX,MOCS2,MYB,MYD88,NF2,NR3C1,OSTC,PAIP2,PARP8,PEX11B,PJA2,PNPLA8,PRNP,PRR13,RAB11A,RAP1B,RER1,RFK,RHOA,RIT1,RPLP0,S…		ABCD3,ABHD16A,ABHD4,ACTR10,ADIPOR1,AFF4,AGA,AGRN,AK3,ANKRD11,ANXA6,ANXA7,AP1G1,AP3S1,APBB2,ARF1,ARFGAP3,ARFIP2,ASAH1,ATF6,ATP6V0A1,ATP6V0D1,ATP6V1B2,ATP6V1H,BET1L,BID,BOC,CAPN6,CASP3,CCDC130,CCDC80,CCNL1,CD302,CD82,CLIP3,COL11A1,COL14A1,COL1A1,COL1A2,COL6A1,COL6A2,CPT1A,CREB3L2,CSAD,CUX1,CYB5R1,DDAH2,DHRS1,DLG1,DNAJA3,DNPEP,DPP7,DYNC1H1,DYNC1I2,EHHADH,EIF2B2,EMC3,EXTL3,FDFT1,FGFR1OP2,FKBP14,FKBP9…	ABCD3,ABHD16A,ABLIM1,ABTB1,ACADL,ACKR3,ACP2,ACSL1,ACTA2,ACTB,ACTC1,ADAM15,ADAM9,ADGRL2,ADIPOR1,AFF4,AGA,AGPAT5,AGRN,AK3,AKT2,AKTIP,AMACR,ANGPT2,ANKFY1,ANXA2,ANXA3,ANXA5,ANXA7,ANXA8,AP1G1,AP2A2,AP3S1,APLP2,APP,ARCN1,ARF1,ARFGAP3,ARHGDIB,ARHGDIG,ARL1,ARPC5,ASAH1,ASB8,ATF6,ATP11A,ATP1B3,ATP6V0A1,ATP6V1B2,ATP6V1C1,ATP6V1H,ATP8B2,B3GNT2,B4GALT1,BAG6,BCAT2,BCKDHA,BET1L,BID,BLCAP,BMP1,BMPR1A,BSG,BTD,C1Q…
Coexpression	18440302-SuppTable2	Human Lung_Ma08_708genes	Coexpression_18440302-SuppTable2_Human Lung_Ma08_708genes	0	10	10	10	10	0	10		ANKH,ARHGAP29,ATF1,ATF2,CDK14,CXCL1,DDX3X,DUSP1,ELK3,ENC1,EREG,F2R,FOSL2,GATA3,GNB1,HBEGF,HIPK1,HMOX1,JUN,KLF6,LSM14A,LSM7,MEX3A,NEK7,PANK3,PIAS2,POLR3E,PPM1A,PTBP3,RAP2B,RDX,RGMB,RND3,RNPS1,SCAMP1,SGK1,SHISA5,SNAI2,SOCS5,SOX9,SPCS2,SUMO3,TMEM64,UHMK1,USP31,YWHAH	ACSL4,ADI1,AFF3,AGPAT9,AKAP2,ALCAM,ANGPTL4,APLP2,ARL5A,ATP11C,BCL2A1,CCNA1,CD44,CD59,CDC42EP3,CXCL1,CXCL2,CXCL3,DDX3X,DKK1,DUSP1,DUSP5,ELOVL7,ENC1,EPAS1,EPHB2,ETV4,FAM3C,FHL2,FMNL3,GFPT2,HIPK3,HIST2H2BE,HMGA1,HPCAL1,IER3,KLF4,KLHL2,LAMTOR3,LSM7,MARCKSL1,MMP1,MPRIP,MTHFD2L,NDUFA5,NR2F2,NT5E,PDCD2,PDP1,PRDM1,PTHLH,PTPRF,RBM24,RIT1,RPL27A,S100A10,SERPINE2,SGK1,SH2B3,SHOX2,SNAI2,SOCS5,SOX9,SPRY1,SRPX…	AKAP2,ANKRD13C,ANP32E,APLP2,ARFGEF3,ARL5A,ATF1,ATP2A2,BCL2A1,BIRC3,BNIP3,CD44,CDC42EP3,CEBPB,CHST11,CREM,DDX3X,DHX40,DUSP5,EOMES,FAM162A,FAR1,GNB1,GOLGA4,HK2,HMGN4,HNRNPD,HPS3,IL6ST,KLF6,KLHL2,KPNA4,LSM14A,MARCKSL1,MIR21,NAMPT,NDUFA5,NEK7,PGK1,POM121,PRELID1,PTGER4,PTP4A1,RIT1,SAT1,SEC24A,SERPINE2,SMAD2,SNRNP27,SNX27,SOCS4,SPCS2,SRGN,SS18,SUMO3,TANK,TFRC,TGFBR2,TMEM50B,TMEM64,TRMT6,USP38,VMP1,ZFA…	AFF3,ANP32E,ARFGEF3,ATF1,CD44,CEBPB,CHST11,CREM,DHX40,DUSP5,EOMES,FAR1,GNB1,GOLGA4,HMGN4,HNRNPD,HPS3,IL6ST,KLF6,KLHL2,KPNA4,LSM14A,MARCKSL1,MIR21,NDUFA5,NEK7,POM121,PTP4A1,RIT1,SERPINE2,SNX27,SOCS4,SPCS2,SS18,SUMO3,TGFBR2,TMEM64,USP38,VMP1		ABCC4,ACSL4,ADI1,AHNAK,AK4,AKAP2,ALCAM,ALMS1,ANGPT2,ANGPTL4,ANKH,ANKRD13C,ANKRD28,ANP32E,ANPEP,APLP2,ARL5A,ATF2,ATP11C,ATP1B1,BASP1,BCL10,BCL2A1,BICD1,BIRC2,BIRC3,BLZF1,BRWD3,C1GALT1,CARD10,CD44,CDC42EP3,CDC73,CDK14,CEBPB,CHML,CLIC4,CPNE2,CRAT,CSGALNACT2,CXCL1,CXCL2,DACT1,DAP3,DDX3X,DHX40,DHX9,DUSP5,DUSP6,EGLN1,EGR1,EGR3,EIF4E2,EIF5B,EMP1,ENC1,EPAS1,EPHB2,EREG,ERRFI1,ETV4,ETV5,F2R,F2RL1,FAR1,FHL2…
Coexpression	15220918-TableS1a	Human Viral_Wang04_1482genes	Coexpression_15220918-TableS1a_Human Viral_Wang04_1482genes	0	10	10	10	10	0	10		ACVR2A,ANGPTL2,ARHGAP29,ARHGDIA,BGN,BUB3,CAPNS1,CBX3,CCND1,CD81,CDC25B,CDC42,CDS2,CELF1,CFL1,CRIP2,CXCR4,DCAF7,DERL2,DPYSL2,DPYSL3,DZIP3,E2F3,ELAVL1,ELK3,F2R,FBXL14,FBXL7,FNDC3A,FOSL2,GDI1,GNB1,GNG10,H1F0,IFITM1,INCENP,KPNA2,LGMN,MAGED1,MAPK1IP1L,NR2F1,OSBP,PAK2,PGAP2,PPAP2C,PRPS1,PRR5,RABAC1,RBMS1,RHOBTB1,RNF38,SFXN3,SIK1,SLC11A2,SLC25A44,SNAI2,SNX6,SSR1,TBC1D13,TCF4,TIMP3,TRAM1,TSN,TSNAX,UGCG,W…	ACP2,ADAM12,ADAM19,AKAP13,AKAP2,ALOX5AP,APLP2,ARHGDIB,ASAP3,B4GALT5,BCCIP,BOLA2,BUB3,CA12,CAMLG,CELF1,CHKA,CIB1,COL6A1,CYB5R2,DGKZ,DLC1,EMILIN1,ENSA,ERH,FERMT2,FNDC3A,FYN,GALNT10,GNG10,GNS,H1F0,HLA-F,HLX,HPCAL1,HTRA1,IL17RC,IL1RN,ITGB1,JAK1,KANK2,KIAA1462,KLF4,KLHL2,KPNA2,LASP1,LDB2,LTBP1,MAP4K4,MAPKAPK2,MARCKSL1,METRN,MPRIP,MYL6,NR2F2,NRP1,NT5E,PARD3,PAX8,PGF,PHACTR2,PML,PODXL,PRR13,PRSS23,PTPRB…	ACTB,ADD3,AFF1,AKAP2,API5,APLP2,ARIH1,B4GALT5,BOLA2,BTN3A3,BUB3,CALM1,CAPNS1,CARD8,CBX3,CCL5,CD200,CD47,CD81,CD99,CDC42,CELF1,CHSY1,CLIC1,CNOT7,CREM,CXCL10,CXCR4,DCAF7,DNAJA1,EIF5,ELAVL1,ELF4,EMC6,ENSA,ERAP1,ERH,EZR,FAM162A,FBXL14,FCHSD2,FKBP1A,FYN,GBP1,GCH1,GNAQ,GNB1,GNG10,GTF3A,HCLS1,HLA-B,IFI16,IFITM1,IL6ST,KDELR2,KLHL2,KPNA2,LAPTM5,LCP2,MAN2A1,MAPK1IP1L,MAPKAPK2,MARCKSL1,MAX,MGAT2,MSN,MTHFD2,…	ADD3,ARIH1,B4GALT5,BTN3A3,BUB3,CALM1,CAPNS1,CARD8,CBX3,CCND1,CD47,CDC42,CELF1,CLIC1,CNOT7,CREM,CXCR4,DCAF7,ELAVL1,ERH,EZR,FAM171A1,FBXL14,FCHSD2,FKBP1A,GCH1,GNB1,HCLS1,HLA-B,IL6ST,KDELR2,KLHL2,LAPTM5,LGMN,MAN2A1,MAPKAPK2,MARCKSL1,MAX,MSN,PAK2,PHTF2,PRSS23,PTP4A2,RAB27A,RAB6A,RECQL,RNF38,SEL1L3,SFPQ,SLC25A44,SMS,SPCS3,SPG21,SRPK2,SSR1,STAU1,STK4,TACC1,TBCB,TGFBR2,TGOLN2,TNFSF10,TRAM1,UBE2L6,VGLL4,…		A2M,ABHD2,ABHD6,ABLIM3,ABTB2,ACKR3,ACOT8,ACOT9,ACP2,ACTB,ACTN1,ACVR2A,ADA,ADAM10,ADAM12,ADAM19,ADAM22,ADCK3,ADD1,ADGRF5,ADGRG6,ADGRL4,ADRA1A,AK4,AKAP2,ALDH3A1,ALOX5AP,ANGPT2,ANK3,ANXA5,ANXA8,ANXA9,AP2A2,AP2B1,AP2M1,AP2S1,API5,APLP2,APP,AQP8,ARAP3,ARHGAP17,ARHGAP25,ARHGAP32,ARHGDIA,ARHGDIB,ARHGEF15,ARHGEF3,ARIH1,ARL4C,ARMCX3,ARMCX5,ARPC1B,ARRB1,ART1,ASAP3,ATP5E,ATP6V0A1,B3GAT3,B4GALT5,BAZ1B,BGN,BI…
Coexpression	M2487	Genes up-regulated in HeLa cells (cervical carcinoma) upon knockdown of PHF8 [GeneID=23133] by RNAi.	Coexpression_M2487_Genes up-regulated in HeLa cells (cervical carcinoma) upon knockdown of PHF8 [GeneID=23133] by RNAi.	0	10	10	10	10	0	10		ARL6IP1,ATF4,CCDC6,CDH24,CHAC1,CITED2,CNOT6,DDIT4,DDX3X,DHRS3,FNBP1L,HMOX1,HN1,LMO4,LZTFL1,MAT2B,NR2F1,PABPC4,PABPN1,PIAS2,SCD,SGPL1,SMC5,TMTC4,XIAP,YKT6,ZNF280C	ALDH1L2,ASMTL,ASNS,CALML4,CBX5,CCDC77,CITED2,DCBLD1,DDX3X,DHRS3,EFNA1,ENAH,FAM60A,FAM86B1,FBXW7,FNBP1L,FZD7,HLX,IL20RB,INHBE,MESDC2,MOCS2,NEK10,NR4A1,PDE4D,PDHX,RCOR3,RIMKLB,SCD,SERF1B,SESN2,SLC19A2,SORBS2,TGFBR2,TMTC4,VLDLR,ZNF267	ARL6IP1,ATF4,C11orf57,C6orf62,CCNY,CDC37L1,CERK,CNOT6,DDIT4,DDX3X,EIF5,FAM217B,FBXW7,FKBP1A,HERPUD1,HN1,JADE1,KRCC1,LMO4,MAT2B,MBTD1,MOCS2,MTHFD2,PABPN1,PTP4A1,PTPN2,RAB10,RPIA,SERP1,SET,SLC16A1,SLC2A3,SMC5,TBC1D4,TGFBR2,TMTC4,WWP1,XIAP,ZNF267,ZNF280C,ZP3	ARL6IP1,C11orf57,CCNY,CDC37L1,CERK,CNOT6,DDIT4,FAM171A1,FAM217B,FBXW7,FKBP1A,HERPUD1,KRCC1,LMO4,MBTD1,MOCS2,PABPN1,PTP4A1,SERP1,SLC16A1,TGFBR2,XIAP,ZNF280C		A2M,ADAMTS1,ALDH1L2,ANKRD46,ARL6IP1,ASNS,ATF4,BET1,BID,BNIP2,C11orf57,C6orf62,C9orf116,CALML4,CALU,CBX5,CBX8,CCNYL1,CDC37L1,CDH24,CHML,CITED2,CMTM7,CNOT6,CRB1,CTGF,CTSC,DCAF4,DDAH1,DDX3X,DHRS3,DNAJB4,DPY19L4,E2F5,EIF5,ENAH,FAM120C,FBXW10,FBXW7,FKBP1A,FNBP1L,FZD7,GCLC,GPR180,GPT2,GRAMD1B,GSK3B,HBP1,HERPUD1,HMGB2,HMOX1,HOXA5,HRSP12,HTRA3,ID1,IGF1R,INSR,IQCK,JAG2,KCNK3,KDM7A,KLF9,KPNB1,KRCC1,LIN9,LR…
Coexpression	M14973	Genes up-regulated in U2OS cells (osteosarcoma) upon knockdown of HDAC1 [GeneID=3065] by RNAi.	Coexpression_M14973_Genes up-regulated in U2OS cells (osteosarcoma) upon knockdown of HDAC1 [GeneID=3065] by RNAi.	0	10	10	10	10	0	10		ARHGDIA,B4GALT6,BCL2L1,CCND2,CDK6,CDV3,CELF1,CTDSPL2,DDX3X,ELK3,ENTPD4,FBXW11,GNA13,IDS,LSM12,NFKBIA,OGFRL1,PCGF5,PLIN2,POLDIP3,PTBP3,REEP3,RGMB,SGPP1,SLC6A6,SPRED2,TM9SF3,TMED2,TMEM64,TWF1,UHMK1,VKORC1L1,YWHAZ,ZC3HAV1L,ZFR	ADAMTS6,AGPAT9,ATP6V0A4,BCL2A1,BCLAF1,CCL20,CD44,CDK6,CELF1,CHRNA9,CSF2,CXCL3,CYB5R2,DDX3X,DDX42,DNAJB9,DUSP5,EIF4G1,ESM1,FAM60A,GNA13,HDAC9,HMGA1,IL1A,IL24,IL7R,IRAK2,ITGA6,ITGB1,KBTBD8,KLHL21,LDB2,MAST4,MMP1,MTMR2,NFKB2,PAPOLA,PHACTR2,PRNP,PRR9,PSAT1,PTHLH,RAB6A,RAB8B,ROBO4,RPL27A,SLC6A15,SLC6A6,SMG7,SOD2,SPANXC,SRPX,SRRT,TGFBR2,TPP1,UPP1,YOD1,YTHDF3,ZC3H12A,ZNF655	ACTR2,AGO2,AKIRIN2,ANP32E,BCL2A1,BCLAF1,BIRC3,CBFB,CD44,CDC42SE2,CDV3,CELF1,CHST11,CREM,DCP2,DDX3X,DIMT1,DNAJB9,DOCK10,DUSP5,ESYT2,EXOC5,EZR,FAM126A,FBXO38,FBXW11,FOPNL,G3BP2,GCH1,IDS,IFI16,IL6ST,INO80D,ITGA6,KPNA4,LGALS8,LYPLA1,MAP3K2,MAX,MBNL1,MOSPD1,NAMPT,NBPF10,NFKBIZ,OTUD4,PAPOLA,PCGF5,PHACTR2,PHTF2,PIP4K2A,PRNP,PSME4,PTBP1,PTPN11,PXN,RAB6A,RAB8B,RAC2,REEP3,SF3B1,SLAIN2,SLC16A1,SLC7A6,SNAP23…	ACTR2,AKIRIN2,ANP32E,BCLAF1,CBFB,CD44,CDC42SE2,CDV3,CELF1,CHST11,CREM,DCP2,DIMT1,DUSP5,ESYT2,EZR,FAM126A,FBXW11,GCH1,HDAC9,IDS,IGF2BP3,IL6ST,KPNA4,MAP3K2,MAX,NBPF10,NFKBIZ,PCGF5,PHTF2,RAB6A,RAC2,REEP3,SF3B1,SLC16A1,SLC7A6,SPOPL,TAF9B,TFAM,TGFBR2,TMEM64,TOP1,USP34,VKORC1L1,YWHAZ,ZC3HAV1L		ABCC4,ABCC9,ACTR2,ADAM10,ADAMTS6,AHCTF1,ANAPC5,ANP32E,ARHGAP5,ARHGDIA,ASPH,ATP11A,ATP11B,ATP6V0A4,B4GALT6,BCL2A1,BCLAF1,BDP1,BIRC3,BUB1,C3,CCL2,CCND2,CD44,CDC27,CDKL1,CERS6,CLDN12,COPA,CSGALNACT2,CTDSPL2,CTTN,CXADR,CYB5R2,CYTH3,DCLK1,DCTN5,DDAH1,DDX3X,DEGS1,DHX9,DNAJB9,DOCK4,DPY19L1,DUSP5,DUSP7,EDEM1,EIF4G1,EIF5A2,ENTPD4,ERRFI1,ESCO2,EXOC5,EXTL3,EZR,FAS,FBXO38,FBXW11,FCHO2,FN1,FOSL1,G0S2,G3BP2,GA…
Coexpression	M2369	Genes down-regulated during differentiation of Oli-Neu cells (oligodendroglial precursor) in response to PD174265 [PubChemID=4709].	Coexpression_M2369_Genes down-regulated during differentiation of Oli-Neu cells (oligodendroglial precursor) in response to PD174265 [PubChemID=4709].	0	10	10	10	0	10	10		ABLIM1,ADO,AMOTL2,ANKRD44,ARL5B,ARRDC3,ATXN10,CCNF,CCNT2,CD81,CD9,CDV3,CERCAM,CMTM6,CORO1C,DEPTOR,DLGAP4,DPYSL3,DUSP10,ELAVL1,GDI1,GLTP,HIST1H2BC,IER5,JUN,LDLRAD3,LUC7L2,LZTFL1,MAP1LC3B,MAPRE1,MARCKS,MBOAT1,MGAT3,MLLT11,MYEOV2,NPC2,PDE4B,PLEKHA1,PRKAR2A,RANBP6,RBM25,RBM5,RBMS1,REEP3,SESN3,SGPL1,SIK1,SLC35A3,SLC44A1,SLC6A6,SOAT1,TCF7L2,TERF1,TGS1,TIMP3,TM9SF3,TMEM106B,TMEM80,TUBB3,TULP4,VAT1,WDR1,…	ABI1,ABLIM1,ACBD5,ALCAM,B4GALT5,BACE1,BHLHE40,BMP1,BRSK1,BTG1,C12orf45,CACNB3,CDC42EP3,CFL2,CHIC1,CIB1,CMTM6,COL4A6,COL6A1,CPEB2,DEPDC7,DNMT3A,DOCK9,DUSP10,DYNLL1,EHD1,ELOVL7,ENPP2,FAM102A,FAM46A,FYN,GNAO1,GRAMD3,GRB14,H2AFV,HDAC9,HIST2H2BE,HTRA1,INTS6,IQCE,ITGB8,KANK1,KATNAL1,KIAA1462,KIAA1644,KIF13A,LDLRAD3,LPAR1,LTBP1,MAP1LC3B,MR1,MUTYH,MXI1,MYLK,NDRG1,NFKB2,NPC1,NR1D2,NRCAM,OSTM1,PDCD4,PDE4D,…	ABI1,ACTB,ADD3,AMD1,ANKRD12,ATMIN,B4GALT5,BCDIN3D,BHLHE40,BNIP3,C11orf1,C12orf45,C21orf91,C4orf3,C4orf32,C7orf73,CASP6,CCL5,CCNG2,CCNT2,CD81,CDC37L1,CDC42EP3,CDK19,CDV3,CERK,CHPT1,CMTM6,DCTN3,ELAVL1,EZR,FAM134B,FAM134C,FAM49B,FYN,GLTP,GNPTAB,GOLGA4,HIPK2,HNRNPAB,HNRNPR,IKZF5,IPO7,KANSL1,KIAA0430,KLHL24,LRRN3,MAP1LC3B,MAPRE1,MARCKS,MBTD1,MXI1,N4BP2L1,NR1D2,PCMTD2,PDE4B,PNISR,POC1B,PPAPDC2,PPP2R2A,…		ABCA2,ABCC10,ABHD10,ABI1,ACOX1,ACSBG1,ACY3,AFAP1,AK1,AKT3,AMOTL2,ANKRD12,ARHGAP28,ARMC6,ARSB,ATXN7L2,B3GAT3,BACE1,BAZ2B,BCAS1,BCDIN3D,BNIP3,C11orf70,C1QL3,C9orf89,CACNA2D1,CAMSAP2,CAPN6,CCDC28A,CCNT2,CD82,CD9,CDK5,CDV3,CHD4,CHML,CKLF,CLIP3,COL11A1,COL6A1,COL6A2,CPEB2,CPSF6,CPT1A,CTSF,CTSK,CYTH1,DBP,DGAT2,DHRS1,DIXDC1,DNAJB4,DNMT3B,EFHD1,ELMOD2,ERCC1,FAM127A,FBXO6,FHOD3,GALC,GATM,GDI1,GLRB,GMFB,GR…	AATK,ABCA2,ABCC10,ABHD10,ABHD3,ABI1,ABLIM1,ABTB1,ACAA2,ACBD5,ACOX1,ACTB,ACY3,ADAMTS4,ADCK3,ADCY9,ADGRL3,AEBP1,AFAP1,AGK,AGPAT4,AK1,ALCAM,ALDH3B1,ALMS1,AMOTL2,ANK3,ANKRD12,ANKRD28,ANKRD44,AP1S2,APPL2,ARHGAP5,ARL4A,ARL5B,ARPC1B,ARRDC3,ASIC1,ATG4A,ATP13A2,ATP1B2,ATP6V0A2,ATP8A1,ATPAF1,ATXN10,AXL,B3GAT3,B4GALT5,BACE1,BAK1,BAZ2B,BCAS3,BCDIN3D,BCL2L12,BFAR,BHLHE40,BIN3,BMP1,BNIP2,BNIP3L,BRCA1,BRI3BP,BT…
Coexpression	M4665	Genes down-regulated in glomeruli of kidneys from patients with diabetic nephropathy (type 2 diabetes mellitus).	Coexpression_M4665_Genes down-regulated in glomeruli of kidneys from patients with diabetic nephropathy (type 2 diabetes mellitus).	0	10	10	10	10	0	10		ARHGEF18,ARID5B,ATXN10,CANX,CCDC6,CDV3,CFLAR,CITED2,DPYSL3,DUSP1,F2R,FNBP1L,FOSL2,GAS1,HMGN1,HNRNPA1,HNRNPA3,HNRNPDL,HOXA9,IFITM1,NEDD9,NEK7,NFE2L1,PDE4B,PDLIM5,PRKAR1A,RAB1A,RAB21,RBBP4,RBMS1,RDX,RNF11,SDC4,SERINC1,SERPINE1,STX7,SUB1,TMED10,TOMM34,TSC22D3,TUBB2A,UGCG,XPO1,YWHAZ	ABI1,ATXN1,C1S,CD164,CDC42EP3,CDKN1C,CITED2,COL4A6,CORO2B,CTBP1,CXCL2,DDN,DNAJB9,DNM1L,DUSP1,EFR3A,FAM98A,FERMT2,FNBP1L,FYN,HSPB11,HTRA1,IARS,ITGAV,ITGB3,ITGB5,KANK1,KIAA0232,LITAF,MME,MYLK,NDRG1,NR3C1,ODC1,PARD3,PLOD2,PODXL,RABGAP1L,SCHIP1,SP100,SRGAP2,SYNPO,TBCA,TOM1L2,VPS13D,WARS	AASDHPPT,ABI1,ACTG1,ACTR3,ADD3,ARF6,ARID5B,ATP2A2,ATP6AP2,ATXN1,BEX4,BIRC3,CANX,CD164,CD200,CD47,CDC14A,CDC42EP3,CDV3,CMAHP,CTBP1,DCTD,DDX17,DNAJA1,DNAJB9,EFR3A,EIF4A2,EPS15,FYN,HMGN1,HNRNPA1,HNRNPA3,HNRNPC,HNRNPDL,HSP90AA1,IFITM1,KIF5B,LETMD1,MORC3,MTHFD2,N4BP1,N4BP2L1,NAMPT,NBN,NEK7,NR3C1,OPTN,OTUD4,PDE4B,PREPL,PRKACB,PRKAR1A,PSMB9,PTGER4,PTPN11,RAB1A,RBBP4,RBMS1,RNF11,RPN2,SET,SLC2A3,SP100,STA…	AASDHPPT,ACTG1,ADD3,ARID5B,ATP6AP2,CD47,CDV3,CMAHP,CTBP1,EFR3A,EIF4A2,EPS15,HMGN1,HNRNPA1,HNRNPC,HNRNPDL,LETMD1,NEK7,NR3C1,PDE4B,PRKACB,RAB1A,RBBP4,RNF11,SP100,SUB1,TGFBR3,TOMM20,UAP1,UBE2L6,WARS,XPO1,YWHAZ		AASDHPPT,AASS,ABI1,ACADM,ACBD3,ACTG1,ACTR3,ADORA1,AGRN,ALDH3B1,ANXA1,APOD,ARHGAP19,ARHGAP5,ARL1,ARMCX2,ATP6AP2,ATP7A,ATP9A,ATXN10,AXL,B4GAT1,BCAM,BEX4,BIRC2,BIRC3,BMP7,C1R,CACNB2,CALD1,CALM2,CALU,CAMSAP2,CAND2,CANX,CAPN2,CASP1,CAST,CBLB,CD164,CD2AP,CD47,CDC14A,CDC42EP3,CDKN1C,CDS1,CERS6,CHI3L1,CITED2,CLEC16A,CLIP3,COL3A1,COL4A3,COL4A4,CORO2B,CRIM1,CTBP1,CTGF,CXADR,CXCL2,CYP1B1,CYR61,DAG1,DCAF8,DN…
Coexpression	M14524	Up-regulated genes in colon carcinoma tumors compared to the matched normal mucosa samples.	Coexpression_M14524_Up-regulated genes in colon carcinoma tumors compared to the matched normal mucosa samples.	0	10	10	10	0	10	10		ARHGDIA,ATF4,ATP6V1G1,BGN,CALR,CCT8,CDV3,CTDSPL2,CXCL1,CXXC5,DCAF7,DLGAP4,DUSP18,GPKOW,GPR107,GRN,HMGN1,HNRNPA1,HSPA8,IFITM1,KCMF1,KLHDC2,LAPTM4B,LARP1,LDHA,LMNB1,LSM12,LYPLA2,MORF4L2,MYOD1,NET1,NUTF2,PABPC4,PCBP1,PDZD8,PFDN2,PGAM5,PPAP2C,PPP2R1A,PSAP,PSMA5,PTMA,RBM3,SCD,SHISA5,SLC25A39,SLC6A6,SOX9,SRP54,SRP72,SRSF1,SSR1,SUB1,TCF3,TMBIM6,TOP2A,TULP4,UBE2C,VKORC1L1,YKT6,YWHAH,ZC3HAV1L,ZNF3	ADAM15,ADAR,ADI1,ADM2,ALG3,ARPC2,ATP5J2,BACE1,BCAP31,BOLA2,C19orf53,CARD16,CBX5,CDCA7,CHPF,CKS2,CNTN4,COX7C,CSTB,CXCL1,DCTN1,DIAPH1,DYNLL1,ERH,ETV4,FAM102A,FGFR4,GDNF,GSTP1,HDLBP,HIST1H1D,HIST1H1E,HIST1H2AM,HMGA1,HPCAL1,HSPA8,HYAL3,IER3,ITGA6,IVD,KLHDC7B,MFI2,MIB2,MIF,MR1,MRPL12,MRPL22,MTHFD2L,NDUFB4,NDUFS6,NSFL1C,ODC1,PAPOLA,PCBP2,PDCD5,PFDN2,PFDN6,PRDM1,PSMB5,RCN1,ROBO4,RPL24,RPL27,RPL27A,RPL31…	ACTG1,ACTR3,ADD3,ANP32A,API5,ARPC2,ATF4,ATP6V1G1,BANF1,BOLA2,C8orf33,CALR,CD99,CDV3,CLIC1,COPS7A,COX6A1,DAZAP1,DCAF7,DDX27,DDX39A,DSN1,ERH,ESYT2,FABP5,GCH1,GDI2,GTF3A,H2AFY,HMGB1,HMGN1,HNRNPA1,HNRNPD,HNRNPH1,HNRNPH2,HSPA8,IFITM1,ITGA6,JTB,KCMF1,KPNA3,LAPTM4B,LDHA,LRRN3,MAGOH,MDM4,MORF4L2,NCL,NIFK,NOL7,NSMCE1,OAZ1,PAPOLA,PCBP1,PFDN2,POMP,PPA1,PPIA,PRELID1,PSME1,PTBP1,PTMA,RBM17,RBM3,RBM34,RBX1,RPL…		AAMP,ABCA2,ADAMTS13,ADNP,ANAPC10,ANKRD16,ANKRD39,API5,AXIN2,BACE1,BCL2L11,BCL7C,BMP4,BRSK2,BTAF1,C19orf53,C2orf47,CD82,CDV3,CLK2,CLPB,CPSF1,CPSF6,CRCP,CREBBP,CRLS1,DAAM1,DCAF7,DPP7,EEF1G,EHMT2,EIF3E,EIF3H,EIF3I,EPRS,EXOSC4,EZH2,FGFR4,GLTSCR2,GNL3L,GPKOW,GSTP1,GTF2H4,GTF2H5,GTF3A,GUK1,HDAC10,HIST1H1C,HMGB1,HNRNPH1,HSD17B1,HSF4,IKBKB,ILF3,IQCB1,ISY1,KCMF1,KIAA0556,KLHL12,LAPTM4B,MAFK,MAGOH,MAPK8IP3…	A4GALT,AAMP,AARS2,ABCA2,ABHD11,ACTG1,ACTR3,ADAM15,ADI1,ADNP,AGPS,AMPD2,AMPD3,ANAPC10,ANAPC5,ANKRD16,AP1M1,APEX1,API5,APOC2,ARHGAP4,ARHGDIA,ARPC2,ARPC3,ASPRV1,ATAD2,ATF4,ATIC,ATP11A,ATP5E,ATP5H,ATP5J2,AXIN2,BACE1,BANF1,BCL2L12,BGN,BTAF1,BTD,BTNL9,C16orf13,C19orf53,CALR,CAPG,CARM1,CASK,CBX2,CBX5,CCDC18,CCNO,CCT2,CCT8,CD63,CDC20,CDC42EP1,CDK16,CENPO,CHCHD2,CLDN12,CLIC1,CLPB,CNPY2,COL18A1,COPS7A,COX1…
Coexpression	17210682-SuppTable3	Human Colon_Grade07_1102genes	Coexpression_17210682-SuppTable3_Human Colon_Grade07_1102genes	0	10	10	10	0	10	10		ARHGDIA,ATF4,ATP6V1G1,BGN,CALR,CCT8,CDK14,CDV3,CNN2,CSNK2A1,CTDSPL2,CXCL1,CXXC5,DCAF7,DLGAP4,DUSP18,GPKOW,GPR107,GRN,HMGN1,HNRNPA1,HSPA8,IFITM1,KCMF1,KLHDC2,LAPTM4B,LARP1,LDHA,LMNB1,LSM12,LYPLA2,MORF4L2,MYOD1,NET1,NPM1,NUTF2,PABPC4,PCBP1,PDZD8,PFDN2,PGAM5,PPAP2C,PPP2R1A,PRR5,PSAP,PSMA5,PTMA,RBM3,SCD,SHISA5,SLC6A6,SOX9,SRP54,SRP72,SSR1,SUB1,TCF3,TMBIM6,TOP2A,TULP4,UBE2C,VKORC1L1,YKT6,YWHAH,ZNF3	ADAM15,ADAR,ADI1,ADM2,ALG3,ARPC2,ATG4C,ATP5J2,ATXN2L,B4GALT2,BACE1,BCAP31,CARD16,CARHSP1,CBX5,CDCA7,CHPF,CKS2,CNTN4,COX7C,CSTB,CXCL1,DCTN1,DIAPH1,DYNLL1,ERH,ETV4,FGFR4,GDNF,GSTP1,HDLBP,HIST1H1D,HIST1H1E,HIST1H2AM,HMGA1,HPCAL1,HSPA8,HYAL3,IER3,ITGA6,ITGB5,JAK1,KLHDC7B,MFI2,MIB2,MIF,MR1,MRPL22,MTHFD2L,MXI1,MYL6,NDUFB4,NDUFS6,NSFL1C,NSUN5,ODC1,PAPOLA,PCBP2,PDCD5,PFDN2,PFDN6,PLOD2,PPHLN1,PRDM1,PSMB5,…	ACTG1,ACTR3,ADD3,ANP32A,API5,ARPC2,ATF4,ATP6V1G1,BANF1,CALR,CCR7,CD99,CDV3,CLIC1,COPS7A,COX6A1,DAZAP1,DCAF7,DDX27,EIF4A2,ERH,ESYT2,FABP5,GCH1,GDI2,GTF3A,H2AFY,HMGB1,HMGN1,HNRNPA1,HNRNPD,HNRNPH2,HSPA8,IFITM1,ITGA6,JTB,KCMF1,KDELR2,KPNA3,LAPTM4B,LDHA,LRRN3,MAGOH,MARS,MDM4,MORF4L2,MXI1,NCL,NIFK,NPM1,NSMCE1,OAZ1,PAPOLA,PCBP1,PFDN2,PPIA,PPP4R2,PSME1,PTBP1,PTMA,RBM12,RBM17,RBM3,RBM34,RBX1,RPL13,RPL18A,…		AAMP,ABCA2,ADNP,ANAPC10,ANKRD16,API5,AXIN1,AXIN2,BACE1,BCL2L11,BCL7C,BMP4,BRI3,BTAF1,CCR7,CD82,CDV3,CLK2,CLPB,CPSF6,CRCP,CREBBP,CRLS1,DAAM1,DCAF7,DPP7,EEF1G,EHMT2,EIF3E,EIF3H,EIF4A3,ELK1,EML4,EPRS,EXOSC4,EZH2,FGFR4,FUBP1,GLTSCR2,GNL3L,GPKOW,GSTP1,GTF2H4,GTF2I,GTF3A,GUK1,HDAC10,HIST1H1C,HLTF,HMGB1,HSD17B1,IKBKB,ILF3,IQCB1,JAK1,KCMF1,KIAA0556,KLHL12,LAPTM4B,MAFK,MAGOH,MAPK8IP3,MCF2L,MDM4,MFSD11,MR1…	A4GALT,AAMP,AARS2,ABCA2,ABHD11,ACTG1,ACTR3,ADAM15,ADAMTS1,ADI1,ADNP,AGPS,AIMP1,AMPD2,AMPD3,ANAPC10,ANAPC5,ANKRD16,AP1M1,APEX1,API5,ARHGAP4,ARHGDIA,ARPC2,ARPC3,ASPRV1,ATAD2,ATF4,ATIC,ATP11A,ATP5E,ATP5H,ATP5J2,AXIN2,B3GALNT2,BACE1,BANF1,BCL2L12,BGN,BRI3,BTAF1,BTD,BTNL9,CALR,CAPG,CARHSP1,CARM1,CASK,CBX2,CBX5,CCNO,CCR7,CCT2,CCT8,CD36,CD63,CDC20,CDC42EP1,CDK14,CENPO,CHCHD2,CLIC1,CLPB,CNPY2,CNTNAP1,COL…
Coexpression	19636063-TableS6	Human Lymphoma_Gentles09_780genes	Coexpression_19636063-TableS6_Human Lymphoma_Gentles09_780genes	0	10	10	10	10	0	10		AP3S1,ARPC1A,ARPC5,AURKA,AURKB,BUB3,CBX3,CCNB1,CCNF,CDC25B,CDV3,CIAPIN1,COPS3,COX8A,DCK,DPYSL2,ENPP1,FBXL14,HMGN1,ITGB3BP,KPNA2,KRAS,LMNB1,LSM14A,LSM6,MDH1,NEK2,PGAM1,POLR2G,PPP3CB,PPP6C,PRKRA,PSMD10,PTPN9,PTTG1,RAC1,RAP1B,RBBP4,RRAGA,SLC30A4,SPCS2,SPRED2,SRP54,TCF3,TERF2,TOP2A,TSG101,TUBB,TUBB2A,TUBB3,TXNDC9,UBE2C,UBE2I,WEE1,WRB,XPO1,YWHAH,ZWINT	ABR,ACP2,ACTL6A,ARPC1A,ATP5C1,ATP5J2,BUB3,CASP3,CBX5,CD59,CIT,CKS1B,COX8A,CTNNAL1,DHFR,DNM1L,DOCK9,DUT,DYNLL1,EFNB2,ERH,FGFR1,H2AFV,HIST1H2AM,HMMR,IDE,KIAA0101,KPNA2,LSM6,LTBP1,MALL,MARCKSL1,MDH1,MME,MRPS11,MTF2,NDUFS6,NR3C1,NT5C2,ODC1,PEX5,POLE2,PTTG2,RABGAP1L,RAP1B,RCBTB2,RPA3,RRM2,SAP30,SLC1A1,SLC25A13,SLC30A4,SLC43A1,SMAD5,SNAPC1,TROAP,U2AF1,UBE2S,VGLL4,WDHD1	ACTR3,AK2,ANP32A,ANP32E,ARPC5,ATP2A2,ATP5C1,BUB3,CBX3,CCDC69,CDV3,DCK,DCP2,DCTN3,DEK,DNAJC8,EPS15,ERH,FBXL14,GCH1,H2AFY,HMGN1,HS2ST1,HTATSF1,KHDRBS1,KIAA0922,KPNA2,LSM14A,LSM6,LYPLA1,MAGOH,MARCKSL1,MFHAS1,MRPS27,MRPS6,MYB,NR3C1,NUDT21,PGAM1,PIN1,POLR2B,PPP1CC,PPP2R5C,PPP6C,PRPSAP2,PSMA4,PSMC6,PSMD6,PTBP1,RABGAP1,RAC1,RALA,RAP1B,RAP2A,RBBP4,RBMX,SFPQ,SLC16A1,SMAD2,SMS,SPCS2,SRP9,SS18,SUMO1,SYNE2,T…	ANP32A,ANP32E,ARPC5,BUB3,CBX3,CCDC69,CDV3,DCK,DCP2,EPS15,ERH,FBXL14,GCH1,H2AFY,HMGN1,KHDRBS1,LSM14A,MAGOH,MARCKSL1,MFHAS1,MRPS6,MYB,NR3C1,NUDT21,PPP2R5C,PPP6C,PRKRA,PRPSAP2,PSMA4,RAC1,RAP1B,RAP2A,RBBP4,SFPQ,SLC16A1,SLCO3A1,SMS,SPCS2,SS18,TCEA1,TOP1,TUBB,UBE2G1,UBE2N,VGLL4,XPO1,YWHAQ		ABCA6,ACAA2,ACADM,ACP2,ACTR3,ADA,AFF2,ALMS1,ANAPC10,ANP32B,ANP32E,AP3S1,APITD1,ARHGAP11A,ARHGAP19,ARPC1A,ARPC5,ASPH,ATP5C1,ATP5G3,ATP5J,ATP5J2,ATP6V1A,ATXN3,AZIN1,BAG2,BARD1,BCL7A,BIK,BIRC5,BLM,BMP7,BRCA1,BRCA2,BRWD1,BUB1,BUB1B,CALM2,CALM3,CASP3,CBX3,CBX5,CCDC69,CCNA2,CCNB1,CCNB2,CD38,CD80,CDC20,CDC25B,CDC25C,CDC27,CDKN2C,CDT1,CENPA,CENPE,CENPF,CEP57,CETN3,CHAF1A,CHEK1,CIAPIN1,CLIC4,CLPX,CLTA,CLT…
Coexpression	M17693	Genes up-regulated in Daudi cells (B lymphocytes) stably expressing CD5 [GeneID=921] off a plasmid vector.	Coexpression_M17693_Genes up-regulated in Daudi cells (B lymphocytes) stably expressing CD5 [GeneID=921] off a plasmid vector.	0	10	10	10	10	0	10		APBB2,ARHGDIA,ASAP1,ATF4,AURKB,CALR,CAPNS1,CDC42,CDKN1A,DCAF7,DDIT4,FOXK2,GNA13,GNB1,GTPBP1,HMGCS1,JUND,KDELR1,KLHDC2,LDLR,MAP1LC3B,MAZ,MID1IP1,MIDN,MSMO1,MYADM,MYLIP,NFE2L1,NFKBIA,NPC2,PACS1,PCGF5,PJA2,POLDIP3,RAB11B,RBFOX2,RBM39,RUNX3,SCD,SGPP1,SLC25A1,SLC35A3,SLC38A2,SREBF2,TAF10,TBL1X,TCF4,UHMK1,VAMP2,ZDHHC5,ZFAND3	AKAP13,ASMTL,ASNS,ATXN2L,BCL2A1,CAB39,CALML4,CAMLG,CCNB1IP1,DHCR7,DOK3,DUSP5,FAM102A,FYN,GNA13,GNS,GRAMD1A,HCFC1R1,HMG20B,HMGA1,HPCAL1,HSD17B8,IFT80,IL21R,INHBE,INTS6,JUND,KAT8,LRSAM1,MAP1LC3B,NFKB2,PDCD4,PMAIP1,PNKP,PSAT1,RPL31,SCD,SESN2,SLC38A2,SLC43A1,SPARCL1,SRRT,STS,TAGAP,TPM4,TPP1,VLDLR,WARS,WIPF1,ZMYM2	ATF4,BCL2A1,CALR,CAPNS1,CCBL2,CCL4,CCR7,CD69,CD83,CDC42,CEBPB,DARS,DCAF7,DDIT4,DUSP5,FAM162A,FYN,GLCCI1,GNB1,INSIG1,IRF2BP2,JUND,KLHL24,LCK,LETMD1,MAP1LC3B,MARS,MFHAS1,MIR21,NCOA3,PCGF5,PGK1,PJA2,PMAIP1,PPP1R18,PPP2R5C,RALA,RBM39,RGS1,RPL31,SAT1,SDCBP,SET,SLC2A3,SLC35A3,SLC38A2,SLC44A2,SPOP,STAT1,STK4,TAF1,TAGAP,TARS,TIFA,TIPRL,TMC6,TRIM69,UBE2R2,VAMP2,WAC,WARS,WNK1,WSB1,ZC3H11A,ZFP36L1,ZMYM2	CAPNS1,CD83,CDC42,CEBPB,DARS,DCAF7,DDIT4,DUSP5,GLCCI1,GNB1,INSIG1,IRF2BP2,JUND,LETMD1,LRIG2,MAP1LC3B,MFHAS1,MIR21,NCOA3,PCGF5,PJA2,PMAIP1,PPP1R18,PPP2R5C,RPL31,SLC1A5,SLC38A2,SPIB,STK4,VAMP2,WAC,WARS,WNK1,ZFP36L1		ABHD6,ACKR3,ACLY,ACY1,ADRBK2,AGPAT1,AGRN,AHCYL1,AIP,ALDH6A1,ALDOC,ALKBH7,ALOX5,AMFR,AP2A1,APEH,APOA1BP,ARHGDIA,ARL2,ASAP1,ASCC1,ASL,ASNS,ATF4,ATP5D,AUH,BAP1,BCKDK,BCL2A1,BCL3,BNIP3L,BRAF,BTG2,CALM3,CALML4,CALR,CAMK2D,CARS,CCBL2,CCNG1,CCR7,CD37,CD48,CD52,CD72,CD74,CDC42,CDK10,CDK16,CDKN1A,CDT1,CEBPB,CMTM8,CNOT6L,CPNE1,CTBS,CTH,DARS,DBP,DHPS,DHRS7,DMPK,DOK3,DPP7,DUSP5,ENO2,ERLIN2,ESD,ETHE1,EVI2A,FA…
Coexpression	18811983-Table2	Human Lung_Stav08_198genes	Coexpression_18811983-Table2_Human Lung_Stav08_198genes	0	10	10	10	10	0	10		ANXA2,ATF2,CCNB1,CXCL1,GNA13,GNB1,HSPA8,LMO4,LRPPRC,NPM1,PSME3,RBMS1,RDX,RPL39,SCAMP1,VAMP2,VAMP3,YWHAZ	ALCAM,ANXA2,CCL20,CD44,COL6A1,CXCL1,FHL1,GNA13,HMGA1,HSPA8,MIF,NR3C1,NRP1,PAPOLA,RASGRP1,RPL23A,RPL31,RPL37A,RPS25,SFN,TBP,TGFBR2,TPM1,TXN	AK2,CD44,DR1,EEF1A1,EIF5,FMR1,G3BP2,GNB1,HMGB1,HSPA8,IPO7,KPNA4,LMO4,LRPPRC,MTPN,NPM1,NR3C1,PAPOLA,PRKACB,PTPN11,RBMS1,RPL31,SNAP23,STAT1,SUMO2,TGFBR2,UBE2A,VAMP2,VAMP3,VAPA,YWHAZ,YY1	CD44,DR1,EEF1A1,GNB1,HSPA8,IPO7,KPNA4,LMO4,MTPN,NR3C1,PRKACB,RPL31,SUMO2,TGFBR2,VAMP2,YWHAZ,YY1		AIP,ALCAM,ALDH1A1,ANXA2,AQP1,ATF2,BRAF,BRCA1,BTK,CCNB1,CCT2,CD44,CDK4,CLU,COL6A1,COL6A2,CXCL1,DHX9,DR1,EEF1A1,EIF5,EWSR1,FGF2,FHL1,FMR1,FN1,FOS,G3BP2,GNA11,GNA13,GNB1,HBA2,HHEX,HMGB1,ICAM1,IDI1,IL6,INPP5E,IPO7,KPNB1,LRPPRC,MET,MGAT4A,MIF,MMP2,MTPN,MYC,MYCN,NPM1,NR3C1,PAPOLA,POLR2F,PRDX2,PTPN11,RAI14,RBM4,RBMS1,RDX,REL,RHOC,RPL3,RPL39,RPL5,RPS16,RPS25,SCAMP1,SMARCA4,SMARCB1,SNAP23,SNX2,SQSTM1,STAT…
Coexpression	M12676	Class NT (non-tolerizeable) genes: induced during the first LPS stimulation and induced at equal or greater degree in tolerant macrophages.	Coexpression_M12676_Class NT (non-tolerizeable) genes: induced during the first LPS stimulation and induced at equal or greater degree in tolerant macrophages.	0	10	10	10	10	0	10		C6orf106,CCND2,CDKN1A,CITED2,CMTM6,CXCL1,EVL,F2R,FNDC3A,GLIPR2,HBEGF,MMD,MYADM,OGFRL1,PCGF5,PDE4B,PDLIM5,PIM1,PLEKHF2,PMEPA1,PPP1R15B,PRKX,PTGS2,RND3,SDC4,SERPINE1,SERTAD3,SLC30A4,SLC44A1,SRSF3,TCF4,TOR1AIP2,UBTD2	ALCAM,ANGPT1,B4GALT5,CACNB3,CASP7,CITED2,CMTM6,CTNNAL1,CXCL1,CXCL3,DUSP5,EDN1,FNDC3A,GBP4,GNG4,GRAMD1A,IFIH1,IL15RA,IL1A,IL1B,ITGAV,ITGB8,JDP2,LPAR1,MINPP1,MT2A,NR3C1,ODC1,PIM1,PLAGL1,PLOD2,PML,PTGS2,RCN1,RIN2,S100A10,SAMHD1,SLC30A1,SLC30A4,TET2,TLE3,TMEM171,TNC,TOR1AIP2,TPM4,TRIM21,UPP1,ZFP36	AEBP2,AFF1,AIDA,B4GALT5,C4orf32,CD69,CD83,CHD1,CHST11,CMTM6,DCP2,DDX58,DUSP5,ETNK1,EZR,FMR1,GBP4,GCA,GLIPR2,HIVEP2,IFI16,IL15,KAT6A,KHDRBS1,KPNA3,LCK,LCP2,LRRFIP1,MALT1,MED13L,MMD,N4BP1,NAMPT,NFKBIZ,NR3C1,PARP8,PCGF5,PDE4B,PPA1,PPM1K,PRKX,SAMSN1,SFPQ,SLC16A1,SLC30A1,SOCS3,SRSF3,TMEM30A,TMEM50B,TNFSF10,TNFSF8,USP42,VPS54	AIDA,B4GALT5,CD83,CHST11,CMTM6,DCP2,DUSP5,ETNK1,EZR,GBP4,GCA,GLIPR2,HIVEP2,KAT6A,KHDRBS1,LRRFIP1,MMD,NFKBIZ,NR3C1,PARP8,PCGF5,PDE4B,PRKX,SAMSN1,SFPQ,SLC16A1,SLCO3A1,SOCS3,SRSF3,TNFSF10,USP42		ABTB2,ADAMTS4,ADAP2,ADGRG6,ADGRL2,ADRBK2,AGRN,AIM2,ALCAM,APAF1,ARHGAP26,ARHGEF3,ARL4A,ARMC8,ASB13,ATP10A,ATP11B,ATP9B,B4GALT5,BCL3,BCL9,BFAR,C5orf30,CACNB3,CAMK2D,CASP12,CAV1,CCL22,CCND2,CD86,CDKN1A,CDS1,CH25H,CHD1,CITED2,CNN3,COL18A1,CP,CSF1,CTNNAL1,CTSC,CXCL1,DAAM1,DGKA,DLL1,DUSP5,EDN1,ENDOD1,EPSTI1,ERRFI1,EXT1,EZR,F2R,FAM129A,FAS,FEZ2,FKBP5,FLNB,FMNL2,FMR1,FNBP4,FNDC3A,FOS,FOXP1,FZD1,GADD45G,G…
Coexpression	M12224	Genes up-regulated in mice with skin specific knockout of RB1 [GeneID=5925] by Cre-lox.	Coexpression_M12224_Genes up-regulated in mice with skin specific knockout of RB1 [GeneID=5925] by Cre-lox.	0	10	10	10	10	0	10		AMMECR1L,ANGPTL2,ATF2,CCDC71,CCND1,CCND2,CDKN1A,CELF2,COA5,DDX3X,DLX1,DNAJB1,DPYSL3,DRAM2,DUSP1,EIF4EBP1,ENC1,EREG,FADS2,GNA13,GOSR2,HOXA9,IDS,INCENP,KRAS,KRTCAP2,LAPTM4A,LMNB1,LSM12,PABPN1,PDLIM5,PFDN5,PMEPA1,PSAP,PTBP3,PTGS2,PUM1,PURB,RBBP4,RBFOX2,RBMS1,RCC2,SCD,SGPL1,SIAH1,SIGMAR1,SLC11A2,SLC25A30,SLC35A3,SOX9,SPIN1,TGS1,THBS1,TIMP3,TMEM106B,TWSG1,UBAP2L,WEE1,XIST,YKT6,ZDHHC5,ZFR	ACSL5,AK3,APLP2,ARL5A,BCAP31,BMP1,BRD2,BTC,C8orf4,CAB39L,CAV2,CCL20,CD44,CFL2,CHCHD10,CPD,DDX3X,DUSP1,EIF4G1,ENC1,EPHA5,FADS2,FAM26E,FHL2,GNA13,HDLBP,HIPK3,HOXC6,IDE,IER3,ITGAV,JAK1,LASP1,MR1,MT2A,MTF2,NCF2,NDUFA3,NDUFA5,NR3C1,NR4A1,NSF,NT5E,PAPOLA,PHB2,PLD1,PTGS2,PTPRF,RAB40C,RAB6A,RCC2,RTN4,S100A10,SCD,SEPT8,SLC25A13,SLC2A4,SMAD5,SOX9,SPTBN1,TCF12,TGFBR2,THBS1,TMEM106B,VAMP8,WARS,ZFP36	ACSL1,ACTB,ADD3,AK3,AMD1,APLP2,ARCN1,ARL5A,ARPP19,ATM,BACH2,BNIP3,BZW1,C4orf3,CASP6,CD44,CD99,CELF2,CHPT1,DDX3X,DNAJB1,FAM107B,GBP1,GOLGA4,HIPK2,HNRNPAB,IDS,IL6ST,ITM2A,KIAA0922,LAPTM4A,MGAT2,MIS12,MRPL3,NAP1L1,NDUFA5,NDUFAF7,NR3C1,PABPN1,PAPOLA,PDS5A,PHB2,PPP4R3B,PRKACB,PSME4,PUM1,QKI,RAB27A,RAB2B,RAB6A,RABGAP1,RBBP4,RBMS1,RECQL,RIOK3,RNF114,RNF14,RPN2,RTN4,SCOC,SERP1,SLC35A3,SPIN1,SRRM1,STRBP,S…	ADD3,AK3,AMD1,ARPP19,BZW1,CCND1,CD44,CELF2,DNAJB1,FAM107B,GOLGA4,IDS,IL6ST,LAPTM4A,MIS12,NDUFA5,NR3C1,PABPN1,PDS5A,PPP4R3B,PRKACB,PUM1,RAB27A,RAB6A,RBBP4,RBBP6,RECQL,RIOK3,RNF14,RTN4,SCOC,SERP1,SPIN1,SUCO,TCEA1,TGFBR2,TGFBR3,TWSG1,UBLCP1,USP34,WARS,ZMYND11		ABCA2,ABCB8,ABCE1,ACAA2,ACBD3,ACOX1,ACSL1,ACSL5,ACTB,ADD1,AGK,AGPAT1,AK3,ALAS1,AMMECR1L,ANK3,APBA3,APLP2,APOC2,APP,AQP1,ARCN1,ARL5A,ART1,ART3,ASPH,ATF2,ATPAF2,BAALC,BCL2L13,BID,BMP1,BRD2,BZW1,C1D,C1orf54,C1QB,C8orf4,CA13,CA4,CACNA2D1,CALD1,CAMK2B,CAP1,CAPN6,CARS,CASQ1,CAT,CAV2,CAV3,CCDC71,CCND2,CCNL1,CCT2,CD36,CD44,CD74,CDH3,CDKN1A,CELF2,CENPA,CEP85,CERS4,CFL2,CKM,CLCF1,CLDN15,COL1A1,COL6A2,CP,CP…
Coexpression	M5850	Genes up-regulated in comparison of monocytes treated with anti-TREM1 [GeneID=54210] versus monocytes treated with control IgG.	Coexpression_M5850_Genes up-regulated in comparison of monocytes treated with anti-TREM1 [GeneID=54210] versus monocytes treated with control IgG.	0	10	10	10	10	0	10		ADO,ATP6V1B2,CDKN1A,CHAC1,COQ10B,DDIT4,DDX5,DUSP1,ELL2,GNA13,GTF2A1,HBEGF,INHBA,JUN,MAFG,NR4A2,PTGS2,RAB1A,SELK,SGK1,SLC38A2,SPP1,WBP5,XIAP	ATP6V1B2,CKS2,CLDND1,CXCL2,DUSP1,DUSP5,EDN1,EFR3A,ELL2,FERMT2,FNIP2,GNA13,KBTBD8,KLHL21,MFI2,MT1E,NPC1,NR3C1,NR4A1,PMAIP1,PTGS2,RASGEF1B,RIT1,SESN2,SGK1,SLC38A2,SNAPC1,SNUPN,TXN,UPP1	AFF4,CEBPB,CHSY1,CLDND1,CRTAM,DDIT4,DDX5,DUSP5,EFR3A,ELL2,ESYT2,ETF1,GNPDA1,GTF2A1,JMJD1C,NAA50,NR3C1,PMAIP1,PRKAG2,PTP4A1,RAB1A,RGS1,RIT1,RYBP,SLC2A3,SLC38A2,SPG20,TCEB1,TFRC,TMEM38B,TMEM70,XIAP	CEBPB,CLDND1,DDIT4,DUSP5,EFR3A,ELL2,ESYT2,GNPDA1,GTF2A1,NAA50,NR3C1,PMAIP1,PRKAG2,PTP4A1,RAB1A,RIT1,RYBP,SLC38A2,TMEM38B,XIAP		AFF4,ANKRD28,ASPH,ATP6V1B2,BAG3,BANP,CDKN1A,CEBPB,CHSY1,CLDND1,COL15A1,CRADD,CSF1,CTSL,CXCL2,DDX5,DTL,DUSP5,DYRK3,EDN1,EGR1,EGR2,EGR3,ELL2,ETF1,F3,FOSL1,GADD45B,GCLM,GFOD1,GLA,GNA13,GPRC5A,GTF2A1,HAVCR2,HBEGF,IL1R1,JUN,KLF10,KLHL21,KLHL6,LONRF3,LPL,LRRC8B,LY9,MAFK,MAPK6,MMP10,MMP19,MT1E,NAA50,NPC1,NR3C1,NRIP3,NRROS,NSMAF,PHGDH,PLAUR,PNP,PPAP2B,PRKAG2,PTGS2,PTP4A1,PTPRE,RAB1A,RABGEF1,RASGEF1B,RGS1…
Coexpression	12917485-Table8	Human Breast_Sotiriou03_706genes	Coexpression_12917485-Table8_Human Breast_Sotiriou03_706genes	0	10	10	10	10	0	10		ADRB2,ARF3,ATF4,AURKA,BUB3,CCNB1,CCND2,CD9,CDK2AP1,CDV3,CXCR4,DUSP1,FCGR3A,GAS1,GATA3,HGF,IFITM1,IGFBP5,ISL1,JUN,JUND,LDHA,LMNB1,NET1,NR2F1,NUCKS1,PDE4B,PIK3R1,PMP22,PPP1CB,PRKAR1A,PSAP,RAB2A,SDC4,SGK1,SRP72,SUB1,THBS1,TIMP3,TOP2A,TSG101,YWHAZ	ALCAM,ALDH7A1,ARHGDIB,BCKDHA,BHLHE40,BLVRA,BTG1,BUB3,CAV2,CBX5,CCL20,CD44,CD46,CSF2,CTSO,DCTN1,DUSP1,DUSP5,EFNA1,EFR3A,FGFR1,FHL1,GABBR1,GFI1,GRB14,HIST2H2BE,IFIT2,IGFBP3,ITGA6,ITGB5,JUND,KLF4,KRT7,MGST2,MIF,MME,MMP1,MMP7,MT1G,MT1X,MT2A,MXI1,NR4A1,NT5E,ODC1,PCBP2,PDCD4,PEG10,PIK3R1,PLK2,PLOD2,PMAIP1,PPP1CB,PRNP,RAB6A,RPA3,RPS29,S100P,S1PR1,SDC1,SERPINE2,SGK1,SOD2,SPARC,TFAP2A,TGFBR2,THBS1,WARS,ZF…	ABCD3,ACSL1,ACTB,ADSS,AK2,ARL6IP5,ASAH1,ATF4,ATMIN,BHLHE40,BUB3,CCNG2,CD44,CD69,CD83,CDK2AP1,CDV3,CXCL10,CXCR4,DEK,DUSP5,EEF1A1,EFR3A,EIF3CL,GBP1,GBP2,IFI16,IFITM1,IL6ST,ITGA6,ITM2A,JUND,KDELR2,LDHA,LYPLA1,MAL,MED13L,MSN,MTHFD2,MXI1,MYB,NAMPT,PDE4B,PMAIP1,PPA1,PRKACB,PRKAR1A,PRNP,PSEN1,PTP4A2,PTPRC,RAB6A,RGS1,RPLP0,RPS6KA3,SDCBP,SERPINE2,SLC2A3,SRGN,SRP72,SRP9,STRBP,SUB1,TADA1,TGFBR2,TNFSF10,TOP1…	ADSS,ATMIN,BUB3,CCNG2,CD44,CD83,CDV3,CXCR4,DUSP5,EEF1A1,EFR3A,IL6ST,JUND,KDELR2,MAL,MSN,MYB,PDE4B,PMAIP1,PRKACB,PTP4A2,RAB6A,RPS6KA3,SERPINE2,SUB1,TADA1,TGFBR2,TNFSF10,TOP1,UBE2L6,WARS,YWHAZ,ZMYND11		A2M,ABCD3,ABL1,ACSL1,ACTB,ACY1,ADA,ADAM9,ADSS,AEBP1,ALCAM,ALDH7A1,ANXA1,ARF3,ARHGDIB,ARL6IP5,ARPC1B,ASAH1,ASF1A,ATF4,BANP,BAP1,BCKDHA,BHLHE40,BLVRA,BNIP3L,BTF3,BTG1,BTG2,BUB1,C4A,CAV1,CAV2,CBX5,CCL18,CCNB1,CCND2,CD36,CD44,CD46,CD48,CD53,CD74,CDC37,CDKN1B,CLIP3,COL3A1,COQ6,CP,CRAT,CRIM1,CTSB,CTSC,CXADR,CXCR2,CXCR4,CYBB,CYP27A1,DCLK1,DCT,DCTN1,DEK,DLGAP5,DLL1,DST,DUSP5,EEF1A1,EGFR,EPB41L2,EPHB3,EPH…
Coexpression	M1859	Genes down-regulated in ALL (acute lymphoblastic leukemia) blasts after 1 week of treatment with glucocorticoids.	Coexpression_M1859_Genes down-regulated in ALL (acute lymphoblastic leukemia) blasts after 1 week of treatment with glucocorticoids.	0	10	10	10	10	0	10		ATXN10,CANX,CCT8,CD9,CITED2,DAD1,DPYSL2,ELAVL1,FBXL14,HNRNPA3,HSPA8,ISOC1,ITGB3BP,JUN,LAPTM4B,LDHA,LRPPRC,MAGED1,MDH1,MLLT11,NPM1,NUSAP1,PAK2,PSMD10,PTTG1,RBBP4,RTN3,SERPINE1,SSR1,TOP2A,TUBA1C,TUBB,ZWINT	ASAP2,ATP5C1,BCAP31,BCCIP,BHLHE40,CEP55,CITED2,CKS1B,CKS2,COPS6,CTBP1,DHFR,DUT,DYNLL1,FHL1,FXR1,HEBP1,HMGA1,HMMR,HSPA8,HSPB1,KIAA0101,KLF4,MARCKSL1,MDH1,MIF,MME,NDUFB5,NUSAP1,OXCT1,PCCB,PDCD2,POLE2,RBM8A,RPL31,RRM2,SCHIP1,SPARC,SPTSSA,TBCA,TCF12,VDAC1,WASF1	AK2,ALDH5A1,ANP32A,ANP32E,APOBEC3G,ARPC5L,ATP5C1,ATP5L,BHLHE40,BZW2,CALM1,CANX,CCT3,CCT6A,CD99,CNBP,CREB1,CTBP1,DARS,DCTD,DIMT1,DYRK2,ELAVL1,FABP5,FBXL14,GDI2,HMGN2,HMGN4,HNRNPA3,HNRNPC,HPRT1,HSPA8,IPO7,KDELR2,LAPTM4B,LDHA,LRPPRC,LSM5,MARCKSL1,MRPL3,MRPS33,MYB,NAP1L1,NPM1,PAK2,PARK7,PDIA6,PGK1,PPA1,PPIA,PSMB9,RBBP4,RBMX,RHOA,RPL31,SERBP1,SET,SMS,SNRPD2,SSR1,ST13,STOML2,TBC1D4,TPGS2,TRMT5,TUBB,UBE…	ANP32A,ANP32E,ARPC5L,ATP5L,CALM1,CNBP,CTBP1,DARS,DIMT1,ELAVL1,FBXL14,GDI2,HMGN2,HMGN4,HNRNPC,HSPA8,IPO7,KDELR2,LAPTM4B,LSM5,MARCKSL1,MYB,PAK2,PPIA,RBBP4,RHOA,RPL31,SMS,SSR1,ST13,TPGS2,TUBB,UBE2L6,VDAC1		ACAA2,ACADM,ACAT1,ADA,ADSL,AHCYL1,ALDH5A1,ALDH6A1,ANP32B,ANP32E,APEX1,ARMCX1,ARPC5L,ATIC,ATP5C1,ATP5G3,ATP5J,ATP9A,ATRX,ATXN10,BARD1,BHLHE40,BIRC5,BLMH,BUB1B,BZW2,C1orf54,C1QBP,C21orf59,CALM1,CANX,CAT,CCNB2,CCND3,CCNG1,CCT3,CCT6A,CCT8,CDK4,CENPN,CENPU,CEP55,CEP57,CEP68,CFDP1,CHCHD3,CHEK1,CITED2,CNPY2,COPS6,COX11,CPNE3,CREB1,CSRP2,CTBP1,CYB5A,CYFIP1,CYTL1,DARS,DPH5,DTL,DUSP6,DUT,DYNLL1,E2F8,ECI2,E…
Coexpression	18535662-TableS2c	Mouse Lymphoma_Wu08_1148genes	Coexpression_18535662-TableS2c_Mouse Lymphoma_Wu08_1148genes	0	10	10	10	0	10	10		ABHD13,ABLIM1,ACTR10,ALG10B,ANXA2,AP3S1,APBB2,ASB8,ATP1B3,ATP6V0C,ATP6V1G1,ATP8B2,B4GALT1,CAPZA1,CCND2,CD81,CD9,CDKN1A,CISD2,CITED2,CRIP2,HIF1A,HIST1H2BC,HOXA10,LAMP2,LAPTM4A,MARCKS,NFKBIA,NPC2,PFDN5,PIM1,PRKX,RAB2A,RABAC1,RBMS1,REEP3,RPL39,SEC22B,SERINC1,SHISA5,SLC35B1,TCF4,TMBIM6,TPM2,TSPAN6,TULP4,WBP5,WLS	ABHD13,ABLIM1,ANXA2,ARHGDIB,ARNTL,BMP1,CACNB3,CARHSP1,CASP3,CCDC9,CD164,CITED2,CSTB,FAM3C,FGFR1,FHL1,FOXQ1,FXR1,FYN,GALNT10,GBA,HEBP1,HPCAL1,HSPB11,ITGB1,JDP2,KANK1,KLF4,LPAR1,LRRC16A,MFSD1,MYLK,NPC1,NPR2,NT5E,PIM1,PLAGL1,PPIC,PRNP,RIT1,RTN4,S100A4,S1PR1,SEC22B,SEC31A,SNX4,SPARC,TBC1D23,TMSB10,TPM1,TPM4,VAMP7,VAMP8,YIF1A	ABHD13,AGPAT5,AKIRIN1,ALG13,ANKRD12,ARF4,ARIH1,ATP6V1G1,B3GNT2,CALM1,CAPZA1,CCL4,CD164,CD81,CHMP5,CISD2,CLIC1,COPB1,COX7A2L,FAM114A2,FYN,GCOM1,HIF1A,JKAMP,LAPTM4A,LRRFIP1,MARCKS,MICU2,MSN,MYB,NDFIP1,NDFIP2,OSTC,PAIP2,PNPLA8,PPP1CC,PRKX,PRNP,PSME1,RAB11A,RBMS1,REEP3,RIT1,RTN4,SEC31A,SH3BGRL3,SHC1,SLC35B1,SNAP23,SPOPL,SRP9,STARD3NL,STAT2,TRMT10C,USP33,VAMP7,VPS29,YPEL5,ZDHHC20		ABHD13,ACTR10,ADIPOR1,AGA,ANKRD12,ANXA7,AP3S1,APBB2,ARF4,ARNT,ARNTL,ATP6V0D1,BET1L,BMP4,BTBD10,CASP3,CCDC80,CD9,CKB,COL14A1,COL1A2,CREB3,DAAM1,DHRS1,DYNC1I2,EDF1,ERCC3,FBXO6,FBXO7,FGFR1,FKBP9,FNIP1,GABARAPL2,GPCPD1,HERPUD2,HMGCL,IFT20,ISCU,LAMP2,LRP10,MAP2K6,MBNL2,MED19,MXD4,NBR1,NDFIP2,NFIA,NFKBIA,NID1,NT5E,NXF1,PACS2,PDGFA,PDRG1,PDXDC1,PFDN5,PIM1,PRNP,PTRF,RAB3GAP1,RASSF1,REEP5,RHBDF1,RHOB,RIPK…	ABLIM1,ACBD3,ACKR3,ACTA2,ACTC1,ADAM10,ADAM9,ADCY9,ADGRF5,ADGRL2,ADIPOR1,AGA,AGPAT5,ALG10B,AMACR,ANGPT2,ANKRD12,ANPEP,ANXA1,ANXA2,ANXA3,ANXA5,ANXA7,AP1S2,AP3S1,APP,ARF4,ARHGDIB,ARHGDIG,ARIH1,ARL1,ARNTL,ASB8,ATP1B1,ATP1B3,ATP8B2,B3GNT2,B4GALT1,BET1,BET1L,BMP1,BMPR1A,BTBD10,CACNB3,CALD1,CALM1,CAPZA1,CARHSP1,CASP3,CAV1,CCDC80,CCL17,CCND2,CCNDBP1,CD164,CD63,CD81,CDH2,CDKN1A,CFH,CHMP4C,CHMP5,CITED2,CKB…
Coexpression	18713946-TableS3	Human Lymphoma_Sander08_1021genes	Coexpression_18713946-TableS3_Human Lymphoma_Sander08_1021genes	0	0	10	10	10	10	10			ACYP1,AFF3,AKAP13,CALML4,CARD6,CASP7,CD59,CDCA7,CENPQ,CEP55,CTNNAL1,DDX3X,DEPDC1,DUT,E2F7,FAM98A,GNS,HIST1H2BK,HSPA8,IFIT2,INHBE,ITGAV,KIFAP3,KLHL2,LCOR,MKLN1,MR1,MTHFD2L,NDUFA5,NUF2,OR52D1,ORMDL1,PBLD,PDCD4,PHF11,PMAIP1,POLE2,PRICKLE1,PSAT1,RIPK1,RIT1,S100A4,SAMD9,SAMD9L,SDF2L1,SESN1,SGOL2,SLC7A5,SLCO2B1,SMAD5,SP100,SRGAP2,TCF12,TTC17,WDHD1,WDR37,WTAP,ZBTB1,ZBTB20,ZNF655	AFF1,ALDH5A1,ANKRD13C,ARF6,ARFGEF3,ARID5B,ATAD2B,BMP2K,CASD1,CCNG2,CDC37L1,CHORDC1,CSNK1A1,CYB5B,CYCS,DDX17,DDX3X,EAF1,EIF4A2,EIF4E,ETNK1,FKBP1A,GNAQ,HIVEP2,HP1BP3,HSPA8,IL6ST,JMJD1C,KIAA1191,KLHL2,KLHL24,KPNA4,LGALS8,MFHAS1,NDUFA5,NUFIP1,OPN3,ORMDL1,PMAIP1,PRKACB,RBM25,RFK,RIT1,RPIA,SAMD9,SAMD9L,SENP7,SERBP1,SFXN1,SLAIN2,SP100,STAT1,TIFA,TMEM30A,TMEM64,TMPO,TNFSF10,TRIM22,UBE2D3,UQCRC2,USP1,VAPA…	AFF3,ARFGEF3,ARID5B,BBX,CCNG2,CDC37L1,CSNK1A1,CYB5B,EAF1,EIF4A2,ETNK1,FKBP1A,HIST1H2BD,HIVEP2,HP1BP3,HSPA8,IL6ST,KLHL2,KPNA4,MFHAS1,N6AMT1,NDUFA5,OPN3,PMAIP1,PRKACB,RBM25,RFK,RIT1,SAMD9L,SCRN3,SENP7,SFXN1,SP100,STK17B,TGOLN2,TMEM64,TNFSF10,YPEL5,ZDHHC20,ZMYND11,ZNF638	AK1,AKAP8L,ANXA7,APBB2,ARL6IP6,ARSB,ASH1L,ATAD2B,ATF2,ATF7IP,BBX,BID,BMP2K,BNIP1,BRMS1L,CCAR1,CCDC28A,CCDC91,CDR2,CENPJ,CEP152,CFLAR,CKLF,CSNK1A1,CUL5,DEDD,DNAJB4,DUT,EDEM3,ELP4,ERICH1,EXOC4,EXOSC8,EZH2,FBXW2,GABARAPL1,GABPB2,GCC1,GRAP,HERPUD2,HIVEP2,HP1BP3,ING3,ITGAV,KIAA1033,KLHL24,KMT2C,KPNB1,LGALS8,LNPEP,LRCH3,LRP10,MBNL2,MEF2C,MFAP3,MGEA5,MLLT10,MND1,MOAP1,MR1,MRAS,MTUS1,MXD4,NECAP1,NPAS1,NS…	ABAT,ACSS1,ACYP1,ADCY7,ADGRD1,AGPAT4,AK1,ALDH5A1,ALKBH7,AMPD3,ANKRD13C,ANXA7,ARL4C,ARL6IP6,ASH1L,ATAD2,ATAD2B,ATF2,ATF7IP,ATPAF1,ATRX,BBX,BID,BIRC5,BLM,BMP2K,BNIP1,BRAF,BRCA1,BTG2,C1GALT1C1,CACNA1A,CALML4,CASC5,CASP1,CCAR1,CCDC50,CCDC91,CCNB1,CCS,CCT8,CD37,CD52,CDC37L1,CDCA3,CDK8,CDKN1A,CDR2,CDT1,CENPF,CENPK,CENPN,CENPQ,CENPU,CEP55,CHAF1A,CHAF1B,CHD2,CHD9,CHN2,CLCN5,COMMD8,CPOX,CPT1B,CREBL2,CSNK1…
Coexpression	20559987-TableS1	Rat Heart_Lara-Pezzi09_1421genes	Coexpression_20559987-TableS1_Rat Heart_Lara-Pezzi09_1421genes	0	10	10	10	0	10	10		ADCY6,ANKRD1,ARF3,ASB8,ATXN10,B4GALT1,CD9,CDKN1A,CFL1,CORO1C,CSNK1D,CSNK2A1,DDIT4,DLGAP4,DRAM2,EFHD2,EIF4EBP1,FLOT2,GNB1,HMOX1,IFITM1,KLF11,LDLR,MAGED1,MAPRE1,MEF2D,MLLT11,MOB1B,NUAK2,OGFRL1,PDE4B,PDLIM5,PGAP2,PMP22,PQBP1,PRKAR2A,PTTG1IP,RAC1,RBM3,RHOBTB1,RNPS1,SEC22B,SERINC2,SERPINE1,SGK1,SHISA5,SIK1,SLC6A6,SLC7A5,SMAD7,SOAT1,SPPL3,SSR1,STX12,TM9SF3,TMED10,TMEM164,TPM2,TSN,TSPAN6,TUBB2A,UBE2J2,V…	ABCC3,ABR,ADAM15,AKAP13,AKAP2,ALG3,ALOX5AP,ANGPTL4,ARPC2,ASNS,B4GALT5,BCLAF1,CARD9,CCL20,CD44,CIB1,CLDND1,CNIH4,CORO2B,CPD,DICER1,DNAJB12,ENAH,ENSA,FBN1,FEM1C,FERMT2,FHL1,FOXO1,FUCA2,GFPT2,HPCAL1,HSPB1,HYAL3,IFNAR1,IGFBP6,ITGB1,KIF13A,KLF11,KLF4,LITAF,LPAR1,LRRC16A,MALL,MEN1,MGST2,NDRG1,PDCD6IP,PODXL,PPP2R4,PTPRF,RNASE4,S100A10,S100A4,SEC22B,SEC31A,SGK1,SLC1A1,SLC6A6,SLC7A5,SLC9A3R2,SMAD7,STX12,S…	ACTB,AGFG1,AKAP2,ALDH18A1,ANP32E,ARCN1,ARL6IP4,ARPC2,B4GALT5,BCLAF1,CALM1,CD44,CD47,CDC37L1,CEBPB,CIRBP,CLDND1,CLIC1,CSNK1G3,DDIT4,DERL1,DSN1,EEF1A1,EIF3C,ENSA,EPS15,ETF1,FAM102B,FAM117B,FBXO33,FKBP1A,GNB1,HERPUD1,IFITM1,MAPRE1,MARS,MAX,MGAT2,MSN,MTPN,N4BP1,NDFIP2,NIFK,NUDT4,OSTC,PDE4B,PQBP1,PREPL,PRKAR2A,RAB27A,RAC1,RBM3,RBMX,RPLP0,RPS6KA3,SEC31A,SERP1,SPG21,SPTLC1,SRGN,SS18,SSR1,STX12,TAGLN2,TM…		AAMP,ACER2,ACOX3,ACTR1B,ADCY6,AHDC1,AKAP8L,ANXA7,BCLAF1,C1QC,CAST,CCDC53,CD9,CIRBP,CKB,CPD,CPT1A,CREB3,CSNK1D,CUX1,CXCL16,DDB1,DDIT4,DDX18,DDX24,DFFA,DYSF,EFCAB2,EIF3C,ENO2,ERCC3,FAS,FEM1C,FERMT2,FLOT1,FLOT2,FOLR1,FOXO1,FUCA1,GLG1,GNA11,HDAC5,HERPUD1,HES5,HS3ST1,HSPB1,HSPB7,ILVBL,IP6K2,KIF13A,KIF1B,KPNB1,LTA4H,LYVE1,MAFF,MAFK,MAP3K6,MAPKAPK5,MAX,MCF2L,MEN1,MFAP5,MLLT10,MOB1B,MRPL49,MUSTN1,MYOT,NA…	AAMP,ABCC3,ABRA,ABTB2,ACAA2,ACKR3,ACLY,ACOT1,ACOT2,ACOX3,ACP6,ACSS2,ACTB,ADA,ADAM15,ADCY4,ADCY6,ADK,ADRB1,AEBP1,AGPAT4,AHDC1,AKAP2,AKR1B10,ALDH3A1,ALOX5AP,ANGPTL4,ANKRD1,ANP32E,ANXA1,ANXA3,ANXA4,ANXA7,AP1M1,AP2S1,APP,AQP1,ARCN1,ARF3,ARL11,ARL4A,ARPC1B,ARPC2,ARPC3,ASB8,ASNS,ATXN10,B4GALT1,B4GALT5,BAIAP2,BCLAF1,BFAR,BMPR1A,BTG2,BUD31,C1QB,C1QC,C1QTNF7,CACNB2,CALM1,CALM2,CALM3,CAP1,CAPG,CARD9,CAST,C…
Coexpression	M17915	Genes up-regulated in HL-60 cells (acute promyelocytic leukemia, APL) after treatment with the aminopeptidase inhibitor tosedostat (CHR-2797) [PubChem=15547703] for 24 h.	Coexpression_M17915_Genes up-regulated in HL-60 cells (acute promyelocytic leukemia, APL) after treatment with the aminopeptidase inhibitor tosedostat (CHR-2797) [PubChem=15547703] for 24 h.	0	0	10	10	10	10	10			AGPAT9,AKAP13,ALDH1L2,ALOX5AP,ARRDC4,ASNS,ATXN1,BCL2A1,BTG1,C6orf48,CARHSP1,CBX5,CCNB1IP1,CPEB2,DNAJB9,DUSP10,DUSP5,E2F7,EHD1,EPOR,FYN,GNS,H1FX,HDAC9,HIP1,HLA-F,ID2,IFT80,IL1RN,IRAK4,ITGAV,JAK1,KLF4,KLHL2,MAP1LC3B,METTL7A,MR1,MUTYH,MYO5A,NR3C1,NRP1,OTUD5,PDCD4,PDCD5,PDE4D,PHACTR2,PHF11,PMAIP1,PML,PRNP,PSAT1,RAB8B,RCBTB2,RCN1,RIT1,RPS6KC1,S100P,SAMD9L,SEL1L3,SESN2,SH2B3,SH3BP2,SLC38A2,SP100,SYNJ1,…	ACSL1,AGFG1,ANKRA2,ARAP2,ARHGAP9,ATAD2B,ATXN1,AZI2,BCL2A1,BIN2,BMP2K,C18orf32,CCDC69,CCNG2,CD69,CDK19,CEBPB,CLEC7A,CNOT7,CSNK1A1,CUL4B,DAPP1,DDIT4,DNAJB9,DNAJC10,DUSP5,EEF1A1,EIF1,EIF5,ERAP1,FAM134B,FYN,GGPS1,HCG18,HIPK2,HSPA13,ID2,IDS,IFI16,IPW,KLHL2,KLHL24,KRCC1,LETMD1,LMO4,LPIN2,MAP1LC3B,MAPK1,MARS,MDM4,MORF4L2,MTHFD2,N4BP1,NAMPT,NCOA3,NPHP3,NR3C1,PHACTR2,PMAIP1,PNPLA8,PRNP,PTPRC,RAB27A,RAB2B,…	AZI2,CCDC69,CCNG2,CEBPB,CLEC7A,CNOT7,CSNK1A1,DDIT4,DUSP5,EEF1A1,EIF1,HDAC9,IDS,IPW,KLHL2,KRCC1,LETMD1,LMO4,LPIN2,MAP1LC3B,NCOA3,NPHP3,NR3C1,PMAIP1,RAB27A,RAP2A,RIOK3,RIT1,SAMD9L,SEL1L3,SLC12A6,SLC38A2,SP100,SP3,STK4,UBE2L6,USP34,WARS,WNK1,WSB2,XIAP,YPEL5,ZNF451	ADAL,AGA,ALDH6A1,ARFGAP3,ARID4A,ARMCX3,ATAD2B,AZI2,B4GALT4,BAZ2A,BAZ2B,BMP2K,BSDC1,C18orf32,C9orf89,CAST,CBX4,CCDC130,CDK17,CHFR,CHKB,CPEB2,CSNK1A1,CUL4B,DDIT4,DNAJB9,DZIP3,EIF5,EPOR,ERAP1,FBXL13,FIG4,FLOT1,GADD45A,GCC1,GGPS1,GNE,GOLGA1,GOLGA2,GORAB,GPCPD1,GPT2,HACE1,HBEGF,HMGCL,INPPL1,ITGAV,ITPR1,JAK1,KAT2B,KIF1B,KLHL24,KLHL42,LIN7A,LMO4,LNPEP,LPIN2,LRP10,MAFF,MAP1LC3B,MAPK1,MBNL2,MDM4,MED17,MGE…	ABHD2,ACAA2,ACSL1,ADRB1,AGA,AKNA,AKTIP,ALDH1L2,ALDH6A1,ALMS1,ALOX5,ALOX5AP,ANXA3,AP1S2,APH1B,ARFGAP3,ARHGAP25,ARHGAP30,ARHGEF9,ARMCX3,ARRDC3,ARRDC4,ASNS,ASS1,ATAD2B,ATF5,ATG2A,B3GLCT,BAZ2B,BBS7,BCL2A1,BCL3,BMP2K,BNIP3L,BST1,BTG1,C10orf54,C7orf31,C9orf91,CAPG,CAPN2,CARHSP1,CARS,CASP8,CAST,CBLB,CBX5,CCDC50,CCDC69,CCDC92,CCL2,CCNI,CCPG1,CD37,CD48,CDK17,CDKN1A,CEBPB,CELSR1,CHD2,CHFR,CHI3L1,CLEC7A,CLI…
Coexpression	15474998-tableS1b	Mouse StemCell_Lindmark04_950genes	Coexpression_15474998-tableS1b_Mouse StemCell_Lindmark04_950genes	0	10	10	10	10	0	10		ANXA2,ASAP1,ATP6V0B,ATP6V0C,ATP6V1B2,ATXN10,AURKA,AURKB,BUB3,CAPNS1,CBX3,CCNB1,CCND1,CCNF,CD81,CITED2,CMTM6,CNN2,CORO1C,DAD1,DCK,DDIT4,DHRS3,GLTP,GNB1,GNG10,GRN,H1F0,HIST1H2BC,HMGCS1,HMGN1,HN1,HNRNPA1,INCENP,KRTCAP2,LGMN,LMO4,LSM8,MAGED1,MAP1LC3B,MFF,MID1IP1,MSMO1,NFKBIA,NPC2,NPM1,NUCKS1,NUSAP1,PARL,PGAM1,PLIN2,PRPS1,PSAP,PTMA,PTPN9,PTTG1,PTTG1IP,RBBP4,RBM39,RDX,RNF167,SGK1,SGPL1,SHISA5,SLC25A39,…	ACP2,ACSL4,ACSL5,ACYP1,ANXA2,APLP2,ARHGDIB,ASNS,ASPM,ATP6V1B2,ATPIF1,BCAP31,BUB3,CBX5,CCDC12,CD164,CD44,CDCA7,CHMP4B,CITED2,CKS1B,CMTM6,CSTB,DHRS3,FAM3C,FAM60A,GBA,GNG10,GNS,GSN,H1F0,H2AFV,HLX,IARS,ID2,IFNAR1,ITGA6,ITGB5,JAK1,KLHL21,LASP1,LIPA,LITAF,MAP1LC3B,MARCKSL1,MPRIP,NDRG1,NOP10,NPC1,NRP1,NUSAP1,PCBP2,PON2,PRR13,PSAT1,RIN2,RNASE4,RPA3,RPL24,RPL37A,RPS27,RPS28,RRM2,RTN4,S100A10,SAMHD1,SAP30,…	ALDOA,ANP32E,APLP2,ARF1,ASAH1,ATP6V1C1,ATPIF1,BNIP3,BUB3,CALM1,CAPNS1,CBFB,CBX3,CCL4,CCNG2,CD164,CD28,CD44,CD47,CD81,CEBPB,CIRBP,CMTM6,CNBP,DCK,DCTN3,DDIT4,EZR,FABP5,FAM134B,FAM162A,GCH1,GLTP,GNB1,GNG10,GNPDA1,GORASP2,HMGB1,HMGN1,HN1,HNRNPA1,HNRNPH1,HSP90AA1,ID2,ITGA6,LAPTM5,LMO4,MAN2A1,MAP1LC3B,MARCKSL1,MBNL1,MDFIC,MTHFD2,NAP1L1,NARS,NDFIP1,NPM1,NUDT21,OTUD4,PARK7,PGAM1,PPP1CC,PRPS1,PRR13,PTMA,P…	ANP32E,ATPIF1,BUB3,CALM1,CAPNS1,CBFB,CBX3,CCND1,CCNG2,CD44,CD47,CEBPB,CMTM6,CNBP,DCK,DDIT4,EZR,GCH1,GLTP,GNB1,GNPDA1,HMGN1,HNRNPA1,HNRNPH1,LAPTM5,LGMN,LMO4,MAN2A1,MAP1LC3B,MARCKSL1,MDFIC,NUDT21,PTMA,RAC2,RBBP4,RHOA,RPL7,RTN4,SF3B1,SLC38A2,SNX3,SP3,SPCS2,SRSF2,TCEA1,UBE2N,ZFP36L1,ZMYND11		ACAA2,ACOT7,ACOX1,ACP2,ACSL4,ACSL5,ACTN1,ACYP1,ADA,ADAM10,ADGRE1,AHNAK,AIMP1,ALDH2,ALDOA,ALDOC,ANKRD13A,ANLN,ANP32E,ANPEP,ANXA1,ANXA2,ANXA4,ANXA5,AP2M1,APBB1IP,APLP2,APOBEC1,APOC2,APOE,APP,ARF1,ARHGDIB,ARL4C,ARPC3,ARRB1,ASAH1,ASAP1,ASF1A,ASNS,ASPM,ASXL1,ATF6,ATP1A1,ATP2A3,ATP6V0A1,ATP6V1A,ATP6V1B2,ATP6V1C1,ATXN10,B4GALNT1,BAG1,BAIAP2,BASP1,BID,BIRC5,BNIP3L,BRCA1,BRI3,BRIX1,BTF3,BTG3,BUB1,C1QA,C1Q…
Coexpression	M2105	Genes whose expression was significantly and positively correlated with the number of perineuronal oligodendrocytes in the layer III of BA9 brain region.	Coexpression_M2105_Genes whose expression was significantly and positively correlated with the number of perineuronal oligodendrocytes in the layer III of BA9 brain region.	0	10	10	10	0	10	10		ARF3,ARHGEF18,ATP6V0B,ATP6V0C,ATP6V1B2,BMI1,CANX,CAPNS1,CCT8,CD81,CD9,CDK14,CFL1,CHST1,COX8A,DAD1,DNAJB1,DPYSL2,DTX4,FADS2,GDI1,HMGN1,LAPTM4B,LGMN,LSM7,MAGED1,MAP1LC3B,MDH1,MLLT11,NFE2L1,NPC2,NUP93,PEF1,PFDN5,PPP2R1A,PSAP,PSMC1,PSMD10,RABAC1,RAN,RNF11,RNPS1,RRAGA,SEPW1,SFXN3,SNX6,ST3GAL5,STAMBP,STX12,STX7,STXBP1,SUMO3,TAF10,TMED2,TOMM34,TSNAX,TUBB2A,TUBB3,UBE2E3,WSB2	ADAR,AKT1,ANAPC13,APLP2,ARPC2,ARRB2,ASNS,ATOX1,ATP5C1,ATP5G1,ATP5J2,ATP6V1B2,BCAP31,CACNB3,CHPF,CLDND1,CLINT1,CORO2B,COX4I1,COX5B,COX7A2,COX7C,COX8A,CSTB,CYC1,DDX42,DGKZ,DHCR7,EFR3A,ENPP2,ENSA,FADS2,FAM102A,FAM98A,GABBR1,HCFC1R1,HPCAL1,HTRA1,KIAA0232,KIFAP3,KLHL21,LASP1,LSM7,MADD,MAP1LC3B,MAPK3,MARCKSL1,MDH1,MIF,NCOA4,NDRG1,NDUFB5,NDUFS7,NIPSNAP1,NMNAT2,NSF,PDHX,PPP2R4,PSMB5,REEP1,RPL24,RPL27,RPL…	ACTG1,ALDOA,ANAPC13,APLP2,ARCN1,ARPC2,ATP5C1,ATP6V0E2,BEX4,BLCAP,BMI1,CANX,CAPNS1,CAPZA2,CCT3,CD200,CD81,CIRBP,CLDND1,COPS7A,COX6A1,COX7A2L,DAZAP2,DCTN3,DNAJB1,EFR3A,ENSA,EPS15,ERP29,FKBP1A,GLS,GNPDA1,GTF3A,H2AFY,HIVEP2,HMGN1,HSPD1,IER2,LAPTM4B,MAL,MAP1LC3B,MARCKSL1,NARS,NCL,OAZ1,PGK1,PIN1,PPIA,PPID,PPP1R11,PUM2,RABGAP1,RAN,RHOA,RNF11,RPL13,RPS10,SERP1,SHOC2,SLC25A6,SLC35A1,SNRPD2,SNX6,SPAG7,STX1…		ACTR1B,AFG3L2,AHCY,ANXA6,AP3M2,ARFIP2,ATP5D,ATP6AP1,ATP6V0D1,ATP6V1B2,AUH,BCL7B,BTBD3,CAPNS1,CCT3,CD9,CDK5,CHMP1A,CHMP2A,CIRBP,CKB,CLCN6,CLTB,CNIH1,CREB3,DCTN2,DDB1,DDX42,DENND4B,DGKZ,DHPS,DHX30,DPF2,DYNC1H1,EIF2B4,ENO2,ENTPD6,EXOC3,FAM127A,FARSA,FIG4,FXR2,GABARAPL2,GDI1,GLRB,GLS,GNAI1,GNAZ,GNPDA1,GPR162,GTF3A,GTF3C1,HIVEP2,HSPD1,IP6K1,ISCU,ITPA,JOSD1,KCNN1,KLHL21,LAPTM4B,LRPAP1,LTA4H,MADD,MAP1LC…	ABHD14A,ACOT13,ACOT7,ACTG1,ACTR1A,AFG3L2,AGPAT1,AHSA1,ALDH2,ALDOA,ALDOC,AMFR,AMPD2,ANAPC13,ANAPC5,ANP32B,AP2M1,AP2S1,APLP2,ARCN1,ARF3,ARHGEF17,ARL4A,ARPC2,ARRB2,ASNS,ASS1,ATG9A,ATP5C1,ATP5D,ATP5G1,ATP5J2,ATP5O,ATP6V0E2,ATP6V1B2,ATRNL1,AUH,B4GAT1,BAG1,BAG6,BAP1,BECN1,BEX4,BIN1,BLCAP,BLOC1S1,BMI1,BSN,BTBD3,BZRAP1,C1QBP,CA11,CABP1,CACNB3,CALM3,CAMK2B,CAMK2G,CANX,CAP1,CAPZA2,CBX7,CCDC92,CCT2,CCT3,CCT…
Coexpression	19755675-TableS6	Human Leukemia_Li09_419genes	Coexpression_19755675-TableS6_Human Leukemia_Li09_419genes	0	5.93482	10	10	10	0	10		ANXA2,CCND2,CDC25B,CDKN1A,CITED2,DAD1,DDIT4,ELOVL5,GATA3,H1F0,HIF1A,HOXA10,IFITM1,KLF6,LAMP2,MAGED1,MARCKS,MLLT11,NFKBIA,PDE4B,PSAP,RBMS1,RRP1B,SEPW1,SIK1,SMAD7,TBL1X,TERF2,TSC22D2,TSC22D3,UBE2E3,VAT1	ALCAM,ALOX5AP,ANXA2,CCNA1,CD2,CD44,CDC42EP3,CITED2,CSTB,EFNA1,EFNB2,FAM3C,FGFR1,FHL1,FOXO1,GSN,H1F0,HLX,IL1B,IL7R,ITGA6,LASP1,LITAF,METTL7A,MME,NDRG1,NR3C2,NT5E,ODC1,PCDH9,PON2,PRNP,RASGRP1,RCBTB2,S100A10,S100A4,SCHIP1,SMAD7,SPARC,SYNPO,TAGLN2,TXN,VDAC1,VLDLR,WASF1	ANP32A,ARL6IP5,BEX4,CCDC69,CCNG2,CD2,CD247,CD3E,CD44,CD69,CD96,CD99,CDC42EP3,CEBPB,CSF2RB,DDIT4,EVI2B,EZR,FCHSD2,GNAQ,HIF1A,IER2,IFITM1,INSIG1,ITGA4,ITGA6,ITM2A,JCHAIN,KIAA0922,KLF6,LAT,LCK,MAL,MARCKS,MBNL1,MED13L,MSN,PDE4B,PRKACB,PRKCB,PRNP,PTPRC,RAC2,RBMS1,RGS1,RYBP,RYK,SAT1,SDCBP,SMCHD1,SYNE2,TAGLN2,TNFRSF1B,UAP1,UBE2E3,VDAC1	ANP32A,CCDC69,CCNG2,CD44,CEBPB,CSF2RB,DDIT4,EZR,FCHSD2,IER2,IGF2BP3,INSIG1,ITGA4,JCHAIN,KLF6,LAT,MAL,MARCKS,MSN,PDE4B,PRKACB,PRKCB,RAC2,RYBP,RYK,SMCHD1,SPIB,UAP1,VDAC1		ABL1,ACTN1,ADA,ADAM10,ADCY7,ADCY9,AEBP1,AGL,AGPS,AHNAK,ALCAM,ALDH1A2,ALOX5,ALOX5AP,ANXA1,ANXA2,ANXA4,ANXA5,AOX1,AP1S2,ARHGEF4,ARL4C,ARL6IP5,BASP1,BCL7A,BEX4,BID,BTG3,BTK,BUB1B,CAPG,CAPN2,CASP1,CCDC69,CCND2,CD2AP,CD37,CD38,CD3E,CD44,CD52,CD72,CD74,CDC25B,CDC42EP3,CDKN1A,CEBPB,CITED2,CKAP4,CLEC11A,CORO1A,CSF2RB,CSRP2,CSTB,CTGF,CTSC,CYB5A,CYBA,CYBB,DHRS7,DPEP1,DSTN,DUSP6,ECM1,EMP1,EMP3,ENO2,EPB41L2,…
Coexpression	18667080-TableS9	Human StemCell_Kocer08_575genes	Coexpression_18667080-TableS9_Human StemCell_Kocer08_575genes	0	5.85327	10	10	10	0	10		AMZ2,AURKA,BUB3,CCNB1,CELF2,DLGAP4,DPYSL2,ENPP1,IGFBP5,KPNA2,LAPTM4B,MDH1,MLLT11,NEDD9,NUSAP1,PPIG,PTTG1,RAB2A,RAN,RDX,RUNX3,SCAMP1,SIDT2,SOX9,SRP72,SRSF3,SRSF5,TCF7L2,THBS1,TOP2A,VAT1,YWHAB,YWHAZ,ZC3H15,ZCCHC24,ZFAND3,ZWINT	AMIGO2,ARPC2,ASPM,ATP5C1,BCLAF1,BRD2,BTG1,BUB3,CA12,CALB2,CDC42EP3,CDKN1C,CEP55,CKS1B,CKS2,CNIH4,COL6A1,DHFR,DKK1,DNM1L,ENPP2,ENSA,EPAS1,FAM46A,FBXW7,FYN,FZD7,H2AFV,HDAC9,HEBP1,HMMR,IGFBP3,IL20RB,KPNA2,LTBP1,MARCKSL1,MAST4,MDH1,MIF,MTF2,NUSAP1,PMAIP1,POLE2,PON2,RASGRP1,REEP1,RPL37A,RPS10,RPS11,RPS20,RPS9,RRM2,SERPINE2,SNAPC1,SOX9,STON1,SYNJ1,TGFBI,THADA,THBS1,TMEM14B,TRAPPC4,TRPS1,TXN,VAMP8,VDAC1…	ACTR2,ACTR3,ARCN1,ARL6IP5,ARPC2,ATP5C1,ATP5L,BAZ1A,BCLAF1,BTN3A3,BUB3,C2CD3,CALM1,CD200,CD47,CDC42EP3,CELF2,COPB1,CSNK1A1,DOCK10,ENSA,ERAP2,FBXW7,FYN,HLA-B,HNRNPC,HNRNPD,HSP90AA1,HSPD1,IPO7,ITM2A,KDM4C,KLHL24,KPNA2,LAPTM4B,MAGOH,MAL,MALT1,MARCKSL1,MRFAP1L1,NUDT4,PDE3B,PHF8,PMAIP1,PPP2R5C,PRPF19,PSMB9,PSMD6,PSME1,PTP4A2,RAN,RPN2,RPS10,RPS9,SERPINE2,SLC2A3,SRGN,SRP72,SRSF10,SRSF3,SRSF5,STAT2,SUMO1,…	ACTR2,ATP5L,BAZ1A,BCLAF1,BTN3A3,BUB3,CALM1,CD47,CELF2,COQ2,CSNK1A1,ERAP2,FBXW7,HDAC9,HLA-B,HNRNPC,HNRNPD,IPO7,LAPTM4B,MAGOH,MAL,MARCKSL1,MRFAP1L1,NUDT4,PMAIP1,PPP2R5C,PTGER3,PTP4A2,RAN,SERPINE2,SRSF3,SRSF5,TM2D3,TNFSF10,UBE2V1,VDAC1,YWHAZ		ABAT,ACKR3,ACTN1,ACTR2,ACTR3,ADGRG2,ADGRL2,AHCYL1,ALDH1A2,AP2M1,APBA3,APP,ARCN1,ARL1,ARL4C,ARL6IP5,ARPC2,ART3,ASF1A,ASPM,ASPN,ASS1,ATP5B,ATP5C1,ATP5O,ATP6V1H,ATP8A1,ATXN3,AXL,BARD1,BCL2L13,BCLAF1,BRCA1,BRD2,BTF3,BTG1,BUB1B,C1QBP,CALM1,CAPN3,CASP1,CASQ1,CCNB1,CCNB2,CCT2,CD47,CDC42EP3,CDH11,CDKN1C,CELF2,CENPA,CENPN,CENPU,CEP55,CKAP2,CLIP1,COL1A2,COL4A1,COL6A1,COPB1,COQ2,CPE,CRIM1,CSE1L,CSNK1A1,CTSB…
Coexpression	M16336	Up-regulated genes in MM1.S cells (multiple myeloma) treated with adaphostin [PubChem=387042], a tyrosine kinase inhibitor with anticancer properties.	Coexpression_M16336_Up-regulated genes in MM1.S cells (multiple myeloma) treated with adaphostin [PubChem=387042], a tyrosine kinase inhibitor with anticancer properties.	0	10	10	10	5.4469	0	10		ACTR10,ARID5B,ATF4,CCSER2,CHAC1,DDIT4,DNAJB1,DUSP1,FNDC3A,GABARAPL1,HMOX1,IER5,JUN,JUND,KLF6,MAFG,MAP1LC3B,NFE2L1,RAP2B,RND3,SLC38A2,STX12,TUBB2A,ZFAND5	ASNS,CD44,CDKN1C,DNAJB9,DUSP1,DUSP5,FNDC3A,FYN,HDLBP,HIST1H2AM,HSPB1,ID2,IGFBP3,JUND,KLHL21,MAP1LC3B,MXI1,NCF2,NCOA2,PMAIP1,PSAT1,RPS6KC1,SLC38A2,STX12,ZNF267	ARID5B,ATF4,CCNG2,CD44,CEBPB,CREM,DDIT4,DNAJB1,DNAJB9,DUSP5,FYN,HSPA13,ID2,IL15,JUND,KLF6,MAP1LC3B,MARS,MGAT2,MORC3,MXI1,PMAIP1,SAT1,SLC38A2,STX12,YPEL5,ZFAND5,ZFP36L1,ZNF267	ARID5B,CCNG2,CD44,CEBPB,CREM,DDIT4,DNAJB1,DUSP5,JUND,KLF6,MAP1LC3B,PMAIP1,SLC38A2,YPEL5,ZFP36L1		ANXA1,ARMCX3,ASF1A,ASNS,ATF4,CARS,CCPG1,CCSER2,CD44,CDKN1C,CEBPB,CLU,CSGALNACT2,CYTIP,DNAJB4,DNAJB9,DUSP5,EIF2AK3,FAM129A,FNDC3A,FTH1,FYN,GAB2,GABARAPL1,GADD45A,GARS,GCLM,GLA,GLRX,GOLGA2,GTPBP2,HBP1,HDLBP,HEXIM1,HIST1H2BG,HMOX1,ID2,IFNGR1,IFRD1,IGFBP3,IL15,ITGAX,JUN,KLF2,KLF6,KLHL21,MAP1LC3B,MARS,MFAP4,MORC3,MSX1,MXI1,NCF2,NCOA2,NFE2L1,NLRP1,P4HA2,PALLD,PLEK,PRDM4,PSAT1,RAP2B,RB1CC1,RGS2,RND3,RPS…
Coexpression	M19097	Genes up-regulated in the Kras2LA mouse lung cancer model with mutated KRAS [GeneID=3845].	Coexpression_M19097_Genes up-regulated in the Kras2LA mouse lung cancer model with mutated KRAS [GeneID=3845].	0	10	10	10	5.28127	0	10		ATP6V0C,ATXN10,CCND1,CD9,CDKN1A,CITED2,CXCL1,ELL2,H19,HIF1A,HMGN1,HNRNPA1,HSPA8,KDELR1,KLHDC2,KRAS,LDHA,LPCAT1,MAPRE1,NPC2,NR2F1,PFDN2,PLIN2,PSAP,RABGGTB,SCAMP1,SEC23B,SERPINE1,SLC25A39,SLC38A2,SOAT1,SPP1,ST3GAL4,THBS1,VAMP2,WBP5,WLS	ACSL4,ACSL5,ADAM19,ATOX1,ATP5G1,BEX1,BHLHE40,BTG1,CD44,CHCHD7,CITED2,CKS2,CLDND1,CSF2,CSTB,CXCL1,EHD1,EIF4G1,ELL2,FAM213A,FAM3C,GNS,HDLBP,HIST1H3F,HSPA8,ID2,IGFBP3,KRT7,LAS1L,LITAF,MT2A,NPDC1,PAPOLA,PFDN2,PHB2,PON2,PRNP,PSAT1,PSMB5,PTPRF,SDC1,SERPINE2,SLC2A4,SLC38A2,ST6GAL1,TGFBI,THBS1,TNNT1,TPM4,UBXN1,VAMP8	ALDOA,ARCN1,ARF6,ARL8B,ATP6V1C1,BEX4,BHLHE40,C17orf49,CD44,CLDND1,ELL2,FAM162A,FAM49B,FMR1,GCH1,GNL3,HIF1A,HK2,HMGN1,HNRNPA1,HSPA8,ID2,ITGA4,LAPTM5,LDHA,LRRFIP1,LY75,MAPK1,MAPRE1,MBTD1,MDFIC,MTIF2,NCL,NUDT4,PAPOLA,PFDN2,PGK1,PHB2,PPP2R5C,PRELID1,PRNP,PSEN1,PSME1,RFK,RNF149,SAT1,SEC23B,SERPINE2,SHC1,SLC16A1,SLC38A2,SOCS3,SPG21,SRSF6,ST13,TANK,TMEM30A,TMEM50B,VAMP2,VMP1	ARL8B,CCND1,CD44,CLDND1,ELL2,FAM49B,GCH1,GNL3,HMGN1,HNRNPA1,HSPA8,ITGA4,LAPTM5,LRRFIP1,LY75,MBTD1,MDFIC,NCL,NUDT4,PFDN2,PPP2R5C,RFK,SERPINE2,SLC16A1,SLC38A2,SOCS3,SPG21,ST13,VAMP2,VMP1		AASS,ACADL,ACE2,ACLY,ACSL4,ACSL5,ACTN1,ACTN4,ADAM19,ADCY7,AES,AK1,ALDOA,ALDOC,ANK3,ANXA4,APEX1,APOC1,ARCN1,AREG,ARG1,ATP11A,ATP1A1,ATP1B1,ATP5F1,ATP5G1,ATP6V0A1,ATP6V1C1,ATXN10,AXL,AZIN1,B3GAT3,B4GALNT1,BASP1,BEX4,BHLHE40,BRAF,BRIX1,BSG,BST1,BTG1,C16orf89,C1QB,C1QC,C5,C9orf91,CA8,CASK,CCR5,CD14,CD44,CD63,CD68,CD74,CDKN1A,CH25H,CHI3L1,CISD1,CITED2,CKMT1B,CLCN5,CLDND1,CLIP4,CLU,CNDP2,COL15A1,COL18A…
Coexpression	16288205-GeneTable2	Human Breast_Charafe-Jauffret06_1233genes	Coexpression_16288205-GeneTable2_Human Breast_Charafe-Jauffret06_1233genes	0	10	10	10	0	5.25378	10		ADCY6,ADRB2,ANKH,ANXA2,ARF3,ASB8,ATP1B3,CCND1,CDK6,CFLAR,CORO1C,CSNK1D,CXCL1,CXXC5,DEPTOR,ELK3,ELL2,ENPP1,EREG,EVL,FRS2,FZD6,GAS1,GATA3,HIF1A,INHBA,LFNG,MDH1,MMP14,OGFRL1,PTGS2,RBFOX2,RBMS1,RND3,RUNX3,SGK1,SIDT2,SLC25A44,SLC9A6,SNAI2,SOAT1,TBL1X,TMBIM6,TMEM80,TWIST2,TWSG1,UBE2E3,VAMP3,WBP5,WDR1,WLS,ZDHHC2,ZFAND3	AFF3,AKAP2,ANXA2,ARPC2,BMP1,BPTF,C1S,CA12,CACNB3,CAMTA1,CARD6,CASP4,CAV2,CCNA1,CD44,CD59,CDC42EP3,CDK6,CFL2,CHST3,CTXN1,CXCL1,CXCL2,CXCL3,DCBLD1,DCBLD2,DDX42,ELL2,FGFR4,FHL1,FOXQ1,FRS2,GABRE,GARNL3,GJC1,GSTP1,HMG20B,HTRA1,IGFBP6,IL1A,IL1RAP,IL20RB,IL7R,IQCE,ITGA6,ITGB1,IVD,KIAA0232,MAP4K4,MDH1,MME,MMP14,MT1G,MT1X,MT2A,MTMR2,NPDC1,NR3C1,NRP1,NSFL1C,NT5E,ORMDL1,P4HTM,PDP1,PNLIPRP3,PPP2R2C,PRNP,PSAT…	ABCD3,ADD3,AKAP2,AMD1,ARFGEF3,ARPC2,ATP6V0E2,BIRC3,BTN3A3,CCDC117,CD44,CDC42EP3,CDC42SE1,CIRBP,CRLF3,CSNK2A2,DCTD,ELL2,ERAP2,ESYT2,ETF1,FAM46C,FKBP1A,GBP1,GLUD1,HIF1A,HK2,HNRNPD,HP1BP3,IFI16,IL15,ITGA6,KDELR2,LFNG,MARS,MBNL1,MDFIC,MDM4,MED13L,MSN,MYB,NDFIP2,NR3C1,NUDT4,ORMDL1,PRNP,PSMB9,PTPN2,RAC2,RBMS1,RIOK3,SAMD9,SEL1L3,SERPINE2,SLC16A1,SLC25A44,SLC35A1,SMCHD1,SNX27,SP100,STRBP,TGFBR2,THUMPD1,T…		ABCD3,ACVR1B,ADCY6,ADNP,AKT3,ANKH,ANKRD13D,ANXA6,ARFIP2,ARID2,ASH1L,ATP6AP1,BAZ2A,BCAS1,BICD2,BLNK,C1S,CACYBP,CCDC117,CCDC28A,CCDC80,CCNYL1,CEBPD,CFLAR,CIRBP,CLIP4,COPS8,CRNKL1,CSNK1D,DAAM1,DDAH2,DDX42,DENND4B,DIP2C,DMD,DNAJB4,EVA1A,FAP,FAS,FDFT1,FGF2,FGFR4,FRS2,GART,GLUD1,GNA15,GNAI1,GPSM2,GSE1,GSTP1,GTF2B,GTF3C1,HK2,HP1BP3,HPX,HRH1,IL20RB,IRGQ,ITGA3,KIAA0226,KIAA0556,KIAA1324,KIF1B,KLF5,KLHDC9,…	ABCD3,ABHD11,ACTN1,ADA,ADCY6,ADNP,AGPS,AKAP2,AKR1B10,ANKH,ANXA1,ANXA2,ANXA3,ANXA4,ANXA8,ANXA9,ARAP3,ARF3,ARHGAP5,ARID2,ARPC2,ASB8,ASH1L,ASTN2,ASXL1,ATP1A1,ATP1B3,ATP6V0E2,ATP8B1,AXL,BCOR,BICC1,BICD2,BIN1,BIRC3,BMP1,BTG3,C1R,C3,CACNA1D,CACNA2D2,CACNB3,CADM1,CALD1,CASP1,CASP4,CAV1,CAV2,CBR1,CCDC117,CCDC80,CCDC88A,CCNYL1,CD109,CD14,CD44,CDC42EP3,CDC42SE1,CDH13,CDH3,CFB,CFI,CFL2,CHN2,CLIC4,CLIP4,CMPK…
Coexpression	17952122-GeneList	Human Breast_Vecchi08_792genes	Coexpression_17952122-GeneList_Human Breast_Vecchi08_792genes	0	5.21477	10	10	10	0	10		ANGPTL2,ANKH,ANXA2,ARHGEF18,CELF2,CXCR4,DUSP1,ENPP1,GAS1,IFITM1,JUN,LAMP2,LAPTM4B,LNPEP,NR4A2,NUAK2,NUP62,NUSAP1,PDE4B,PMP22,RBM39,RND3,RRP1B,SGK1,SLC40A1,SNAI2,SOX9,SPP1,STK17B,TBL1X,TCF4,TCF7L2,TOP2A,UBAP2,UGCG,WBP5,XIST	ADAM12,AKAP2,ANXA2,BPTF,BTG1,C1S,CA12,CAV2,CDKN1C,CNIH4,COL5A2,COL6A1,DUSP1,FERMT2,FZD7,HIGD1A,HLA-F,HTRA1,IGFBP3,IL7R,JAK1,KANK2,MME,MMP1,MMP7,MYLK,NELL2,NR3C1,NTN4,NUSAP1,ODC1,PCDH18,PMAIP1,PON2,PPIC,PRICKLE1,RAB8B,RASGEF1B,RASGRP1,RCN1,REEP1,RIN2,RRM2,S100P,SCNN1A,SDC1,SEL1L3,SERPINB5,SFN,SGK1,SLC39A10,SNAI2,SOX9,SP100,SPARC,SPARCL1,SRPX,ST6GAL1,SYNRG,TAGAP,TNFAIP6,TNFSF13B,TPD52L1,TPM1	ACAP2,ACTR3,ADD3,AKAP2,ALG13,ANKRD12,ANP32A,ARAP2,ASAH1,BIRC3,BTN3A3,CBFB,CCR7,CD83,CELF2,CRLF3,CSF2RB,CXCL10,CXCR4,DOCK10,DYRK2,ELF4,EVI2B,FCHSD2,GCH1,GLCCI1,GLS,GNG2,GPR171,HCLS1,HIGD1A,HLA-B,IFITM1,LAPTM4B,LAPTM5,LAT,LCK,LEF1,LY75,MAL,MBNL1,MDFIC,MICB,NCOA3,NR3C1,NUP62,OSBPL8,PDE3B,PDE4B,PDE7A,PIAS1,PIP4K2A,PMAIP1,PPP1R18,PPP2R5C,PRKACB,PRKCB,PSMB9,PTGER4,PTPRC,PUM2,RAB8B,RAPGEF6,RBM12,RBM39,S…	ADD3,ANP32A,BTN3A3,CBFB,CD83,CELF2,CSF2RB,CXCR4,FCHSD2,GCH1,GLCCI1,HCLS1,HIGD1A,HLA-B,LAPTM4B,LAPTM5,LAT,LEF1,LY75,MAL,MDFIC,MICB,NCOA3,NR3C1,PDE4B,PDE7A,PMAIP1,PPP1R18,PPP2R5C,PRKACB,PRKCB,SAMSN1,SCOC,SEL1L3,SETD2,SON,SP100,STK17B,STK4,TACC1,UBE2G1,VMP1		A2M,ABAT,ACAP2,ACTA2,ACTR3,ADAM12,ADAMTS5,ADCY7,ADGRG2,ADRBK2,AIM2,AKAP2,ANKH,ANKRD12,ANP32B,ANXA1,ANXA2,APOD,ASAH1,ASPH,ASPN,ATP8A1,BCAT1,BCL11B,BIRC3,BTAF1,BTG1,C1R,C3,C3AR1,C4B,CADM1,CALD1,CAV1,CAV2,CCL8,CCR7,CD48,CD52,CD53,CDH11,CDKN1C,CELF2,CFI,CHI3L1,CNN3,COL11A1,COL12A1,COL1A1,COL1A2,COL3A1,COL4A3,COL5A1,COL5A2,COL6A1,COL8A1,CPE,CRLF3,CRNKL1,CSF2RB,CTGF,CTHRC1,CTSK,CXADR,CXCL13,CXCR4,CYB5A…
Coexpression	M4508	Genes down-regulated in epidermis after to UVB irradiation.	Coexpression_M4508_Genes down-regulated in epidermis after to UVB irradiation.	0	5.20524	10	10	0	10	10		ARHGAP29,ATXN7,CCND1,CORO1C,CSNK1D,DCK,DNAJB1,DUSP10,ELL2,F2R,GATA3,GNA13,HIF1A,INPP5A,KLF11,LZTFL1,NR4A2,PDE4B,PIM1,PLIN2,PMP22,PTBP3,PTGS2,RNPS1,RTN3,SLC7A5,SMAD7,SNAI2,STK17B,STXBP1,TCF4,TULP4,UGCG,WDR1,YWHAH	ABCC3,ABR,ARNTL,B4GALT5,CCL20,CDKN1C,COL7A1,CXCL2,CYP27B1,DUSP10,ELL2,FAM60A,FHL1,FHL2,FYN,FZD7,GMEB1,GNA13,GSN,HEBP1,HSPB1,IGFBP3,INTS6,ITGAV,KLF11,LIMA1,MAPKAPK2,MAT2A,MT1X,NDRG1,NELL2,ODC1,PCBP2,PDCD4,PIM1,PLAGL1,PLD1,PLXNA2,PON2,PRSS23,PTGS2,PTPRF,RNASE4,RPL31,S100A4,SLC6A9,SLC7A5,SMAD7,SNAI2,SPTAN1,TDG,TGFA,TGFBI,TLE3,TRPS1	ABCD3,ACSL1,AFF4,APC,ASAH1,B3GNT2,B4GALT5,CD83,CHORDC1,CIRBP,CRLF3,CSNK2A2,DCK,DDX21,DNAJB1,ELF4,ELL2,ERP29,EZR,FEM1B,FYN,GBP2,GPR183,HIF1A,HIVEP2,HK2,ITM2A,KPNA4,LRRFIP1,MAPKAPK2,MAT2A,MED4,NAMPT,NUFIP1,OPN3,PDE4B,PKIA,PPP2R2A,PRKCB,PSMB9,PTGER4,RPL31,RPS6KA3,RYBP,SHB,SMNDC1,SOS2,SUCO,TDG,TFRC,TGFBR3,TMEM50B,TPD52,UAP1,UBAP1		ABCD3,ACSBG1,AFF4,ARNTL,ASAH1,ATF6,ATP7A,CBX4,CHIC2,CIRBP,CKB,CLIC3,CLPX,CRY1,CSNK1D,CTSF,CYP27B1,CYP4B1,CYTH1,DBP,DCP1A,DLG1,DNAJB4,EGLN1,EML1,FBXW2,FEM1B,FOXN3,GALC,GAN,GATM,GLTSCR2,GNA15,GNAI1,GNL2,GPR183,GTPBP4,HDAC5,HIVEP2,HK2,HOOK1,HS3ST1,HSPB1,HSPB8,ID4,ITGAV,LEMD3,LSS,LZTFL1,MAP3K8,MAP4K5,MATN2,MED17,MED4,MGMT,MYO6,NBR1,NDEL1,NFIB,NOD2,NPAT,PDE4B,PEX13,PIM1,PLLP,PMP22,PNO1,PNRC1,PPAP2A,PP…	ABCC3,ABCC4,ABCD3,ACAT1,ACSL1,ADAMTS1,ADAP2,AFF4,ALAD,ALDH2,ALDH3A1,ANXA1,ANXA9,APC,APOE,AREG,ARG1,ARL4C,ARNTL,ASAH1,ASS1,ATF5,ATF6,ATP2B1,ATP7A,B3GNT2,B4GALT5,BCL10,BCL11B,BCL3,BDH2,C1orf21,CADM1,CCL22,CDH3,CDKN1C,CH25H,CKB,CLCA4,CLPX,COL5A3,CORO1C,CRIP1,CRLF3,CSNK1D,CSNK2A2,CTPS1,CTSF,CTSH,CUTA,CXCL2,CYP2J2,CYP39A1,CYP4B1,CYTH1,DBF4,DBP,DCXR,DDAH1,DDX21,DHCR24,DNAJB4,DNAJC1,DNTTIP2,DUSP6,DUSP8,…
Coexpression	M15896	Genes up-regulated in mice with skin specific double knockout of both RB1 and TP53 [GeneID=5925;7157] by Cre-lox.	Coexpression_M15896_Genes up-regulated in mice with skin specific double knockout of both RB1 and TP53 [GeneID=5925;7157] by Cre-lox.	0	10	10	10	5.18031	0	10		ANGPTL2,ATF2,CCND2,CDKN1A,CELF2,CHST1,COA5,CXCL12,DDX3X,DNAJB1,DPYSL3,DRAM2,DTX3,DUSP1,EREG,FADS2,GNA13,GOSR2,HOXA9,KRAS,LAPTM4A,LMNB1,LYRM5,PDLIM5,PFDN5,PMEPA1,PSAP,PTBP3,PTGS2,PTTG1,PUM1,RBBP4,RBMS1,SCD,SGPL1,SIGMAR1,SLC11A2,SLC25A30,SLC35A3,SPIN1,THBS1,TMEM106B,TWSG1,UBAP2L,WEE1,YKT6,ZDHHC5,ZFR	ACYP1,AK3,ALOX5AP,ARL5A,ARRDC4,BCAP31,BMP1,BTC,C8orf4,CAB39L,CAV2,CCL20,CD44,CFL2,CHCHD10,CPD,DDX3X,DUSP1,EIF4G1,EPAS1,FADS2,FHL2,GNA13,HDLBP,HIPK3,IDE,IER3,ITGAV,JAK1,LASP1,LIPA,LITAF,MR1,NCF2,NDRG1,NR3C1,NR4A1,NSF,NT5E,PAPOLA,PLD1,PRR13,PTGS2,PTPRF,QPCT,RAB40C,RSAD2,RTN4,S100A10,SCD,SEPT8,SLC25A13,SLC2A4,SLC4A10,SMAD5,SPTBN1,TCF12,TGFBI,TGFBR2,THBS1,TMEM106B,TNFAIP6,VAPB,WARS	ACSL1,ACTB,ADD3,AGPAT5,AK3,AMD1,ARCN1,ARL5A,ARL8B,ARPP19,ATP2A2,BNIP3,BZW1,C4orf3,C5orf15,CASP6,CD44,CELF2,CHPT1,COX6A1,DCTN4,DDX3X,DHX40,DNAJB1,FAM107B,FAM162A,GBP1,HNRNPAB,IL6ST,ITGA4,ITM2A,LAPTM4A,MORC3,MRPL3,NAP1L1,NR3C1,PAPOLA,PIP4K2A,PRKACB,PRR13,PSME4,PUM1,QKI,RAB27A,RAB2B,RABGAP1,RBBP4,RBMS1,RECQL,RNF114,RNF14,RTN4,SCOC,SERP1,SLC35A3,SNRNP27,SPIN1,SRGN,SUCO,TCEA1,TCEB1,TFRC,TGFBR2,TGFBR3,…	ADD3,AK3,AMD1,ARL8B,ARPP19,BZW1,C5orf15,CD44,CELF2,DHX40,DNAJB1,FAM107B,IL6ST,ITGA4,LAPTM4A,NR3C1,PRKACB,PUM1,RAB27A,RBBP4,RECQL,RNF14,RTN4,SCOC,SERP1,SLC1A5,SPIN1,SUCO,TCEA1,TGFBR2,TGFBR3,TWSG1,USP34,WARS		ABCB8,ABCF2,ACAA2,ACAD8,ACBD3,ACOX1,ACSL1,ACTB,ACYP1,ADD1,AGK,AGPAT5,AK3,ALAS1,ALOX5AP,AP2A1,AP2B1,APOC2,AQP1,ARCN1,ARL5A,ARRDC4,ART1,ART3,ASPH,ATF2,ATPAF2,BCL2L13,BICD2,BID,BMP1,BPHL,BZW1,C1orf54,C1QB,C8orf4,CA13,CA4,CACNA2D1,CAPN6,CARS,CASQ1,CAT,CAV2,CAV3,CCND2,CD163,CD36,CD44,CD74,CDH5,CDKN1A,CELF2,CEP85,CFL2,CKM,CLCF1,CLDN15,CLEC4E,CP,CPD,CSF1R,CSRP3,CTBS,CTF1,CTSB,CTTN,CXCL12,CYP4B1,CYR61,DA…
Coexpression	M3485	The postradiation tumor escape signature: genes down-regulated in tumors from irradiated stroma vs those from non-irradiated stroma.	Coexpression_M3485_The postradiation tumor escape signature: genes down-regulated in tumors from irradiated stroma vs those from non-irradiated stroma.	0	10	10	10	5.17853	0	10		ABHD13,AMOT,ARHGAP29,ARID5B,C5orf24,CRYZ,ENPP1,GRN,H1F0,HNRNPA3,JUN,KLF6,MARCKS,PCBD2,PCGF5,PIM1,PLEKHF2,PPP3CB,PRKRA,RANBP6,RBPJ,RHOBTB1,RND3,SGK1,SMAD7,SRSF5,STK17B,STX7,TMTC4,TOR1AIP2,TSC22D3,ZDHHC2	ABHD13,AK3,APLN,BHLHE40,BLVRA,C4orf27,C8orf4,CCDC58,CDC42EP3,COL5A2,COL6A1,CRYZ,CTSO,DCBLD1,DSEL,E2F7,FAM46A,FEM1C,GSN,H1F0,HEBP1,HIGD1A,HPCAL1,HSCB,HSPB11,HTATIP2,IL12A,IRAK2,ITGB5,KAT8,MUTYH,NCOA2,NR1D2,PIM1,PIM3,PLD1,PNKP,PPIC,PPP1R35,PRNP,RABGAP1L,RCOR3,SGK1,SHOX2,SMAD7,ST6GAL1,STEAP2,TMTC4,TOR1AIP2,TRIM21,VAPB,ZFAND6	ABHD13,AK3,ANP32A,ARHGAP9,ARID5B,BHLHE40,BNIP3,C11orf73,C5orf24,CASD1,CCNG2,CDC42EP3,CLIC1,COX6A1,DECR1,FAR1,GBP1,GBP2,HIGD1A,HNRNPA3,IER2,KLF6,KRCC1,MARCKS,NCK2,NDFIP2,NFKBIZ,NR1D2,NSMCE1,PCGF5,PDE7A,PDIA6,PIAS1,PIM3,PNPLA8,PRKAG2,PRNP,RBPJ,SOS2,SRSF5,STAT1,TMCO6,TMEM263,TMTC4,UBE2A,VMA21,WIPI1,ZC2HC1A,ZFAND6	AK3,ANP32A,ARID5B,C5orf24,CCNG2,CLIC1,DECR1,FAR1,HIGD1A,IER2,KLF6,KRCC1,MARCKS,NFKBIZ,NR1D2,PCGF5,PDE7A,PIM3,PRKAG2,PRKRA,RBPJ,SRSF5,STK17B,TMEM263,VMA21		ABHD14A,ABHD8,ACAT1,ACKR3,ACSS2,ADCY7,AK3,ANK1,ANXA4,AOX1,APIP,ARL3,BHLHE40,BLVRA,BNIP3L,BUB1,C11orf73,C12orf57,C2,C2orf76,C8orf4,CASP12,CASP8,CAST,CAT,CCDC58,CDC42EP3,CDK10,CDK13,CEP72,CHID1,CHML,CLIC1,CLN5,CLU,CLYBL,CNOT6L,COASY,COG4,COL5A2,COL6A1,COQ3,CP,CPT1A,CRIP1,CTGF,CYR61,DBP,DECR1,DNPEP,DSEL,DUSP6,DYNLT3,EGR1,ENPP1,ENPP3,EPB41L2,ERRFI1,FAR1,FBLIM1,FBXL3,FBXO6,FEM1C,FOS,FRK,FSTL1,GADD45G,…
Coexpression	17875932-TableS4	Mouse Leukemia_Torchia07_928genes	Coexpression_17875932-TableS4_Mouse Leukemia_Torchia07_928genes	0	5.3588	10	10	5.26867	0	10		ARL2BP,ASB1,ATXN10,CCND1,CD81,CELF2,CNN2,DDIT4,DUSP10,ELL2,ENC1,F2R,FNBP1L,GRN,H1F0,HNRNPA1,HOXA9,KLF6,LMO4,MMD,MOB1B,MOB3A,PDE4B,PDLIM5,PPAP2C,PTPN3,RUNX3,SGPL1,SOCS5,STX7,TBCEL,TMEM64,TSC22D2,TSC22D3,TSPAN6,UBE2E2,UBTD2	ANGPT1,ARRDC4,ATXN1,BCR,BEX1,BRPF3,CD5L,CDC42EP3,DNMT3A,DOCK9,DUSP10,EIF4E3,ELL2,ENC1,FAM102A,FAM129B,FAM46A,FNBP1L,FUCA2,FYN,GRAMD3,H1F0,HPCAL1,ID2,ITGB3,KIFAP3,L3MBTL3,LIPA,LTBP1,MAP4K4,MARCKSL1,MIF,MR1,NMNAT2,NR3C1,OXCT1,PITPNM2,PLXNA2,PYGL,RCBTB2,RCN1,SCHIP1,SDC1,SLC25A11,SLC25A13,SLC43A1,SOCS5,SP100,TBCEL,TDRKH,TGFA,TLE3,TMSB10,WIPF1	ALDH5A1,ARAP2,ATXN1,BEX4,CCBL2,CCDC69,CD81,CDC14A,CDC42EP3,CELF2,CREM,CRLF3,DDIT4,DERL1,DOCK10,ELL2,FAM102B,FCHSD2,FKBP1A,FYN,GLUD1,GNAQ,GPR171,GRK6,H2AFY,HK2,HNRNPA1,ID2,ITM2A,KLF6,LMO4,LYST,MARCKSL1,MMD,MTMR12,N4BP2L1,NCK2,NCOA3,NR3C1,NT5C3A,OPTN,PDE3B,PDE4B,PSMB9,PTPRC,RAB11A,RASSF5,RFK,SERPINB9,SLC7A6,SP100,TAF9B,TGFBR3,TMEM64,TPD52,UBE2D1,YPEL5,ZC2HC1A	BBX,CCDC69,CCND1,CELF2,CREM,DDIT4,ELL2,FCHSD2,FKBP1A,GRK6,H2AFY,HNRNPA1,IGF2BP3,KLF6,LMO4,LYST,MARCKSL1,MMD,NCOA3,NR3C1,NT5C3A,PDE4B,PTGER3,RAB11A,RFK,SLC7A6,SP100,TAF9B,TGFBR3,TMEM64,UBE2D1,YPEL5		ACADSB,ACAT1,ACOT7,ADAMTS20,ADCY9,ADGRL2,ALDH5A1,ALOX12,ALOX5,ANKRD9,APOBEC1,APOE,ARHGAP30,ARL4D,ARRDC4,ASB1,ATP2A3,ATP8B4,ATXN10,BAMBI,BAZ2B,BBS12,BBX,BCAS3,BCKDHB,BCR,BEX4,BRCA2,BZRAP1,C1QTNF4,CACNA1C,CAMK1D,CAP2,CAPG,CBL,CCBL2,CCDC122,CCDC69,CCDC91,CCNYL1,CD81,CDC14A,CDC42EP3,CDKN2C,CELF2,CEP68,CHM,CLCA1,CLCN5,CMTM7,CNN3,COL5A1,COTL1,CPNE3,CRLF3,CRYL1,CTPS2,CTSC,CTTN,CYFIP2,CYTIP,DCXR,DEF6,DIP…
Coexpression	M1097	Genes up-regulated in ME-A cells (breast cancer) undergoing apoptosis upon serum starvation (5% to 0% FCS) for 22 hr.	Coexpression_M1097_Genes up-regulated in ME-A cells (breast cancer) undergoing apoptosis upon serum starvation (5% to 0% FCS) for 22 hr.	0	0	10	10	0	10	10			ADAR,ADI1,ANGPT1,BCL2L2,BCR,C8orf4,CASP7,CD2,CD59,CDON,CMTM6,COL5A2,CXCL1,CXCL2,DDX60,DLC1,DTWD1,EFNB2,ENC1,FBN1,FNDC3A,HSPA8,HSPB1,IFIH1,IFIT2,IRF7,JPH1,KLHL2,LIPA,MEPCE,METTL7A,MFSD1,MYD88,OASL,PLAGL1,PLK2,PRDM1,PRSS23,PTHLH,RCAN3,RIN2,RPL35,RPS18,RSAD2,SAMHD1,SGK1,SLC25A44,SLC6A9,SOD2,SP100,SPRY1,TBCA,TOR1AIP2,TRIM21,VDAC1	ACTB,ALG13,ARAP2,ATF4,CASD1,CCL5,CD2,CEBPB,CMTM6,CREM,CUL4A,CXCL10,DDX60,DIMT1,EIF2AK2,ERAP1,ETF1,ETNK1,FAM134C,GCA,HIPK2,HNRNPA1,HNRNPAB,HSPA8,HTATSF1,IFI16,KLHL2,LMO4,LY75,MAX,MMD,MSL2,MYD88,N4BP2L1,NCL,NIFK,NOP58,PARP12,PDE7A,PIAS1,PPID,RBMX,SLC25A44,SLC2A3,SP100,SPTLC1,STAT1,STAT2,TIFA,TMEM167A,TMPO,UBE2V2,VAPA,VDAC1,YIPF5,ZFP36L1		AATF,ABI3BP,AEN,ANGPT1,AP2B1,ASIP,BCL2L2,BOC,BPNT1,CAPN6,CDK5,CEBPD,CLDN3,COL14A1,CXCL16,DAPK2,DUS3L,DYNC1LI1,ELK1,ELP4,ENC1,ERAP1,ERN1,FAS,FBXW2,FLCN,FOLR1,GADD45A,GALC,GHR,GTF3C6,HEATR6,HSPB1,IFI35,IKBKB,ING3,IRF1,JPH1,KIAA1551,KPNB1,LMO4,LRIG1,LZTFL1,MAX,MEPCE,MEST,MRPL57,MYOC,NCK1,NECAB2,NIFK,NMD3,OSGIN2,OXA1L,PCDHB11,PCDHGB1,PES1,PFDN5,PHIP,PIAS1,PIK3C3,PISD,PNPT1,POLR3D,PPFIBP2,PPIF,PRSS23,…	ABCC8,ACTB,ADCY3,ADCY7,ADI1,ALAS1,AP2B1,APEX2,APOBEC1,AQP1,ARFRP1,ASIP,ATF4,ATG10,BCL2L2,BCL9,BCR,BECN1,BGN,BPNT1,C1R,C3,C8orf4,C9orf91,CACNA1A,CAPN6,CASQ2,CCL2,CCL7,CCNC,CCSER2,CCT4,CDCA3,CEBPB,CFB,CHCHD5,CLCF1,CLIP1,CMPK2,CNTFR,COL3A1,COL4A3,COL5A2,COL5A3,CORO1C,CP,CSF1,CTGF,CTPS1,CUL4A,CXCL1,CXCL16,CXCL2,DAPK2,DBT,DLC1,DMP1,DNAJC27,DPF3,DST,DUSP6,DYNC1LI1,EFNB1,EFNB3,EGR1,EHD2,EIF2AK2,ELK1,ELN…
Coexpression	M3582	Up-regulated genes in melanoma tumous that developed metastatic disease compared to primary melanoma that did not.	Coexpression_M3582_Up-regulated genes in melanoma tumous that developed metastatic disease compared to primary melanoma that did not.	0	10	10	10	0	0	10		ARID5B,ATP6V0B,CDKN1A,COX8A,CXCL12,DAD1,DCK,EIF1B,ENC1,HSPA8,LAPTM4A,MAPRE1,MDH1,NPC2,PMP22,PRKAR1A,RAB1A,RABAC1,RAN,RRAGA,SCD,SERINC2,TUBB3,WBP5,WEE1	APLP2,BCCIP,CKS1B,COX8A,CYC1,ENC1,FHL1,HIST1H4B,HMMR,HSPA8,HSPB1,IDE,ITGAV,LIPA,MAGEA6,MDH1,NCOA4,RCBTB2,RNASE4,RPL35A,RPS10,S100A10,SCD,SPARC,TDG,TGFBR2,VDAC1	APLP2,ARID5B,BRK1,BZW1,CBFB,DCK,EIF1B,EIF5,ENOPH1,GHITM,HSPA8,LAPTM4A,MAL,MAPRE1,MYB,PPP2R5C,PRKAR1A,RAB1A,RAN,RPL35A,RPS10,SDCBP,SET,SHB,TCEB1,TDG,TGFBR2,TMCO1,TMEM50B,UBE2D2,VDAC1,YWHAQ			ACADM,ADK,ADSL,AK4,AKR7A2,ALDH1A2,ANLN,ANO6,APEX1,APLP2,BTF3,BZW1,CAV1,CD63,CDH2,CDKN1A,CDYL,CHCHD1,CHCHD2,CLIC4,COX6B1,COX8A,CTSB,CXCL12,CYC1,DCAF13,EDNRB,EIF5,EMP1,ENC1,EXOC2,FAIM,FHL1,FZD1,GABARAP,GGH,GHITM,GLO1,GNG12,GRB2,GSTA4,HIBADH,HMMR,IDE,IFITM2,ITGAV,KIF11,KLF10,LAPTM4A,LHFPL2,LIPA,LUM,MAL,MAPRE1,MDH1,MMP2,MRPL15,MRPL37,NDUFAB1,NDUFB11,NDUFB3,NHP2,NME2,NPC2,PCID2,PFKM,PFN1,PLA2G16,PMM1,…
Coexpression	M16189	Genes up-regulated in NIH3T3 cells (fibroblasts) transformed by expression of contitutively active (Q63L) form of RHOA [GeneID=387] off plasmid vector.	Coexpression_M16189_Genes up-regulated in NIH3T3 cells (fibroblasts) transformed by expression of contitutively active (Q63L) form of RHOA [GeneID=387] off plasmid vector.	0	10	10	10	0	0	10		ANKRD1,ATP1B3,AURKA,AURKB,BUB3,C9orf40,CCNB1,CCND1,CCNF,CDKN1A,CIRH1A,CORO1C,CXCL1,DCK,DPYSL3,DUSP1,EI24,ELL2,EREG,FOXC2,HBEGF,INCENP,INHBA,JUN,KPNA2,LDHA,LSM8,NEK2,NET1,NFKBIA,NUP93,NUSAP1,PGAM1,PLEKHA1,PTGES3,PTGS2,PTTG1,RABGGTB,RNPS1,SERPINE1,SLC11A2,SLC30A4,SPP1,SRM,SRSF1,THBS1,TOP2A,XPO1	ACSL5,ACTL6A,ADAM12,ALCAM,ASPM,BAX,BOLA2,BUB3,C4orf27,CASP3,CBX5,CD44,CDCA7,CFL2,CKS1B,CKS2,CXCL1,DHFR,DIAPH1,DUSP1,EFNB2,ELL2,FAM60A,FHL1,GDNF,HIGD1A,HTRA1,IER3,IFIT2,IGFBP6,ITGA6,KCNK2,KIAA0101,KLF4,KPNA2,MRPL12,NR1D2,NR4A1,NUSAP1,ODC1,PFDN6,PLK2,POLE2,PON2,PSAT1,PSMB5,PTGS2,SAP30,SF3B5,SLC30A4,SOD2,TAGLN2,TCF19,THBS1,TNC,TTC27,TXN,WDHD1	BANF1,BOLA2,BUB3,C4orf3,CASP8AP2,CCT3,CCT6A,CD44,CHD1,CSNK2A2,CYCS,DCK,DDX21,DEK,EI24,ELL2,ETF1,EZR,FAM134B,FAM162A,GRK6,H2AFY,HIGD1A,HIVEP2,HK2,HPRT1,HSP90AA1,HSPD1,IPO5,IPO7,ITGA6,KPNA2,LBHD1,LDHA,LIN7C,LRRFIP1,LY75,MSN,MTHFD2,NFKBIZ,NOP58,NR1D2,OTUD4,PGAM1,PGK1,PHF5A,PHTF2,PKIA,PPA1,PPID,PTGER4,PTGES3,SNRPD1,SNRPD2,SRSF1,SS18,TAGLN2,TCERG1,TFRC,TMPO,TPGS2,UBA2,USP1,XPO1,YBX3			ABCE1,ABCF2,ACKR3,ACOT7,ACOT9,ACSL5,ACTN1,ACTN4,ADAM12,AIMP2,ALCAM,ANKRD1,ANLN,ANXA3,AQP1,ARL4C,ASPM,ATP1B3,BANF1,BCAT1,BIRC5,BRCA1,BUB1,C3orf58,C9orf40,CAPG,CASP3,CASP8AP2,CBX1,CBX5,CCL2,CCL7,CCNA2,CCNB1,CCNG1,CCT3,CCT6A,CD44,CD93,CDC20,CDC25C,CDC34,CDCA4,CDCA7L,CDCA8,CDK8,CDKN1A,CDR2,CDT1,CENPA,CFL2,CHAF1B,CHD1,CHEK1,CISD1,CKAP2,COL8A1,COQ7,CORO1C,COX17,CSE1L,CSNK2A2,CTGF,CTPS1,CXCL1,CYCS,CYR61…
Coexpression	M4371	Genes up-regulated in mice with skin specific knockout of TP53 [GeneID=7157].	Coexpression_M4371_Genes up-regulated in mice with skin specific knockout of TP53 [GeneID=7157].	0	10	10	10	0	0	10		ANGPTL2,ATF2,CCDC71,CCND2,CDKN1A,CELF2,COA5,CXCL12,DDX3X,DNAJB1,DPYSL3,DRAM2,DTX3,DUSP1,EREG,FADS2,GNA13,GOSR2,HOXA9,KRAS,LAPTM4A,LMNB1,LYRM5,PDLIM5,PFDN5,PMEPA1,PSAP,PTBP3,PTGS2,PTTG1,PUM1,RBBP4,RBMS1,RDH10,SCD,SGPL1,SIGMAR1,SLC11A2,SLC35A3,SPIN1,THBS1,TMEM106B,TWSG1,UBAP2L,WEE1,YKT6,ZFR	ACYP1,AK3,ALOX5AP,ARL5A,ARRDC4,BCAP31,BMP1,BTC,C8orf4,CAB39L,CAV2,CCL20,CD44,CDKN1C,CFL2,CHCHD10,CPD,DDX3X,DUSP1,EIF4G1,EPHA5,FADS2,GNA13,HDLBP,HIPK3,IDE,IER3,ITGAV,JAK1,LASP1,LIPA,LITAF,LTBP1,MR1,NCF2,NCOA5,NDRG1,NR3C1,NR4A1,NSF,NT5E,PAPOLA,PLD1,PRR13,PTGS2,PTPRF,QPCT,RAB40C,RPS25,RSAD2,RTN4,SCD,SEPT8,SLC25A13,SLC2A4,SLC4A10,SMAD5,SPTBN1,TCF12,TGFBI,TGFBR2,THBS1,TMEM106B,TNFAIP6,VAPB,WARS	ACSL1,ACTB,ADD3,AGPAT5,AK3,AMD1,ARCN1,ARL5A,ARPP19,BNIP3,BZW1,C4orf3,C5orf15,CASP6,CCT6A,CD44,CELF2,CHPT1,COX6A1,DCTN4,DDX3X,DHX40,DNAJB1,FAM107B,FAM162A,GBP1,HNRNPAB,IL6ST,ITGA4,ITM2A,LAPTM4A,MAGOHB,MGAT2,MORC3,MRPL3,NAP1L1,NDUFAF7,NR3C1,PAPOLA,PIP4K2A,PRKACB,PRR13,PSME4,PUM1,RAB27A,RAB2B,RABGAP1,RBBP4,RBMS1,RECQL,RNF114,RNF14,RTN4,SCOC,SERP1,SET,SLC35A3,SNRNP27,SPIN1,SRGN,SUCO,TCEA1,TCEB1,TFRC,…			ABCB8,ABCF2,ACAA2,ACAD8,ACBD3,ACOX1,ACSL1,ACTB,ACTC1,ACYP1,ADD1,AGK,AGPAT5,AK3,ALAS1,ALOX5AP,AP2A1,AP2B1,APOC2,APP,AQP1,ARCN1,ARL5A,ARRDC4,ART1,ART3,ASPH,ATF2,ATPAF2,BCL2L13,BICD2,BID,BMP1,BPHL,BZW1,C1orf54,C1QB,C8orf4,CA13,CA4,CACNA2D1,CAPN6,CARS,CASQ1,CAT,CAV2,CAV3,CCDC71,CCND2,CCT6A,CD163,CD36,CD44,CD74,CDKN1A,CDKN1C,CELF2,CEP85,CFL2,CKM,CLCF1,CLDN15,CLEC4E,CP,CPD,CSRP3,CTBS,CTF1,CTTN,CUX1,CXC…
Coexpression	17683608-TableS3	Mouse StemCell_Ulloa-Montoya07_800genes	Coexpression_17683608-TableS3_Mouse StemCell_Ulloa-Montoya07_800genes	0	10	10	0	0	10	10		ABLIM1,ADCY6,AMOT,AMOTL2,ANKRD1,ANXA2,APBB2,ARL8A,ATP8B2,ATXN7,B4GALT1,BMI1,CCND2,CD9,CITED2,CNN2,CRIP2,CRTAP,ENPP1,ENTPD4,FKBP10,GNA13,GNG10,H1F0,HBEGF,IFNGR2,JUN,KDELR1,KLF6,LYRM5,MAGED1,NEDD9,OSBP,PIK3R1,PJA2,PLIN2,PMEPA1,PMP22,PPAP2C,PSAP,PTPN9,PTTG1IP,RHOBTB1,SEC22B,SELK,SERINC1,SH3PXD2B,SHISA5,SLC30A4,SLC44A1,SLC9A6,SOCS5,STAMBP,STX2,STX7,TMED10,TMEM106B,TMTC4,TOR1AIP2,TRAM1,TSC22D3,TUBB2A,…	ABLIM1,ACSL5,ADAM15,AK3,AKAP2,AKT1,ANXA2,BLVRA,BMPR2,CABLES2,CARHSP1,CFL2,CITED2,CPD,CPEB2,CPEB3,CSTB,DCTN1,EDN1,EFNA1,FAM129B,FAM26E,FAM46A,FBN1,FHL2,FLNC,FMNL3,GBA,GNA13,GNG10,GNS,GSN,H1F0,HDLBP,HEBP1,HPCAL1,ITGAV,ITGB1,JDP2,KIFC3,LIPA,LITAF,MAPKAPK2,MFSD1,MKLN1,MYD88,NR2F2,NTN4,PARVA,PDCD6IP,PIK3R1,PLD1,PLOD2,PPIC,PRR13,RCN1,RIT1,RNASE4,SEC22B,SH2B3,SLC30A4,SLC35B3,SLC50A1,SLC9A6,SOCS5,SPARC,S…			ABHD16A,ABHD5,ACOX1,ACVR1,ADCY6,ADGRG6,AFAP1,AHNAK,AK3,ALG1,ALG5,AMOTL2,ANXA6,APBB2,ARF4,ARFGAP3,ARFIP1,ARL6IP5,ARL8B,ASAH1,ASH1L,ATF6,ATP6AP1,ATP6V0D1,BLVRA,BMP2K,CAPN6,CBX4,CD9,CDC42EP2,CLTB,CMBL,COPG1,CPD,CPEB2,CREB3,CREB3L2,CYTH1,DOLK,DSCR3,EDEM2,EFNA1,EGLN1,ELMOD2,EMC3,FECH,FKBP14,FLNC,FLOT1,FUCA1,GBF1,GLS,GMPPA,GOLGA1,GOLGA2,GPC4,HBEGF,HDAC10,HERPUD1,HIST1H1C,ILVBL,IPO4,ITGAV,LATS2,LHX6,LMB…	AARSD1,ABHD16A,ABLIM1,ACAA2,ACADVL,ACAT1,ACBD3,ACOX1,ACSL5,ACSS2,ADAM10,ADAM15,ADCY6,ADGRA2,ADGRG6,AFAP1,AHNAK,AK3,AKAP2,ALG5,AMFR,AMOTL2,ANKRD1,ANO1,ANO6,ANXA2,ANXA3,ANXA4,ANXA5,APH1B,APP,AQP1,ARF4,ARFGAP3,ARFIP1,ARL6IP5,ARL8A,ASAH1,ASAH2,ASH1L,ASPH,ATF6,ATG4A,ATP6V0A2,ATP8B2,B3GALNT1,B4GALT1,BAG2,BAG5,BET1,BLVRA,BMI1,BMP2K,BMPR2,BTD,CABLES2,CALD1,CALU,CAMK2D,CAPN2,CAPN6,CARHSP1,CASP8,CBX8,CCND2…
Coexpression	19549311-SuppTable2-MMLandPhenotype	Human Leukemia_Zangrando09_1001genes	Coexpression_19549311-SuppTable2-MMLandPhenotype_Human Leukemia_Zangrando09_1001genes	0	0	10	10	10	0	10			ALCAM,APLP2,ARHGDIB,ATXN1,B4GALT5,CAB39,CARHSP1,CCNA1,CD302,CD44,CDC42EP3,CEP55,CLEC2D,CPD,DHRS3,DUSP1,FAM46A,FHL1,FUCA2,GALNT10,GNS,H1FX,HGSNAT,HIP1,HIPK3,HIST1H1D,HTATIP2,IL7R,ITGB1,KLF11,MAST4,MAT2A,MFSD1,NR1D2,NR3C1,OSTM1,PHACTR2,PLAGL1,PMAIP1,PTCH1,PYGL,RAB32,RAB40C,RCBTB2,RIT1,RPS6KC1,S100A10,S100A4,SAMHD1,SCD,SLC16A3,SLC6A6,SOD2,STS,TAGLN2,TET2,TNFSF13B,TPM4,TPP1,TXN,UPP1,VNN1,WARS,WASF1,W…	AFF4,AGO2,AIDA,AK2,AKIRIN1,ALG13,APLP2,ARAP2,ASAH1,ATP6AP2,ATXN1,B4GALT5,BIN2,CD200,CD44,CD96,CDC42EP3,CEBPB,CMAHP,CYCS,DAZAP2,DCTN4,ESYT2,ETNK1,EZR,GDI2,GLIPR2,GNPDA1,HNRNPU,IFI16,ITGA4,KMT2E,LCP2,LEF1,MAPK1,MARCKS,MAT2A,MBNL1,MED13L,MLXIP,MORF4L2,MYB,NDFIP1,NR1D2,NR3C1,PAK2,PDE7A,PGK1,PHACTR2,PMAIP1,PPM1K,PRELID1,PRKAR1A,PSEN1,PTGER4,PTPRC,RAB27A,RAC2,REEP3,RHOA,RIOK3,RIT1,RPS27L,SAMSN1,SIK3,SL…	AIDA,ATP6AP2,B4GALT5,BBX,CD44,CEBPB,CMAHP,DAZAP2,ESYT2,ETNK1,EZR,GDI2,GLIPR2,GNPDA1,IGF2BP3,ITGA4,LEF1,MARCKS,MYB,NR1D2,NR3C1,PAK2,PDE7A,PMAIP1,RAB27A,RAC2,REEP3,RHOA,RIOK3,RIT1,RNF213,SAMSN1,SLCO3A1,SP3,SRSF1,SSR1,STK38,STK4,TMCO1,USP42,WARS,ZNF256		AASS,ABHD14A,ACER3,ACTA2,ACTN1,ADAM10,ADNP,AEBP1,AFF4,AGA,AGPS,AHNAK,ALCAM,ALDH2,ALDH3B1,ALOX5,ANXA5,AP1S2,APLP2,APOBR,ARHGAP5,ARHGDIB,ARHGEF3,ARL11,ASAH1,ASCC1,ASPH,ATP1B1,ATP6AP2,ATRX,B4GALT5,BANP,BBX,BCL7A,BID,BST1,C3AR1,CALM2,CAMK2D,CAPG,CARHSP1,CASP1,CAST,CAT,CCND2,CD109,CD300A,CD300LF,CD302,CD33,CD36,CD38,CD44,CD63,CD72,CD84,CD93,CDC42EP3,CDK14,CEBPB,CEP55,CFL1,CFP,CLEC12A,COPZ1,CORO1C,COTL…
Coexpression	M8144	Genes up-regulated in HL-60 cells (acute promyelocytic leukemia, APL) after treatment with the aminopeptidase inhibitor tosedostat (CHR-2797) [PubChem=15547703] for 6 h.	Coexpression_M8144_Genes up-regulated in HL-60 cells (acute promyelocytic leukemia, APL) after treatment with the aminopeptidase inhibitor tosedostat (CHR-2797) [PubChem=15547703] for 6 h.	0	0	10	10	0	10	10			AGPAT9,AKAP13,ALDH1L2,ALOX5AP,ARRDC4,ASNS,ATOX1,ATXN1,BCL2A1,BTG1,C6orf48,CARHSP1,CBX5,CCNB1IP1,CD59,CDK6,CPEB2,DNAJB9,DUSP10,DUSP5,E2F7,ENAH,EPOR,FAM86B1,FYN,GNS,H1FX,HDAC9,HIP1,HLA-F,ID2,IFT80,IL1RN,IRAK4,ITGAV,JAK1,KLF4,KLHL2,MAP1LC3B,METTL7A,MR1,MTHFD2L,MUTYH,MYO5A,NPM3,NR1D2,NR3C1,NRP1,OTUD5,PDCD4,PDCD5,PDE4D,PFDN6,PHACTR2,PHF11,PMAIP1,PML,PRNP,PSAT1,RAB32,RAB8B,RCBTB2,RCN1,RIT1,RPS6KC1,S100…	ACSL1,AGFG1,ANKRA2,ARAP2,ARHGAP9,ATAD2B,ATXN1,AZI2,BCL2A1,BMP2K,C18orf32,C8orf33,CCDC69,CCNG2,CD69,CDK19,CEBPB,CLEC7A,CNOT7,CSNK1A1,CUL4B,DAPP1,DAZAP1,DDIT4,DDX21,DNAJB9,DNAJC10,DUSP5,EIF1,EIF5,ERAP1,ESYT2,FAM134B,FAM204A,FYN,GFM1,GGPS1,HCG18,HIPK2,HSPA13,ID2,IKZF5,IPW,ITM2A,KLHL2,KLHL24,KRCC1,LETMD1,LMO4,LPIN2,LRPPRC,MAP1LC3B,MAPK1,MARS,MDM4,MINA,MORF4L2,MTHFD2,N4BP1,NAMPT,NCOA3,NIFK,NPHP3,NR1D2…		ADAL,AGA,ALDH6A1,ARFGAP3,ARID4A,ARMCX3,ARRB1,ATAD2B,ATP5D,AZI2,B4GALT4,BAZ2B,BID,BMP2K,BSDC1,C18orf32,C9orf89,CAST,CBX4,CCDC130,CDK17,CHFR,CHKB,CLPB,CPEB2,CSNK1A1,CUL4B,DDIT4,DDX31,DDX46,DNAJB9,EARS2,EIF5,EPOR,ERAP1,ERICH1,FARSA,FAS,FBXL13,FIG4,FLOT1,FOXN3,FZR1,GADD45A,GAL,GCC1,GGPS1,GNE,GOLGA1,GOLGA2,GORAB,GPCPD1,GPT2,GTPBP4,HACE1,HBEGF,HIST1H1C,HMGCL,IKZF5,ILF3,INPPL1,ITGAV,ITPR1,JAK1,KAT2B,KIF…	ABCB10,ABCC4,ABHD2,ACAA2,ACAT1,ACSL1,ACTR3B,ACY1,ADRB1,AGA,AGPS,AKNA,AKTIP,ALDH1L2,ALDH6A1,ALMS1,ALOX5,ALOX5AP,ANXA3,AP1S2,APH1B,ARFGAP3,ARHGAP30,ARHGEF9,ARL4A,ARMC8,ARMCX3,ARRB1,ARRDC3,ARRDC4,ASNS,ASS1,ATAD2B,ATF5,ATG2A,ATP5D,AURKAIP1,B3GLCT,BAZ2B,BBS7,BCL2A1,BCL3,BID,BMP2K,BNIP3L,BST1,BTG1,C10orf54,C16orf13,C18orf25,C19orf44,C1QBP,C7orf31,C9orf91,CAPN2,CARHSP1,CARS,CASP8,CAST,CBLB,CBX5,CCDC50,C…
Coexpression	17899371-GeneTable4	Human Breast_Lauss08_374genes	Coexpression_17899371-GeneTable4_Human Breast_Lauss08_374genes	0	10	10	10	0	0	10		ABLIM1,AURKA,AURKB,CCNB1,CCND1,CDC25B,CDKN1A,DCK,DEPDC1B,EIF4EBP1,FADS2,FBXO5,GATA3,H3F3B,HIF1A,IFITM1,IGFBP5,KPNA2,LAPTM4B,LDHA,LMNB1,MAPRE1,MSMO1,NUSAP1,PGAM1,PTGS2,PTMA,PTTG1,SCD,SLC25A1,SLC7A5,SRM,TOP2A,TUBB,UBE2C,YWHAZ	ABLIM1,ASPM,C1S,CD44,CEP55,CKS1B,CKS2,COL6A1,DHFR,EDN1,FADS2,FGFR1,GABBR1,HMGA1,HMMR,HTATIP2,KPNA2,MMP1,MMP7,MT1X,MT2A,NDRG1,NUSAP1,OXCT1,PLOD2,PTGS2,RAB6A,RNASE4,RRM2,SCD,SDC1,SESN1,SLC7A5,SOD2,SPARC,TLE3,TROAP,TSPAN4,UBE2S,YIF1A	ABCD3,ACTB,AGFG1,AGO2,ARF1,CCT6A,CD44,CIRBP,DCK,EZR,FABP5,FKBP1A,H3F3B,HIF1A,HIPK2,HNRNPAB,IER2,IFITM1,KPNA2,LAPTM4B,LDHA,LETMD1,MAPRE1,MRPS6,MSN,PALM2-AKAP2,PGAM1,PGK1,PPP2R5C,PTMA,RAB6A,SAT1,SKAP1,SLC16A1,SLC35A1,SMS,TFRC,TRA2B,TUBB,YBX1,YWHAZ,YY1			ABCD3,ABLIM1,ACADSB,ACSS2,ACTB,ADAMTS1,ADCY3,ADGRG6,ALDH4A1,AP2A2,AP2B1,APOD,APP,ARF1,ARPC4,ASPM,ATAD2,BDH2,BIRC5,BLM,BRCA1,BTG2,BUB1,CAD,CCL18,CCNA2,CCNB1,CCNB2,CCNC,CCT4,CCT6A,CD44,CDC20,CDC25B,CDCA3,CDCA8,CDH1,CDH3,CDK16,CDKN1A,CELSR2,CENPA,CENPE,CENPF,CENPN,CENPU,CEP55,CES2,CFB,CHI3L1,CKAP4,COL1A2,COL3A1,COL6A1,CP,CSE1L,CTPS1,CTSC,CTSF,CTSL,CYP2J2,DDOST,DIAPH3,DLGAP5,DNAJC12,DTL,ECT2,EDN1,EEF…
Coexpression	19088021-supptable2	Human Colon_Jorissen08_829genes	Coexpression_19088021-supptable2_Human Colon_Jorissen08_829genes	0	0	10	10	0	10	10			ACACA,ACBD5,AKAP2,ATXN1,BTG1,BUB3,CAB39L,CARHSP1,CCDC58,CD274,CGN,CHMP4B,CITED2,DDX60,DEPDC1,ELOVL7,EPOR,FAM149A,FAM46A,FGFR4,FXN,GFPT2,HOXC6,HTATIP2,IFNAR1,IRAK4,KLC1,KRT7,LIPA,LTBP1,MESDC2,MLF1,NCOA5,NT5E,PCCB,PDCD4,PGAM4,PHACTR2,PLAGL1,PML,PPHLN1,PRSS23,PTCH1,RAB32,RAB8B,RTN4,S100A10,SAMD9L,SAMHD1,SAP30,SERPINE2,SH2B3,SLC25A13,SLC25A27,SLC39A10,SMAD5,SRGAP2,TFAP2A,TGFBI,TGFBR2,TMEM117,TNFSF13B…	AK2,AKAP2,ANP32E,APOBEC3G,ARIH2,ARPP19,ATXN1,AZI2,BTN3A3,BUB3,CCL5,CD200,CDC42SE1,CNOT7,CUL4A,CXCL10,DDX27,DDX60,EIF5,ERAP1,ETNK1,FAM102B,FAM134B,GBP2,GBP5,HPS5,IER3IP1,IL15,ITK,JADE1,JKAMP,LAPTM4B,LCP2,LGALS8,LMO4,LRRFIP1,LSM5,LYSMD2,MAN2A1,MTHFD2,NARS,NCK2,NF2,NUFIP1,OPN3,PARP12,PHACTR2,PPP2R2A,PSMB9,PSME1,PURA,RAB8B,RAP2A,RIOK3,RNF138,RPIA,RPS27L,RQCD1,RTN4,SAMD9L,SAV1,SERPINE2,SFXN1,SLC35E1,S…		ACVR1B,ADGRG6,ANKH,ARPP19,ATP9A,AXIN2,AZI2,BBX,BTBD7,BUB3,C1QC,CASP2,CCDC25,CD9,CHAC2,CHD1L,CHD8,CHMP7,CLDN3,CNIH1,CUX1,DAPK2,DDAH2,DDC,DGCR8,EIF5,EMC3,EPOR,ERAP1,ESCO1,FAS,FGFR4,FXR2,GIMAP5,GPSM2,GRPEL1,GZMA,HLA-DMA,HOXC6,IER3IP1,IFI30,IRF1,ITCH,KAT2B,KDSR,LAP3,LAPTM4B,LGALS8,LMO4,MANBA,ME2,METTL17,MICAL2,MLF1,NCOA5,NHSL1,NIPBL,NT5E,NUP88,OCIAD1,PARP2,PCM1,PDS5B,PGM2,PGM3,PHF20,PHYKPL,PKN3,PLEKH…	AARS2,ACBD5,ACBD6,ADGRG6,AKAP2,AMFR,ANKH,ANP32E,AOC1,APBB1IP,APIP,APOC1,ARIH2,ASPH,ATP5A1,ATP5E,ATP9A,ATXN2,AXIN2,BAG5,BBX,BTG1,BTG3,C1QB,C1QC,CAPN1,CARHSP1,CASC5,CBR4,CCDC109B,CCDC58,CCDC88C,CCL8,CCNO,CCR1,CD109,CD163,CD38,CD53,CD74,CD84,CDC42EP1,CDC42SE1,CEP68,CEPT1,CHAC2,CHD8,CHMP4B,CHMP7,CHN2,CITED2,CNIH1,CNOT7,COL4A3BP,COPS2,CPNE1,CSRP2,CTDSPL2,CTNNB1,CTSB,CTTNBP2NL,CUL4A,CUX1,DAB2,DAPK2,DDA…
Coexpression	M2125	Genes up-regulated in senescent IMR90 cells (fibroblast) after knockdown of RB1 [GeneID=5925] by RNAi.	Coexpression_M2125_Genes up-regulated in senescent IMR90 cells (fibroblast) after knockdown of RB1 [GeneID=5925] by RNAi.	0	0	10	10	10	0	10			ACYP1,ALDH7A1,APCDD1L,APLP2,BCL2A1,BEX1,CA12,CAMTA1,CBX5,CCL20,CCNB1IP1,CD274,CDCA7,COL7A1,CSF2,CSF3,CXCL1,CXCL2,CXCL3,CYB5R2,DCBLD1,DCBLD2,DDX60,DHFR,DUSP5,DUT,ENC1,ESM1,FAM213A,FOXQ1,GDNF,GFPT2,GJC1,HIP1,HSPB11,IFT80,IGFBP3,IL1A,IL24,JDP2,KANK2,KIAA0101,LDB2,NUSAP1,ODC1,OXCT1,PDP1,PLAGL1,PRRT2,PTGS2,QPCT,RIF1,RPA3,RPL37A,RRM2,SAMHD1,SEL1L3,SLFN11,SMAD5,SOD2,SP100,SPATA18,SPTBN1,VNN1,WDHD1,WTAP	ADD3,APLP2,APOBEC3G,BCL2A1,BIRC3,CALR,CASP8AP2,CCBL2,CD69,CDC42,CISD2,CXCL10,DCK,DDIT4,DDX60,DEK,DSN1,DTX3L,DUSP5,ERAP2,GCH1,GLCCI1,GNB1,GNG2,H2AFY,HIPK2,HLA-B,HMGN2,HPRT1,IFITM1,IL6ST,KDELC2,LAPTM5,LOC728613,MARCKS,MIB1,MMD,MRPS6,NAMPT,NFKBIZ,NUDT21,OSBPL8,PTMA,PTP4A2,RAB27A,RBBP4,RBM39,RIF1,RNF138,SEL1L3,SF3B1,SON,SP100,TIFA,TMPO,TNFAIP8,TOP1,TRMT5,UBE2B,UBE2L6,USP1,YY1,ZBTB38	ADD3,BBX,CDC42,CISD2,DCK,DDIT4,DONSON,DUSP5,ERAP2,GCH1,GLCCI1,GNB1,H2AFY,HLA-B,HMGN2,IL6ST,KDELC2,LAPTM5,LOC728613,MARCKS,MIB1,MMD,MRPS6,NFKBIZ,NUDT21,PTMA,PTP4A2,RAB27A,RBBP4,RIF1,SEL1L3,SF3B1,SON,SP100,TOP1,UBE2B,UBE2L6,YY1		ABHD3,ABI2,ACADM,ACBD3,ACKR3,ACOT7,ACYP1,AGGF1,AKR7A2,ALDH7A1,ANKRD9,ANP32B,ANPEP,APITD1,APLP2,AREG,ARL6IP6,ARMCX2,ATAD2,ATP1B1,ATRX,BAALC,BBX,BCL2A1,BDKRB2,BGN,BIRC3,BRI3BP,BTBD11,BTG3,C11orf54,C3,C7orf55,C9orf40,CALR,CASP8AP2,CBX5,CCBL2,CCDC109B,CDC42,CDCA7L,CDK5RAP2,CDT1,CEBPZ,CENPK,CENPU,CEP57,CERS6,CHI3L1,CLIP1,CNN3,COL6A2,CPNE2,CRIP1,CTDSPL2,CTH,CTSS,CXCL1,CXCL2,CYB5A,CYB5R2,CYP3A7,DCBLD2,D…
Coexpression	M12383	Genes up-regulated in hematopoietic stem cells (HSC, CD34+ [GeneID=947]) cultured in a three-dimentional collagen gel compared to the cells grown in suspension.	Coexpression_M12383_Genes up-regulated in hematopoietic stem cells (HSC, CD34+ [GeneID=947]) cultured in a three-dimentional collagen gel compared to the cells grown in suspension.	0	10	10	10	0	0	10		CALR,CDKN1A,CFLAR,CXCL1,DUSP1,EREG,H3F3B,HGF,HIPK1,HNRNPDL,IER5,JUN,KLF6,LARP1,NFKBIA,NR4A2,PAFAH1B2,PDE4B,PRRC1,PTGS2,RAB5C,SGK1,TCF4	ACSM3,AKAP13,AMIGO2,BCL2A1,CD44,CDC42EP3,CXCL1,CXCL2,CXCL3,DUSP1,EHD1,FBN1,FERMT2,FLNC,FZD7,GANAB,H1FX,H3F3A,IER3,IL12A,IL1A,IL1B,IL1RN,KLF4,LAS1L,MAPK3,PEG10,PLK2,PTGS2,RPL27A,RPLP2,RPS11,SEPT8,SGK1,SLCO2B1,SOD2,TFAP2A,TNFAIP6,ZC3H12A,ZFP36	ANGEL2,BCL2A1,BIRC3,CALR,CCL4,CD44,CD83,CDC42EP3,CIRBP,CXCL10,DNAJC8,GPR183,H3F3A,H3F3B,HK2,HNRNPDL,IER2,IL2RB,KLF6,LEF1,PAFAH1B2,PDE4B,PPP4R3B,PRRC1,PSME4,PTGER4,RAB5C,RGS1,SF3B1,SIK3,SRRM1,SSB,ZFP36L1			ABCG2,ACSL6,ACSM3,ADD1,AHCYL1,ALAD,ALDH1A1,AREG,ARL4A,ARL4C,ARMC8,ATP11A,BAG5,BCL2A1,BIRC3,BRD4,BTG2,BTG3,C3AR1,CALR,CASQ1,CCL2,CD14,CD44,CDC42EP3,CDKN1A,CENPI,CHEK1,COL15A1,CTSL,CXCL1,CXCL2,CYP1B1,DAB2,DHRS9,DND1,EDEM3,EEF1D,EGR1,EGR2,EGR3,EIF3M,EIF5A,EREG,F3,F7,FBN1,FBXO11,FH,FLNC,FOS,FOSB,FZD7,GADD45B,GCLC,GPR183,H3F3B,HGF,HIPK1,HK2,ICAM1,IL1B,IL1R2,IL1RN,IL6,JUN,JUNB,KDM4B,KLF2,KLF4,KLF6,KLF9…
Coexpression	M3996	Genes up-regulated in RPTEC cells (normal kidney) by hypoxia.	Coexpression_M3996_Genes up-regulated in RPTEC cells (normal kidney) by hypoxia.	0	10	10	10	0	0	10		ARPC1A,ATP1B3,CANX,CCND2,CD9,CDC42,CITED2,DUSP1,ELL2,FOSL2,GNA13,H3F3B,HIF1A,HMOX1,JUN,KCMF1,KLF6,MAP1LC3B,MARCKS,MSMO1,MYOD1,NFKBIA,NUCKS1,P4HB,PJA2,PLIN2,SCD,SDC4,SERPINE1,SGPL1,SLC35E1,STAMBP,TSC22D3,TSNAX,UGCG,YWHAZ	ADAR,ANGPTL4,ARPC1A,BTG1,C19orf53,C1orf35,CA12,CD164,CECR5,CITED2,CPD,CTSO,DHCR7,DUSP1,ELL2,GNA13,HILPDA,IGFBP3,MAP1LC3B,MLF1,MXI1,NDRG1,NT5E,ORMDL1,PFKFB4,PLOD2,SCD,SESN2,SLC30A1,SNX4,SOD2,STAMBP,SYF2,UPP1,VAPB,ZFP36	ADD3,AFF4,AK2,ARIH2,BNIP3,C14orf2,CANX,CD164,CDC42,CHPT1,CSDE1,DTX3L,EEF1A1,ELL2,FAM162A,G3BP2,GNPDA1,H3F3B,HIF1A,HNRNPC,HNRNPU,IMP3,KCMF1,KLF6,KMT2E,KPNA4,MAP1LC3B,MARCKS,MXI1,NAP1L1,NARS,NCL,ORMDL1,PJA2,PPP1R11,PSMD6,PTP4A2,RBM12,RER1,RNF114,RNF146,RPS27L,RYBP,SAT1,SDCBP,SERBP1,SLC2A3,SLC30A1,SLC35E1,SPAG7,STAU1,SYF2,TMEM30A,TOMM20,TSNAX,UBE2E1,YPEL5,YWHAZ,ZFP36L1			A2M,ACTC1,ADAM10,AFF4,AK4,ALDOC,ALKBH5,ANAPC10,ANGPTL4,ANKRD17,ANXA4,AP2B1,ARHGAP19,ARIH2,ARL1,ARPC1A,ASB15,ASPH,ATF7IP,ATP1B3,BNIP3L,BSG,BTG1,C14orf2,C19orf53,C1orf35,CANX,CAPG,CAV1,CCND2,CCNJL,CD164,CDC34,CDC42,CDK8,CECR5,CITED2,CKB,CNNM4,CORO1A,CPD,CPNE1,CTSL,DDX19B,DTX3L,EEF1A1,EHD2,EIF1AX,EIF2S2,EIF4B,ELL2,ENO2,FOSL2,FTH1,G3BP2,GADD45B,GAL3ST1,GM2A,GNA13,GPRC5A,GSTA1,GTPBP2,GXYLT1,H3F3B,HIF1…
Coexpression	M3027	Genes up-regulated in comparison of naive versus memory CD8 T cells (day 40+ following LCMV-Armstrong infection).	Coexpression_M3027_Genes up-regulated in comparison of naive versus memory CD8 T cells (day 40+ following LCMV-Armstrong infection).	0	10	10	10	0	0	10		ANXA2,AP3S1,CCNF,CD9,CDK2AP1,CORO1C,GABARAPL1,GNG10,KCTD9,KPNA2,KRTCAP2,LAMP2,LMNB1,MRPS17,NUSAP1,PRRC1,PSMA5,TMED2,TOP2A,TWSG1,UGCG,ZFAND5	ACSL5,ADAM8,AK3,ANXA2,ARNTL,ATPIF1,BCL2A1,CARHSP1,CASP7,CCDC12,CKS1B,CSTB,FXN,GNG10,GSN,IDE,KIAA0101,KPNA2,LACTB2,LITAF,MOCS2,NDRG1,NUSAP1,RRM2,S100A10,S100A4,TCF19,TXN	AK3,ARL6,ATPIF1,BCL2A1,C11orf73,CDK2AP1,GNG10,GNPDA1,HK2,ITGA4,KPNA2,LYPLA1,MFHAS1,MOCS2,PHF5A,PPP2R5C,PRELID1,PRKCB,PRRC1,PSMA4,RNF14,SLC2A3,SMAP1,TBCB,TMEM50B,TWSG1,TXNDC17,VMP1,VPS29,YBX3,ZFAND5			ACSL5,ACYP2,ADAM8,AK3,ANXA1,ANXA2,ANXA4,AP3S1,APAF1,ARL6,ARNTL,ATP5J,ATP6V1A,BAK1,BATF,BCL2A1,BIRC5,BRCA1,BTF3,BUB1,C11orf73,CARHSP1,CCDC12,CCNA2,CCNB2,CCR2,CD244,CD48,CD68,CDC20,CDC25C,CDKN2C,CENPA,CHAF1A,CMC2,COQ3,CORO1C,COX17,CPT1A,CSTB,DAP,DLGAP5,DNAJC1,EMP1,ENTPD1,ETFB,EZH2,FADS1,FRG1,FXN,GABARAPL1,GDAP2,GLRX,GSG2,GSN,GTSE1,HDAC1,HIATL1,HK2,HMGB2,IDE,IDH1,IDH3A,IL12RB2,IRF8,ITGA4,ITGAM,KCTD9…
Coexpression	M19541	Genes commonly down-regulated in human alveolar rhabdomyosarcoma (ARMS) and its mouse model overexpressing PAX3-FOXO1 [GeneID=5077;2308] fusion.	Coexpression_M19541_Genes commonly down-regulated in human alveolar rhabdomyosarcoma (ARMS) and its mouse model overexpressing PAX3-FOXO1 [GeneID=5077;2308] fusion.	0	10	10	10	0	0	10		ANXA2,ARHGDIA,ARPC5,ASAP1,ATG5,B4GALT1,CCND1,CD81,CMTM6,CNN2,COQ10B,DPYSL3,DUSP1,ELK3,ELL2,ELOVL5,FKBP10,GABARAPL1,GRN,IDS,INHBA,KLF6,LAMP2,LBH,MMP14,P4HB,PDLIM5,PLSCR3,RAB1A,RAB21,RAB5C,RABAC1,RAC1,RAP1B,SFXN3,SIDT2,SLC25A1,SMAD7,STX12,STX7,THBS1,VAMP3,VAT1,WDR1,WLS,YKT6	ACSL4,ADAMTS2,AMMECR1,ANXA2,APLP2,ATOX1,BACE1,BCAP31,BMP1,C1S,CASP4,CAV2,CMTM6,COL5A2,COL6A1,CSTB,DCBLD2,DUSP1,EHD1,ELL2,EPAS1,FBN1,FHL2,GNS,GRAMD3,GSN,HTRA1,IGFBP3,IGFBP6,ITGAV,ITGB5,JAK1,LIMA1,LPAR1,MFSD1,MMP14,MYLK,NPDC1,NRP1,NT5E,OSTM1,PARVA,PPIC,PRR13,PTGES,QPCT,RAB32,RAP1B,S100A10,SERPINE2,SMAD7,STAT6,STX12,TAGLN2,TGFBI,TGFBR2,THBS1,TPM4,TPP1,TSPAN4	ACTR2,APLP2,ARF1,ARF4,ARPC5,ATG3,ATP6AP2,CD81,CLIC1,CMTM6,CUL4B,ELF4,ELL2,ERP29,GORASP2,HSPA13,IDS,KLF6,LBH,LGALS8,MAN2A1,MBNL1,MSN,PRR13,RAB1A,RAB5C,RAC1,RAP1B,RHOA,SEC24A,SERP1,SERPINE2,SH3BGRL3,SNAP23,STX12,TAGLN2,TGFBR2,TMOD3,TPGS2,TVP23B,UAP1,UBE2A,VAMP3,WIPI1,YIPF5			ACADVL,ACSL4,ACTN1,ACTN4,ACTR2,ADAM10,ADAM9,ADAMTS2,ALG5,AMMECR1,ANXA1,ANXA2,ANXA5,ANXA7,AP2M1,AP2S1,APLP2,ARF1,ARF4,ARHGDIA,ARL4C,ARPC1B,ARPC3,ARPC5,ASAP1,ATG3,ATG5,ATP10A,ATP6AP2,AXL,B4GALT1,BACE1,BAG3,BMP1,C1GALT1C1,CALD1,CALU,CAP1,CAPG,CASP4,CAST,CAT,CAV1,CAV2,CBR1,CCDC109B,CCPG1,CD248,CD81,CDR2,CHMP2B,CLIC1,CLIC4,CLIP1,CLTA,CLTB,CLU,COL1A1,COL5A1,COL5A2,COL6A1,COL6A2,COL8A1,COL8A2,COPB2,COPZ…
Coexpression	M11896	Genes whose expression profile is specific to Cluster IIa of urothelial cell carcinoma (UCC) tumors.	Coexpression_M11896_Genes whose expression profile is specific to Cluster IIa of urothelial cell carcinoma (UCC) tumors.	0	10	10	10	0	0	10		ALG2,CCDC50,CELF2,DPYSL2,FUBP3,GABARAPL1,GNG10,IFITM1,PMP22,PPP6C,RAB14,RAB21,RNF38,SGK1,STXBP1,TSC22D3,UBE2E2,UGCG,ZFAND5	ACSL4,ALCAM,BACE1,CD302,CFL2,CTNNAL1,DCBLD2,DFNB31,DNAJB9,GNG10,GRAMD1A,GSN,IARS,ISCA1,MT1E,MT1X,MT2A,MYO5A,PLAGL1,POLE3,PTGES,RAB14,RIMKLB,RNASE4,RNF38,SGK1,SLFN11,ST6GAL1,TRPS1	ALG2,BEX2,BMP2K,CELF2,DNAJB9,DNAJC10,FUBP3,GNAQ,GNG10,IFITM1,ISCA1,ITM2A,JADE1,MBNL1,POLE3,PPP6C,RNF38,SDCBP,SET,SOCS3,SON,UBQLN1,VCPKMT,ZFAND5			ACSL4,AFAP1L1,AK1,ALCAM,ALDH2,ANXA5,AP1S2,ARL4C,ARMC8,BACE1,BMP2K,C3AR1,C9orf78,C9orf91,CCDC50,CD302,CDK5RAP2,CELF2,CFL2,CLIC4,CNN3,CTNNAL1,CYBB,DAB2,DCBLD2,DFNB31,DNAJB9,DNAJC10,DUSP22,ERP44,EVI2A,FBXW2,FUBP3,GABARAPL1,GLIPR1,GNAQ,GSN,GSTA4,HABP4,IARS,IFITM1,IQGAP2,ISCA1,ISCU,KIF2A,LMO2,LYZ,MAFB,MT1B,MT1E,MT1H,MT1L,MT1X,MT2A,MYO5A,NEK6,NFIL3,PALLD,PBX3,PER3,PLAGL1,PMP22,PPP6C,PQLC3,PRKCQ,PSIP1,P…
Coexpression	12631704-table1	Human StemCell_Qi03_534genes	Coexpression_12631704-table1_Human StemCell_Qi03_534genes	0	10	10	10	0	0	10		AKT2,ARPC5,CALR,CANX,CHST1,CRYZ,DAD1,GATA3,GRN,H1F0,HIF1A,HNRNPA1,IFITM1,JUND,KDELR1,KLF6,KPNA2,LDHA,LFNG,MDH1,NPM1,PSMC1,PTGES3,RBMS1,SLC25A1,SLC35B1,SRP54,SRSF1,SSR1,THBS1,TRAM1,TSC22D3,TXNDC9,UBE2C,UBE2V2,UGCG,VAV2	ADAM12,ARHGDIB,ARPC2,ATP5G1,BCR,BTG1,CA12,CACNB3,CASP4,CAV2,CKS2,COL5A2,COL7A1,CRYZ,CYC1,DLC1,DYNLL1,EPHB2,EPOR,H1F0,HCFC1R1,HMGA1,HYAL3,IRF7,JDP2,JUND,KPNA2,LDB2,LTBP1,MAPKAPK2,MDH1,MT1E,MYLK,NR3C2,NSF,NT5E,ODC1,PLOD2,RPS28,RPS29,RRM2,S100A10,SCNN1A,SH3BP2,SHOX2,SMPD1,SPARC,THBS1,TLE3,VDAC1,ZER1	ACTB,AK2,ARF4,ARPC2,ARPC5,ATP2A2,BNIP3,CALM1,CALR,CANX,CCT3,CCT6A,CD83,CHERP,COPB1,COX7A2L,CXCL10,CYCS,DDX17,DDX21,DNAJC10,DYRK2,EPS15,FKBP1A,HFE,HIF1A,HMGB1,HNRNPA1,HNRNPAB,HPRT1,IFITM1,JUND,KDELR2,KLF6,KPNA2,KPNA3,LDHA,LFNG,MAN2A1,MAPKAPK2,NPM1,PGK1,POLR2B,POMZP3,PTGES3,PTP4A1,PXN,RAC2,RBM12,RBMS1,SAT1,SERPINB9,SET,SLC35B1,SNRPD1,SOCS3,SRSF1,SSR1,STAT1,SUMO1,TCEB1,TCERG1,TM9SF2,TRAM1,TXNDC9,UBE…			ABCE1,ACADS,ACLY,ACTB,ACTR1A,ADAM12,ADAM9,AGA,AGPAT1,AHSA1,AHSG,AKT2,ALDH4A1,AMFR,AMT,AMY2A,ANXA5,APOC2,APOD,APP,ARF4,ARHGDIB,ARL1,ARPC2,ARPC5,ATP1A1,ATP5F1,ATP5G1,ATXN3,BASP1,BCR,BET1,BTF3,BTG1,BTG2,C1R,C5,CA4,CACNB3,CALM1,CALR,CANX,CAP1,CAPN1,CAPN2,CASP4,CAV1,CAV2,CCL25,CCT3,CCT6A,CDC42EP1,CDK13,CDK18,CELA2A,CLEC3B,CNTN2,COL11A2,COL16A1,COL18A1,COL1A2,COL5A2,COPB1,COPB2,COX7A2L,CTSH,CTSK,CYC1,C…
Coexpression	M14507	Genes down-regulated in luminal-like breast cancer cell lines compared to the basal-like ones.	Coexpression_M14507_Genes down-regulated in luminal-like breast cancer cell lines compared to the basal-like ones.	0	10	10	10	0	0	10		ADRB2,ANKH,ANXA2,ATP1B3,CDK6,CFLAR,CORO1C,CXCL1,ELK3,ELL2,EREG,FZD6,GAS1,HIF1A,INHBA,LBH,MDH1,MMP14,OGFRL1,PTGS2,RBFOX2,RBMS1,RND3,RUNX3,SGK1,SLC9A6,SNAI2,SOAT1,TWIST2,TWSG1,UBE2E3,VAMP3,WBP5,WDR1,WLS,ZDHHC2	ANXA2,ARPC2,BMP1,C1S,CAMTA1,CARD6,CASP4,CAV2,CCNA1,CD44,CD59,CDC42EP3,CDK6,CFL2,CHST3,CXCL1,CXCL2,CXCL3,DCBLD1,DCBLD2,ELL2,FHL1,FOXQ1,GABRE,GJC1,GSTP1,HTRA1,IGFBP6,IL1A,IL1RAP,IL20RB,IL7R,ITGA6,ITGB1,ITGB8,MAP4K4,MDH1,MME,MMP14,MT1E,MT1G,MT1X,MT2A,MTMR2,NR3C1,NRP1,NSFL1C,NT5E,ORMDL1,PDP1,PNLIPRP3,PRNP,PSAT1,PTGS2,RBMS3,S100A10,SAMD9,SCHIP1,SEL1L3,SERPINB5,SERPINE2,SFN,SGK1,SLC6A15,SLC9A6,SNAI2,SP…	ABCD3,ADD3,AMD1,ARPC2,BIRC3,CD44,CDC42EP3,CSNK2A2,DCTD,ELL2,ERAP2,ESYT2,ETF1,FKBP1A,GBP1,HIF1A,HP1BP3,IFI16,IL15,ITGA6,LBH,MBNL1,MDFIC,MSN,NAMPT,NDFIP2,NR3C1,ORMDL1,PRNP,PSMB9,PTPN2,RAC2,RBMS1,RIOK3,SAMD9,SEL1L3,SERPINE2,SLC16A1,SMCHD1,SP100,TGFBR2,TMEM30A,TNFAIP8,TRIM22,TRMT6,TWSG1,UBE2E3,VAMP3,YBX1,YBX3,ZBTB38			ABCD3,ACTN1,ADA,AGPS,AKR1B10,ANKH,ANXA1,ANXA2,ANXA3,ANXA4,ARAP3,ARHGAP5,ARPC2,ASXL1,ATP1A1,ATP1B3,AXL,BICC1,BICD2,BIN1,BIRC3,BMP1,BTG3,C15orf52,C1R,C3,CALD1,CASP1,CASP4,CAV1,CAV2,CBR1,CCDC80,CCDC88A,CCNYL1,CD109,CD14,CD44,CDC42EP3,CDH13,CDH3,CFB,CFI,CFL2,CLIC4,CLIP4,CMPK1,COL4A1,COL4A2,COL8A1,COPS8,CORO1C,COTL1,CSNK2A2,CTSC,CXCL1,CXCL2,CYB5R3,CYLD,DCBLD2,DGKA,DIRC2,DNAJB4,DPYD,DSE,DST,EGFR,EHBP1,…
Coexpression	16141321-Table2	Human Breast_Miller05_p53	Coexpression_16141321-Table2_Human Breast_Miller05_p53	0	10	10	10	0	0	10		APBB2,ATG5,AURKA,AURKB,BTF3L4,CCNB1,CDC25B,CDK6,CFLAR,CHAC1,CIRH1A,CORO1C,DEF8,DEPDC1B,E2F3,EVL,FBXO5,GATA3,H3F3B,HN1,KCMF1,KPNA2,LAPTM4B,LMNB1,LMO4,LZTFL1,MEX3A,MLLT11,MRPS17,NEK2,NPM1,NR4A2,NUP93,NUSAP1,PABPC4,PTBP3,PTTG1,PURB,RAN,RCC2,RRP1B,SEH1L,SLC25A51,SLC7A5,SNORD22,SPC25,SSR1,STK17B,SUMO3,TOP2A,TUBB,UBE2C,YWHAZ,ZCCHC24,ZWINT	ACTL6A,ASPM,ATP5C1,BCL2L2,BOLA3,BTF3L4,CA12,CARHSP1,CD302,CDCA7,CDK6,CEP55,CKS1B,CKS2,CNIH4,COX4I1,CSTB,DEPDC1,DHCR7,DNM1L,DNMT3A,DSEL,E2F7,FAM60A,GABBR1,GALNT10,GBP4,GSN,H2AFV,HES6,HMGA1,HMMR,IFIH1,KIAA0101,KLHDC7B,KPNA2,LAGE3,LDB2,MAST4,MLF1,NEK10,NPDC1,NTN4,NUF2,NUSAP1,ODC1,PATL1,PDCD5,PML,PSAT1,RBM8A,RBMS3,RCC2,RNFT2,RRM2,SCNN1A,SGOL2,SLC7A5,SNRPC,SOD2,SPARCL1,SPATA18,SYTL4,TCF19,TDO2,TMSB10,…	ACTR2,ACTR3,AMD1,ANP32E,ARPC5L,ATL2,ATP5C1,BIRC3,BTF3L4,CBFB,CCL5,CCNG2,CCT6A,CDK19,CLEC7A,CXCL10,CYCS,DAPP1,DDX39A,DEK,ESYT2,FAM26F,GBP1,GBP4,GBP5,GOLT1B,H3F3B,HN1,HSPD1,IL6ST,KCMF1,KPNA2,KPNA4,LAPTM4B,LMO4,MAGOH,MAGOHB,MEMO1,MTHFD2,NCBP2,NPM1,PARP12,PATL1,PDE7A,PGK1,PHF5A,PHF6,PPP4R3B,PRELID1,PSMA4,PSMB9,PSME4,RALA,RAN,RAP2A,RBM17,RNF138,SEH1L,SF3B3,SLC25A46,SLC44A2,SNRPD1,SNX5,SSR1,STAT1,STK38…			ABAT,ABCA9,ABLIM3,ACADSB,ACP1,ACTR2,ACTR3,ADAMTS15,ADCY4,ADCY9,AHNAK,ANLN,ANP32E,ARPC5L,ASF1A,ASPM,ATAD2,ATF7IP,ATG5,ATP5C1,BARD1,BCL11B,BCL2L12,BCL2L2,BID,BIRC3,BIRC5,BLM,BOLA3,BRIP1,BTF3L4,BUB1,BUB1B,CACNA1D,CARD10,CARD14,CARHSP1,CASC5,CBX2,CBX7,CCDC125,CCDC59,CCL18,CCNA2,CCNB1,CCNB2,CCT6A,CD302,CDC20,CDC25B,CDC25C,CDCA3,CDCA8,CDT1,CELSR1,CENPA,CENPE,CENPF,CENPI,CENPK,CENPL,CENPN,CENPO,CENPU,CE…
Coexpression	17699775-SuppTable2	Human Lung_Johnson07_571genes	Coexpression_17699775-SuppTable2_Human Lung_Johnson07_571genes	0	0	10	10	5.94943	0	10			AKAP2,ALCAM,ATP11C,BCCIP,BTF3L4,CBX5,CD164,CD44,CITED2,COL6A1,DICER1,DOCK9,ELOVL7,EPHB2,FBN1,FGFR4,FHL1,FHL2,FOXQ1,GALNT12,GPRIN3,H1FX,HIPK3,HIST1H2BK,HMMR,HTRA1,IGFBP6,ITGA6,KIAA1462,LIMA1,LSM6,LTBP3,MT1E,MT1G,MT1X,MT2A,MUC5B,NDRG1,NT5E,PAPOLA,PLAGL1,PLEKHH2,PRICKLE1,RIT1,RPL35,RTN4RL2,SERPINE2,SLC1A1,SLC25A13,SLC7A5,SOD2,TDO2,TGFA,TMEM171,ZNF680	AASDHPPT,AGO2,AKAP2,ANP32A,ATP6V1C1,BEX2,BTF3L4,CCNY,CD164,CD44,CD47,CSDE1,DPH3,ELF4,FAM102B,FCF1,GCH1,GNB1,GOLT1B,HERC4,HNRNPC,IFI16,ITGA6,KDELC2,KRCC1,LSM14A,LSM6,LYST,MED6,MICB,NAP1L1,PALM2-AKAP2,PAPOLA,PRKAR2A,PSME4,QKI,RIT1,SAT1,SEC24A,SERP1,SERPINB9,SERPINE2,SH3BGRL3,SNAP23,SNX5,SOCS3,SPCS3,SRSF8,SS18L1,STARD3NL,TFRC,THUMPD1,TMEM167A,VPS54,ZC3HAV1L,ZDHHC20	AASDHPPT,ANP32A,BEX2,BTF3L4,CCNY,CD44,CD47,CSDE1,GCH1,GNB1,HNRNPC,KDELC2,KRCC1,LSM14A,LYST,MICB,RIT1,SERP1,SERPINE2,SH3BGRL3,SNX5,SOCS3,SPCS3,SRSF8,THUMPD1,TMEM167A,ZC3HAV1L,ZDHHC20		AASDHPPT,ADA,AFAP1L1,AKAP2,ALCAM,ALDH3A1,ANO1,ANPEP,AOX1,ARL4C,ARL6IP6,ATG10,ATP11C,ATP6V1C1,ATP9A,AVEN,BTF3L4,BTNL9,C1R,CAPG,CBX5,CCNA2,CD164,CD44,CD47,CDC34,CDK8,CITED2,COL12A1,COL5A1,COL6A1,CPOX,CSF2RA,CSGALNACT2,CTPS1,CTPS2,CTSS,CYR61,DBF4,DET1,DGKA,DICER1,DOCK11,DOCK2,DOCK9,DPYD,DPYSL4,DUSP6,E2F5,ELF4,EMP1,EPHB2,ERGIC2,ERO1A,F2R,F5,FBN1,FCF1,FDXR,FHL1,FHL2,FIGN,FMNL2,FN1,FRMD6,FSTL1,GALC,GAL…
Coexpression	M5314	Transcripts depleted from pseudopodia of NIH/3T3 cells (fibroblast) in response to haptotactic migratory stimulus by fibronectin, FN1 [GeneID=2335].	Coexpression_M5314_Transcripts depleted from pseudopodia of NIH/3T3 cells (fibroblast) in response to haptotactic migratory stimulus by fibronectin, FN1 [GeneID=2335].	0	10	10	0	0	5.93842	10		ADCY6,ADRB2,AMOTL2,ANGPTL2,ANKH,ATP5G2,ATP6V0B,B4GALT1,CD81,CD9,CDS2,CERS5,CMTM6,CRTAP,DAD1,DERL2,DUSP1,ELOVL5,ENC1,FKBP10,FZR1,GRN,HBEGF,INCENP,LAPTM4B,LDLR,MAFG,MARVELD1,MSMO1,MYADM,POLDIP3,PPP1R15B,PTCH1,PTTG1IP,REEP3,RGMB,RNPS1,RTN3,SCD,SERINC1,SGPL1,SGPP1,SHISA5,SIGMAR1,SIK1,SLC11A2,SLC29A1,SLC36A1,SLC38A2,SLC7A5,SLC9A6,SOAT1,SPCS2,SPPL3,SREBF2,STT3A,THBS1,TM9SF3,TMBIM6,TMED10,TMEM41B,TSPAN3…	ACTL6A,ADAR,ALG3,APLP2,B4GALT5,BCAP31,BMP1,CABLES2,CDCA7,CHPF,CMTM6,CPD,DCBLD1,DCBLD2,DUSP1,EFNA1,ENC1,EPHB2,FGFR1,FLNC,FZD7,GANAB,GBA,GDNF,GJC1,GLRX3,GNS,HGSNAT,HMMR,IGFBP6,IL17RD,ITGB1,LIPA,LTBP1,LTBP3,MARVELD1,MEN1,MFSD1,MINPP1,NCAM1,NFKB2,PHB2,PIM3,PRSS23,PTCH1,PTGES,PTPRF,RPS10,RPS9,RTN4,S1PR2,SCD,SDC1,SLC19A2,SLC30A1,SLC38A2,SLC39A10,SLC50A1,SLC7A5,SLC9A1,SLC9A6,SMPD1,SPARC,SPNS1,STON1,THBS…			ACVR1B,ADCY6,ALG12,AMOTL2,ANKH,ANKRD11,ANKRD39,ARFGAP3,ATG16L1,ATP6AP1,ATP6V0A1,B3GAT3,BICD2,CCNT1,CD9,CKLF,CLCN6,COL1A2,CPD,CREB3,CREB3L2,CTNS,CTR9,DERL2,DOLK,DPF2,EFNA1,ENC1,ENTPD6,FGFR1,FLNC,FZR1,G6PC3,GLG1,GTF3C1,HACD3,HBEGF,HMMR,ICMT,ILVBL,IPO4,ITGA3,KDSR,LAPTM4B,LCLAT1,LENG8,LRP10,MAFG,MATR3,MEN1,MFSD11,MMP2,NDFIP2,NFIB,NHLRC2,NID1,NUMA1,PCOLCE,PIGS,PIM3,POLDIP3,POLG,POLR3A,POLRMT,PPAP2A,PR…	ABCB10,ADCY6,ADGRA2,ADGRL2,AHSA1,AKAP1,AMOTL2,ANKH,ANO6,AP2A2,APLP2,AQP1,ARFGAP3,ATG16L1,ATG9A,ATP10A,ATP11A,ATP1A1,ATP5G2,ATP6V0A1,ATP6V0A2,AXL,B3GALT6,B3GAT3,B4GALT1,B4GALT5,BAIAP2,BICD2,BMP1,BSG,BTD,BTG2,C5orf22,CABLES2,CALU,CCL2,CCL7,CD109,CD47,CD81,CDAN1,CDC20,CERS2,CERS5,CHSY1,CHUK,CKAP4,CLCF1,CLDN12,CLPTM1L,CLSTN1,CLTA,COL1A2,COL4A1,COL4A2,CPD,CREB3,CREG1,CSF1,CTSL,CTSZ,CYB561D2,DAG1,DCBLD…
Coexpression	M5875	Genes up-regulated in comparison of monocytes treated with anti-TREM1 [GeneID=54210] and 5000 ng/ml LPS (TLR4 agonist) versus monocytes treated with control IgG.	Coexpression_M5875_Genes up-regulated in comparison of monocytes treated with anti-TREM1 [GeneID=54210] and 5000 ng/ml LPS (TLR4 agonist) versus monocytes treated with control IgG.	0	10	10	5.71118	0	0	10		ARL5B,CDKN1A,CFLAR,CHAC1,COQ10B,DDIT4,DUSP1,GTF2A1,HBEGF,INHBA,JUN,KLF6,LBH,NR4A2,PIM1,PPP1R15B,PTGS2,RAB1A,RAB21,SELK,SGK1,SLC38A2,TSC22D2,WBP5	BHLHE40,CCRL2,CD274,CKS2,CSF3,CXCL2,DUSP1,DUSP5,E2F7,EDN1,FERMT2,FNIP2,HES1,ID2,IER3,IL1A,KLHL21,MMP1,NPC1,NR4A1,PHACTR2,PIM1,PIM3,PLD1,PMAIP1,PTGS2,RASGEF1B,RIT1,SESN2,SGK1,SLC19A2,SLC38A2,SNAPC1,SNUPN,TXN,ZC3H12A	B3GNT2,BHLHE40,CCR7,DDIT4,DUSP5,GNPDA1,GTF2A1,ID2,KLF6,LBH,MIR155HG,NFKBIZ,PHACTR2,PIM3,PMAIP1,PTGER4,PTP4A1,RAB1A,RGS1,RIT1,RYBP,SAV1,SLC2A3,SLC38A2,SOCS3,TFRC,TMEM38B			ARL5B,ASPH,ATP6V1H,B3GNT2,BANP,BHLHE40,CCDC59,CCL18,CCR7,CDKN1A,CLCF1,CSF1,CXCL2,DNAJB4,DTL,DUSP5,DYRK3,EDN1,EGR1,EIF2AK3,ERRFI1,FBXO30,FOSL1,GADD45A,GADD45B,GCLM,GLA,GPRC5A,GTF2A1,HBEGF,ID2,IL18,IL6,JUN,KLF10,KLF6,KLHL21,KLHL6,LRRC8B,MAFK,MAP3K8,MAPK6,MMP10,NFKBIZ,NLRP3,NOCT,NPC1,NRROS,NSMAF,NUPL1,OSGIN2,PCF11,PHACTR2,PIM3,PLA1A,PLAUR,PLD1,PPP1R15B,PTGS2,PTP4A1,PTS,RAB1A,RAB21,RABGEF1,RAPGEF2,RA…
Coexpression	16166618-SuppTable3	Mouse Lung_not_cancer_Woodruff05_2037genes	Coexpression_16166618-SuppTable3_Mouse Lung_not_cancer_Woodruff05_2037genes	0	10	10	5.64775	0	0	10		ABLIM1,ADRB2,AKAP8,ALG2,ANGPTL2,ANKRD44,AP3S1,APBB2,ATXN10,B4GALT6,CCND1,CCND2,CDC25B,CDK14,CDON,CELF2,CHAC1,CNN2,CRTAP,CRYZ,DDIT4,DEPTOR,DHRS3,ELOVL5,ENTPD4,EVL,FBXL14,FNBP1L,GNA13,GTPBP1,HBEGF,HNRNPDL,IFITM1,INHBA,INPP5A,ITPRIPL2,KLF11,LAMP2,LGMN,LMNB1,LMO4,LRRC8A,MAPK14,MARCKS,MARVELD1,MMD,MMP14,MOB3A,MYLIP,NEDD9,NET1,OGFRL1,PDZD8,PMEPA1,PMP22,PPAP2C,PPP1R15B,PPP3CB,PRKAR2A,PRPF18,PRPS1,PRRC1,…	ABLIM1,ACSL4,ADAM19,ADAM8,AGPAT9,ALCAM,ALOX5AP,AMIGO2,ANK2,ARRB2,ATG4C,ATP11C,ATXN1,BCAP31,BEX1,CACNB3,CD2,CDC42EP3,CDON,CFL2,CHCHD10,CLINT1,CRYZ,CSTB,DCAKD,DCBLD2,DHCR7,DHRS3,DNMT3A,DOK3,EDN1,EPAS1,FAM129B,FAM149A,FNBP1L,FNIP2,GABBR1,GFI1,GNA13,HDAC9,HIST2H2BE,HSPB11,ID2,IER3,IFNAR1,IGFBP6,IL1RAP,IL7R,ITFG3,ITGA6,ITGAV,ITGB3,IVD,KBTBD8,KIF13A,KLF11,LACTB2,LASP1,LCOR,LIMA1,LITAF,LRRC8A,LTBP3,LYRM…	AK2,AKAP8,ALG2,ARAP2,ARHGAP9,ATXN1,BAZ1A,BLCAP,BMP2K,BZW2,CCR7,CD2,CD200,CD47,CDC42EP3,CELF2,CHPT1,CHST11,CHSY1,DAPP1,DDIT4,DOCK10,EAF1,ESYT2,EZR,FAM107B,FAM20B,FAM46C,FAR1,FBXL14,FCHSD2,FEM1B,FKBP1A,GNPDA1,GPR183,GRK6,HERC4,HFE,HIPK2,HK2,HNRNPDL,HNRNPH1,ID2,IFITM1,ITGA6,KHDRBS1,KMT2E,LCP2,LMO4,LRRFIP1,LYST,MAGOHB,MARCKS,MARCKSL1,MDC1,MMD,MOCS2,MRPS6,MYD88,NAP1L1,NR3C1,NUDT4,OPTN,PAPD5,PCMTD2,PDE…			AARSD1,ABCG2,ABHD6,ABLIM1,ABTB2,ACBD6,ACER3,ACO2,ACOT1,ACOT2,ACP5,ACSL4,ACSS1,ACY1,ADA,ADAM19,ADAM22,ADAM8,ADGRG6,ADGRL3,ADRB1,ADRBK2,AGA,AHCYL1,AHNAK,AK1,AK4,AKNA,ALCAM,ALDH1A2,ALDOC,ALOX5,ALOX5AP,AMPD3,ANGPT2,ANK2,ANKRD44,ANLN,ANPEP,ANXA3,ANXA4,ANXA8,AP1S2,AP3S1,APH1B,ARG1,ARHGAP26,ARHGAP30,ARHGEF3,ARID2,ARL2,ARL4C,ARMCX2,ARMCX3,ARRB1,ARRB2,ASPH,ASPRV1,ASXL1,ATP10A,ATP11C,ATP1A3,ATP2C1,ATP6V0A1…
Coexpression	19408105-SuppTable4	Mouse Breast_Stein09_1780genes	Coexpression_19408105-SuppTable4_Mouse Breast_Stein09_1780genes	0	10	10	0	0	5.64002	10		AKT2,AMOT,ANXA2,ARL6IP1,ASAP1,ATP1B3,ATP6V1B2,ATXN10,B4GALT1,CCT8,CD9,CDKN1A,CITED2,CMTM6,CNN2,CORO1C,DAD1,DHRS3,EIF4EBP1,ELOVL5,GABARAPL1,GATA3,GNG10,GRN,IFNGR2,IGFBP5,LAMP2,LAPTM4A,LAPTM4B,LGMN,MARK2,PGAM1,PIK3R1,PRKAR1A,PSMC1,PTTG1IP,SGPL1,SHISA5,SIDT2,SLC30A4,SPPL3,ST3GAL4,TCF4,TRAM1,TWSG1,YWHAH,ZFAND5	ACSL4,AKT1,ALDH7A1,ANGPTL4,ANXA2,APLP2,ARPC2,ATOX1,ATP6V1B2,ATPIF1,BAX,BTG1,CASP3,CDKN1C,CITED2,CMTM6,COL5A2,COX7A2,CSTB,DHRS3,DOCK9,EFNA1,ETV4,GNG10,GNS,HTATIP2,IFNAR1,ITGB1,KLC1,LASP1,LIMA1,LITAF,LPAR1,MAPKAPK2,MARCKSL1,MFSD1,NLGN3,NPC1,NRP1,PDCD4,PIK3R1,PON2,PPIC,PRNP,PTHLH,RIN2,RTN4,SERPINB5,SLC27A1,SLC30A4,SLC50A1,ST6GAL1,STAT6,TMSB10,TPM1,TPM4			ABCD2,ACOX1,AGPAT3,AGRN,ANAPC2,ATP6V1A,ATP6V1B2,ATP6V1H,BRI3,C1QC,CASP3,CAST,CD9,CHRNB1,CLDN3,CLU,COL14A1,CPT1A,CTNNA1,DCTN2,DDAH2,DHRS1,DHRS3,DPT,DSCR3,DYNC1H1,ECI2,EFNA1,FBXO6,FKBP9,FLII,FLOT1,FOLR1,GABARAPL1,GADD45A,GATM,GCSH,GHR,GLG1,GNPNAT1,GPN1,GSR,HACD3,HDAC5,HES5,ITGA3,KLF5,LAMP2,LAPTM4B,LRP10,LUM,MAPK6,MATR3,MAX,NDEL1,NMT1,PLS3,PRDX6,PRKAR1A,PRMT1,PRNP,PSMA1,PSMA7,PSMC1,PSMC2,PSMC3,PSMD1…	AASS,ABCA1,ABCE1,ACADL,ACOX1,ACSL4,ACSS1,ACTB,ACTN1,ACTN4,ADD1,AGPAT3,AGRN,AKT2,ALDH7A1,ANGPTL4,ANPEP,ANXA1,ANXA11,ANXA2,ANXA4,APLP2,APOE,APP,ARFRP1,ARL4A,ARL6IP1,ARMC10,ARPC2,ARPC3,ART3,ASAP1,ATP11A,ATP1B3,ATP6V1A,ATP6V1B2,ATP6V1H,ATXN10,AZIN1,B4GALNT1,B4GALT1,BIRC5,BRI3,BTG1,BTG3,BZW2,C1QB,C1QC,CADM1,CALM3,CAP1,CAPG,CAPN1,CAPN2,CASP3,CAST,CCNG1,CCNI,CCT8,CD14,CD320,CD68,CD74,CDH5,CDK4,CDKN1A,CD…
Coexpression	M2123	Up-regulated genes in the cancer gene signature, representing a gene signature of cellular transformation.	Coexpression_M2123_Up-regulated genes in the cancer gene signature, representing a gene signature of cellular transformation.	0	0	10	10	0	5.51644	10			BCL2A1,C1S,CARHSP1,CASP4,CSF3,CXCL3,CYB5R2,DTWD1,DUSP1,EPAS1,FHL2,FYN,IL15RA,IL1A,IL1B,IL1RAP,IRF7,MME,MYD88,NPC1,NT5E,PDP1,PMAIP1,PYGL,S1PR1,SERPINE2,SNAPC1,SOD2,STAMBP,STON1,UPP1,WARS	AGFG1,ANGEL2,ARPC5L,BCL2A1,BNIP3,CREM,EIF1,EIF1B,EVI2B,FYN,GCH1,HIF1A,IER2,IFITM1,LGALS8,MYD88,PARP8,PDE4B,PMAIP1,PTPN2,SAT1,SERPINE2,SLC2A3,SNAP23,SNRNP27,SOCS3,TAP1,TNFAIP8,UAP1,WARS,WIPI1,YBX3		ADGRG6,ANKRD46,ANXA7,BCL2L1,BNIP3,C1S,CPSF3L,CYTH1,EGLN1,EIF1B,ETHE1,FBXO28,HEXB,IFI35,IL6,LGALS8,LY96,MAK16,MAPK14,MOCOS,MOSPD2,MRPL9,MTUS1,NR1H2,NT5E,PCGF1,PDE4B,PIKFYVE,PMAIP1,PNRC1,PTPN2,RIPK2,RND3,RRAGC,SAT1,SIAH2,SLC33A1,SLCO4A1,SNAPC1,STAM,STAMBP,STAT3,TAB2,TMEM59,TNIP2,UBA6,UBXN4,WIPI1,YBX3,ZFAND1,ZMYM1,ZMYM6	ABCA1,ADGRG6,ALAS1,ALDOC,ANKRD28,ANKRD46,ANXA3,ANXA7,APPL2,ARPC5L,BCL2A1,BCL3,C17orf62,C1R,CARHSP1,CASP4,CD68,CFH,CTBS,CTSB,CTSL,CYB5R2,CYTH1,DENND1A,DGUOK,DHRS7,DOCK4,EEF1A2,EGLN1,EHD4,EPAS1,EREG,ETHE1,EVI2A,EVI2B,FBXL5,FBXO28,FHL2,FOSL1,FST,FUT8,FYN,GALE,GAS1,GLRX,GRN,GTPBP2,HEXB,HIF1A,IFI35,IFITM1,IFNGR1,IFRD1,IL1B,IL1R1,IL1RAP,IL6,JUNB,KLF2,LGALS8,LHFPL2,LOX,LY96,MAK16,MAP3K5,MID1IP1,MME,MMP3…
Coexpression	M3022	Genes down-regulated in comparison of naive versus effector CD8 T cells at contraction (day 15 after LCMV-Armstrong infection).	Coexpression_M3022_Genes down-regulated in comparison of naive versus effector CD8 T cells at contraction (day 15 after LCMV-Armstrong infection).	0	5.4994	10	10	0	0	10		ANXA2,ATN1,CAPNS1,CRIP2,EFHD2,ELL2,F2R,GATA3,H1F0,JUND,KLF6,KRTCAP2,LYPLA2,PACS1,PGAM1,PIM1,ST3GAL4,TMED10,TSPAN31,WEE1	ADAM19,ANXA2,BCL2A1,BHLHE40,CASP4,CD44,CECR5,CLDND1,ELL2,FGF13,GBP4,GDNF,H1F0,HCFC1R1,ID2,IL7R,ITGB1,JUND,KIAA0101,KLF4,NRP1,ODC1,PIM1,PRR13,S100A10,S100A4,SYT9,TXN	ARL6,BCL2A1,BHLHE40,CAPNS1,CCL4,CCL5,CD44,CHPT1,CLDND1,CRTAM,ELL2,EOMES,FAM46C,GBP4,ID2,IFNG,ITGA4,JUND,KLF6,LYSMD2,MDFIC,N4BP1,PGAM1,PRR13,RBMX,RNF138,SHC1,TNFRSF1B,TNFSF10,YBX3			ACOT7,ADAM19,AHNAK,ANXA1,ANXA2,ARL6,ATF6,BAG3,BCL2A1,BHLHE40,CAPN2,CASP1,CASP4,CCND3,CCR2,CCR5,CD44,CDC34,CDK4,CECR5,CLDND1,COX17,CTSW,CYB5R3,CYFIP2,DAPK2,DPP7,DYM,EEA1,EFHD2,ELL2,EMP1,ERRFI1,ETFB,F2R,FCGR2B,FCGRT,FGF13,FGL2,FGR,FOS,FOSB,FRMD5,GADD45B,GGH,GLRX,GSG2,GZMM,HCFC1R1,HLA-A,HMGB2,HOPX,HS1BP3,ID2,IGF2R,IL10RA,IL18RAP,IL7R,IQGAP2,ITGA4,ITGAX,ITGB1,ITGB2,ITGB7,KCNJ8,KIAA0101,KLF10,KLF4,KLF…
Coexpression	18519693-Table1	Human StemCell_Mishra08_289genes	Coexpression_18519693-Table1_Human StemCell_Mishra08_289genes	0	10	10	5.35395	0	0	10		ABLIM1,ACVR2A,ARPC5,ATF4,BUB3,CCNB1,CCND2,CDC25B,CDK6,CDKN1A,CFL1,CSNK2A1,EIF4EBP1,GNA13,HSPA8,JUN,JUND,PAK2,PPP3CB,PRKAR2A,PTTG1,RAC1,SPP1,TUBB,YWHAB,YWHAZ	ABLIM1,ARPC2,BMPR2,BUB3,CASP7,CDK6,COL6A1,DIAPH1,DUSP5,EXOC7,FGFR1,FYN,FZD3,GNA13,GSN,HSPA8,IL1RAP,ITGAV,JUND,MAP4K4,NFKB2,NRP1,PLXNA2,RIPK1,TNC,UNC5B	ARPC2,ARPC5,ATF4,BUB3,CALM1,CSNK1A1,CYCS,DUSP5,FYN,GNAI3,HSPA8,IL6ST,JUND,MAPK1,PAK2,PPP1CC,PRKAG2,PRKAR2A,PSEN1,PXN,RAC1,RPS6KA3,TUBB,YWHAQ,YWHAZ			ABI2,ABLIM1,ACVR2A,ADCY3,ANAPC1,ARPC2,ARPC5,ATF4,BAIAP2,BDKRB1,BDKRB2,BMPR2,BRAF,BUB1B,CALM1,CALM2,CAPN2,CASP1,CCL2,CCL7,CCNB1,CCND2,CDC16,CDC25B,CDC27,CDK4,CDKN1A,CFL1,CLCF1,COL5A3,COL6A1,COL6A2,CSF1,CSNK1A1,CSNK1G1,CYCS,DIAPH1,DUSP5,DUSP6,EIF4EBP1,EXOC7,FAS,FGFR1,FOS,FYN,FZD3,FZD8,GADD45A,GNA13,GNAI3,GSN,IL1RAP,IRAK3,IRS1,ITGA2,ITGAV,ITGB7,JUN,LIMK1,MAP3K4,MAPK1,MCM3,MCM6,MKNK2,NCKAP1,NFAT5,NFK…
Coexpression	19489030-SuppTable7	Human Prostate_Chambers09_259genes	Coexpression_19489030-SuppTable7_Human Prostate_Chambers09_259genes	0	10	10	0	0	5.34242	10		ANGPTL2,ASAP1,CDK6,CIRH1A,CORO1C,DUSP1,EFHD2,EIF4E,ELK3,EREG,GABARAPL1,HBEGF,INHBA,JUN,NR4A2,NUFIP2,PFDN2,PLIN2,PTGS2,QTRTD1,RGMB,SEH1L,SERPINE1,SOCS5	ADAMTS6,AGPAT9,CDK6,CXCL3,DNAJB9,DUSP1,E2F7,HMGA1,IL7R,JDP2,KIAA1462,MMP1,MT1E,MYLK,NPC1,NT5E,ODC1,PCDH9,PFDN2,PID1,PMAIP1,PTGS2,SLC16A3,SNAPC1,SOCS5,TMEM200A,UPP1			ABHD5,ALDH6A1,CHM,CNNM4,CSRNP1,DCN,DDX56,DKC1,DMD,DNAJB9,EIF5,ERCC1,FGF2,GABARAPL1,GEM,GRPEL1,GTPBP4,HBEGF,HK2,HSPD1,MAFK,MAK16,NT5E,NUFIP2,PALLD,PMAIP1,PNO1,PPIF,PRPF4,PTP4A1,PTRH2,PWP2,QTRTD1,RGMB,RIPK2,SAT1,SNAPC1,STK24,TNFRSF12A,TOP1,TRMT1,TSR1,UTP15,XPO5	ACTA2,ADAMTS6,ALDH6A1,ARPC5L,ASAP1,ATAD2,ATP8B1,CAPN15,CCT2,CHM,CNNM4,CORO1C,CTPS1,DCN,DHX33,DNAJB9,DTL,DUSP6,EFHD2,EGR1,EID3,EIF3J,EIF4E,EIF5,EMP1,ERCC1,EREG,ERRFI1,FABP5,FGF2,FKBP1A,FOSL1,FST,FZD8,GABARAPL1,GRPEL1,GTPBP4,HAS2,HBEGF,HK2,HMGA2,HSPD1,IDH1,IFRD1,IFRD2,IGF2BP3,IL7R,JUN,KLF9,MAFK,MAK16,MAN2A1,MGLL,MMP3,MRPS30,MRVI1,MT1E,MT1F,MYC,NCEH1,NPC1,NT5E,NUDCD1,NUFIP2,ODC1,PALLD,PANX1,PCDH9,PL…
Coexpression	M11884	Genes up-regulated at the peak of an antigen response of naive CD8+ [GeneID=925;926] T-cells.	Coexpression_M11884_Genes up-regulated at the peak of an antigen response of naive CD8+ [GeneID=925;926] T-cells.	0	10	10	5.31436	0	0	10		ANXA2,AURKA,AURKB,CCDC50,CCNB1,CCNF,CDK2AP1,CITED2,DUSP1,EFHD2,ELL2,F2R,GNG10,H1F0,INCENP,KPNA2,KRTCAP2,LMNB1,MYADM,NEK2,NUSAP1,PGAM1,PIM1,RAN,RBM3,SNX3,SYPL1,TOP2A,WBP5,WEE1	ADAM8,AK3,ALCAM,ANXA2,ARHGAP21,ARL5A,ASPM,ATPIF1,BHLHE40,C4orf27,CARHSP1,CASP3,CBX5,CD44,CITED2,CKS1B,CKS2,DHFR,DUSP1,ELL2,FHL2,FYN,GNG10,H1F0,H2AFV,ID2,IER3,ITGB1,KIAA0101,KPNA2,LITAF,MT2A,NRP1,NUSAP1,ODC1,PIM1,PRDM1,RPA3,RRM2,S100A10,S100A4,SP100,SYPL1,TCF19,TNFRSF9,TPM4,TXN,VAMP7	AK3,ARL5A,ATPIF1,BHLHE40,C4orf3,CCL4,CCL5,CD44,CD99,CDK2AP1,ELL2,FYN,GNG10,GNPDA1,ID2,IFNG,ITGA4,JCHAIN,KPNA2,MDFIC,MTHFD2,N4BP1,NUDT4,PGAM1,PTGER4,RAB11A,RAN,RBM3,SERPINB9,SLC2A3,SNX3,SP100,SYPL1,TMEM14C,TMEM30A,TMPO,VAMP7,YBX3			ACOT7,ADAM8,ADGRE1,AHNAK,AK3,ALAD,ALAS2,ALCAM,ANLN,ANXA1,ANXA2,ANXA4,ARL5A,ASPM,BAG3,BHLHE40,BIRC5,BRCA1,BUB1,C3,C6orf89,CAPG,CAPN2,CARHSP1,CASP1,CASP3,CBX5,CCDC50,CCL3,CCNA2,CCNB1,CCNB2,CCR2,CCR5,CD24,CD244,CD44,CD48,CD68,CD74,CDC20,CDC25C,CDCA3,CDCA8,CDKN2C,CENPA,CHAF1A,CHEK1,CISD1,CITED2,CKAP2,CLIC4,CMC2,CPOX,CYBA,CYFIP1,DLGAP5,DNA2,DSTN,DTL,E2F8,ECH1,ECT2,EEA1,EFHD2,EIF4E2,ELL2,EMP1,EMP3,ERRF…
Coexpression	M14072	Genes regulated by hypoxia, based on literature searches.	Coexpression_M14072_Genes regulated by hypoxia, based on literature searches.	0	5.30205	10	10	0	0	10		ANXA2,BCL2L1,CDKN1A,CITED2,CXCR4,DDIT4,ELL2,HGF,HIF1A,HMOX1,IGFBP5,JUN,LDHA,PGAM1,PIM1,PLIN2,PTGS2,RBPJ,SERPINE1,SLC6A6,SPP1,THBS1	AK3,ANGPTL4,ANXA2,BCL2L2,BHLHE40,BTG1,CA12,CITED2,COL5A2,EDN1,EFNA1,ELL2,HDAC9,HILPDA,ID2,IGFBP3,MIF,MMP7,MXI1,NDRG1,NFKB2,NR3C1,NR4A1,NT5E,ODC1,PFKFB4,PGF,PIM1,PLOD2,PTGS2,RNASEL,SIN3A,SLC6A6,TGFA,TGFBI,THBS1,TXN	AK2,AK3,ALDOA,BHLHE40,BNIP3,CCNG2,CCT6A,CD99,CNOT7,CXCR4,DDIT4,DR1,ELL2,FABP5,HERPUD1,HIF1A,HK2,HSPD1,ID2,INSIG1,LDHA,MXI1,NR3C1,PGAM1,PGK1,RBPJ,RIOK3,SAT1,SLC16A1,SLC2A3,SRSF6,TFRC,TPD52			ACAT1,AK3,ALDH1A1,ALDOA,ALDOC,ANGPT2,ANGPTL4,ANXA1,ANXA2,ANXA5,ARHGAP5,ART1,BCL2L2,BHLHE40,BIK,BIRC2,BNIP3L,BTG1,CALD1,CCT6A,CDKN1A,CDKN1B,CITED2,CNOT7,COL5A1,COL5A2,COL5A3,CP,CXCR4,DR1,EDN1,EGR1,ELL2,ENO3,ENPEP,ERRFI1,F3,FABP5,FKBP4,FN1,FOS,FTL,GBE1,GLRX,GPI,GPRC5A,HBP1,HDAC1,HDAC9,HERPUD1,HGF,HIF1A,HK1,HK2,HLA-DQB1,HMOX1,HSPA5,HSPD1,HYOU1,ICAM1,ID2,IFI27,IGF2,IGFBP3,IGFBP5,IL6,IRF6,ITGA5,JUN,KD…
Coexpression	15273739-SuppTable2	Human Intestine_Jinawath04_1553genes	Coexpression_15273739-SuppTable2_Human Intestine_Jinawath04_1553genes	0	5.21032	10	0	0	10	10		ABLIM1,ACVR2A,ANKH,ANKRD44,APBB2,ARPC1A,ATF1,ATF4,CCND1,CCND2,CCNF,CELF2,CFLAR,COPS3,DCAF7,DDIT4,DHRS3,DYNC1LI2,ENPP1,FOSL2,FOXK2,H1F0,HDAC7,HOXA10,IDS,INPP5A,ITPRIPL2,JUN,KLF6,LMO4,LRCH3,LSM6,MARCKS,MBOAT1,MEX3A,NFKBIA,P4HB,PDLIM5,PIK3R1,PJA2,POLDIP3,PPIG,PPM1A,PPP1CB,PSME3,PTGES3,PTTG1IP,RAB5C,RAP2B,RBFOX2,RBM25,RDX,RHOBTB1,SGK1,SIDT2,SLC25A1,TM9SF3,TMEM167A,TPM2,TSC22D3,UGCG,YKT6,YWHAH	ABLIM1,ADAM12,ADAM15,AGPAT9,APLN,ARPC1A,ASNS,ASPM,ATP5I,BCR,BPTF,CAB39,CAMTA1,CD2,CD59,CDC42EP3,CHKA,CPD,CSF3,DHRS3,EHD1,ENAH,FAM102A,FAM13B,FAM46A,FAM60A,FBXW4,FEM1C,FHL2,FOXO1,GABBR1,GALNT10,GRAMD1A,GSN,H1F0,HDAC7,HDAC9,HES1,HPCAL1,HYAL3,ID2,IDE,ITGB5,KANK2,KLC1,LSM6,LTBP1,MADD,MAP3K13,MAPK3,METTL7A,MFSD4,MIER1,MT1E,MT1X,MT2A,MUC5B,NDRG1,NIF3L1,NR2F2,NR3C2,P4HTM,PCDH9,PDCD4,PGF,PIK3R1,PPP1CB,PR…			ABCD3,ACOX1,ACOX3,ADGRG2,ADSSL1,AFF4,AHNAK,ANKH,ANXA7,AP1B1,AP1G1,APBB2,ARAF,ARFIP1,ARFIP2,ARID4A,ARID4B,ARPP19,ARSB,ATF1,ATF7IP,ATP11B,ATP2A1,ATP6V0A1,AUH,BAZ2B,BLNK,BLZF1,BNIP1,CCDC14,CCR7,CD2AP,CDC23,CDH11,CFLAR,CHIC2,CLU,CPD,CPT1A,CSTF1,CTNNA1,CTSK,DCAF7,DDIT4,DEF6,DHPS,DHRS3,DNAJA3,DNAJC16,DNMBP,DRG2,DSCR3,DYNC1LI2,ECI2,EIF2B1,ENTPD2,EPB41,ERCC3,ERCC5,FAP,FCER2,FEM1C,FOXO1,FXR2,GADD45A,GEM,G…	A2M,ABCA1,ABCA5,ABCB6,ABCD3,ABHD14B,ABHD6,ABLIM1,ACAA1,ACAD8,ACOT2,ACOX1,ACOX3,ACSS1,ACSS2,ACTR8,ACVR2A,ACYP2,ADAM11,ADAM12,ADAM15,ADAMTS5,ADCK2,ADCK3,ADCY7,ADCYAP1R1,ADGRG2,ADRA1B,ADRA1D,AFF4,AGPS,AHNAK,AIFM2,AKR1B10,AKR7A2,ALAS1,ALDH1A1,ALDH3A1,ALDOB,ALPK3,ANGPT2,ANKH,ANKRD44,ANPEP,ANXA7,AP1G1,ARAF,ARFIP1,ARHGAP26,ARID4B,ARPC1A,ASB13,ASNS,ASPM,ASPRV1,ATF4,ATF7IP,ATP11B,ATP2A3,ATP5I,ATP5O,ATP6V0…
Coexpression	M4520	Genes down-regulated in comparison of unstimulated dendritic cells (DC) versus 1 day DC stimulated with LPS (TLR4 agonist).	Coexpression_M4520_Genes down-regulated in comparison of unstimulated dendritic cells (DC) versus 1 day DC stimulated with LPS (TLR4 agonist).	0	0	10	10	5.61665	0	5.80842			ADAR,BCL2L2,BTG1,CASP3,CASP7,CCL20,CLDND1,DDX60,DUSP1,DUSP5,H1FX,HERC6,HIST2H2BE,HLA-F,IFIH1,IFIT2,IL15RA,IRF7,MAP3K13,MARCKSL1,MT2A,NFKB2,OASL,PHF11,PLAGL1,PMAIP1,RAB8B,RASGRP1,RSAD2,SAMD9,SOD2,TNFAIP6,TNFRSF9,TXN,WARS,XAF1,ZC3H12A,ZER1	BIRC3,BTN3A3,CCL5,CCR7,CD83,CHMP5,CLDND1,CRLF3,CXCR4,DDX58,DDX60,DNAJA1,DUSP5,EIF2AK2,GBP1,GCH1,HIVEP2,HLA-B,HN1,IFITM1,KIAA0922,LY75,MARCKSL1,PDE4B,PMAIP1,PSMB9,PTGER4,RAB8B,SAMD9,SAMSN1,STAT1,STK4,TAP1,TNFAIP8,TNFSF10,TNIP1,TPD52,UBE2L6,WARS,XAF1	BTN3A3,CD83,CLDND1,CXCR4,DUSP5,GCH1,HIST1H2BD,HIVEP2,HLA-B,LY75,MARCKSL1,PDE4B,PMAIP1,SAMSN1,STK4,TNFSF10,UBE2L6,WARS		BCL2L2,BIRC3,BTG1,BTG3,CALM3,CASP3,CCR7,CDCA4,CFB,CFP,CHMP5,CLDND1,COPS2,CREB3,CRLF3,CSRP2,CXCR4,DHX58,DUSP5,EBI3,EIF2AK2,EZH1,G0S2,GMPR,GPX4,GRINA,GTPBP1,GYS1,HIST1H2BE,HIST1H4H,HIST2H2BE,HIST3H2A,HLA-A,HLA-G,ICAM1,IFI27,IFI35,IFITM1,IFITM2,IFITM3,KIAA0226,LAP3,LGALS3BP,MAP3K13,MARCKSL1,MOB1A,MT2A,MVP,NAPA,NFE2L1,NFIL3,NFKB2,OAS2,OAS3,P2RX4,PDE4B,PHF11,PIM2,PLAGL1,PRKAR2B,PSMB10,PSMB9,PSME2,RAB8…
Coexpression	M262	Genes discriminating responses to sodium arsenite [PubChem=26435] from other stresses.	Coexpression_M262_Genes discriminating responses to sodium arsenite [PubChem=26435] from other stresses.	0	5.51493	10	5.85761	0	0	10		ATP6V1G1,CCT8,CDK6,EIF4EBP1,GRN,MAFG,MLLT11,MMD,NFE2L1,NPM1,PFDN5,PLIN2,RBM5,RRAGA,RUNX3,SLC7A5,ST3GAL5,TBL1X,TSC22D3,TULP4,ZFAND5	ARNTL,ASNS,BCAS2,BCL2L2,CDC42EP3,CDK6,CIT,DLC1,FHL2,FXR1,IARS,IGFBP6,KIFC3,LAMTOR3,MR1,MT1E,MT1G,MT1X,PRNP,PTPRB,RIT1,RPL27,RPS6KC1,SLC43A1,SLC7A5,SPARCL1,STAT6,TPP1,UPP1,WARS,ZFX	ACAP2,ARIH1,ATP6V1C1,ATP6V1G1,BMP2K,CDC14A,CDC42EP3,CEBPB,CHERP,DAZAP2,DNAJA1,HNRNPAB,HPS5,HSPA13,IL6ST,KDM2A,MARS,MMD,NPM1,PEX11B,PRNP,RIT1,SRPK2,ST13,TANK,TAP1,UBE2B,WARS,ZFAND5			ACAP2,ADNP,AHSA1,AKAP1,ANLN,ARIH1,ARNTL,ASNS,ATP2C1,ATP6V0A1,ATP6V1C1,BAG2,BCAS2,BCAT1,BCL2L2,BCL3,BMP2K,CARS,CCPG1,CCT8,CDC14A,CDC42EP1,CDC42EP3,CEBPB,CHD2,CNPY2,CTDSP1,CTH,DAG1,DLC1,DNAJB4,DNAJB5,DNAJB6,DNTTIP2,DYRK1A,EIF2S2,EIF4EBP1,ESRRA,EXT1,FHL2,FOXO3,GARS,GLA,GRN,GTF2H1,GTF3C3,HIBCH,HMBS,HSPA1L,HSPA4,HSPE1,HYAL2,IARS,IGF2R,IL10RA,ISYNA1,ITGAX,JUNB,KCNF1,KDM2A,KIFC3,LRMP,LYN,LYZ,MAN1A2,MAPK…
Coexpression	M2157	Genes down-regulated in MCF7 cells (breast cancer) at 24 h of estradiol [PubChemID=5757] treatment.	Coexpression_M2157_Genes down-regulated in MCF7 cells (breast cancer) at 24 h of estradiol [PubChemID=5757] treatment.	0	5.67214	10	5.45906	0	0	10		ANXA2,ARID5B,CDK6,CDKN1A,CITED2,CNN2,COQ10B,DDIT4,DUSP1,DUSP10,DZIP3,ENC1,FNBP1L,GLIPR2,IER5,JUN,KLF6,LFNG,MARCKS,MYADM,NEDD9,NUAK2,PACS1,PDLIM5,PLEKHF2,PLIN2,PMEPA1,PPP1R15B,PRR5,RBMS1,RND3,SESN3,SNAI2,TMEM65,TSC22D3,UBP1	ABCC3,ALCAM,ANXA2,ATP6V0A4,CAB39,CD46,CDK6,CGN,CITED2,CPEB2,DDX60,DKK1,DUSP1,DUSP10,EDN1,EFNA1,EFNB2,ENC1,EPAS1,EPOR,FBN1,FERMT2,FHL2,FNBP1L,FZD7,GALNT10,GRAMD1A,GRAMD3,GRB14,HES1,HILPDA,IGFBP3,ITGAV,ITGB8,KIFC3,KRT80,LIMA1,LIMCH1,LIPH,MAP4K4,MME,NCF2,NTN4,PCDH9,PDP1,PHACTR2,PLK2,PRICKLE1,RIT1,RPS6KC1,S100A10,SCHIP1,SESN2,SLC39A10,SLC9A1,SNAI2,STON1,SYNPO,TBC1D23,TFAP2A,TGFBI,TGFBR2,TOM1L2,TPM4,Z…	AKIRIN2,ARAP2,ARID4B,ARID5B,BEX4,CCNG2,CD47,DDIT4,DDX60,DTX3L,FAM49B,FBXO38,GLIPR2,GOLGA4,HIVEP2,HPS3,KLF6,KLHL24,LFNG,LGALS8,LYST,MARCKS,MOSPD1,NAMPT,NBPF8,NFKBIZ,NPHP3,OPTN,PARP12,PARP8,PHACTR2,PNPLA8,PPP4R2,PTGER4,QKI,RBMS1,RIT1,SLC35A1,SLC39A10,SOS2,TACC1,TGFBR2,TMEM30A,UBE2J1,UBLCP1,UBP1,VPS54,XRN1,YPEL5,ZFP36L1			AASS,ABCA1,ABCC3,ABCG2,ABLIM3,ACAA2,ACHE,ACKR3,ACOX3,ADAM9,ADGRG6,ALCAM,ANK3,ANO6,ANXA2,ANXA3,APPL2,ARHGAP5,ARID4B,ARL4C,ATP1B1,ATP2B1,ATP6V0A4,ATP8A1,BAK1,BASP1,BAZ2B,BCAP29,BCKDHB,BEX4,BMP7,BOK,BTG2,C1orf106,CALCOCO1,CALD1,CAST,CBLB,CCNDBP1,CD24,CD46,CD47,CDH2,CDH3,CDKN1A,CDS1,CITED2,CLN8,CORO2A,CPEB2,CRIM1,CTGF,CTSH,CXorf23,DAB2,DBN1,DCLK1,DIO2,DNAJC15,DOCK11,DSE,DTX3L,EDN1,EGR1,EMB,ENC1,ENTPD…
Coexpression	17676974-TableS2	Mouse StemCell_Chambers07_1521genes	Coexpression_17676974-TableS2_Mouse StemCell_Chambers07_1521genes	0	0	10	0	0	10	10			ACP2,ADAR,ANKS3,ARRB2,ATP5J2,BACE1,BCKDHA,BMP1,BOLA2,BPTF,CCDC12,CCDC77,CELF1,CHCHD10,CHKA,CIB1,CIT,COPS6,COX4I1,COX5B,COX7C,CYC1,DCTN1,DGKZ,DTX2,EMILIN1,ENC1,EPHB2,FAM129B,FXN,GBA,GFI1,GRAMD1A,H2AFV,IFNAR1,ITGB5,IVD,KIFAP3,LAS1L,LRRC8A,LSM7,MAP1LC3B,MAP4K4,MAT2A,MCRS1,MECR,MPRIP,MRPL12,MRPL22,MRPL33,MRPL41,MRPL52,MRPS11,NDUFA11,NDUFA3,NDUFB10,NDUFS5,NDUFS7,NFKB2,NOP10,NPC1,NSUN5,NUDT8,PRPF40B,PR…			AATF,ABHD16A,ADPRHL2,AHNAK,AKAP8L,ANAPC2,ANKS3,ANXA6,AP2B1,ARAF,ARID2,ARID3B,ATG16L1,ATP5D,B3GAT3,BACE1,BICD2,BNIP1,BRD8,CBY1,CC2D1A,CCDC142,CDK2AP2,CDK5,CHKB,CKLF,CLCC1,CLPP,COG1,COL1A2,COPS8,CPSF2,CPSF3L,CSAD,CTR9,CUEDC2,CYTH1,DDT,DDX24,DDX46,DGKZ,DHPS,DHX16,DHX30,DMTF1,DNMT3B,DNPEP,DRG2,DSTYK,DTX2,EDC4,EDEM2,EDF1,EIF2B2,EIF2B4,EIF3I,ELAC2,ELOF1,ENC1,ERCC3,ETHE1,EVI5,EXOSC4,EXOSC8,FBXL15,FBXW2,…	ABCF1,ABHD14A,ABHD16A,ABHD6,ABHD8,ABTB1,ACAA2,ACP2,ACY1,ADA,ADCY3,ADCY9,AGBL5,AHNAK,AIMP1,AKR1B10,ALAD,ANAPC5,ANKRD24,ANKS3,ANXA9,AP2A2,AP2B1,APBA3,ARAF,ARHGAP4,ARID2,ARRB2,ASPH,ATG16L1,ATG2A,ATP13A2,ATP5D,ATP5J2,ATP6V0A2,ATPAF2,AURKAIP1,B3GAT3,BACE1,BAG6,BAIAP2,BCKDHA,BCKDK,BICD2,BLM,BMP1,BNIP1,BUD31,CACNA1A,CAD,CALM3,CAMK1D,CAMK2G,CAPG,CAPN15,CBY1,CCDC101,CCDC12,CCND2,CD320,CD37,CD86,CDC20,CDC3…
Coexpression	M3296	Genes down-regulated in comparison of unstimulated peripheral blood mononuclear cells (PBMC) 1 day after stimulation with YF17D vaccine versus PBMC 7 days after the stimulation.	Coexpression_M3296_Genes down-regulated in comparison of unstimulated peripheral blood mononuclear cells (PBMC) 1 day after stimulation with YF17D vaccine versus PBMC 7 days after the stimulation.	0	0	10	10	0	0	10			ADAR,ATP11C,BLVRA,BMPR2,CALML4,CARD6,CASP7,DDX60,EFR3A,FNIP2,GBP4,GMEB1,HERC6,IFIH1,IFIT2,IFNAR1,IL1RN,IRF7,KLHDC7B,LAMTOR3,OASL,OSTM1,PHF11,RIN2,RRM2,RSAD2,SAMD9,SAMD9L,SFT2D1,SP100,TBC1D23,TET2,TMEM126B,WARS,XAF1	AZI2,BMP2K,CAPZA1,CHMP5,CXCL10,DDX58,DDX60,DPH3,DTX3L,EFR3A,EIF2AK2,FAM26F,GBP1,GBP4,GCH1,IFITM1,LYSMD2,MARCKS,PARP12,PSMA4,PSMB9,SAMD9,SAMD9L,SFT2D1,SNX6,SP100,STAT1,TAP1,TMEM126B,TMEM50B,TNFSF10,TRIM22,TRIM69,UBE2L6,WARS,XAF1,YIPF5			ABHD6,AIM2,ANAPC10,ATP11C,BLVRA,BMP2K,BMPR2,C1GALT1C1,C3AR1,C9orf91,CALML4,CAPZA1,CASP1,CCR1,CCR5,CD38,CHMP5,CMPK2,COPS5,CRNKL1,CSE1L,CTSL,DHX58,DTX3L,DUSP6,EIF2AK2,EPSTI1,FBXO6,FMNL2,GMPR,HAVCR2,HMOX1,IFI27,IFITM1,IFITM3,IFNAR1,IL1RN,KIF23,KLHL12,LAP3,LGALS3BP,LMBRD2,MRPL13,MRPL27,MRPS28,MSH2,MYOF,NCOA7,NDUFB3,NEXN,OAS2,OAS3,PARP9,PBK,PHF11,PI4K2B,PIK3AP1,PLAC8,POP4,PPP2R3C,PSMA4,PSMA5,PSMB9,PSM…
Coexpression	16643655-1300GenesList	Human Breast_Hu06_1400genes	Coexpression_16643655-1300GenesList_Human Breast_Hu06_1400genes	0	0	10	0	0	10	10			ABCC3,AK3,ANAPC11,ARHGDIB,ASPM,ATOX1,ATP5G1,ATP6V0A4,ATP6V1B2,ATPIF1,BEX1,BLVRA,BTN2A2,BUB3,CA12,CALML4,CASP3,CASP7,CCDC77,CD59,CDCA7,CGN,CHKA,CKS1B,CKS2,CLEC18B,CMTM6,CNIH4,COX7A2,CPEB3,CRYZ,CSTB,CTNNAL1,CYC1,DDX60,DHCR7,ECHDC3,EIF4G1,ELL2,ENAH,EPOR,FAM60A,FGF13,FZD7,GBA,GPC2,GRB14,GSTP1,H1F0,H2AFV,HCP5,HEBP1,HIST1H2BK,HIST1H2BL,HIST1H2BO,HTATIP2,IL20RB,IQCE,KIAA0101,KLHDC7B,KPNA2,LIMA1,METRN,MM…			ACOX2,ACOX3,AGT,AHNAK,AK3,ALG5,ALG8,APBB2,ARF1,ATAD5,ATL2,ATP6AP1,ATP6V1B2,BCAS1,BLVRA,BOC,BRI3,BSDC1,BTF3,BUB3,BZW1,CAPN6,CARD14,CASP3,CCDC91,CDV3,CIRBP,CLDN3,CLIP4,CLU,CNIH1,COL9A3,CPSF3,CTNNA1,CYB5R1,DAP3,DEF6,DLK1,DQX1,DUSP23,ECI2,EIF4A3,EIF4G1,EPOR,EZH2,FADD,FAR2,FBXO25,FDXR,FEM1B,FIG4,FOLR1,FUBP1,FUCA1,GABARAPL2,GART,GATM,GLG1,GLTSCR2,GPC2,GPSM1,GPSM2,GPT2,GSE1,GSTP1,GTF2I,GTF3A,GTPBP4,HEAT…	ABAT,ABCC3,ACAT1,ACOT2,ACOX3,ACSS1,ACTR3B,ADPRHL1,AGAP3,AGT,AGTR1,AHCYL1,AHNAK,AIFM1,AK3,AKAP1,ALG5,AMFR,AMPD2,ANAPC11,ANLN,ANXA3,ARF1,ARHGDIB,ARL6IP1,ARMCX2,ARPC1B,ARPC5L,ASF1A,ASPM,ASS1,ATAD2,ATAD5,ATF5,ATP2B1,ATP5G1,ATP5O,ATP6V0A4,ATP6V1B2,ATXN10,BAG1,BAHCC1,BAMBI,BIK,BIRC2,BIRC5,BIVM,BLVRA,BMP7,BRCA1,BRI3,BRI3BP,BSPRY,BTF3,BTG3,BUB1,BUD13,BZW1,C4A,CA8,CACNA1G,CALML4,CAND2,CAP2,CAPN6,CARD14,CA…
Coexpression	M1103	Genes up-regulated in ME-A cells (breast cancer) undergoing apoptosis in response to doxorubicin [PubChem=31703].	Coexpression_M1103_Genes up-regulated in ME-A cells (breast cancer) undergoing apoptosis in response to doxorubicin [PubChem=31703].	0	0	10	0	0	10	10			ADAM15,ADAM8,ARNTL,ATOX1,ATP6V1B2,BCAP31,BCL2L2,BMP1,BTG1,C11orf68,C12orf45,C1S,C8orf4,CARHSP1,CD274,CDC42EP3,CHCHD10,CITED2,CLDND1,CSF3,CSTB,CXCL1,CXCL2,DCBLD1,DDX60,DEPDC7,DNAJB9,EFNA1,EFNB2,EHD1,EIF4E3,ELOVL7,FAM102A,FBXW4,FGFR4,FHL2,FOXQ1,FZD7,GLRX3,GNA13,GNS,GPN3,GSN,HES6,HGSNAT,HIGD1A,HIST2H2BE,HMG20B,HMGA1,IFIH1,IL24,IRF7,ITGA6,IVD,KCNK2,KIF17,KIFC3,LASP1,LITAF,LRRC8A,MAPKAPK2,MARCKSL1,MAR…			ABHD4,ABHD5,ACER2,ACOX2,ACOX3,ACTR1B,AEN,AGTPBP1,AHNAK,AK1,ALDH4A1,ALKBH4,ANGEL1,APOH,ARNTL,ARVCF,ATP6V0D1,ATP6V1B2,BCL2L11,BCL2L2,BET1L,BRIX1,C14orf166,C1S,C22orf23,CAPN10,CBX1,CBY1,CCDC117,CDK2AP2,CDR2,CIRBP,CLCC1,CLP1,CLTB,COMP,CTR9,DGAT2,DNAJA1,DNAJB9,DOLK,DPP7,DRG2,EFNA1,EIF1AX,EIF2B2,ENO2,ERCC5,EXOC4,FAS,FDXR,FGFR4,FKBP9,FLCN,FOLR1,FTSJ3,FUCA1,FYTTD1,FZD5,G3BP1,GADD45A,GCC1,GFER,GGNBP2,GLUD…	ABCB10,ABTB1,ACAD11,ACAD8,ACAD9,ACADSB,ACADVL,ACOX3,ACSL1,ADA,ADAM15,ADAM8,ADAMTS15,ADAMTS4,ADAMTS7,ADGRL1,AGPAT5,AGTPBP1,AHNAK,AK1,AK4,ALAD,ALAS1,ALDH1A1,ALDH2,ALDH4A1,ALOX12,AMPD2,ANGPT4,ANKRD10,ANKRD17,AOX1,APAF1,APOBEC1,AQP1,AREG,ARNTL,ARVCF,ASAH2,ASS1,ATG3,ATP13A2,ATP6V0E2,ATP6V1B2,ATP6V1C1,BAG1,BAIAP2,BCL2L2,BECN1,BET1L,BLCAP,BMP1,BRIX1,BTG1,BTG2,BTG3,C14orf166,C14orf79,C19orf12,C19orf47,C1…
Coexpression	M5867	Genes up-regulated in comparison of monocytes treated with 1 ng/ml LPS (TLR4 agonist) versus monocytes treated with control IgG.	Coexpression_M5867_Genes up-regulated in comparison of monocytes treated with 1 ng/ml LPS (TLR4 agonist) versus monocytes treated with control IgG.	0	10	10	10	0	0	0		ARL5B,CFLAR,CXCL1,DDIT4,DDX5,DUSP1,EIF1B,ELL2,EREG,INHBA,JUN,NFKBIA,NR4A2,PDE4B,PLEKHF2,PPP1R15B,PTGS2,RAB21,SDC4,SELK,TSC22D2	BCL2A1,CCL20,CCRL2,CD274,CSF3,CXCL1,CXCL2,CXCL3,DUSP1,DUSP5,E2F7,EDN1,ELL2,GRAMD1A,HES1,ID2,IER3,IL1A,IL1B,MMP7,NR4A1,PIM3,PLD1,PTGS2,SOD2,TNFAIP6,TXN,WTAP,ZC3H12A	ACSL1,B3GNT2,BCL2A1,BIRC3,CCL4,CCR7,CD83,DDIT4,DDX5,DUSP5,EIF1B,ELL2,GBP1,GBP2,GCH1,HIVEP2,HNRNPC,ID2,MIR155HG,NBN,NFKBIZ,PDE4B,PIM3,PTGER4,PTP4A1,RGS1,RYBP,SAV1,SOCS3,TFRC,TIFA,TPD52,UBE2D1
Coexpression	M3499	Genes down-regulated in comparison of unstimulated macrophage cells versus macrophage cells stimulated with LPS (TLR4 agonist) for 60 min.	Coexpression_M3499_Genes down-regulated in comparison of unstimulated macrophage cells versus macrophage cells stimulated with LPS (TLR4 agonist) for 60 min.	0	0	10	10	0	0	10			B4GALT5,BCL2A1,CCRL2,CITED2,CLDND1,CXCL1,DUSP1,DUSP5,EHD1,FAM72A,FEM1C,FOXO1,HILPDA,ID2,IER3,IL1B,LIMA1,MAPKAPK2,MARCKSL1,ODC1,PIM1,PLK2,PTCH1,PTGS2,RASGEF1B,SGK1,SLC38A2,SOD2,SPRYD7,WDR47,ZC3H12A,ZMYM2	ATL2,B4GALT5,BCL2A1,BIRC3,CCL4,CCL5,CD69,CD83,CEBPB,CLDND1,DDX5,DUSP5,ETF1,HERPUD1,HIF1A,HLA-B,ID2,IER2,KLF6,MALT1,MAPKAPK2,MARCKSL1,MTMR12,RBM39,RYBP,SLC38A2,SRGN,TAF7,UAP1,WSB1,ZFAND5,ZFP36L1,ZMYM2			B4GALT5,BCL10,BCL2A1,BIRC3,BTG2,CCL7,CCNL1,CD14,CDC42EP2,CDK17,CEBPB,CITED2,CLDND1,CLEC4E,CXCL1,DDX5,DHX15,DNAJB4,DUSP5,EGR2,ERRFI1,ETF1,F3,FEM1C,FOS,FOSL2,FOXO1,FRMD6,GADD45B,GDF15,GLTSCR1,HERPUD1,HIF1A,HLA-G,HMGB2,HNRNPLL,ICAM1,ID2,IFRD1,IL10RA,IL1B,IRF1,IRGQ,JUN,KDM6B,KLF6,MALT1,MAP3K8,MAPKAPK2,MARCKSL1,MEX3C,MTMR12,MTMR14,MYC,NDEL1,NFKBIE,NOCT,NRROS,NUAK2,NUPR1,ODC1,PICALM,PLAUR,PLEK,PLK2,PTG…
Coexpression	M10791	Genes up-regulated in NHEK cells (normal epidermal keratinocytes) after UVB irradiation.	Coexpression_M10791_Genes up-regulated in NHEK cells (normal epidermal keratinocytes) after UVB irradiation.	0	10	10	0	0	0	10		ANXA2,ARHGDIA,ATF4,ATP6V0B,ATP6V0C,CCNT2,CDKN1A,CFL1,CITED2,CSNK1D,CXCL1,DUSP1,EIF1,EIF1B,EIF4EBP2,ELL2,GDI1,GRN,HBEGF,HIST1H2BC,JUN,JUND,LGMN,MAP1LC3B,MEF2D,MGAT3,MMP14,NR4A2,P4HB,PCBP1,PFDN5,PPAP2C,PPP2R1A,RAB1A,RABAC1,RAC1,RND3,SDC4,SEPW1,SGK1,SMAD7,SSR1,STK17B,TUBB3,VAT1,YWHAZ	ANXA2,ASNS,BRD2,BTG1,CCNA1,CDKN1C,CIB1,CITED2,COX5B,CXCL1,CXCL2,CXCL3,CYC1,DCTN1,DKK1,DUSP1,DUSP5,EFNA1,EIF4EBP2,ELL2,FHL2,GSN,GSTP1,HIST1H1D,HIST1H2BL,HLA-F,HMG20B,HMGA1,HSPB1,IER3,IGFBP6,IL1B,JUND,KCNQ3,KRT7,MAP1LC3B,MIF,MMP14,MT1G,ODC1,PAX8,PHB2,PLD1,QPCT,RPL35,RPS10,RPS11,RPS21,RPS9,SGK1,SMAD7,SMPD1,SNAPC1,TAGLN2,THTPA,TNNT1,TROAP,UBXN1,VAMP8,ZFP36				ABL1,ACAA1,ACADVL,ACO2,ACOX1,ACTN4,ADRA1D,ALAS1,ALDOA,ALOX12,ANXA2,AP2S1,API5,APOE,AREG,ARHGDIA,ASL,ASNS,ATF4,ATP5A1,ATP5D,ATP6V0A1,BAMBI,BANF1,BCKDK,BLCAP,BRD2,BSG,BTF3,BTG1,BTG3,BUD31,C1R,CAP1,CAPG,CASP1,CCL7,CCNC,CCNI,CDC37,CDK16,CDKN1A,CDKN1C,CEBPB,CFL1,CGGBP1,CITED2,CKB,CLP1,CLTA,COX6B1,COX7A1,CSHL1,CSNK1D,CST6,CTGF,CTH,CXCL1,CXCL2,CYBA,CYC1,CYR61,DCTN1,DDT,DUSP5,DUSP8,ECH1,ECHS1,ECM1,EFNB1,…
Coexpression	M2310	Genes down-regulated by MYC [GeneID=4609], according to the MYC Target Gene Database.	Coexpression_M2310_Genes down-regulated by MYC [GeneID=4609], according to the MYC Target Gene Database.	0	10	10	0	0	0	10		AKT2,CANX,CCND1,CDKN1A,DDX5,DUSP1,F2R,FADS2,FOSL2,GAS1,GDI1,H3F3B,HBEGF,HMOX1,INHBA,LAMP2,NPC2,PAK2,PIM1,PMP22,RAB2A,SCAMP1,SERPINE1,SFXN3,THBS1,VAMP3	AKT1,BRD2,CASP3,CPD,CSTB,DGKZ,DUSP1,EDN1,FADS2,HSPB1,ID2,IER3,IL1RAP,IRF7,ITGB1,KLF4,MAPK3,NCAM1,NDRG1,PIM1,PLD1,PMAIP1,PPP2R4,RPS12,RSAD2,SFN,SPARC,SPTAN1,SYNJ1,TCN2,TGFBR2,THBS1,TPM1,VLDLR				A2M,ACP5,ACSL1,AKT2,ANXA4,APP,AQP1,ARF4,ARHGAP25,ARPC4,ARVCF,ATRX,BRD2,CALD1,CANX,CASP1,CASP3,CAST,CAV1,CD3E,CD47,CD48,CDH2,CDKN1A,CDKN1B,CFB,CHAF1B,CKAP2L,COL1A1,COL1A2,COL3A1,COL5A1,CPD,CSPG4,CSTB,CTBS,CTGF,CTSB,CYFIP2,DDX5,DGKZ,DUSP6,EDN1,ERRFI1,F2R,F3,FAM129A,FAS,FBLN5,FCGRT,FIGF,FN1,FOSL2,FOXN3,FSTL1,FTH1,FTL,FZD1,GAA,GADD45A,GADD45G,GAS1,GCN1,GLT8D1,GM2A,GOLGA2,GPC1,GPM6B,H3F3B,HBEGF,HMOX1,…
Coexpression	20490655-ST3	Human Breast_Sabatier10_368genes	Coexpression_20490655-ST3_Human Breast_Sabatier10_368genes	0	0	10	10	0	0	10			ACSL5,ADAM8,BUB3,C1S,CACHD1,CEP55,CLEC2D,DLC1,FERMT2,FHL1,FLNC,GABBR1,GBP4,IL15RA,ITGB5,KANK2,KATNAL1,KBTBD8,MINPP1,MPRIP,MYLK,NFKB2,NPR2,PARVA,PCDH18,PHB2,POGLUT1,PRICKLE1,PRR13,RIMKLB,RIT1,RPS21,RTN4,SLC4A3,SNAI2,SOD2,TAGAP,THBS4,WARS	BIRC3,BTN3A3,BUB3,CCDC69,CD81,CHMP3,CLEC7A,DAZAP1,DTX3L,ERAP1,FAM26F,FBXL14,GBP4,GBP5,HERPUD1,HSH2D,IL15,MAGOHB,MICB,NBN,PALM2,PARP8,PHB2,PPA1,PQBP1,PRR13,PSMB9,RABGAP1,RGS1,RIT1,RTN4,SAV1,SKAP1,SOCS3,SRGN,STAT1,TAGAP,TAP1,TNFRSF1B,WARS,YBX3			ABCC4,ACSL5,ACTA2,ACTN1,ADAM8,ADAMTS12,ADRBK2,AHNAK,AIFM2,AIM2,ANO1,ANXA7,APOE,AQP1,ATP8A1,BGN,BIRC3,CADM1,CALD1,CAPN2,CAV1,CCDC69,CCDC88C,CD38,CD81,CDCA3,CENPA,CEP55,CHCHD1,CHMP3,CLEC7A,COPS8,COPZ2,CTSS,CUL2,CYBA,DAAM1,DACT3,DDAH1,DDX50,DLC1,DTX3L,E2F5,ENDOD1,ENPP1,EPB41,EPHA3,EXTL2,FAP,FBXW2,FHL1,FLNA,FLNC,FOXJ2,FOXM1,FSTL1,GABBR1,GALM,GBP5,GLRX,GPC1,GSTA1,GTF2I,GTSE1,GYG1,HEATR1,HERPUD1,HIST1H…
Coexpression	M2240	Genes up-regulated upon overexpression of PARVB [GeneID=29780] in MDA-MB-231 cells (breast cancer) cultured in 3D Matrigel only.	Coexpression_M2240_Genes up-regulated upon overexpression of PARVB [GeneID=29780] in MDA-MB-231 cells (breast cancer) cultured in 3D Matrigel only.	0	10	10	0	0	0	10		ATP6V0C,ATXN7,CCND1,CD9,CITED2,CRTAP,DDIT4,EFHD2,FLOT2,GDI1,GPR107,GRN,HMOX1,IFITM1,KLF6,LDLR,LGMN,MARCKS,NFE2L1,NFKBIA,NPC2,P4HB,PAK2,PLIN2,PPAP2C,PSAP,RABAC1,SCD,SFXN3,SLC25A39,THBS1,UGCG,VAT1,VAV2,WLS	ABCC3,ACSL5,APLP2,B4GALT5,BHLHE40,BTG1,C1S,CA12,CITED2,CNIH4,CPD,CSTB,DUSP5,EHD1,EIF4G1,EPAS1,FAM213A,FGFR1,GFPT2,GNS,GSN,H1FX,HLA-F,HPCAL1,HTATIP2,HTRA1,IRAK2,JAK1,KCTD2,KLF4,KRT80,LIPA,LITAF,LTBP3,MFI2,NR2F2,PCBP2,PDCD4,PDP1,PEG10,PLD1,PMAIP1,PRNP,PYGL,RCN1,S100A4,SAMHD1,SCD,SCNN1A,SLC30A1,SLC50A1,SPTBN1,SRPX,STAT6,TGFBI,TGFBR2,THBS1,TPP1,VAMP8				ABCA1,ABCC3,ABCG2,ABHD14B,ACADVL,ACLY,ACSL1,ACSL5,ACTB,ACY1,AGRN,AHNAK,ALDH3B1,ANAPC5,ANXA1,ANXA4,APLP2,ARAF,AREG,ARHGAP26,ARHGAP5,ARL4C,ARPC1B,ARRB1,ASAH1,ATG2A,ATP1A1,B4GALT5,BCL3,BHLHE40,BRI3,BTG1,C3,CALD1,CALM1,CAPN1,CAT,CCDC69,CDC42EP2,CEBPB,CELSR1,CITED2,CLIP4,CLU,COL18A1,CPD,CREG1,CSF1,CSTB,CTNND1,CTSB,CTSL,CTSS,CTTN,DAAM1,DAG1,DDOST,DPP7,DUSP5,ECH1,EFHD2,EHD2,EIF4G1,ELOVL6,ENO2,EPAS1,ERLI…
Coexpression	M9192	Genes down-regulated in luminal-like breast cancer cell lines compared to the mesenchymal-like ones.	Coexpression_M9192_Genes down-regulated in luminal-like breast cancer cell lines compared to the mesenchymal-like ones.	0	10	10	0	0	0	10		ANKH,ANXA2,ASAP1,ASB1,CCDC50,CDK6,CORO1C,CRTAP,ELAVL1,ELK3,FOSL2,GLIPR2,GXYLT2,IFNGR2,INHBA,LBH,MAPRE1,MARVELD1,NR2F1,PABPC4,PIM1,PMP22,PTGS2,PTTG1,SERPINE1,SGK1,SNAI2,SOAT1,STX2,TUBB,TWIST2,TWSG1,WBP5,WLS,ZCCHC24,ZDHHC2	ALPK2,ANXA2,APCDD1L,ARHGAP21,C1S,CAV2,CD44,CDK6,CFL2,CHST3,COL6A1,CORO2B,CTNNAL1,CXCL2,DCBLD2,DEPDC1,FBN1,FHL1,FLNC,FOXQ1,FZD7,GFPT2,GSTP1,HTRA1,IGFBP6,IL7R,IRAK2,ITGAV,KANK2,KATNAL1,LPAR1,MAP4K4,MARVELD1,MPRIP,MTMR2,MYLK,NMNAT2,NR3C1,NRP1,NT5E,PARVA,PDE7B,PDP1,PIM1,PRNP,PTGS2,PYGL,RAB8B,RBMS3,RTN4,SERPINE2,SGK1,SH2B3,SHOX2,SNAI2,SPARC,SPTBN1,SRPX,TGFBI,TGFBR2,TPM1,UBE2S,UPP1,WIPF1				ABCC4,ACTA2,ACTG1,ACTN1,ACTR2,ADAMTS12,ADAMTS5,AGPS,ALKBH5,ANKH,ANKRD28,ANLN,ANXA1,ANXA2,ANXA5,AP1S2,ARAP3,ASAP1,ASB1,ASXL1,AXL,BAG2,BASP1,BCAT1,BICC1,BICD2,BIN1,BIRC5,BNC2,BUB1,CALD1,CASP1,CAV1,CAV2,CCDC50,CCDC88A,CD44,CDC20,CDC27,CDH11,CDKN2C,CEP170,CFL2,CHSY1,CKAP2L,CMTM7,COL4A1,COL4A2,COL5A1,COL6A1,COL6A2,CORO1C,CORO2B,CPNE2,CRIM1,CSRP2,CTNNAL1,CTSC,CUL4B,CXCL2,DAB2,DCBLD2,DEPDC1,DHX33,DNAJB4…
Coexpression	M1858	Down-regulated genes in A2780 cells (ovarian cancer) treated with 17AAG [PubChem=6440175], a chemical with anticancer properties.	Coexpression_M1858_Down-regulated genes in A2780 cells (ovarian cancer) treated with 17AAG [PubChem=6440175], a chemical with anticancer properties.	0	0	10	10	0	0	10			ATP5C1,ATP5I,CA12,DYNLL1,GNG10,IARS,KPNA2,LTBP1,MDH1,PDCD5,RPL24,RPL27A,RPL35,RRM2,SMAD5,SYNPO	ABCD3,ARF4,ATP5C1,ATP5I,CYCS,GNG10,HNRNPA1,HNRNPAB,KPNA2,LDHA,PTGES3,PTMA,RBMX,SRSF2,SRSF3,SSB,SUB1			ABCD3,ABCE1,ARF4,ATP5C1,ATP5I,CALM2,CLTA,CLTB,CYCS,DYNLL1,EIF4A1,GM2A,GNPAT,GTF2A2,HAT1,HNRNPA2B1,HNRNPM,IARS,LDHA,MAD2L1,MDH1,PA2G4,PLK1,PRDX3,PRDX4,PSMA5,PTGES3,PTMA,RBMX,RPL24,RPL27A,RPL30,RPL36AL,RPS16,RRM2,RSU1,SEC62,SNRPE,SRSF2,SSB,SUB1,SYK,TCEB2,TIMM23,TMSB4X,TPI1,WRN,YWHAE
Coexpression	12829800-IntrinsicList	Human Breast_Sorlie03_552genes_IntrinsicGeneList	Coexpression_12829800-IntrinsicList_Human Breast_Sorlie03_552genes_IntrinsicGeneList	0	10	10	0	0	0	10		ABLIM1,APBB2,ARL2BP,ARPC5,ATP6V0B,ATP6V1G1,BMI1,CANX,CCND1,CDK6,CITED2,CXCL1,F2R,FLOT2,FZD6,GATA3,H1F0,IGFBP5,ITPRIPL2,LAPTM4B,MAFG,MLLT11,MMP14,PIK3R1,POLR3E,PPP6C,RAB14,RANBP6,SERINC1,SIGMAR1,SLC11A2,SLC40A1,ST3GAL4,STT3A,STX7,TMEM65,TWF1	ABLIM1,ALCAM,ATOX1,ATP5G1,ATPIF1,BLVRA,CD59,CDK6,CITED2,CNIH4,CXCL1,EFNB2,EPOR,FGFR4,FZD7,GALNT10,GNS,GSTP1,H1F0,HCFC1R1,HIST2H2BE,LIPH,MAST4,MED24,MGST2,MMP14,MMP15,MT1X,PDCD4,PEMT,PIK3R1,PLK2,PLOD2,PLXNB1,PRSS23,RAB14,RPL27A,S100A10,S100P,SCNN1A,SLC4A3,SORBS2,STAT6,STEAP2,TCF12,TLE3,TMSB10,TNC,TRPS1,ZFX				ABCD3,ABLIM1,ACAD11,ACADSB,ACADVL,ACBD4,ACER3,ACSL1,ACSS2,ACTC1,ADAM9,ADCK3,ADSL,AGTR1,AKR7A2,ALCAM,AMFR,ANP32E,ANXA7,ANXA9,AP2S1,APH1B,APOD,APPL2,ARFRP1,ARPC5,AS3MT,ASAH1,ASF1A,ATP5G1,BCAM,BLVRA,BMI1,BTG3,C4A,CA11,CALU,CANX,CBR1,CCL18,CD47,CDH1,CDH3,CENPN,CFB,CISD1,CITED2,CLIP4,CLN5,CLP1,CNN3,COLEC12,COPA,COX6C,CP,CRAT,CTPS1,CTSH,CUL1,CXCL1,CYB5A,CYFIP2,DDB1,DEGS1,DGUOK,DHRS7B,DIP2B,ECHDC2,ENTPD…
Coexpression	M2413	Genes regulated in MCF7 cells (breast cancer) by expression of the truncated (611-CTF) form of ERBB2 [GeneID=2064] at 60 h time point.	Coexpression_M2413_Genes regulated in MCF7 cells (breast cancer) by expression of the truncated (611-CTF) form of ERBB2 [GeneID=2064] at 60 h time point.	0	0	10	10	0	0	10			AKAP13,ANGPTL4,ANXA2,ASPM,BCL2A1,C3orf52,C6orf48,CA12,CAV2,CD44,CD59,CLEC2D,CTNNAL1,DHFR,DUT,E2F7,EHD1,GALNT10,H1FX,H2AFV,HILPDA,HOXC6,HPCAL1,ID2,IL15RA,ITGB1,ITGB5,KLHL2,MMP1,NR2F2,NT5E,OXCT1,PIK3R1,PLOD2,PMAIP1,PTCH1,PTGES,RIT1,SAP30,SOX2,SP100,TGFA,TMTC4,TOM1L2,TPD52L1	ADD3,ALDH5A1,BCL2A1,CD44,CUL4A,EZR,FAM117B,GLCCI1,HK2,HLA-B,ID2,IDS,JADE1,KLF6,KLHL2,LMO4,LYST,MICB,NAP1L1,PDE3B,PKIA,PMAIP1,PPP1R18,PXN,RAPGEF6,RBM3,RBMX,RHNO1,RIT1,SH3BGRL3,SHB,SLC12A6,SLC35A1,SNX27,SP100,SRSF1,STAT1,SYNE2,TMEM30A,TMPO,TMTC4,TRMT5,UBE2E3,ZFAND5			ABCG2,ACTN1,ADAM9,AKR7A2,ALDH5A1,ANGPTL4,ANXA2,ANXA9,APITD1,APPL1,ARL4A,ARRB1,ASPM,BATF,BCL2A1,BMP7,BRCA2,BTBD11,CA8,CACNA1D,CAV2,CCDC34,CD44,CDKN1A,CENPN,CENPU,CEP68,CLTB,CMBL,CTNNAL1,CTTN,CUL4A,CYP2J2,CYP4B1,DAAM1,DLGAP4,DTYMK,DUT,E2F8,ECI1,EDEM1,ENTPD3,ERCC1,ERO1A,EZH2,EZR,FIGNL1,FNDC3B,FSTL3,FXYD5,GALC,GINS2,GLIS3,GPC1,GPD1L,GPX3,HADH,HIRIP3,HK2,HLA-A,HMGN5,HSPB8,ID2,IFT122,IGF2BP2,IL13RA1,IL…
Coexpression	M4310	Genes down-regulated in comparison of contols neutrophils versus those infected with a bacterium (F. nucleatum).	Coexpression_M4310_Genes down-regulated in comparison of contols neutrophils versus those infected with a bacterium (F. nucleatum).	0	0	10	10	0	0	10			ANAPC13,ARHGEF11,BPTF,CAMLG,CASP7,CD302,CD59,CPEB3,CYC1,FAM13B,GLRX3,H1F0,HIGD1A,INTS6,KCNA4,KLF11,MDH1,MGAM,MGST2,MRPL33,MTF2,NSUN5,RAB32,RPL24,SFN,SLC30A1,SYNJ1,TDG,WDR47	AGO2,ANAPC13,C14orf2,CHUK,DHX40,DOCK10,HIGD1A,HSPA13,IKZF5,JMJD1C,KIAA0430,MDM4,MED6,PARP8,POMP,PSME4,SLC30A1,SLC35A1,SOS2,SS18L1,ST13,SUMO1,TDG,THUMPD1,TXNL4A,UBE2K,UBE4A,UQCRC2,VPS54,ZFP36L1			AGPAT1,ANAPC13,ANP32B,ANXA5,BAZ2B,C14orf2,C1orf27,C9orf91,CA4,CALCOCO1,CCND3,CD302,CD52,CEP68,CHUK,COMMD8,CORO1A,CORO7,CPEB3,CYC1,DDX46,DEF8,DHRS9,DHX40,EMD,FAM127A,FAM129A,FLI1,GALNT1,GLA,GLRX3,GNPAT,GUK1,HIGD1A,HSD17B7,HSPE1,IDH3G,IL18RAP,IL1R2,INTS6,IPPK,ITGA2,ITPKB,KDM3B,KTN1,MBD2,MDH1,MDM4,MED6,MTF2,MYL3,MYOC,MYOT,NANS,NDUFA4,NFE2,NOTCH1,ORMDL2,OSGIN2,PHF3,PIGG,PKN2,PLP2,PRC1,PSMA2,PSMB2,PSM…
Coexpression	18757322-TableS3	Human Breast_Creighton08_584genes	Coexpression_18757322-TableS3_Human Breast_Creighton08_584genes	0	0	10	0	0	10	10			ALDH7A1,ATG14,BPTF,BTG1,CD302,CITED2,CPD,DCAF11,EFNA1,FGF13,FHL1,FOXO1,FXR1,GNS,GRB14,HERC6,HIST1H2AM,HIST2H2BE,ITGB5,JAK1,KIFAP3,LIMA1,METTL7A,MME,MT1X,MXI1,NCOA2,NCOA4,NDRG1,NELL2,NR2F2,NR3C1,PARVA,PDCD4,PLK2,PTCH1,RCBTB2,RIN2,RNASE4,SP100,SPRY1,STON1,SYF2,SYNRG,TGFBI,THADA,TMEM106B,TPP1,WIPF1,ZDHHC7,ZFYVE26			AKAP9,ALDH6A1,APBB2,ARHGAP32,ARID4A,ARMCX1,ATP7A,ATXN3,AUH,BLNK,BRD8,BRWD1,CAST,CCDC28A,CCDC53,CD302,CNOT8,COL9A3,COMMD9,CPD,CTR9,CTSF,CUL4B,DHX40,DZIP3,EAPP,EFHD1,EFNA1,EHHADH,ERCC5,FBXL4,FBXO3,FOXN3,FOXO1,FRAT1,FUCA1,GABARAPL2,GALC,GMPR2,HEATR6,HIST1H1C,HMGCL,IP6K2,IRF1,JAK1,KCNMA1,KDM3A,KDM5B,KIAA0922,KLHL24,LGALS8,LMBRD1,LMCD1,LRIG1,LTA4H,MANBA,MAP2K6,MAP3K8,MATN2,MED23,MLPH,MNT,MTUS1,NBR1,NC…	ACAA2,ACADSB,ACAT1,ACKR3,ADCK3,AKAP9,ALDH6A1,ALDH7A1,ANK3,ANKRD10,APAF1,APEX1,APPBP2,APPL2,ARHGAP32,ARMCX1,ATP7A,ATP8A1,ATP8A2,ATXN3,AUH,BAMBI,BDH2,BET1,BEX4,BIK,BNIP3L,BRWD1,BTG1,C1GALT1C1,CADM1,CAMK2G,CAST,CAV1,CBLB,CCDC53,CCNG1,CD302,CEP63,CEP68,CHST12,CITED2,CLMN,COMMD9,COPB1,CPD,CRYL1,CTNND1,CTSF,CUL4B,CXCR4,DCAF11,DEPTOR,DET1,DHX40,DPY19L4,DYNC2H1,DYX1C1,EAPP,EHHADH,EIF4A2,EPHX2,ERBB3,ERCC5…
Coexpression	M19826	Genes up-regulated in BxPC3 cells (pancreatic cancer) after treatment with TNF [GeneID=7124] or IKI-1, an inhibitor of IkappaB kinase (IKK).	Coexpression_M19826_Genes up-regulated in BxPC3 cells (pancreatic cancer) after treatment with TNF [GeneID=7124] or IKI-1, an inhibitor of IkappaB kinase (IKK).	0	0	10	10	0	0	10			B4GALT5,BCL2A1,BTG1,C3orf52,C8orf4,CCL20,CXCL1,CXCL2,CXCL3,EDN1,EFNA1,EHD1,ELOVL7,GRAMD3,HDAC9,IFIH1,IL1A,IL1B,IL1RN,IL7R,IRAK2,ITGB8,MARCKSL1,MAST4,NFKB2,OASL,PML,RWDD1,SGK1,SOD2,TMEM171,TNFAIP6,TNFRSF9,ZC3H12A,ZNFX1	ANKRD12,B4GALT5,BAZ1A,BCL2A1,BIRC3,CCL5,CCNG2,CD83,CEBPB,CXCL10,DAPP1,DDIT4,DDX58,GCH1,GLS,HERPUD1,IL15,KDM2A,KLF6,MARCKSL1,MFHAS1,N4BP1,NFKBIZ,PSEN1,SERPINB9,SOCS3,TAF4B,TANK,TAP1,TNFAIP8,TNFSF10,TNIP1			ABTB2,AMOTL2,ANKRD12,B4GALT5,BCL2A1,BCL3,BID,BIRC2,BIRC3,BTG1,BTG2,C8orf4,CDKN1A,CEBPB,CITED4,CLIP4,CLN5,CMPK2,CXCL1,CXCL16,CXCL2,CYTH1,DDX52,DNAJB6,DOCK4,DSE,EDN1,FRMD4B,G0S2,GCLC,GPR132,GRAMD3,HBEGF,HDAC9,HERPUD1,HIVEP1,ICAM1,IFNGR1,IFNGR2,IL15,IL1B,IL1R2,IL1RN,IL7R,IRF1,IRF6,KDM2A,KDM7A,KLF6,LAMA2,LAMB3,LYN,MARCKSL1,MFHAS1,MMP10,NCK1,NCOA7,NFAT5,NFKB2,NFKBIE,NFKBIZ,OLR1,PAOX,PELI1,PLAUR,PPARD,…
Coexpression	20937356-TableS1	Rat Hypothalamic_Mansuy10_1270genes	Coexpression_20937356-TableS1_Rat Hypothalamic_Mansuy10_1270genes	0	0	10	0	0	10	10			ACSL4,ADAMTS2,ALPK1,ANGPT1,ANGPTL4,APBB1,BACE1,BCKDHA,BMP1,BRSK1,C1S,CACNB3,CAMTA1,CARD6,CD274,CD302,CDON,CITED2,CXCL1,DHCR7,DHRS3,DUSP1,EMILIN1,ENC1,EPAS1,ESM1,FADS2,FAM46A,FHL1,FOXO1,FUCA2,GALNS,HLX,HYAL3,ID2,IER3,IFNAR1,IGFBP6,IL1RN,IRAK4,ITGB8,KCTD2,KIF26B,LIMA1,LIPA,LPAR1,LRRC16A,LTBP3,MARVELD1,MME,MR1,NDRG1,NEIL1,NFKB2,NPDC1,NPR2,NR2F2,NR3C2,NRP1,NT5E,PDCD4,PDE7B,PGF,PIM3,PLEKHH2,PLK2,PRICK…			ABCA2,ACOX3,AGA,AKAP7,ALDH6A1,ANGPT1,APBB1,ARHGAP20,ARHGAP28,ARNT,ATOH8,B4GALT4,BACE1,BCL2L11,BET1L,C1S,CCDC28A,CCDC80,CD302,CDC42EP2,CDH11,CIB2,CIRBP,CLIP3,CLU,CNNM2,CPT1A,CSAD,CTSF,CTSK,CTSW,CXCL16,CYB561A3,DBP,DDAH2,DDIT4,DEF6,DGAT2,DHRS3,DLG1,DLG2,DLK1,EHD3,ENC1,ENO2,ERCC5,FAS,FAT4,FKBP14,FKBP9,FLOT1,FLOT2,FOXO1,FUCA1,GABARAPL1,GALR2,GDPD2,GLRB,GNG8,GPC4,GPCPD1,GPSM1,HEXIM1,IFI35,IL6,ILVBL,IN…	ABAT,ABCA2,ABTB2,ACADVL,ACOX3,ACSL4,ACSS2,ADAMTS1,ADAMTS12,ADAMTS15,ADAMTS2,ADAMTS3,ADAMTS5,ADCY5,AEBP1,AGA,AKAP7,ALDH3B1,ALDH6A1,ALDOC,ANGPT2,ANGPTL4,ANPEP,APBB1,APH1B,APOE,APP,APPL2,AQP1,ARHGAP20,ARL4D,ARMC2,ASS1,ATG2A,ATP1A2,B4GALT1,BACE1,BCAS3,BCKDHA,BET1L,BICC1,BIRC3,BMP1,BMP7,BNIP3L,BPHL,BSG,BST1,BTD,C1QTNF1,C1R,C4B,C6,C8G,CACNB3,CALCOCO1,CALR,CBX7,CCDC80,CCL7,CCNDBP1,CD248,CD302,CD320,CDC1…
Coexpression	M3041	Genes up-regulated in comparison of effector CD8 T cells versus memory CD8 T cells.	Coexpression_M3041_Genes up-regulated in comparison of effector CD8 T cells versus memory CD8 T cells.	0	10	10	0	0	0	10		ANXA2,AURKA,AURKB,CCNF,DCK,GABARAPL1,H1F0,INCENP,KPNA2,LMNB1,MYADM,NEK2,NUP62,NUSAP1,PSMA5,RAN,SNX3,SYPL1,TOP2A,TUBA1C,TUBB3,WEE1	ADAM8,AK3,ANXA2,ASPM,ATPIF1,BHLHE40,CASP3,CKS1B,CKS2,DHFR,H1F0,KIAA0101,KPNA2,LITAF,MT1E,MT2A,NDRG1,NR4A1,NRP1,NUSAP1,POLE2,RRM2,S100A10,S100A4,SYPL1,TAGLN2,TCF19,TXN				ADAM8,AK3,ANLN,ANXA1,ANXA2,ANXA4,ASPM,ATP6V1A,BHLHE40,BIRC5,BRCA1,BUB1,C3,CAPG,CASP3,CBX1,CCNA2,CCNB2,CCR2,CD244,CDC20,CDC25C,CDCA3,CDCA8,CDKN2C,CENPA,CHAF1A,CHEK1,CISD1,CLCN5,CMC2,DEGS1,DLGAP5,DNA2,DNAJC1,DTL,E2F8,ECT2,EGR1,EMP1,EMP3,EZH2,FANCM,FDFT1,FGL2,FKBP5,GABARAPL1,GGH,H2AFZ,HMGB3,HP,IDI1,IFITM3,INCENP,IRF8,ITGAX,KIAA0101,KIAA1524,KIF11,KIF20A,KIF22,KIF23,KIF2C,KIF4A,LAG3,LGALS1,LGALS3,LIG…
Coexpression	M1914	Genes up-regulated in neural stem cells (NSC) at 60 h after cre-lox knockout of TLX (NR2E1) [GeneID=7101].	Coexpression_M1914_Genes up-regulated in neural stem cells (NSC) at 60 h after cre-lox knockout of TLX (NR2E1) [GeneID=7101].	0	0	10	0	0	10	10			BAX,BCKDHA,BMP1,BTG1,C8orf4,CACNA2D3,CALML4,CITED2,COL5A2,CSTB,EFNB2,FAM129B,GSN,HCFC1R1,HIST1H2BL,ITGB5,JUND,KLF4,LIPA,LTBP3,MAP1LC3B,NELL2,NR4A1,PCDH18,PRSS23,RAB40C,S100A10,S100A4,SESN2,SLC19A2,SLC4A3,SLC6A6,SMPD1,SPARC,ST6GAL1,TCN2,TGFBR2,ZBTB20			ABHD4,ACOT9,AEN,AGT,AK1,ANKH,BET1L,CACNA2D3,CFLAR,CLU,CTSF,CYB5R1,DDIT4,DPP7,EFHD1,ERCC5,EXOC4,FBXO25,FUCA1,GABARAPL1,GDPD2,GMPR,GPC4,HEXB,HIST1H1C,IGDCC4,IP6K1,LMCD1,MANBA,MAP1LC3B,MEF2C,MXD4,NDRG3,PDGFA,PDRG1,PGPEP1,PKD1,PLD3,PNRC1,PRMT2,PRSS23,RAB40C,RCHY1,SAT1,SMPD1,SNCAIP,SORBS1,SORCS2,SPARC,ST6GAL1,STX5,SULF2,TMEM63B,TP53INP1,TP53INP2,TRAFD1,TRIM11,TTLL1,USP2,VWA5A,WDR6,WIPI1,ZFYVE27,ZMAT3	AATK,ABAT,ACAD11,ACOT9,ACTN1,ADAMTS4,ADAMTS7,AGT,AK1,ANGPT2,ANKH,AOX1,APAF1,APOE,ARL4C,BAIAP2,BCKDHA,BET1L,BMP1,BTG1,BTG2,C14orf159,C8orf4,CALML4,CCNDBP1,CCNG1,CDH13,CDKN1A,CITED2,CLU,COL5A2,CP,CRLF1,CSF1,CSPG4,CSTB,CTSF,CTSL,CYP2J2,CYTIP,DCXR,DNAJB5,DOCK6,DPP7,DUSP8,ELF1,ENO3,ENPEP,EPHX1,ERCC5,EXOC4,FBXO25,FCGRT,FOS,FOXO3,FUCA1,GABARAPL1,GADD45B,GADD45G,GDPD2,GDPD3,GHITM,GMPR,GPC4,GRN,GSN,GSTM5,…
Coexpression	M1317	Genes up-regulated in SEND cells (skin endothelium) at hypoxia after knockdown of ELK3 [GeneID=2004] and HIF1A [GeneID=3091] by RNAi.	Coexpression_M1317_Genes up-regulated in SEND cells (skin endothelium) at hypoxia after knockdown of ELK3 [GeneID=2004] and HIF1A [GeneID=3091] by RNAi.	0	0	10	10	0	0	10			ALDH1L2,ANGPTL4,ANXA2,C8orf4,CD44,CDC42EP3,CXCL1,EDN1,HIGD1A,HILPDA,KLF4,MXI1,NDRG1,PGF,PIM3,PLK2,PPP1R3B,PTCH1,RPS6KC1,SGK1,SOX2,TNC,ZBTB20,ZFP36	ACAP2,ARL6IP5,BNIP3,CD44,CDC42EP3,CDC42SE1,CNOT7,FAM162A,FAM49B,HIGD1A,HK2,JMJD1C,KLF6,MAP3K1,MXI1,NAP1L1,NFKBIZ,PGAM1,PGK1,PIM3,PTGER4,RBPJ,SAT1,SRGN,WSB1			ACAP2,AFG3L2,AIMP2,ALDH1L2,ANGPTL4,ANKRD1,ANXA2,APPL2,ARHGAP5,ARL6IP5,ATP7A,BCL10,C8orf4,CD44,CD93,CDC42EP3,CDC42SE1,CLCN5,CNOT7,CTGF,CXCL1,CYR61,DNAJB4,EDN1,EGR1,ENO2,ERRFI1,FOS,FRMD6,GBE1,GPRC5A,GZF1,HBEGF,HELT,HIGD1A,HK2,IL13RA1,INSIG2,KCTD11,KLF4,KLF6,LXN,MAPK6,ME2,MERTK,MPP2,MXI1,NAP1L1,NEDD9,NFKBIZ,NOCT,PALLD,PDK1,PFKFB3,PGAM1,PGF,PGK1,PIM3,PLK2,PPAP2B,PPP1R3B,PRDX5,PSMC4,RARS,RBPJ,RCAN1,RN…
Coexpression	M15103	Genes up-regulated in A4573 cells (Ewing's sarcoma, ESFT) after knockdown of BMI1 [GeneID=648] by RNAi.	Coexpression_M15103_Genes up-regulated in A4573 cells (Ewing's sarcoma, ESFT) after knockdown of BMI1 [GeneID=648] by RNAi.	0	10	10	0	0	0	10		AKAP8,ANGPTL2,ANKH,ATF1,ATF2,BGN,CCT8,CDH24,CDK14,CDK2AP1,CDON,CERCAM,CITED2,CNOT6,DLGAP4,E2F3,F2R,HDAC7,INPP5A,KLF11,LPCAT1,LSM14A,LSM7,MAPK1IP1L,NUP43,NUP93,PANK3,PGAM5,PIAS2,PJA2,POLR3E,PPAP2C,RAP2B,RBPJ,RDX,SCAMP1,SCD,SLC29A1,SLC6A6,SPPL3,SPRED2,STX2,TCF3,TIMP3,TOMM34,TPM2,TUBB2A,UGCG,USP31,YWHAH	ACACA,ACYP1,ADI1,AKAP2,ATP11C,B4GALT5,CACHD1,CACNB3,CALML4,CDON,CITED2,CLDND1,CNIH4,COL6A1,CTXN1,CYP27B1,DCBLD2,EIF4E3,FGF13,FGFR4,GSN,HDAC7,HIP1,HIPK3,HIST1H4B,HMGA1,ITGB5,KIAA1804,KLF11,LAMTOR3,LSM7,MAPK3,MPRIP,NCOA5,NDUFA5,NELL2,NR2F2,NR4A1,PDP1,PEG10,PMAIP1,PODXL,PRDM8,RBM24,RIT1,S100A10,SCD,SDC1,SLC6A6,TDO2,TNFAIP6,TNFSF13B,TPM1,WASF1,ZFAND6				AASS,ABCA2,ACBD3,ACYP1,ADA,ADAMTS1,ADCY9,ADCYAP1R1,ADGRA2,ADI1,AES,AGAP3,AGPAT5,AKAP2,ANKH,APCDD1,APEH,ARHGAP17,ASH1L,ASIC1,ATE1,ATF2,ATG9A,ATP11C,ATP1B1,B4GALT5,BAALC,BASP1,BCL9,BCOR,BET1,BGN,BMP7,C11orf24,C9orf91,CACNA1G,CACNB3,CALML4,CARM1,CCT8,CD320,CDH23,CDH24,CDK14,CERCAM,CERS1,CHEK1,CITED2,CKB,CLCN2,CLDND1,CLIC4,CMTM7,CNOT6,COL16A1,COL4A1,COL4A2,COL5A1,COL6A1,COL6A2,CORO1A,CPXM1,CS,CTSC,CY…
Coexpression	M18149	Genes up-regulated in peripheral blood monocytes by HGF [GeneID=3082].	Coexpression_M18149_Genes up-regulated in peripheral blood monocytes by HGF [GeneID=3082].	0	10	10	0	0	0	10		ANXA2,ATP1B3,C6orf106,CCND1,CCSER2,CD81,CD9,CDS2,CFLAR,CRYZ,CXCL1,DAD1,INHBA,LAMP2,LDLR,MARCKS,MDH1,RDX,SCD,SDC4,SEC22B,SERPINE1,SGK1,SGPL1,SLC11A2,SLC35B1,SLC36A1,SPP1,SPRED2,TBC1D13,TCF3,TMBIM6,TUBA1C,UBAP2L,VAT1,WBP5	ABCC3,ADAM12,ANXA2,ASMTL,B4GALT5,BCAP31,C1S,CASP3,CCRL2,CD59,CES1,CPD,CRYZ,CXCL1,CXCL3,CYP27B1,DHCR7,DUSP5,EMILIN1,ENSA,GNS,HSPB1,IL1A,IL1B,IL21R,JAK1,LITAF,LPAR1,MDH1,MDM1,MRPL35,MT1G,MT1X,MT2A,NCOA4,NDRG1,NPC1,NRP1,PDCD6IP,POGLUT1,PSMB5,RAB8B,RIN2,SCD,SEC22B,SGK1,SLC30A1,SOD2,SPARC,TNFAIP6,TXN,VNN1				ABCC3,ACAA2,ACAT1,ACP5,ADAM12,ADRBK2,ALAS1,ANXA2,ANXA5,APOC1,APOE,ARFGAP3,ARL6IP5,ASAH1,ATP1B3,ATP6V0A1,ATP6V1C1,ATP6V1H,ATP9B,B4GALT5,BCAT1,BET1,BIRC3,C1QA,C3,C3AR1,CASP3,CCL17,CCL18,CCL2,CCL22,CCL8,CCR1,CCR5,CCR7,CCSER2,CD2AP,CD47,CD63,CD68,CD80,CD81,CD84,CERS6,CHI3L1,CLEC4E,CLEC5A,CMKLR1,CNPY2,COL4A3BP,CPD,CREBL2,CREG1,CRIM1,CSF2RA,CTBS,CTSB,CTSK,CTSL,CXCL1,CYB5A,CYBB,CYP1B1,CYP27A1,DAB2,DHCR2…
Coexpression	M6822	Genes down-regulated in HMLE cells (mmortalized nontransformed mammary epithelial) by expression of a dominant-negative form of E-cadhedrin (CDH1) [GeneID=999].	Coexpression_M6822_Genes down-regulated in HMLE cells (mmortalized nontransformed mammary epithelial) by expression of a dominant-negative form of E-cadhedrin (CDH1) [GeneID=999].	0	0	10	10	0	0	10			BCLAF1,CSF2,CSF3,CXCL1,CXCL2,CXCL3,CYB5R2,DCBLD2,DDX3X,DKK1,EDN1,EIF4G1,ENC1,HSPA8,IGFBP3,IL1B,IL7R,POGLUT1,PTGS2,PTHLH,SOX9,SP100,TGFA,TMPRSS11E,TSEN2,WTAP	ALG13,B3GNT2,BCLAF1,CALM1,CANX,CBFB,DDX3X,DNAJA1,EIF5,G3BP2,HNRNPU,HSPA8,IL6ST,IMP3,KIF5B,LGALS8,MAX,PHTF2,RBM12,SFPQ,SLC16A1,SP100,SRSF2,SRSF3,SUB1,TMPO,TMX1			ADAMTS1,ANO1,ARHGAP25,ARL4C,B3GALNT1,B3GNT2,BCLAF1,BRCA2,BRIP1,C14orf169,CALM1,CANX,CASP8,CDC27,CRCT1,CXCL1,CXCL2,CYB5R2,DCBLD2,DDX3X,DDX52,DHX9,DUSP6,EDN1,EIF4G1,EIF5,EML4,ENC1,EPN3,FEN1,FOSL1,FST,G3BP1,G3BP2,GLIPR1,GPRC5A,HBEGF,HCCS,HNRNPM,HNRNPU,IGFBP3,IL1B,IL1R2,IL7R,IMP3,KIF5B,KLF10,KLK7,LCN2,LGALS8,MAX,MCM4,MEST,MFAP5,MMP10,MPHOSPH8,MYO5C,NUP50,NUP98,OSMR,PAFAH1B1,PHTF2,PNO1,PTGS2,PTHLH,RFW…
Coexpression	M5792	Genes with increased copy number that correlates with increased expression across six different lung adenocarcinoma cell lines.	Coexpression_M5792_Genes with increased copy number that correlates with increased expression across six different lung adenocarcinoma cell lines.	0	0	10	10	0	0	10			ABCC3,ATP5J2,CSTB,ENC1,GALNS,HSPB1,IGFBP3,KRT7,MALL,MIF,ODC1,PTPRF,RPL23A,RPL27,RPL27A,RPL31,RPL35,RPL37A,RPL38,RPS10,RPS20,RPS21,RPS27,S100P,SCNN1A,SFN,SLC7A5,UQCRH,YIF1A	ALDOA,ARL6IP1,CALR,CANX,CBX3,CCT3,COX6A1,CYCS,EIF3C,HSPD1,JTB,KPNA4,LAPTM4B,LDHA,RAB1A,RAN,RPL13,RPL31,RPL7,RPS10,SNRPD2,STAT1,SUMO2,TCEB1,TOP1,YWHAQ			ABCC3,AKR1B10,ALDOA,ARL6IP1,ATP1B1,ATP5J2,BGN,CALR,CANX,CBX3,CCT3,CDH1,CKAP4,COL11A1,COL1A1,COL1A2,CSRP3,CSTB,CYCS,DAP,DDOST,DPP7,EEF1A2,EEF1D,EIF3C,ENC1,ERBB3,GALNS,GPI,HSPA5,HSPD1,HSPE1,HYOU1,IDH2,IGFBP3,JUP,LAPTM4B,LCN2,LDHA,LDHB,LGALS3BP,MIF,MSLN,NME1,NME2,NME4,NQO1,NTS,ODC1,P4HB,PABPC1,PFKP,PGD,PLP2,PRDX4,PSMD8,PTPRF,RAB1A,RAN,RPL10A,RPL17,RPL27A,RPL30,RPL37,RPL38,RPL7,RPS16,RPS20,RPS21,RPS2…
Coexpression	17952126-SuppTable2	Human Bladder_Buytaert08_651genes	Coexpression_17952126-SuppTable2_Human Bladder_Buytaert08_651genes	0	10	10	0	0	0	10		ADO,ADRB2,AMOTL2,ARF3,ATXN10,AURKA,AURKB,B4GALT6,BCL2L1,CCND1,CCNF,CFLAR,CNN2,DEPTOR,EFHD2,EN1,ENC1,FBXO5,HOXA10,IGFBP5,ISOC1,LMNB1,MAPK14,MLLT11,MRPS17,NEK2,NR2F1,NUAK2,PCYOX1L,PDLIM5,PGAP2,PIGF,PSME3,RANBP6,RRAGA,SERPINE1,SOX9,SPC25,ST3GAL4,SUB1,TBL1X,THBS1,TMEM80,TOP2A,TUBB,ZDHHC4	ACSL5,ADAM12,ANAPC13,ARHGDIB,ARL5A,ATP5G1,BCL2A1,BOLA1,BOLA2,CAV2,CD302,CDC42EP3,DHFR,DUT,EDN1,ENC1,ENSA,EXOG,FAM86B1,FBN1,GALNT10,HCFC1R1,HES1,IVD,KANK1,KANK2,LAGE3,LIPA,MALL,MAT2A,MDM1,MGST2,MRPL24,MRPS11,NDUFA3,NDUFS6,PLK2,PLXNA2,POGLUT1,POLE2,PON2,PPIC,PRSS23,RBM8A,RNFT2,RRM2,SLC25A11,SOX9,SPARC,SYNPO,TGFBI,TGFBR2,THBS1,THTPA,TPM4,TSEN2,TSPAN4,WTAP				ABHD14A,ACOT13,ACP6,ACSL5,ADAM10,ADAM12,ADAMTS3,ADAT1,AGBL5,AGPAT1,AK1,ALDH1B1,ALDH5A1,AMOTL2,ANAPC13,ANKFY1,AP2A2,APEX2,APITD1,ARF3,ARHGDIB,ARL5A,ASTE1,ATP5G1,ATP6V0E2,ATXN10,B3GAT3,B4GALT6,B4GAT1,BAG5,BARD1,BCL2A1,BCS1L,BDH2,BIN3,BIRC5,BLCAP,BLOC1S1,BOLA1,BRIP1,BTD,BUB1,CADM1,CALD1,CARD10,CAV2,CBY1,CCL2,CCNA2,CCND3,CD302,CDC42EP3,CDCA3,CDCA4,CDKN2C,CENPI,CISD1,CLN5,CLN6,CLTB,COA4,COL4A1,COL4A2,…
Coexpression	17597811-SuppTable6	Human Leukemia_Mullighan07_838genes	Coexpression_17597811-SuppTable6_Human Leukemia_Mullighan07_838genes	0	0	10	10	0	0	10			ABR,ACACA,ARNTL,ARPC2,ATXN1,CD302,CDC42EP3,CES1,CNIH4,COX8A,CXCL2,DHRS3,EIF4EBP2,FAM60A,FBXW4,FGFR1,GNS,H1F0,HIP1,HTATIP2,ID2,IL1RN,IQCE,ITGAV,JAK1,KIFAP3,KLC1,LRRC20,MAPKAPK2,MAST4,MFN2,MFSD1,MGST2,MR1,MRPL35,NDUFS7,NR2F2,NSFL1C,PDCD4,PGF,PMAIP1,PML,PTHLH,RAB6A,S100A4,SEL1L3,SERPINE2,SESN1,SFMBT1,SLC16A3,SLC25A44,SLC9A3R2,SLC9A6,SMPD1,SPARC,SPRY1,SRRT,STAMBP,STS,TGFA,TGFBR2,THBS4,THTPA,TMEM126B,…	ACTR2,AK2,ARAP2,ARL6IP5,ARPC2,ATG3,ATP2A2,ATXN1,BMI1,BTN3A3,CBFB,CD200,CD96,CD99,CDC42EP3,CXCR4,EIF2AK2,EIF4EBP2,ELF4,EPS15,EVI2B,FAM120A,GLS,GNPTAB,GRK6,HCLS1,HIF1A,HMGN4,HNRNPA1,HNRNPU,HS2ST1,ID2,IER2,IFI16,IFITM1,ITM2A,KHDRBS1,LAPTM5,MALT1,MAPKAPK2,MATR3,MBNL1,NPM1,NUP62,OAZ1,OSBPL8,PMAIP1,PSEN1,RAB11A,RAB6A,RAC2,RER1,SEC23B,SEL1L3,SERP1,SERPINE2,SLC25A44,SPG21,SRGN,STAP1,TGFBR2,TMEM126B,TMPO,…			ABCC4,ABHD10,ABHD2,ACTR2,ADCY7,ADCY9,ADK,AGRN,AKAP9,AKR7A2,AKT2,ALAD,ALDH3B1,AP1S2,APBB1IP,APOBR,APOC2,APP,ARFGEF1,ARHGAP11A,ARHGEF3,ARL6IP5,ARNTL,ARPC2,ASS1,ASXL1,ATG3,ATP1B1,ATP2A3,ATP2C1,ATP8B4,ATRX,B4GALT6,BAALC,BATF,BCAP29,BCAT1,BID,BLOC1S1,BMI1,BTG3,CAND2,CAPG,CASP1,CAT,CCND3,CCNG1,CCR1,CD302,CDC42EP3,CDH4,CFDP1,CHI3L1,CIAO1,CKB,CLASP2,CLIC4,CLMN,CLTB,COMMD8,COQ2,COX8A,CSAD,CTBS,CTSL,CXCL2,…
Coexpression	19204204-SupplementaryTable1	Human Breast_Parker09_1232genes_IntrinsicGenes_hu2006	Coexpression_19204204-SupplementaryTable1_Human Breast_Parker09_1232genes_IntrinsicGenes_hu2006	0	0	10	0	0	10	10			ABCC3,AK3,ANAPC11,ARHGDIB,ASPM,ATOX1,ATP5G1,ATP6V0A4,ATP6V1B2,ATPIF1,BEX1,BLVRA,BTN2A2,BUB3,CALML4,CASP3,CASP7,CCDC77,CD59,CDCA7,CGN,CHKA,CKS2,CMTM6,CNIH4,COX7A2,CPEB3,CRYZ,CSTB,CTNNAL1,CYC1,DHCR7,ECHDC3,EIF4G1,ELL2,ENAH,FAM3C,FAM60A,FGF13,FZD7,GBA,GRB14,GSTP1,H1F0,H2AFV,HEBP1,HIST1H2BL,HIST1H2BO,HTATIP2,IQCE,LIMA1,METRN,MMP1,MMP7,MTMR2,MXI1,NDUFB10,NDUFB5,NELL2,NPDC1,NTN4,NUF2,PDCD4,PDCD5,PEG10,…			ACOX2,AGT,AHNAK,AK3,ALG5,ALG8,AP4M1,APBB2,ARF1,ATAD5,ATP6AP1,ATP6V1B2,BCAS1,BLVRA,BOC,BRI3,BSDC1,BTF3,BUB3,BZW1,CAPN6,CARD14,CASP3,CCDC91,CDV3,CIRBP,CKLF,CLDN3,CLIP4,CLU,CNIH1,COL9A3,CPSF3,CTNNA1,CYB5R1,DAP3,DEF6,DLK1,DQX1,DUSP23,EIF4A3,EIF4G1,EZH2,FADD,FBXO25,FDXR,FEM1B,FOLR1,FUBP1,FUCA1,GABARAPL2,GART,GATM,GLG1,GLTSCR2,GPSM2,GPT2,GSE1,GSTP1,GTF3A,GTPBP4,HEATR6,HEXIM1,HIST1H1C,HMBOX1,HMGB3,HNRNP…	ABAT,ABCC3,ACAT1,ACOT1,ACOT7,ACSS1,ACTB,ACTR3B,ADPRHL1,AGT,AHNAK,AIFM1,AK3,AKAP1,ALG5,AMFR,AMPD2,ANAPC11,ANLN,ANXA3,APITD1,AREG,ARF1,ARHGDIB,ARL6IP1,ARMCX2,ARPC1B,ARPC5L,ASF1A,ASPM,ASS1,ATAD2,ATAD5,ATF5,ATP2B1,ATP5G1,ATP5O,ATP6V0A4,ATP6V1B2,ATXN10,BAG1,BAHCC1,BAMBI,BIK,BIRC2,BIVM,BLVRA,BMP7,BRCA1,BRI3,BRI3BP,BSPRY,BTF3,BTG3,BUB1,BUD13,BZW1,C4A,CA8,CACNA1G,CALML4,CAND2,CAP2,CAPN6,CARD14,CASP1,CASP…
Coexpression	19204204-SupplementaryTable9	Human Breast_Parker09_500genes_IntrinsicGenes_SorlieAnnot	Coexpression_19204204-SupplementaryTable9_Human Breast_Parker09_500genes_IntrinsicGenes_SorlieAnnot	0	10	10	0	0	0	10		ABLIM1,APBB2,ARL2BP,ARPC5,ATP6V0B,ATP6V1G1,BMI1,CANX,CCND1,CDK2AP1,CDK6,CITED2,CXCL1,F2R,FLOT2,FZD6,GATA3,H1F0,IGFBP5,ITPRIPL2,LAPTM4B,MAFG,MLLT11,MMP14,PIK3R1,POLR3E,PPP6C,RANBP6,SERINC1,SIGMAR1,SLC11A2,SLC40A1,ST3GAL4,STT3A,STX7,TMEM65,TWF1	ABLIM1,ALCAM,ATOX1,ATP5G1,ATPIF1,BLVRA,CD59,CDK6,CIT,CITED2,CNIH4,CXCL1,EFNB2,EPOR,FGFR4,FZD7,GALNT10,GNS,GSTP1,H1F0,HCFC1R1,HIST2H2BE,LIPH,MAST4,MED24,MGST2,MMP14,MMP15,MT1G,MT1X,PDCD4,PEMT,PIK3R1,PLK2,PLOD2,PLXNB1,PRSS23,RPL27A,S100A10,S100P,SCNN1A,SLC4A3,SORBS2,SPTAN1,STAT6,STEAP2,TCF12,TLE3,TMSB10,TNC,TRPS1				ABCD3,ABLIM1,ACAD11,ACADSB,ACADVL,ACBD4,ACER3,ACSL1,ACSS2,ADAM9,ADCK3,ADSL,AGTR1,AKR7A2,ALCAM,AMFR,ANK3,ANP32E,ANXA7,AP2S1,APH1B,APOD,APPL2,ARFRP1,ARPC5,AS3MT,ASAH1,ATP5G1,BCAM,BLVRA,BMI1,BTG3,C4A,CA11,CALU,CANX,CBR1,CCL18,CDH1,CDH3,CFB,CISD1,CITED2,CLIP4,CLN5,CLP1,CNN3,COLEC12,COPA,COX6C,CP,CRAT,CTPS1,CTSH,CUL1,CXCL1,CYB5A,CYFIP2,DDB1,DEGS1,DGUOK,DHRS7B,DIP2B,ECHDC2,ENTPD6,EPB41,EPHX2,EPOR,ETFA,…
Coexpression	16849537-SuppTable3	Human StemCell_Davicioni06_389genes	Coexpression_16849537-SuppTable3_Human StemCell_Davicioni06_389genes	0	10	10	0	0	0	10		ARHGAP29,ARID5B,CCND2,CD9,CXCR4,DDIT4,DTX4,DUSP1,ELK3,FKBP10,GAS1,INHBA,JUN,LARP1,MAP1LC3B,MARCKS,MMD,MYOD1,MYOG,NUP93,RHOBTB1,SDC4,SGK1,SNAI2,ST3GAL5,TCF4,TCF7L2,THBS1,WSB2	AACS,ABI1,ADAM19,AKAP2,ANK2,CARHSP1,CAV2,CD44,CIB1,DICER1,DKK1,DUSP1,FAM3C,FGFR4,FOXO1,GALNT10,HEBP1,HES1,HPCAL1,ID2,IGFBP3,IGFBP6,JAK1,KLF4,LASP1,LTBP1,MAP1LC3B,MAP4K4,MME,NCOA4,NDRG1,NR2F2,NR3C1,NRCAM,PDE4D,PDP1,PGF,PHACTR2,PLK2,PON2,RAB32,REEP1,S100A10,SCN3B,SERPINE2,SF3B5,SGK1,SNAI2,SPARCL1,THBS1,TPM4				ABAT,ABI1,ACKR3,ACTC1,ADAM10,ADAM19,ADAMTS1,ADAMTS5,ADCK3,ADD1,ADORA1,ADRBK2,AKAP2,ANK1,ANK2,AP2S1,ARL4C,ARRB1,ASS1,BBX,CADM1,CAP1,CARD10,CARHSP1,CAV1,CAV2,CCL2,CCND2,CD44,CDH4,CLMN,COL11A1,COL18A1,COL5A1,COL6A2,CREG1,CTSC,CUL3,CXCR4,CYR61,DDAH1,DICER1,DPY19L1,DTX4,E2F5,ECM1,EMP1,EPHA3,FBN2,FBXO16,FGF9,FKBP10,FMR1,FOXO1,FST,FXYD5,FZD1,GADD45A,GAS1,GATA2,GATM,GLRX,GPM6B,HDAC5,HMGCR,ID2,IGFBP3,IL4R…
Coexpression	16357179-Table2	Human Lymphoma_Lecane05_131genes	Coexpression_16357179-Table2_Human Lymphoma_Lecane05_131genes	0	0	10	10	0	0	10			CASP3,DHCR7,HSPB1,ID2,JUND,MT1E,MT1G,MT1X,MT2A,MYD88,NR1D2,PDCD4,PDCD5,PFKFB4,PMAIP1,SESN2,SLC30A1,SLC38A2,SLC39A10,SLC43A1,TAGAP	ALDH5A1,ATM,BNIP3,CANX,CBFB,CDK19,DDIT4,DNAJB1,FAM162A,GLS,HSPD1,ID2,IRF2BP2,JUND,MYD88,NR1D2,PGK1,PHTF2,PIAS1,PMAIP1,PRKACB,SLC16A1,SLC30A1,SLC38A2,SLC39A10,TAGAP,TFRC,TNFAIP8,TNFSF8			AGL,ALDH5A1,ALDH6A1,BAG3,BIRC5,BNIP3L,CANX,CASP3,CDC16,CDC25C,CDC27,CDKN1B,CTH,CUL3,DEDD2,DNAJB4,DNAJB6,EGLN1,FAIM,FOXO3,GCLM,GPT2,GSR,HBP1,HIPK1,HLTF,HMOX1,HSP90AB1,HSPA4,HSPD1,ID2,IKBKE,MOB1A,MT1E,MT1F,MT1G,MT1H,MT1X,MT2A,MYD88,NF1,NISCH,NR1D2,P4HB,PDCD4,PFKFB3,PFKFB4,PGK1,PHTF2,PIAS1,PRKCD,PRKD2,RB1,SLC16A1,SLC1A4,SLC38A2,SLC3A2,SLC43A1,SLC7A1,SLC7A11,SMARCA4,SMARCA5,TFRC,TNFAIP8,TNFRSF1A,TXNR…
Coexpression	19204204-SupplementaryTable3	Human Breast_Parker09_498genes_IntrinsicGenes_Perreard2006	Coexpression_19204204-SupplementaryTable3_Human Breast_Parker09_498genes_IntrinsicGenes_Perreard2006	0	10	10	0	0	0	10		ABLIM1,ARPC5,ATP6V0B,ATP6V1G1,B4GALT1,BMI1,CCND1,CDK2AP1,CDK6,CITED2,CXCL1,F2R,FLOT2,FZD6,GATA3,H19,H1F0,IGFBP5,LAPTM4B,MAFG,MLLT11,MMP14,PIK3R1,POLR3E,PPP6C,RAB14,RAB2A,RANBP6,SERINC1,SLC11A2,SLC40A1,SOX9,SRP72,STT3A,STX7,TMEM65,TRAM1,ZDHHC5	ABLIM1,ALCAM,ATOX1,BLVRA,CD59,CDK6,CIT,CITED2,CNIH4,CXCL1,EFNB2,EPOR,FGFR4,GABRE,GALNT10,GSTP1,H1F0,HCFC1R1,HIST2H2BE,KRT7,LIPH,MAPK3,MAST4,MGST2,MIB2,MLF1,MMP14,MMP15,PIK3R1,PLK2,PLOD2,PLXNB1,PRSS23,RAB14,RPL27A,S100A10,S100P,SCNN1A,SLC4A3,SORBS2,SOX9,SPTAN1,STAT6,STEAP2,TAGLN2,TCF12,TLE3,TMSB10,TNC,TRPS1,ZFX				ABCD3,ABCF2,ABLIM1,ACAA2,ACAD11,ACADSB,ACADVL,ACSL1,ACTC1,ADAM9,ADSL,AKR7A2,ALCAM,AMFR,ANK3,ANP32E,ANXA7,ANXA9,AP2S1,APOD,APPL2,ARFRP1,ARPC5,AS3MT,ASAH1,ASF1A,B4GALT1,BCAM,BECN1,BLVRA,BMI1,BTG3,C4B,CA11,CALU,CBR1,CCL18,CDH1,CDH3,CFB,CITED2,CKMT1B,CLIP4,CLN5,CLP1,CNN3,COLEC12,COPA,COX6C,CP,CRAT,CTPS1,CTSH,CUL1,CXCL1,CYB5A,CYFIP2,DDB1,DEGS1,DIP2B,DOK4,ECHDC2,ENTPD6,EPB41,EPOR,ETFA,F2R,FABP7,FBLN2,F…
Coexpression	18451145-TableS1	Human StemCell_Kumamoto08_2005genes	Coexpression_18451145-TableS1_Human StemCell_Kumamoto08_2005genes	0	0	10	0	0	10	10			ABHD13,ABLIM1,ADAMTS2,AK3,AKAP13,ALPK1,ARRB2,ATP5C1,BMP1,BRPF3,CAB39L,CASP9,CD302,CD46,CMTM6,CPD,CRYZ,CYB5R2,DCTN1,DEPDC7,DFNB31,DHRS3,DNAJB9,DSEL,DTWD1,DUSP1,DUSP10,E2F7,EMILIN1,EPAS1,EPHA5,FAM3C,FHL1,FHL2,FMNL3,FNBP1L,GABBR1,GNS,HIPK3,HIST2H2BE,IFIH1,IFNAR1,IFT80,IGFBP3,IL12A,IL1RAP,INTS6,IRAK4,KCNK2,KIF26B,LITAF,LRRC20,LRSAM1,MAPK3,MAST4,METTL7A,MFSD1,MINPP1,MMP14,MR1,MYLK,MYO5A,NFKB2,NPR2,NR1…			ABCD3,ABHD13,ABHD4,ABI3BP,ACADS,ACVR1,ADIPOR1,AFF4,AGRN,AHNAK,AK1,AK3,ALDH6A1,AMOTL2,ANAPC2,AOC2,APBB2,ARF1,ARHGEF3,ARID4A,ARRB1,ARVCF,ASAH1,ATF1,ATM,ATP6V1H,ATP7A,AVIL,BCL2L1,BMP2K,BPNT1,CAPN3,CASP2,CAST,CD302,CD82,CDC42,CEBPD,CEP135,CFLAR,CHM,CLIP4,CLN3,CNNM4,COL14A1,CPD,CRTC1,CSNK1A1,CTSF,CTSK,CYB561A3,DCN,DCUN1D3,DHRS1,DHRS3,DLG2,DNAJB9,DNAJC17,DPM3,DRG2,DZIP3,EDEM2,EDEM3,ESRRB,ETV3,FAM127C,F…	AARS2,ABCA1,ABCB6,ABCC4,ABCC9,ABCD3,ABHD14A,ABHD14B,ABL1,ABLIM1,ABLIM3,ACAD11,ACADS,ACBD4,ACE,ACHE,ACTR8,ADA,ADAM9,ADAMTS16,ADAMTS2,ADAMTS7,ADGRA2,ADGRL2,ADIPOR1,AFF4,AGK,AGRN,AHNAK,AIG1,AK1,AK3,ALDH1B1,ALDH3A1,ALDH6A1,ALDOC,AMOTL2,ANAPC1,ANAPC4,ANK1,ANKRD13A,ANKRD28,APBB1IP,APBB3,APOE,ARF1,ARHGAP5,ARHGEF3,ARHGEF9,ARMC10,ARPC1B,ARRB1,ARRB2,ARVCF,ASAH1,ASB10,ASCC1,ATG4A,ATP5C1,ATP6V1H,ATP7A,AZIN2,…
Coexpression	16651414-Supp3	Human Breast_Bertucci06_534genes	Coexpression_16651414-Supp3_Human Breast_Bertucci06_534genes	0	0	10	10	0	0	10			ACSL5,ADAM12,ADAM8,BUB3,C1S,CACHD1,CD274,CEP55,CLEC2D,DLC1,FERMT2,FHL1,FLNC,GABBR1,GBP4,HCP5,IL15RA,ITGB5,KANK2,KATNAL1,KBTBD8,MINPP1,MPRIP,MYLK,NFKB2,NPR2,PARVA,PCDH18,PHB2,POGLUT1,PRICKLE1,PRR13,RIMKLB,RIT1,RPS21,RTN4,SLC4A3,SNAI2,SOD2,TAGAP,THBS4,WARS	BIRC3,BTN3A3,BUB3,CCDC69,CD81,CHMP3,CLEC7A,DAZAP1,DTX3L,ERAP1,FAM26F,FBXL14,GBP4,GBP5,HERPUD1,HSH2D,IL15,MAGOHB,MICB,NBN,PALM2,PARP8,PHB2,PPA1,PQBP1,PRR13,PSMB9,RABGAP1,RGS1,RIT1,RTN4,SAV1,SKAP1,SOCS3,SRGN,STAT1,TAGAP,TAP1,TNFRSF1B,WARS,YBX3			ABCC4,ACSL5,ACTA2,ACTN1,ADAM12,ADAM8,ADAMTS12,ADRBK2,AHNAK,AIFM2,AIM2,ANO1,ANXA7,APOE,AQP1,ATP8A1,BGN,BIRC3,CADM1,CALD1,CAPN2,CAV1,CCDC69,CCDC88C,CD38,CD81,CDCA3,CENPA,CEP55,CHCHD1,CHMP3,CLEC7A,COL8A1,COPS8,COPZ2,CTSS,CUL2,CYBA,DAAM1,DACT3,DDAH1,DDX50,DLC1,DTX3L,E2F5,EMC3,ENDOD1,ENPP1,EPB41,EPHA3,EXTL2,FAP,FBXW2,FHL1,FLNA,FLNC,FOXJ2,FOXM1,FSTL1,GABBR1,GALM,GBP5,GLRX,GPC1,GSTA1,GTF2I,GTSE1,GYG1,HE…
Coexpression	15260889-TableS2a	Human Breast_Dairkee04_479genes	Coexpression_15260889-TableS2a_Human Breast_Dairkee04_479genes	0	10	10	0	0	0	10		AURKA,AURKB,CCNF,CDC25B,CIRH1A,EEF1E1,FLOT2,FOXK2,GBAS,H1F0,HN1,KPNA2,LDLR,MAPRE1,MRPS17,NEK2,NUSAP1,NUTF2,PAK2,PBX2,PCBP1,PGAM5,PPP6C,PTTG1,SCD,SF1,SLC25A1,TOP2A,TSN,UBE2C,ZNF3,ZWINT	ACTL6A,ADI1,ALG3,CDCA7,CEP55,CIT,CIZ1,CKS1B,CKS2,CTNNAL1,CYC1,DEPDC1,DHCR7,DHFR,DUT,ERH,ETV4,H1F0,H2AFV,HIST1H2BL,HIST2H2BE,KPNA2,LACTB2,LAGE3,MRPL41,NDUFB5,NUSAP1,PBX2,POLE3,RPA3,RPL35,RRM2,SCD,SLC25A11,SNRPC,STAG2,TNNT1,UBE2S,VAPB,WASF1,WDR5				ACLY,ACOT8,ADA,ADGRG6,ADI1,ADK,AIP,ANLN,ANP32E,ARL4A,ARPC1B,ATAD2,ATP5B,BARD1,BCL2L13,BIRC5,BRCA1,BUB1B,CCNA2,CCNB2,CD47,CDC25B,CDCA3,CDCA4,CDCA8,CDK4,CENPA,CENPF,CEP55,CEP57,CHAF1A,CHAF1B,CHCHD2,CHEK1,CIZ1,CKAP2,CKB,CKMT1B,COASY,COQ6,CPNE1,CREG1,CS,CTNNAL1,CYC1,DEK,DEPDC1,DIAPH3,DLAT,DLGAP5,DOCK11,DTYMK,DUT,EDC4,EEF1E1,EMD,ERCC2,ETF1,ETFA,ETFB,ETV4,EXOSC9,EZH2,FEN1,FLAD1,FLOT2,FOS,FOXK2,FOXM1,GB…
Coexpression	17099726-SuppTable1	Human Breast_HernandezVargas07_313genes	Coexpression_17099726-SuppTable1_Human Breast_HernandezVargas07_313genes	0	10	10	0	0	0	10		CCND1,CDKN1A,DPYSL2,DUSP1,FBXO5,GATA3,HIF1A,HMOX1,HSPA8,MARCKS,NEK2,PABPC4,PIK3R1,PTPN3,SCD,SGK1,SLC29A1,SNAI2,SPP1,ST3GAL5,TIMP3,TMEM98,TUBB,UBE2C,WBP5,XIST	ARHGDIB,ARRDC4,ASNS,CASP7,CKS1B,CKS2,DLC1,DUSP1,EPAS1,ETV4,FHL2,HIST2H2BE,HMGA1,HSPA8,IL1RAP,KCNK2,LTBP3,MAGEA6,MARCKSL1,MIF,MT1X,MT2A,NT5E,NTN4,PARD3,PIK3R1,PLOD2,PRSS23,PTPRF,RASGRP1,SCD,SGK1,SNAI2,SOD2,SPRY1,VAMP8,VLDLR				A2M,ABCA1,ADGRL2,AGT,ARHGDIB,ARPC1B,ARRDC4,ASNS,BNC2,CAPG,CCL21,CD47,CD53,CD68,CDC42EP2,CDH1,CDH11,CDKN1A,COL5A1,CRLF1,CSF1,CTHRC1,CYP1B1,CYR61,DCT,DLC1,DMWD,DTL,EDNRB,EGFL7,EGR1,ELMO1,EMP3,EPAS1,ERBB3,ETV4,FABP3,FBXO11,FHL2,FIS1,GADD45A,GBE1,GHR,GLRX,GNAI1,HHEX,HIF1A,HIST2H2BE,HLF,HMOX1,HSPA1L,HSPA2,IFI16,IGF1R,IL1RAP,IL6,IQGAP2,IRF8,ITGA4,ITGB2,KLF9,LAMA4,LCP1,LCP2,LUM,MAF,MAN1A1,MARCKSL1,MARS,…
Coexpression	15260889-SuppTable2	Human Breast_Dairkee04_681genes	Coexpression_15260889-SuppTable2_Human Breast_Dairkee04_681genes	0	10	10	0	0	0	10		ANKH,ANKRD1,ARID5B,AURKA,AURKB,CCNF,CDC25B,CDKN1A,CIRH1A,CORO1C,EEF1E1,F2R,FLOT2,FOXK2,GBAS,H1F0,HN1,KPNA2,LBH,LDLR,MAPRE1,MRPS17,NEK2,NUSAP1,NUTF2,PAK2,PBX2,PCBP1,PGAM5,PMP22,PPP6C,PTTG1,SCD,SF1,SLC25A1,TOP2A,TSN,UBE2C,ZNF3,ZWINT	ACTL6A,ADAM12,ADI1,ALG3,APBB1,CD59,CDCA7,CEP55,CIT,CIZ1,CKS1B,CKS2,COL6A1,CTNNAL1,CYC1,DEPDC1,DHCR7,DHFR,DUT,ERH,ETV4,H1F0,H2AFV,HIST1H2BL,HIST2H2BE,KPNA2,LACTB2,LAGE3,MMP7,MRPL41,MYLK,NDUFB5,NR3C1,NUSAP1,PARVA,PBX2,POLE3,RPA3,RPL35,RRM2,RTN4,S1PR1,SCD,SLC25A11,SNRPC,SPARC,STAG2,TGFBR2,TNC,TNNT1,UBE2S,VAPB,WASF1,WDR5				ACLY,ACOT8,ACP1,ACTA2,ADA,ADAM12,ADAMTS1,ADD1,ADGRG6,ADI1,ADK,AIP,AK4,AMPD3,ANKH,ANKRD1,ANKRD10,ANLN,ANP32E,APBB1,ARL4A,ARMCX1,ARPC1B,ATAD2,ATP5B,ATRX,BARD1,BCL2L13,BIRC5,BRCA1,BUB1B,CCNA2,CCNB2,CCNI,CD47,CDC25B,CDCA3,CDCA4,CDCA8,CDH11,CDK4,CDKN1A,CENPA,CENPF,CEP55,CEP57,CHAF1A,CHAF1B,CHCHD2,CHEK1,CIZ1,CKAP2,CKB,CKMT1B,COASY,COL4A2,COL6A1,COL6A2,COQ6,CORO1C,CPNE1,CREG1,CS,CTGF,CTNNAL1,CTSB,CYC1,D…
Coexpression	16542501-SuppTable3	Human Colon_Graudens06_863genes	Coexpression_16542501-SuppTable3_Human Colon_Graudens06_863genes	0	10	10	0	0	0	10		AMOTL2,AP3S1,ATP6V1G1,AURKA,AURKB,BGN,CAPNS1,CCND2,CDKN1A,CERCAM,CHAC1,CXXC5,DAD1,DDIT4,DLX1,DPYSL2,DUSP1,ELK3,F2R,FOXK2,GABARAPL1,GDI1,GRN,H19,HMGCS1,IFNGR2,INHBA,MYOD1,NET1,NR4A2,PIM1,PLIN2,PPP3CB,PTGS2,PTTG1IP,RNF38,SFXN3,SPP1,SSR1,TMEM55B,TOMM34,UBE2V2,UBE2W,VAT1,VKORC1L1,WBP5,ZWINT	ADAM19,ARHGDIB,ASNS,BCAS2,BLVRA,C1S,CA12,CDKN1C,CEP55,CES1,CKS1B,COL6A1,COX4I1,COX7C,DEPDC7,DHCR7,DOK3,DUSP1,ECHDC3,EMILIN1,EPAS1,FERMT2,FGFR1,HIST2H2BE,HMGA1,HMMR,IGFBP6,IL1RN,INHBE,IVD,KIF13A,KLC1,LITAF,MIF,MLF1,MMP1,MMP7,MPRIP,NDRG1,NSUN5,PDCD6IP,PIM1,PLXNA2,PSAT1,PTGS2,RAB3A,RNF38,RRM2,S100A4,SCNN1A,SDF2L1,SESN2,SFMBT1,SGOL2,SLC43A1,SMG7,SPARC,TGFBI,TMEM141,TNC,TNNT1,TRAPPC4,U2AF1,ZC3H12A,ZNF…				ABAT,ABCA2,ABHD6,ABL1,ACADVL,ACLY,ACTC1,ACTR1A,ACVRL1,ACY1,ADAM19,AGPAT3,AGRN,AHNAK,AK4,ALAS1,ALDH1A1,ALDH3A1,ALDH4A1,ALDOA,ALDOB,AMOTL2,AMPD3,ANP32B,ANXA5,AP3S1,APOC2,ARAP3,ARHGDIB,ARL4A,ARL4C,ARMCX1,ASNS,ASS1,ATP11A,ATP1A3,ATP1B1,ATPAF2,BCAS2,BCL3,BGN,BICD2,BIRC5,BLVRA,BNC2,BRD9,BTK,C2,C3,CALCOCO1,CAP1,CASP1,CCDC109B,CCND2,CCR1,CCS,CD320,CD38,CD53,CDC20,CDCA3,CDK18,CDK4,CDKN1A,CDKN1C,CEBPB,CEP5…
Coexpression	M1784	Genes changed in U373-MG cells (malignant glioma) upon treatment with arsenic trioxide [PubChem=14888], a chemical that can cause autophagic cell death.	Coexpression_M1784_Genes changed in U373-MG cells (malignant glioma) upon treatment with arsenic trioxide [PubChem=14888], a chemical that can cause autophagic cell death.	0	10	10	0	0	0	10		ANKRD1,ARHGAP29,DDIT4,DPYSL3,FBXO5,GABARAPL1,GRN,HMOX1,IGFBP5,JUN,LDLR,LMNB1,MAP1LC3B,SCD,SERPINE1,SPC25,THBS1,TOP2A,TSC22D3,VAT1	ASNS,CAV2,DCBLD2,DKK1,EFNB2,EIF4G1,GFPT2,ID2,IL7R,MAP1LC3B,MT1E,MT1G,MT1X,MT2A,NDRG1,PLK2,PODXL,PSAT1,PTHLH,RIT1,RRM2,SCD,SEL1L3,SLC30A1,SOX2,THBS1				AK4,AKR1B10,ANKRD1,ARL4C,ASNS,BNIP3L,CAV2,CCPG1,CTH,DCBLD2,DLGAP5,DPYSL3,EIF4G1,ENO2,FABP7,GABARAPL1,GDF15,GFPT2,GLRX,GPM6B,GPNMB,GPR65,GRN,GSTM3,HMOX1,ID2,IGF2BP3,IGFBP5,IL7R,JUN,KIF20A,LDLR,LGALS8,MAP1LC3B,MGP,MT1E,MT1F,MT1G,MT1H,MT1X,MT2A,MYBL1,NES,NUPR1,PDGFRA,PGK1,PHGDH,PLK2,PODXL,PSAT1,PTHLH,PTN,PTPRZ1,RGS4,RRM2,SACS,SCG2,SERPINE1,SLC7A11,SOCS2,SPC25,STC2,THBS1,TOP2A,TRIM16,VAT1,VCAN,WIPI1
Coexpression	M863	Myb-regulated genes in MCF7 (breast cancer) and lung epithelial cell lines overexpressing MYBL2, MYBL1 or MYB [GeneID=4605;4603;4602].	Coexpression_M863_Myb-regulated genes in MCF7 (breast cancer) and lung epithelial cell lines overexpressing MYBL2, MYBL1 or MYB [GeneID=4605;4603;4602].	0	10	10	0	0	0	10		ARID5B,AURKA,AURKB,CCND1,CCND2,CDC25B,CDKN1A,CFLAR,CRIP2,DHRS3,DNAJB1,ELOVL5,FADS2,GATA3,GRN,HMOX1,HNRNPA1,IFITM1,LPCAT1,MAP1LC3B,OTUB1,PCBP1,PSMD10,PTTG1,PTTG1IP,SERPINE1,SLC25A1,SLC7A5,TIMP3,TSC22D3,TUBB,TUBB2A,UBE2C	ASNS,BHLHE40,BRD2,BTG1,CA12,CD59,CKS2,CTNNAL1,DHRS3,EPOR,FADS2,FHL2,GSTP1,HSPB1,IL1B,IL1RN,KIAA0101,KRT7,LASP1,LITAF,MAP1LC3B,MMP1,MMP15,MT1X,NPC1,PCCB,PLK2,PRSS23,PTHLH,RPS15A,S100A10,S100P,SERPINB5,SERPINE2,SFN,SH2B3,SLC16A3,SLC7A5,SPARC,STAT6,TFAP2A,TGFBI,TNFAIP6,TPM1				ACBD3,ACTA2,ACTR2,ADGRG6,ALAS1,ANKRD12,ANP32B,ANXA1,ANXA3,AP2A2,APEX1,ASAH1,ASNS,ATP2A3,ATP5D,AXL,BAIAP2,BASP1,BHLHE40,BICD2,BLCAP,BRD2,BTG1,CAV1,CCL2,CCND2,CD24,CDC25B,CDH1,CDK4,CDKN1A,CEBPB,CLEC11A,CLIC4,CLU,COL1A2,COX7A1,CRIM1,CTNNAL1,CTSK,CYP1B1,DAB2,DHRS3,DPF2,DST,EEF1A2,EEF1D,EIF4E2,EPOR,ERCC1,EZH2,FADS1,FAP,FASTK,FEN1,FHL2,FN1,GM2A,GNG11,GOSR1,GPI,GRN,GSTP1,HMOX1,HSPA4,HSPD1,HSPE1,IDI1,IFI…
Coexpression	M5230	Genes down-regulated in comparison of dendritic cells (DC) exposed to 5 worms/well B. malayi versus DC exposed to M. tuberculosis	Coexpression_M5230_Genes down-regulated in comparison of dendritic cells (DC) exposed to 5 worms/well B. malayi versus DC exposed to M. tuberculosis	0	0	10	10	0	0	10			ADAR,ANXA2,BCL2A1,CA12,CCRL2,CSF2,DHFR,DUSP1,DUSP5,DYNLL1,ELL2,HIST1H2BK,HIST2H2BE,HSPA8,IER3,IFIT2,ITGB3,LITAF,MT1E,MT1G,MT1X,MT2A,MYD88,NDRG1,OASL,PAX8,PDE4D,PIM1,RIT1,RNASE4,TRIM21,TXN,UBE2S,WARS,WTAP	ANKRD12,ATP2A2,BAZ1A,BCL2A1,BIRC3,CCR7,CD47,CD83,CDC42,DNAJA1,DUSP5,ELL2,GBP2,HSPA8,LCP2,LDHA,MYD88,N4BP1,NBN,RALA,RER1,RIT1,SSB,STAT2,TFRC,TNIP1,TUBB,UBE2L6,WARS,WIPI1			AASS,ADGRE1,AK4,ALAS1,ALDH1A2,ANKRD12,ANXA2,APBA3,ATF5,B4GAT1,BASP1,BCL2A1,BIRC3,BRD4,BZRAP1,C3AR1,CCL2,CCL25,CCL3,CCL7,CCR7,CCT2,CD163,CD47,CD48,CDC42,CDH1,CRHR2,CRIM1,CTSL,CUL1,CYB5A,CYBB,DTX4,DUSP5,DYNLL1,EIF4E2,ELL2,G0S2,GLUL,GMPR,GNA15,GPC4,HBEGF,HIST1H2BK,HIST2H2BE,HSPA5,ICAM1,IFRD1,IL10RA,ITGB3,LCP1,LCP2,LDHA,LHFPL2,LITAF,MARCO,MMP9,MPDU1,MT1B,MT1E,MT1G,MT1X,MT2A,MUC6,MYD88,NME1,NPRL3,OAS2…
Coexpression	18450603-Table3S	Human Leukemia_Marcucci08_696genes	Coexpression_18450603-Table3S_Human Leukemia_Marcucci08_696genes	0	0	10	10	0	0	10			ABR,ACSL5,ADAM8,AGPAT9,ALCAM,ANXA2,ARRB2,ATG14,ATP6V1B2,BCL2A1,BLVRA,CACNA2D3,CD302,CHCHD10,CLEC2D,CPD,CSTB,DLC1,FNIP2,GBA,GNS,H2AFV,HIP1,HPCAL1,HSPB1,HTATIP2,IER3,IL1B,INTS6,KLF4,LSM6,MFSD1,NCF2,NDUFB5,NFKB2,NSF,OSTM1,PDCD6IP,PGAM4,PRR13,PYGL,QPCT,RIN2,SEL1L3,SLC16A3,SLC6A6,SMAD5,SNX4,SRGAP2,STAT6,STX12,SYNRG,TAGAP,TCN2,TNFSF13B,TPP1,VASH2,WARS	ACTR3,AGFG1,AK2,ARHGAP9,ARPC5,ASAH1,ATG14,ATG3,ATM,ATP6V1C1,BCL2A1,CARD8,CLEC7A,CRTAM,DDX6,DECR1,ETNK1,EVI2B,GCH1,GNPDA1,HCLS1,HMGB1,HNRNPD,KDELR2,LFNG,LSM6,LYST,MMD,NAMPT,NDFIP1,NDFIP2,NOTCH2,NUP62,PPA1,PRKAG2,PRKAR1A,PRR13,PSEN1,QKI,RER1,RNF149,SEC23B,SEL1L3,SIK3,SMAD2,SPG21,SRGN,STX12,TADA1,TAGAP,TANK,TMEM167A,TMEM38B,TMEM69,TNFSF13B,TNFSF8,TNIP1,UBE2R2,VMP1,WARS			ABHD2,ACER3,ACSL5,ACSS2,ACTN1,ACTR3,ADAM10,ADAM8,AKNA,ALCAM,ALDH3B1,AMICA1,ANO6,ANXA1,ANXA2,AP1S2,APBB1IP,ARHGAP25,ARHGAP30,ARL11,ARL4C,ARPC5,ARRB2,ARRDC3,ASAH1,ASB8,ASPH,ATG3,ATP5H,ATP6V1B2,ATP6V1C1,BASP1,BCKDK,BCL2A1,BID,BLVRA,BRI3,BST1,BTBD11,C3AR1,CAMTA2,CAPN2,CASP1,CAST,CBL,CCL18,CD300A,CD300LF,CD302,CD52,CD53,CD86,CD93,CENPU,CFP,CLEC7A,CLIP4,CLMN,CLU,CMTM7,CPD,CPNE3,CREBL2,CSF1R,CSF2RA,CSF3…
Coexpression	M19875	Genes up-regulated in nsopharyngeal carcinoma relative to the normal tissue.	Coexpression_M19875_Genes up-regulated in nsopharyngeal carcinoma relative to the normal tissue.	0	0	10	10	0	0	10			ADAMTS2,ATP11C,CD274,CDCA7,CEP55,COL5A2,DDX60,DUT,EFNB2,FBN1,FZD7,HOXC6,ID2,IFIH1,ITGAV,KIAA0101,MINPP1,MTF2,NEDD1,NUF2,NUSAP1,PATL1,PMAIP1,POGLUT1,POLE2,PRNP,PTGS2,RCN1,RIF1,RRM2,SGOL2,SOCS5,SPARC,TDG,TMEM200A,TNFAIP6,TNFRSF9,VASH2,WDHD1,XAF1,ZNF267	AGO2,ATL2,CCT6A,CD200,CEP135,CLASP1,CXCL10,DDX60,ERAP1,ETNK1,GBP1,GLS,ID2,IFNG,IL15,IPO5,MBTD1,NAP1L1,NBN,PATL1,PMAIP1,PRNP,RAN,RBMX,RIF1,SFXN1,SRSF10,SRSF3,STAT1,TDG,TFRC,TMEM38B,TMPO,TWSG1,U2SURP,XAF1,XPO1,ZNF267			ACER3,ACTA2,ADAM22,ADAMTS2,ADH5,ANGPT2,ANLN,APOC1,ARL6IP6,ASAP1,ATAD2,ATP11C,B4GALT6,BRIP1,BUB1B,CALD1,CASC5,CASK,CCL2,CCNA2,CCT6A,CD14,CDH11,CENPE,CENPF,CENPK,CENPU,CEP135,CEP55,CHEK1,CHI3L1,CKAP4,CLASP1,COL15A1,COL1A1,COL1A2,COL3A1,COL4A1,COL4A2,COL5A1,COL5A2,COL8A1,CTSC,DBF4,DIAPH3,DLGAP5,DNA2,DOCK4,DOCK7,DPY19L1,DTL,DUT,ECT2,EIF5A2,EMILIN2,ERI1,ESCO2,EZH2,FAS,FASTKD1,FBN1,FCGR2A,FGF2,FIGNL1,F…
Coexpression	20460542-SuppTable1	Human Colon_Dessein10_744genes	Coexpression_20460542-SuppTable1_Human Colon_Dessein10_744genes	0	0	10	0	0	10	10			ABCC3,ABLIM1,ACSM3,ADAMTS6,ARC,ARRDC4,ATXN1,BCCIP,BLVRA,BPTF,CABLES2,CACNB3,CCDC58,CD44,CDCA7,CLDND1,EDA,EFNA1,ENAH,EPAS1,EPHB2,EPOR,FXR1,GALNT12,GPC2,GSN,H3F3A,IFT80,IL17RD,IL1RAP,KIF13A,LIPH,MAP3K13,MBIP,MFI2,MFSD1,MINPP1,MLF1,MYLK,NDUFB5,NEIL1,NOXA1,NPDC1,NPR2,NUDT16,PDCD4,PLXNA2,POGLUT1,PON2,PRRT2,RAB32,RCN1,RCOR3,RIN2,RNASE4,RPL35A,SCD,SH2B3,SLC23A3,SLC25A27,SLC27A1,SNX4,SORBS2,SPTBN1,ST6GAL…			ABCA2,ADAMTS13,ADAMTSL5,AGT,AHSA2,AKAP7,ALG11,AMT,AQP7,ARID4B,ARMCX3,ATE1,ATP11B,B4GALT4,BAIAP2L2,BCAS1,BLVRA,BRWD1,BTBD7,CAPN10,CCDC14,CCNL1,CDV3,CEP170,CHRD,CKB,CLU,COL9A3,DAPK2,DDC,DIDO1,DIP2C,DLG1,DQX1,DVL3,DZIP3,ECI2,EFNA1,EPOR,ERICH1,FBXO25,FDFT1,FOLR1,GJC2,GNAI1,GNAZ,GPC2,GPC4,GTF2E1,HK2,HMBOX1,HR,IL11RA,IQCB1,ITSN2,KAT2B,KDM5B,KIAA2018,KIF13A,KIF13B,KLHDC9,KLHL24,KLHL7,LPGAT1,LSS,MBTPS2,M…	ABCA2,ABCC3,ABCC8,ABLIM1,ACADSB,ACAT1,ACSM3,ADA,ADAMTS6,ADGRL1,AGPAT4,AGPAT5,AGT,AHCTF1,AKAP7,AKR1B10,AMT,AOC1,AQP7,ARAP3,AREG,ARHGEF9,ARID4B,ARL4A,ARMCX3,ARRDC4,ASIC1,ASTE1,ASTN2,ATE1,ATG3,ATP11B,ATP1B1,ATP8B2,ATRX,BAMBI,BBS5,BCOR,BLVRA,BPHL,BRWD1,BTG2,CABLES2,CACNB3,CBLB,CCDC50,CCDC58,CCDC88B,CCNL1,CD44,CDH3,CELSR2,CENPF,CEP170,CEP63,CKB,CLDND1,CLU,CNKSR3,COL18A1,COX17,CPOX,CTSE,CTSL,CUL9,CUTC,…
Coexpression	M5845	Genes down-regulated in comparison of monocytes treated with anti-TREM1 [GeneID=54210] versus monocytes treated with 5000 ng/ml LPS (TLR4 agonist).	Coexpression_M5845_Genes down-regulated in comparison of monocytes treated with anti-TREM1 [GeneID=54210] versus monocytes treated with 5000 ng/ml LPS (TLR4 agonist).	0	0	10	10	0	0	10			BCL2A1,C1orf122,CCL20,CD274,CSF3,CXCL1,CXCL2,E2F7,EHD1,GRAMD1A,IER3,IFIH1,IL15RA,IL1A,IL1B,IRAK2,ITGB8,MMP7,NCOA4,OASL,PIM3,PMAIP1,PTGS2,RIN2,SOD2,TAGAP,TNFAIP6,TNFRSF9,ZC3H12A	ACSL1,BAZ1A,BCL2A1,BIRC3,CCL4,CD83,DNAJA1,EIF1B,GBP1,GCH1,HNRNPC,MARCKS,NAMPT,NBN,NFKBIZ,PIM3,PMAIP1,PPM1K,QKI,RBM17,SAMSN1,SAV1,SOCS3,TAGAP,TANK,TARP,TIFA,TNFAIP8			ACSL1,ACVR2A,ADA,AZIN1,BCL2A1,BIRC2,BIRC3,BTG3,CCNB1,CCSER2,CENPU,CLCF1,CLEC4E,CLIC4,CREBL2,CXCL1,CXCL2,DCUN1D3,EBI3,FOXN2,G0S2,GADD45A,GPR132,GTF3C6,HCK,ICAM1,ICAM4,IFNGR2,IL1B,IL6,LDLR,MAP3K4,MAP3K8,MCOLN2,NAB1,NAMPT,NFKBIZ,NIN,NLRP3,NOCT,OAZ2,PELI1,PFKFB3,PI4K2B,PIK3AP1,PIM3,PLAC8,PLEKHF2,PLXNC1,PPM1K,PPP1R15B,PSMA6,PSMD5,PTAFR,PTGS2,PTPRJ,QKI,RAB21,RAP2C,RAPGEF2,RBM17,RCSD1,RHOH,RIN2,RIPK2,RN…
Coexpression	M1999	The 'adult tissue stem' module: genes coordinately up-regulated in a compendium of adult tissue stem cells.	Coexpression_M1999_The 'adult tissue stem' module: genes coordinately up-regulated in a compendium of adult tissue stem cells.	0	10	10	0	0	0	10		ADCY6,ADRB2,ANKH,BGN,CCND1,CDKN1A,CITED2,CNN2,CXCL12,CXXC5,DDIT4,DUSP1,DYNLL2,EIF1,ELL2,ELOVL5,EVL,F2R,GABARAPL1,GATA3,HBEGF,HOXA10,HOXA9,IGFBP5,JUN,JUND,KLF6,LRRC8A,MAGED1,MARCKS,MYADM,NEDD9,NFKBIA,NR2F1,NR4A2,PMEPA1,PMP22,PTGS2,PTTG1IP,REEP3,SCD,SERPINE1,SLC6A6,SMAD7,STK17B,STXBP1,TCF4,THBS1,TIMP3,TMEM98,TSPAN6,UBE2E2,WBP5	ALCAM,BEX1,BHLHE40,CASP4,CDKN1C,CITED2,COL6A1,CSF2,CXCL2,DLC1,DNAJB9,DUSP1,EFNB2,ELL2,ENAH,EPHA5,FERMT2,FHL1,FOXQ1,FYN,GABBR1,HLX,HTRA1,ID2,IER3,IFIH1,IGFBP3,IL1B,IRF7,ITGB5,JAK1,JUND,KCNK2,KLF4,LIMCH1,LRRC8A,LTBP1,LTBP3,MARCKSL1,MPRIP,MRPL52,MYLK,NCAM1,NIPSNAP1,NR4A1,NRCAM,PLK2,PLXNA2,PPIC,PRSS23,PTGS2,RCAN3,S100A4,SCD,SDC1,SESN1,SLC1A1,SLC6A15,SLC6A6,SMAD7,SPARC,SYNPO,SYTL4,THBS1,THBS4,TNC,TNFA…				ABCA1,ABCG2,ABHD8,ABL1,ACOX1,ACTN1,ACTR3B,ADAMTS1,ADCY6,ADCY9,ADGRD1,ADGRE1,ADGRL4,AFF4,AK1,AKTIP,ALCAM,ALDOC,AMPD3,ANK3,ANKH,APOBR,APOE,APP,ARHGAP32,ARHGAP35,ARHGAP4,ARL3,ARMCX2,ARPC1B,ASAH2,ASH1L,ATP5B,BAG3,BASP1,BEX4,BGN,BHLHE40,BTG2,BTG3,C11orf54,C1R,CACNA2D1,CACNA2D2,CADM1,CALD1,CAMK2B,CAND2,CAPN2,CASP12,CASP4,CASQ2,CAV1,CCL3,CCL7,CD244,CDH2,CDKN1A,CDKN1C,CEBPB,CELSR3,CEP170,CERS4,CITED2,CLC…
Coexpression	M5389	Genes whose expression increases with age in normal kidney.	Coexpression_M5389_Genes whose expression increases with age in normal kidney.	0	0	10	10	0	0	10			ADAM8,ALPK2,ANXA2,ARHGDIB,ASNS,ATHL1,BCL2A1,C1S,CARHSP1,CXCL1,DOK3,FBN1,FZD3,GABRE,HLA-F,HTATIP2,IFNAR1,IRAK2,LASP1,LDLRAD3,MALL,MMP7,NT5E,PRICKLE1,QPCT,RAB8B,RBMS3,RPL27,RPL35,RPL35A,RPLP2,RPS10,RPS25,SAMD9,SAMD9L,SAMHD1,SEL1L3,SERPINE2,SLC6A6,SLFN11,SPARCL1,STAT6,STS,TAGLN2,TGFBI,TMSB10,TNC,TPM1,UBXN1	BCL2A1,BIRC3,BLOC1S4,C11orf73,CANX,CCL5,CD47,CD69,CELF2,CLEC7A,CLIC1,CXCR4,DDX58,DTX3L,FAM26F,GBP5,GLIPR2,GNG2,HCLS1,HLA-B,IFITM1,JCHAIN,LAPTM5,LCP2,LY75,LYSMD2,NFKBIZ,NUP62,PARP12,PPP1R18,PSMB9,PTPRC,RAB8B,RAC2,RASSF5,RGS1,RPL18A,RPL35A,RPS10,RPS27L,SAMD9,SAMD9L,SEL1L3,SERPINE2,SOCS3,SRGN,TAGLN2,TAP1,TBCB,TMC6,TRIM22			A2M,ACER3,ACTN1,ADAM8,AEBP1,AKNA,ALOX5,AMICA1,ANXA2,APBB1IP,APOE,ARHGAP25,ARHGAP30,ARHGDIB,ARL4C,ARPC1B,ARVCF,ASAP1,ASNS,ATP8B2,AXL,BCL2A1,BIRC3,BLOC1S4,C10orf54,C11orf73,C17orf62,C1QA,C1QB,C1QC,C1R,CALU,CANX,CARHSP1,CASP1,CCDC88A,CCL2,CCND2,CCND3,CCR1,CD14,CD38,CD47,CD53,CDH11,CELF2,CFB,CLEC10A,CLEC4A,CLEC7A,CLIC1,CMTM7,COL15A1,COL1A1,COL1A2,COL3A1,COL5A1,COL8A2,CORO1A,CORO1C,CORO7,CRIP1,CSF1R,C…
Coexpression	16293578-SuppTable2	Human StemCell_Cai06_1370genes	Coexpression_16293578-SuppTable2_Human StemCell_Cai06_1370genes	0	0	10	0	0	10	10			ACP2,ALOX5AP,AMIGO2,APBB1,ARHGDIB,ASAP2,ASNS,BACE1,BCORL1,BHLHE40,BMP1,C1S,CA12,CALB2,CD164,CDKN1C,CFL2,CITED2,COL4A6,COL5A2,COL6A1,COL7A1,DKK1,DUSP1,DUT,EFNA1,EFNB2,EHD1,ELL2,EMILIN1,ENC1,ENPP2,EPOR,ETV4,FAM184A,FAM46A,FBN1,FGF13,FGFR4,FHL1,FNDC3A,FNDC5,FOXO1,GNG4,GRB14,GSN,HCP5,HES1,HIST1H2BK,HLX,HMMR,HTATIP2,HTRA1,ID2,IGFBP3,IGFBP6,IL17RD,IRAK2,JDP2,KIFAP3,KIFC3,KRT7,MALL,MAPK3,METRN,MFSD1,MME…			ACE2,ACTN3,ACTR1B,ADAMTS19,ADNP,AHNAK,AK1,ANXA6,APBB1,APOA1,ARFIP2,ARHGEF3,ARL2BP,ARL6IP5,ASAP2,ATOH8,ATP6AP1,AZI2,BACE1,BAG3,BMP4,BOC,BRWD1,BRWD3,C1S,CAST,CCDC53,CCNYL1,CD2AP,CD9,CEBPD,CLIP3,COL11A1,COL1A1,COL1A2,COL6A1,COL6A2,CSRNP1,CYB5R1,CYGB,CYP26A1,CYP4F3,DACT1,DIDO1,DIXDC1,DLK1,DLL1,DMD,DNMT3B,DUT,EFHD1,EFNA1,ELMO3,ENC1,EPOR,ETHE1,FAR2,FGFR4,FMO1,FOXN3,FOXO1,FYTTD1,FZD5,GABARAPL1,GADD45A,G…	ABCC9,ABHD14A,ABTB1,ABTB2,ACE2,ACKR3,ACP2,ACP5,ACTA2,ADAMTS1,ADGRA2,ADGRL3,ADNP,ADORA1,AEBP1,AGPAT5,AGPS,AHI1,AHNAK,AK1,AK4,ALDH1B1,ALOX5AP,ANPEP,ANXA1,ANXA3,AOX1,APBB1,APC2,APCDD1,ARHGAP4,ARHGDIB,ARHGEF17,ARHGEF19,ARHGEF3,ARL4D,ARL6IP5,ASIC1,ASNS,ASS1,ASXL1,ATP1B1,AXL,AZIN1,B3GALNT1,B4GALT1,BAALC,BACE1,BAG3,BAMBI,BBS5,BCAP29,BGN,BHLHE40,BIN1,BIVM,BMP1,BMPR1A,BRAF,BRWD1,BRWD3,BSPRY,BTG2,BTG3,BZRA…
Coexpression	M18938	Genes up-regulated in U2OS cells (osteosarcoma) upon knockdown of both HDAC1 and HDAC2 [GeneID=3065;3066] by RNAi.	Coexpression_M18938_Genes up-regulated in U2OS cells (osteosarcoma) upon knockdown of both HDAC1 and HDAC2 [GeneID=3065;3066] by RNAi.	0	0	10	10	0	0	10			ADAMTS6,AFF3,AGPAT9,BCL2A1,CAMTA1,CCL20,CES1,CHRNA9,CSF2,CXCL3,DDX42,DKK1,EIF4G1,GFPT2,GNA13,HIP1,HMGA1,IL1A,IL24,IL7R,IRAK2,ITGA6,ITGB1,KLHL21,LDB2,MFI2,MMP1,NFKB2,PAPOLA,PAX8,PDE4D,PGF,PPARGC1B,PRDM1,PRR9,ROBO4,RPL27A,SH2B3,SLC16A3,SORBS2,TGFBR2,TMEM200A,ZC3H12A	AGO2,BCL2A1,BIRC3,CBFB,CDC42SE2,CDV3,CHST11,CREM,ESYT2,EXOC5,GCH1,IL6ST,ITGA6,LAPTM5,NAMPT,NFKBIZ,PAPOLA,PCGF5,PHTF2,PIP4K2A,PSME4,PTBP1,PXN,RAC2,REEP3,SLC16A1,SNAP23,SPOPL,SRGN,TFAM,TFRC,TGFBR2,ZBTB38			ADAMTS17,ADAMTS6,ADGRL4,AP1S2,ATP11B,BCL2A1,BICD2,BIRC3,C3,CCND2,COPA,DCLK1,DHX9,DOCK4,DPY19L1,EGFR,EIF4G1,EPHA4,EPHB1,EREG,EXOC5,EXTL3,FGFRL1,FKBP1B,FN1,FOSL1,G0S2,GFPT2,GNA13,HAS2,HIP1,HSF1,IL6R,IL7R,IQGAP1,ITGB1,JAM3,KLHL21,LAMC2,LAPTM5,LPXN,MAOA,MCM4,MEGF10,MMP9,NAMPT,NFKB2,NFKBIZ,NRIP3,OSMR,PAPOLA,PCGF5,PDE4D,PDLIM4,PGF,PHTF2,PIP4K2A,PLAUR,PLEKHB2,PPARA,PPARGC1B,PPIF,PPTC7,PRDM1,PRIM2,PSTPIP…
Coexpression	M3097	Genes down-regulated in comparison of healthy myeloid cells versus systemic lupus erythematosus myeloid cells.	Coexpression_M3097_Genes down-regulated in comparison of healthy myeloid cells versus systemic lupus erythematosus myeloid cells.	0	0	10	10	0	0	10			ACP2,ADAR,ATOX1,CASP7,DDX60,HERC6,HLX,IFIH1,IFIT2,IL15RA,IL1RN,IRF7,MT1X,MT2A,OASL,PHACTR2,PIM1,RAB8B,RSAD2,SEC22B,SLC38A2,SP100,TMSB10,TNFAIP6,TXN,UPP1,XAF1,ZCCHC2	ACSL1,ATP2A2,CALM1,CHST11,CXCL10,DDX60,EIF2AK2,GBP1,GNPDA1,HPRT1,IFI16,IFITM1,MAPK1IP1L,MICB,PARP12,PHACTR2,POMP,PTP4A1,QKI,RAB8B,SHC1,SLC2A3,SLC38A2,SP100,STAT1,TAP1,TOP1,UBE2K,UBE2L6,XAF1			ABCC10,ACP2,ACSL1,ATP10A,C1QB,CALM1,CALM3,CBR1,CCDC109B,CCL2,CCL8,CD63,CDC73,CTBS,CUL1,DGUOK,DHX58,DPM1,EDEM2,EHD4,EIF2AK2,ERO1A,F5,FAM129A,FLVCR2,GM2A,GMPR,GRINA,GTPBP2,HLA-A,HPRT1,IFI16,IFI27,IFI35,IFITM1,IGF2R,IGSF6,IL1RN,JUP,KLF9,LAMP1,LAP3,LDLR,LGALS3BP,LGALS9,LSM12,MAPK6,MARCO,MED8,MT1F,MT1H,MT1X,MT2A,NAIP,NRAS,PAFAH1B1,PANK4,PANX1,PDPN,PHACTR2,PLEK,PLIN2,PLIN3,POP4,PSMA6,PSME2,PTP4A1,QKI,R…
Coexpression	M2613	Class III of genes transiently induced by EGF [GeneID =1950] in 184A1 cells (mammary epithelium).	Coexpression_M2613_Class III of genes transiently induced by EGF [GeneID =1950] in 184A1 cells (mammary epithelium).	0	10	10	0	0	0	10		ARL5B,C16orf52,CASP9,CRIP2,CSNK1D,CXCL1,DUSP1,ELL2,FNDC3A,FOSL2,HBEGF,MYADM,NR4A2,PTGS2,PURB,RAP2B,RBMS1,RND3,SERPINE1,SIK1,SMAD7,SNRK,UGCG,WEE1	ASAP2,ATXN1,BHLHE40,C3orf52,CASP9,CCL20,CLDND1,CPEB2,CXCL1,CXCL2,DLC1,DUSP1,DUSP5,EDN1,ELL2,FERMT2,FNDC3A,HES1,IER3,IL1A,IL1B,IL1RAP,IL1RN,KLF4,NDRG1,NFKB2,NR4A1,PDP1,PLK2,PPP1R3B,PTGS2,RIMKLB,SMAD7,TLE3,ZC3H12A				ANO6,ARL5B,BCL3,BHLHE40,BIRC3,BLZF1,BTBD3,CCNL1,CLDND1,CPEB2,CSNK1D,CXCL1,CXCL2,DBP,DCUN1D3,DLC1,DUSP5,EDN1,EIF2AK3,ELL2,EMP1,EZR,F2RL1,FBXL2,FKBP5,FNDC3A,FOS,FOSB,FOSL2,FRMD4B,FRMD6,GATA6,HBEGF,IGF1R,IL1B,IL1RAP,IL1RN,IL6,IPPK,ITGA2,JUNB,KDM6B,KLF16,KLF4,LMO7,MAFK,MAP3K8,METRNL,MMP19,MTM1,NAB1,NCEH1,NCOA7,NFKB2,NFKBIZ,NRG1,OLR1,PANX1,PELI1,PER2,PFKFB3,PLAC8,PLAUR,PLK2,PPAP2B,PPFIBP1,PPP1R14C,PPP…
Coexpression	M4077	Genes identified by method 2 as coordinately down-regulated late in HMEC cells (mammary epithelium) during acinar development in vitro.	Coexpression_M4077_Genes identified by method 2 as coordinately down-regulated late in HMEC cells (mammary epithelium) during acinar development in vitro.	0	0	10	10	0	0	10			ACACA,AKT1,ASPM,CKS1B,CKS2,DEPDC1,DHFR,DNM1L,DUT,EHD1,ETV4,FAM3C,H2AFV,HPCAL1,ITGB5,KIAA1644,MAP4K4,MRPL35,MT1E,MT1X,MT2A,NIF3L1,NOP10,NT5E,NUSAP1,ODC1,POLE3,RPA3,RRM2,SCD,SERPINE2,SH3TC1,TXN,UPP1	ACTB,ACTG1,AGFG1,ANP32E,ARF4,CALM1,CNOT7,DNAJC10,GNB1,KDELR2,LDHA,LYPLA1,MBNL1,MRPL3,NUP153,PDIA6,PGK1,PHTF2,POLE3,PPP2R2A,PRPS1,PTGES3,RBM25,RNF138,SEC23B,SERPINE2,SF3B3,SMS,SRRM1,SRSF10,SSB,TMPO,UAP1,UBE2K,UBE2N,USP1,WBP11,WSB1			ACOT9,ACTB,ACTG1,ACTN1,ANAPC5,ANP32E,ANXA5,ARF4,ARHGDIA,ARL4C,ASPM,BARD1,BCS1L,BIRC5,BLM,C11orf24,CAD,CALM1,CALM2,CAMSAP2,CAP1,CCT2,CDCA3,CENPA,CENPN,CHAF1A,CLPB,CMC2,CNOT7,COL4A2,CSE1L,CUTC,DBF4,DEPDC1,DHX15,DNAJC10,DNM1L,DROSHA,DTL,DUSP6,DUT,DVL1,EEF1E1,EIF5B,ELOVL6,ETV4,EXOSC8,FASTKD1,FEN1,FKBP4,FLNA,FLNB,FN1,FOSL1,FOXM1,GALE,GCN1,GEMIN6,GINS2,GNB1,H2AFZ,HACD3,HAT1,HMBS,HPS1,HSP90B1,IDI1,IGF2B…
Coexpression	19204204-SupplementaryTable6	Human Breast_Parker09_501genes_IntrinsicGenes_Sorlie2003	Coexpression_19204204-SupplementaryTable6_Human Breast_Parker09_501genes_IntrinsicGenes_Sorlie2003	0	10	10	0	0	0	10		ABLIM1,ARL2BP,ARPC5,ATP6V0B,ATP6V1G1,B4GALT1,BMI1,CANX,CCND1,CDK2AP1,CDK6,CITED2,CXCL1,F2R,FLOT2,FZD6,GATA3,H19,H1F0,IGFBP5,LAPTM4B,MAFG,MLLT11,MMP14,PIK3R1,POLR3E,PPP6C,RAB14,RANBP6,SERINC1,SLC11A2,SLC40A1,ST3GAL4,STT3A,STX7,TMEM65,TWF1,ZDHHC5	ABLIM1,ALCAM,ATOX1,ATP5G1,ATPIF1,BLVRA,CD59,CDK6,CIT,CITED2,CNIH4,CXCL1,EFNB2,EPOR,FGFR4,GALNT10,GNS,GSTP1,H1F0,HCFC1R1,HIST2H2BE,LIPH,MAPK3,MAST4,MGST2,MMP14,MMP15,MT1X,PDCD4,PEMT,PIK3R1,PLK2,PLOD2,PLXNB1,PRSS23,RAB14,RPL27A,RPS29,S100A10,S100P,SCNN1A,SLC4A3,SORBS2,SPTAN1,STAT6,STEAP2,TCF12,TLE3,TMSB10,TNC,TRPS1,ZFX				ABCD3,ABLIM1,ACAA2,ACAD11,ACADSB,ACADVL,ACBD4,ACO2,ACSL1,ACSS2,ACTC1,ADAM9,ADSL,AKR7A2,ALCAM,AMFR,ANK3,ANP32E,ANXA7,ANXA9,AP2S1,APH1B,APOD,APPL2,ARFRP1,ARPC5,AS3MT,ASAH1,ASF1A,ATP5G1,B4GALT1,BCAM,BECN1,BLVRA,BMI1,BTG3,C4B,CA11,CALU,CANX,CBR1,CCL18,CDH1,CDH3,CFB,CITED2,CKMT1B,CLIP4,CLN5,CLP1,CNN3,COLEC12,COPA,COX6C,CP,CRAT,CTPS1,CTSH,CUL1,CXCL1,CYB5A,CYFIP2,DDB1,DEGS1,DGUOK,DHRS7B,DIP2B,DOK4,ECHDC…
Coexpression	M9945	Genes down-regulated in HeLa cells after knockdown of MED1 [GeneID=5469] by RNAi.	Coexpression_M9945_Genes down-regulated in HeLa cells after knockdown of MED1 [GeneID=5469] by RNAi.	0	0	10	0	0	10	10			ATG14,BAX,BRD2,BTG1,C6orf48,CDKN1C,CITED2,CYP27B1,DKK1,DNAJB9,DUSP5,EFNA1,EHD1,FAM13B,FEM1C,FHL1,GSN,H1F0,ID2,INTS6,KANK2,KLF4,MAP1LC3B,MAPKAPK2,MTF2,NDRG1,NR1D2,PFDN6,PIM1,PLK2,RCBTB2,RPS21,SNAI2,SPTAN1,ST6GAL1,STS,TLE3,TPM1,TTC17,UPP1,ZDHHC11,ZMYM2			AMOTL2,CCDC53,COL1A1,CYP27B1,DNAJB9,DNMBP,EFNA1,ERAP1,FAS,FBXL18,FEM1C,FOLR1,FUBP1,GABARAPL1,GADD45A,HIST1H1C,HSPB7,HSPB8,INPPL1,JOSD1,KDM3A,KLHL24,MAP1LC3B,MAP3K9,MGEA5,MKNK2,MTF2,PALLD,PIK3R3,PIM1,PNN,POLG,PPP1R12A,RAB3GAP1,RASSF1,RB1CC1,REPS2,RHOB,RPS21,SAT1,SEC61A2,SFSWAP,SNX11,SPAG9,SPCS3,ST6GAL1,TPM1,TRAFD1,TRIO,TTC17,TUFT1,UPF1,UROD,VPS37C,ZMYM2,ZNF395,ZXDB	ABHD3,ABTB2,ACKR3,ACYP2,ADAMTS1,ADCY9,AMOTL2,ARL4A,AXL,BAMBI,BRD2,BTG1,C11orf95,CBLB,CCDC53,CDKN1A,CDKN1C,CITED2,COL1A1,CTH,DNAJB6,DNAJB9,DUSP5,DYRK1A,EFHD2,EIF2AK3,ELF4,EPHB4,FAS,FEM1C,FHL1,FOSL2,FOXK2,FRMD4B,GABARAPL1,GADD45A,GADD45B,GDPD5,GPNMB,GRK5,GSN,HBP1,HIST1H1C,HMOX1,HNRNPA3,HSPB7,HSPB8,ID2,IFRD1,INPPL1,INTS6,JUNB,KANK2,KCNN4,KDM3A,KHSRP,KLF4,KLHL24,LAMA5,LXN,MAP1LC3B,MAP3K9,MAPKAPK2,MBD…
Coexpression	19798054-ST	Human Breast_Williams09_302genes	Coexpression_19798054-ST_Human Breast_Williams09_302genes	0	10	10	0	0	0	10		AURKA,AURKB,BUB3,CCNB1,CCND1,DEPDC1B,DLX1,DUSP1,FBXO5,IGFBP5,INHBA,LMNB1,NEK2,NET1,NUSAP1,PLEKHF2,PTTG1,SCD,SGK1,SLC35E1,ST3GAL5,STX12,TMEM64,TOP2A,TUBB2A,UBE2C	ASPM,BUB3,CBX5,CENPQ,CEP55,CKS1B,CXCL2,DEPDC1,DKK1,DUSP1,E2F7,ELOVL7,FBN1,FGF13,FHL1,GFPT2,GRB14,HMMR,ID2,IGFBP3,MALL,MT1X,MT2A,NUF2,NUSAP1,POLE2,RIN2,RIT1,SCD,SEL1L3,SGK1,SGOL2,SLC1A1,STX12,TGFA,WARS,WDHD1,ZNF267,ZNF616				ADRB1,ALOX5,ANLN,APOD,ASPM,ASS1,B3GALNT1,BAMBI,BICD2,BIRC5,CASC5,CBX5,CCL2,CCNA2,CCNB1,CCNB2,CDC20,CENPA,CENPF,CENPK,CENPN,CENPQ,CENPU,CEP55,CHEK1,CXCL2,CYB5A,DBF4,DEPDC1,DLGAP5,DOCK4,DOK7,EGR3,ELOVL6,ERRFI1,FAR1,FBN1,FGF13,FHL1,FREM2,GAS2L3,GFPT2,GPSM2,GRB14,GULP1,HELLS,HMGB1,HMGB2,HMMR,ID2,IGFBP3,IGFBP5,KDM2A,KIAA1324,KIAA1524,KIF11,KIF15,KIF18A,KIF20A,KIF22,KIF23,KIF2C,LYN,MAD2L1,MCM5,MT1F,MT1…
Coexpression	M7514	Genes down-regulated in NIH3T3 cells (fibroblasts) transformed by expression of contitutively active (Q63L) form of RHOA [GeneID=387] off plasmid vector.	Coexpression_M7514_Genes down-regulated in NIH3T3 cells (fibroblasts) transformed by expression of contitutively active (Q63L) form of RHOA [GeneID=387] off plasmid vector.	0	10	10	0	0	0	10		ABLIM1,AMOT,AP3S1,ATN1,CASP9,CDK14,CELF2,CXCL12,CXXC5,EN1,F2R,FKBP10,GAS1,GRN,HMGCS1,JUND,LAMP2,LAPTM4A,MAGED1,MAP1LC3B,MARCKS,MMP14,NDRG3,NPC2,PIK3R1,PMP22,PSAP,RABAC1,SEC22B,SIX4,SLC38A2,SNAI2,ST3GAL5,TCF4,TIMP3,WLS	ABLIM1,APLP2,BHLHE40,CALML4,CASP9,COL6A1,DHCR7,ENAH,FAM213A,FGFR1,FOXF1,GBA,GNS,GSN,H3F3A,HCFC1R1,HEBP1,HES6,HSPB11,ID2,JUND,KIFAP3,LIMA1,LIPA,LPAR1,MAB21L2,MAP1LC3B,MMP14,MT2A,OXCT1,PDCD4,PIK3R1,PRNP,RCN1,RIN2,RNASE4,SEC22B,SEC31A,SERPINE2,SESN1,SLC38A2,SNAI2,SPARCL1,SPTAN1,SPTBN1,SYNPO,TBX15,TPP1				ABLIM1,ACADM,ACTB,AEBP1,AES,ALDH1A1,ANK3,ANXA4,AP3S1,APLP2,APOA1BP,ARFGAP3,ASCC1,ATF5,ATP6V0A1,ATP6V1A,BHLHE40,BPHL,BRI3,C14orf166,C1R,CACNA1A,CACNA1G,CALML4,CAPN6,CASK,CAV1,CCDC53,CCDC80,CD24,CD47,CDK14,CELF2,CLN6,CLTA,CNN3,CNPY2,COL1A1,COL1A2,COL3A1,COL5A1,COL6A1,COL6A2,COPZ2,COQ9,CORO1B,CPT1A,CSRP2,CSTF2T,CTNND1,CXCL12,CXXC5,CYB5A,CYP1B1,CYP4V2,DAP,DCAF8,DCN,DECR1,DHRS7,DPP7,DTD1,EBF3,ECH1,EIF…
Coexpression	M5547	Age up-regulated genes in the human frontal cortex.	Coexpression_M5547_Age up-regulated genes in the human frontal cortex.	0	0	10	0	0	10	10			ACTL6A,CAV2,CD302,DHRS3,FERMT2,FYN,GSN,HTRA1,IRF7,ITGAV,ITGB1,KANK1,KLC1,LITAF,LTBP1,METTL7A,MT1E,MT1G,MT2A,NDRG1,NPC1,NT5C2,PARVA,PLOD2,PLXNB1,PODXL,PON2,RAP1B,RIN2,RPS21,S1PR1,SPTSSA,SYPL1,TGFBR2,TNNT1,ZBTB1			ABCD3,ACSBG1,AGT,AHNAK,ALDH4A1,AMOTL2,BAZ2B,CAST,CD302,CEBPD,CEP170,CREB3L2,DDIT4,DHRS3,EFHD1,EPM2A,FERMT2,FGF2,GATM,GNE,HSPA2,ID4,ITGAV,KDSR,LAMP2,LRIG1,MTRR,MYO10,NFKBIA,NIPBL,PALLD,PCF11,PEX1,PHF3,PLXNB1,PLXNC1,PMP22,PPAP2A,PRDX6,RDX,RPS21,SDC2,SFRP1,SMC3,SMC5,SSFA2,TGM2,TOPORS,TP53BP2,TPD52L2,TSC22D4,VWF,WIPI1,WNK1,ZBTB1,ZEB2,ZNF423,ZNF652	ABCD3,ACAA2,AGT,AHCYL1,AHNAK,ALDH4A1,AMOTL2,ANP32B,ANXA3,ANXA5,APOD,BAMBI,BAZ2B,BMP7,CALD1,CAST,CAV1,CAV2,CD302,CEP170,CETN3,CHSY1,CLIC4,CPNE3,CYP1B1,DHRS3,DNASE1L1,DPYSL3,EFS,EPM2A,ERBB3,FADS1,FGF2,FGFR3,FXYD1,FYN,GAB2,GATM,GNE,GNG11,GNG12,GPR137B,GPRC5B,GSN,HIF1A,HNRNPH3,HP,HSPA2,HTRA1,ICAM2,IFI16,IL33,INHBB,INSR,IQCK,IQGAP1,ITGAV,ITGB1,ITPKB,KANK1,LAMP2,LEPROT,LITAF,LPIN1,LPP,LRIG1,LRP4,MAL,MA…
Coexpression	M2293	Genes down-regulated in ES (embryonic stem cells) with defficient SUZ12 [GeneID=23512].	Coexpression_M2293_Genes down-regulated in ES (embryonic stem cells) with defficient SUZ12 [GeneID=23512].	0	10	10	0	0	0	10		AMMECR1L,AMOTL2,ANXA2,CDK6,CDKN1A,CITED2,CNN2,CORO1C,DPYSL2,DUSP1,FOSL2,GLIPR2,HBEGF,IER5,IGFBP5,JUN,KLF6,KLHDC2,MARCKS,MLLT11,MMP14,MYADM,PDLIM5,PLIN2,PMP22,RAP2B,RBMS1,RDH10,REEP3,RND3,RTN3,SCD,SEPW1,SOAT1,THBS1,TPM2,VAT1,WLS	ACSL4,AKT1,ANXA2,BHLHE40,BMP1,CAV2,CDK6,CFL2,CGN,CITED2,CTXN1,DUSP1,FLNC,GSN,ID2,IER3,IGFBP3,ITGAV,ITGB1,MMP14,NT5E,PARVA,PLK2,PLOD2,PRICKLE1,PRNP,PRSS23,S100A10,SCD,SDC1,SFN,STEAP2,TAGLN2,TCF12,THBS1,TPM1,TPM4,TSPAN9				ABHD2,ABTB2,ACSL4,ACTA2,ACTC1,ACTN1,ADK,AHNAK,AMFR,AMMECR1L,AMOTL2,ANXA1,ANXA2,ANXA3,ANXA5,APP,ARAP3,ARL4C,AXL,BHLHE40,BMP1,BNIP2,BTG2,CALD1,CAP1,CAPN2,CAV1,CAV2,CCNG1,CD24,CDH2,CDKN1A,CFL2,CITED2,CLDN12,CLIC1,CMTM7,CNN1,COL11A1,COL1A1,COL1A2,COL3A1,COL5A1,COLEC12,CORO1C,CPE,CRLF1,CSF1,CSNK1G1,CXADR,CYFIP2,CYP1B1,CYR61,DBN1,DOCK11,DUSP6,ELOVL1,ERRFI1,F3,FARP1,FLNA,FLNC,FN1,FOSL2,FOXP1,FRMD4B,GHR,…
Coexpression	16912175-SuppTable3a	Human HeadandNeck_Sengupta06_403genes	Coexpression_16912175-SuppTable3a_Human HeadandNeck_Sengupta06_403genes	0	0	10	10	0	0	10			ADAMTS2,ATP11C,CD274,CDCA7,CEP55,COL5A2,DDX60,DUT,EFNB2,FBN1,FZD7,HOXC6,ID2,IFIH1,ITGAV,KIAA0101,MINPP1,MTF2,NEDD1,NUF2,NUSAP1,PATL1,PMAIP1,POGLUT1,POLE2,PRNP,PTGS2,RCN1,RIF1,RRM2,SGOL2,SOCS5,SPARC,TDG,TMEM200A,TNFAIP6,TNFRSF9,VASH2,WDHD1,XAF1,ZNF267	AGO2,ATL2,CBX3,CD200,CEP135,CLASP1,CRLF3,CXCL10,DDX60,ERAP1,GBP1,GLS,ID2,IFNG,IL15,IPO5,MBTD1,NAP1L1,NBN,PATL1,PMAIP1,PRNP,RAN,RBMX,RIF1,SFXN1,SRSF10,SRSF3,STAT1,TDG,TFRC,TMEM38B,TMPO,TWSG1,U2SURP,XAF1,XPO1,ZNF267			ACER3,ACTA2,ADAM22,ADAMTS2,ADH5,ANGPT2,ANKRD46,ANLN,APOC1,ARL6IP6,ASAP1,ATAD2,ATP11C,B4GALT6,BRIP1,BUB1B,CALD1,CASC5,CASK,CBX3,CCL2,CCNA2,CD14,CDH11,CENPE,CENPF,CENPK,CENPU,CEP135,CEP55,CHEK1,CHI3L1,CKAP4,CLASP1,COL15A1,COL1A1,COL1A2,COL3A1,COL4A1,COL4A2,COL5A1,COL5A2,COL8A1,CRLF3,CTSC,DBF4,DIAPH3,DLGAP5,DNA2,DOCK4,DOCK7,DPY19L1,DTL,DUT,ECT2,EIF5A2,EMILIN2,ERI1,ESCO2,EZH2,FAS,FASTKD1,FBN1,FCGR1A,…
Coexpression	M1448	Genes up-regulated in RAW 264.7 cells (macrophage) 3 hr after stimulation with bacterial lipopolysaccharide (LPS).	Coexpression_M1448_Genes up-regulated in RAW 264.7 cells (macrophage) 3 hr after stimulation with bacterial lipopolysaccharide (LPS).	0	0	10	10	0	0	10			ACSL4,ADAR,BCL2A1,CASP4,CD44,CITED2,IER3,IL1RN,JUND,MAPKAPK2,MARCKSL1,MT2A,ODC1,PML,PTGS2,RCN1,SAP30,SOD2	BCL2A1,CD44,EIF1,EIF2AK2,ETF1,GCH1,HCLS1,IER2,IFI16,JUND,KPNA3,LCP2,MAPKAPK2,MARCKSL1,RNF11,SAT1,SRGN,STAT1,TAP1,TNFRSF1B,TNIP1,TOP1,WSB1			ACSL4,APBB1IP,BCL2A1,C3AR1,C5AR1,CASP4,CCL3,CD44,CDKN1A,CITED2,CLEC4D,DAB2,DEGS1,EIF2AK2,ETF1,FCGR2B,GLRX,HCK,HCLS1,HMGCR,ICAM1,IFI16,IFRD1,IL1RN,KPNA3,LCP2,MAP2K1,MAPKAPK2,MARCKSL1,MLLT11,MSR1,MT1A,MT2A,MYO10,ODC1,PIP5K1B,PNP,PRKCD,PTGS2,RCN1,RHOC,SAT1,SLC11A1,SLC20A1,SLFN12L,SLPI,SOD2,SQSTM1,SRGN,STAT1,TGFB1,TNFRSF1B,TOP1,TRIM25,TXNRD1,WSB1
Coexpression	M10351	Genes down-regulated in T24 (bladder cancer) cells in response to the photodynamic therapy (PDT) stress.	Coexpression_M10351_Genes down-regulated in T24 (bladder cancer) cells in response to the photodynamic therapy (PDT) stress.	0	10	10	0	0	0	10		ADO,ADRB2,AMOTL2,ARF3,ATXN10,AURKA,AURKB,B4GALT6,BCL2L1,C9orf40,CCND1,CCNF,CFLAR,CNN2,DEPTOR,EFHD2,EN1,ENC1,FBXO5,HOXA10,HOXA9,IGFBP5,ISOC1,LBH,LMNB1,MAPK14,MLLT11,NEK2,NR2F1,PCYOX1L,PDLIM5,PGAP2,PIGF,PSME3,RANBP6,RRAGA,SERPINE1,SOX9,SPC25,ST3GAL4,SUB1,TBL1X,THBS1,TMEM80,TOP2A,TUBB,ZDHHC4	ACSL5,ADAM12,ANAPC13,ARHGDIB,ARL5A,ATP5G1,BCL2A1,BOLA1,CAV2,CD302,CDC42EP3,DHFR,DUT,EDN1,ENC1,ENSA,EXOG,FAM86B1,FBN1,GALNT10,HCFC1R1,HES1,HILPDA,ITGB3,IVD,KANK1,KANK2,LAGE3,LIPA,MALL,MAT2A,MDM1,MGST2,MRPL24,MRPS11,NDUFA3,NDUFS6,PLK2,PLXNA2,POGLUT1,POLE2,PON2,PPIC,PRSS23,RBM8A,RNFT2,RRM2,SLC25A11,SOX9,SPARC,SPTSSA,SYNPO,TGFBI,TGFBR2,THBS1,THTPA,TPM4,TSEN2,TSPAN4,WTAP				ABHD14A,ACOT13,ACP6,ACSL5,ADAM10,ADAM12,ADAMTS3,ADAT1,AGBL5,AGPAT1,AK1,ALDH1B1,ALDH5A1,AMOTL2,ANAPC13,ANKFY1,AP2A2,APEX2,APITD1,ARF3,ARHGDIB,ARL5A,ASTE1,ATP5G1,ATP6V0E2,ATXN10,B3GAT3,B4GALT6,B4GAT1,BAG5,BARD1,BCL2A1,BCS1L,BDH2,BIN3,BIRC5,BLCAP,BLOC1S1,BOLA1,BRIP1,BTD,BUB1,C1orf106,C2orf44,C9orf40,CADM1,CALD1,CARD10,CAV2,CBY1,CCL2,CCNA2,CCND3,CD302,CDC42EP3,CDCA3,CDCA4,CDKN2C,CENPI,CISD1,CLN5,CLN6…
Coexpression	M2502	Genes whose expression changes in Calu-6 cells (lung cancer) by TNF [GeneID=7124] were blocked partially by p38 inhibitor LY479754.	Coexpression_M2502_Genes whose expression changes in Calu-6 cells (lung cancer) by TNF [GeneID=7124] were blocked partially by p38 inhibitor LY479754.	0	10	10	0	0	0	10		AURKA,B4GALT1,CDKN1A,CITED2,CXCL1,DUSP1,DUSP10,EREG,FOSL2,HOXA9,IFNGR2,INHBA,JUN,KLF6,LBH,LDLR,SERPINE1,TCF7L2,THBS1,TSC22D2,TUBB2A	ALCAM,C3orf52,C8orf4,CCL20,CD44,CITED2,COL7A1,CXCL1,CXCL2,CXCL3,DKK1,DNAJB9,DUSP1,DUSP10,EFNB2,FAM46A,FOXO1,FZD7,ID2,IER3,INTS6,ITGAV,KANK2,KLHL21,LITAF,NFKB2,NR2F2,PLK2,PMAIP1,PTHLH,SDF2L1,TGFA,THBS1,TNC,TRAPPC4,TTC27				AGRN,ALCAM,B4GALT1,BID,BIRC2,BTG3,C8orf4,CD44,CDKN1A,CITED2,CREB1,CXCL1,CXCL2,CYLD,DNAJB4,DNAJB9,EGFR,EREG,FNDC3B,FOSL2,FOXO1,FZD7,GLIPR1,HAS2,HERPUD1,HEXIM1,HIVEP1,HOXA5,ID1,ID2,IFNGR2,IL4R,IL6,INTS6,IRGQ,IRS1,ITGAV,JUN,JUNB,KANK2,KCNN4,KDM6B,KLF6,KLHL21,LAMC1,LDLR,LGR5,LHFP,LITAF,MFHAS1,NAMPT,NFKB2,NFKBIE,PCDH7,PLAC8,PLAUR,PLK2,PPAP2B,PPIF,PTHLH,REL,RGS2,RXRA,SERPINB2,SERPINE1,SLC12A7,SLC20A1,S…
Coexpression	M4680	Genes up-regulated in RD cells (embryonal rhabdomyosarcoma, ERMS) by expression of PAX3- or PAX7-FOXO1 [GeneID=5077;5081;2308] fusions off retroviral vectors.	Coexpression_M4680_Genes up-regulated in RD cells (embryonal rhabdomyosarcoma, ERMS) by expression of PAX3- or PAX7-FOXO1 [GeneID=5077;5081;2308] fusions off retroviral vectors.	0	5.99496	10	0	0	0	10		ARHGAP29,ARID5B,CCND2,CD9,CXCR4,DTX4,DUSP1,ELK3,GAS1,INHBA,JUN,MAP1LC3B,MMD,MYOD1,NUP93,RAP1B,RHOBTB1,SDC4,SGK1,SNAI2,ST3GAL5,TCF7L2,THBS1,WSB2	AACS,ABI1,ADAM19,ANK2,CARHSP1,CAV2,CD44,CIB1,DICER1,DKK1,DUSP1,FAM3C,FGFR4,FOXO1,GALNT10,HEBP1,HES1,HPCAL1,ID2,IGFBP6,JAK1,KLF4,LTBP1,MAP1LC3B,MAP4K4,MME,NCOA4,NDRG1,NR2F2,NR3C1,NRCAM,PGF,PHACTR2,PON2,RAB32,RAP1B,S100A10,SCN3B,SERPINE2,SF3B5,SGK1,SNAI2,THBS1,TPM4				ABAT,ABI1,ACKR3,ADAM10,ADAM19,ADAMTS1,ADAMTS5,ADD1,ADRBK2,ANK1,ANK2,AP2S1,ARL4C,ARRB1,ASS1,CADM1,CAP1,CARD10,CARHSP1,CAV1,CAV2,CCND2,CD44,CDH4,CLMN,COL18A1,COL5A1,COL6A2,CREG1,CTSC,CUL3,CXCR4,CYR61,DDAH1,DICER1,DPY19L1,DTX4,E2F5,ECM1,EMP1,EPHA3,FABP5,FBN2,FMR1,FOXO1,FST,FXYD5,FZD1,GADD45A,GAS1,GATA2,GATM,GPM6B,HDAC5,HMGCR,ID2,IL4R,INPP1,ITPKB,JUN,KLF4,KRT18,LEPROT,LOXL2,M6PR,MAP1LC3B,MAP3K5,MCAM,…
Coexpression	M18855	Up-regulated genes distinguishing between early gastric cancer (EGC) and normal tissue samples.	Coexpression_M18855_Up-regulated genes distinguishing between early gastric cancer (EGC) and normal tissue samples.	0	5.98377	10	0	0	0	10		ARL5B,AURKA,BUB3,CCNB1,CD9,CDC25B,CDK6,CIRH1A,CXCL1,DEPDC1B,GRN,H19,HN1,HOXA10,HOXA9,HSPA8,IFITM1,INHBA,JPH1,LAPTM4B,NEK2,NPM1,NUP93,NUSAP1,PFDN2,PMEPA1,POLR2G,PTMA,PTTG1,SPP1,TOP2A,UBE2C,ZWINT	ASPM,BUB3,CALML4,CDCA7,CDK6,CEP55,CKS1B,CKS2,COL7A1,CXCL1,CXCL3,CYC1,DEPDC1,DHFR,E2F7,EPHB2,HMGA1,HMMR,HOXC6,HSPA8,HSPB1,IL15RA,JPH1,KIAA0101,KLHL21,KRT7,LACTB2,MFI2,MMP7,NSUN5,NUF2,NUSAP1,PDP1,PFDN2,PTRH1,RPA3,RPS21,RRM2,S100A10,SCRIB,SERPINB5,SGOL2,SLC39A10,SOD2,SPTAN1,TFAP2A,TPM1,UPP1,ZDHHC11				ABHD10,ABHD11,ACAA2,AIFM2,ANKRD10,ANLN,ANP32E,APEX2,ARL5B,ARPC4,ASPM,ASS1,ATAD2,ATG16L1,ATP11A,BARD1,BID,BIRC5,BOK,BRCA1,BRIP1,BUB1,BUB1B,C12orf10,CALML4,CASC5,CBX2,CCNA2,CCNB1,CCNB2,CCT3,CDC20,CDC25B,CDC34,CDH3,CDK12,CDR2L,CENPA,CENPF,CENPH,CENPK,CENPN,CENPU,CEP55,CEP72,CHEK1,CHI3L1,CKAP2,CLN8,CRIP1,CSE1L,CTSB,CXCL1,CYC1,DCAF13,DEPDC1,DLGAP5,DPP3,DTL,E2F8,ECT2,EML4,EPHB2,ESCO2,EZH2,FEN1,FIGNL1,F…
Coexpression	15793299-TableC	Mouse Breast_Astolfi05_1104genes_TumorGenes	Coexpression_15793299-TableC_Mouse Breast_Astolfi05_1104genes_TumorGenes	0	0	10	0	0	5.91206	10			ABLIM1,ACSL4,BHLHE40,CACNB3,CASP3,CD302,CD44,CDKN1C,CFL2,COL5A2,COL6A1,CPD,CXCL1,DHCR7,DOCK9,EIF4G1,ENAH,ENPP2,ETV4,FAM3C,FBN1,FBXW7,FGFR1,FHL1,GALNT10,GSN,HTRA1,ID2,IER3,IGFBP6,IL1B,IL7R,ITGAV,ITGB5,IVD,KCNK2,KIFC3,KLF4,LIMCH1,LITAF,MFI2,MLF1,MMP15,MOCS2,MYLK,NDUFS5,NR4A1,NRP1,PRNP,PTGES,RCN1,RRM2,SERPINE2,SGK1,SHOX2,SLC1A1,SLC27A1,SLC2A4,SLC38A2,SLC7A5,SNAI2,SPARC,SPARCL1,SRPX,ST6GAL1,TBX15,TCN…			ABCD2,ABCG2,ACOX1,ACTN3,ADSSL1,AHNAK,ARFGAP3,ATP2A1,ATP6V1A,ATP7A,AUH,BID,BNIP3,CASP3,CCDC80,CCR7,CD302,CD9,CEBPD,CHRNB1,CIB2,CLDN3,CLIP4,CLU,CMBL,COL11A1,COL14A1,COL1A1,COL1A2,COL6A1,COL6A2,COL9A3,CPD,CTSK,CYP4B1,DCN,DDT,DLL1,DPT,EHHADH,EIF4G1,ETV1,FAP,FGFR1,FMO1,FMR1,FOLR1,GCSH,GDF10,GHR,GLUD1,GNAI1,GNE,GPC4,GPCPD1,HACD3,HBEGF,HK2,HMGCL,HS3ST1,HSPA2,INMT,ISLR,ITGA3,ITGAV,KANK3,KCNA5,KIF1B,LCK,L…	AASS,ABCA1,ABCC9,ABCG2,ABLIM1,ACAA2,ACO2,ACOT13,ACOX1,ACP5,ACSL1,ACSL4,ACTC1,ACTN4,ACYP2,ADCY9,ADGRD1,AHNAK,AK4,ALAD,ALDH1A1,ALDOC,AMMECR1L,ANK1,ANK3,ANLN,ANXA3,AOX1,APCDD1,APOBEC2,APP,AQP4,ARF3,ARFGAP3,ARG1,ARL3,ARL4A,ART1,ART3,ASAP1,ATF5,ATP1A1,ATP1A2,ATP1B1,ATP2A3,ATP6V1A,ATP7A,AUH,B3GALNT1,B3GALT2,B4GALT6,BAG2,BCKDHB,BHLHE40,BID,BUB1,C1QTNF1,C2,C3,C4A,CACNB3,CADM1,CAPG,CAPN2,CASP1,CASP12,CASP…
Coexpression	15843827-TableS5	Human Leukemia_Andersson05_100genes_AMLVsALL	Coexpression_15843827-TableS5_Human Leukemia_Andersson05_100genes_AMLVsALL	0	0	10	5.90227	0	0	10			APLP2,B4GALT5,CARHSP1,CBX5,CD44,CES1,CITED2,CPD,FAM60A,IL7R,MAP1LC3B,MXI1,NCOA4,PYGL,SPTAN1,TMSB10,VAMP7	APLP2,ARL8B,ATP6AP2,B4GALT5,CD44,IFI16,LBH,LCK,LEF1,MAP1LC3B,MXI1,NOTCH2,STRBP,TRMT5,VAMP7,ZFP36L1			ANXA1,APLP2,ATP6AP2,B4GALT5,CARHSP1,CBX5,CD44,CD68,CITED2,CPD,CYFIP2,DDOST,ERLIN1,FAH,FNDC3B,GAB1,GLO1,GLRX,HPS4,ICAM2,IFI16,IL7R,LGALS3BP,MAP1LC3B,MAPKAPK3,MXI1,MYH11,MYO1F,NFE2,NOTCH2,OAS2,P4HB,PIK3CB,PSME2,PYGL,PYGM,QSOX1,RBMS2,RHOH,RPF2,RPN1,SLC12A7,SSBP2,STAR,STRBP,TMSB10,TRMT5,ZFR
Coexpression	20077526-TableS3	Human StemCell_Hao09_612genes	Coexpression_20077526-TableS3_Human StemCell_Hao09_612genes	0	5.76366	10	0	0	0	10		ANKRD1,CANX,CDK6,EIF4EBP1,ENC1,IMPAD1,LMO4,MARCKS,MAT2B,MBOAT1,MPP5,NR2F1,PCYOX1L,PDLIM5,PLEKHF2,PLIN2,PMEPA1,PRKX,RAB2A,RBMS1,SEC22B,SERPINE1,SERTAD3,SLC44A1,SMAD7,SOX9,TERF1,TGS1,THBS1,TMEM64,TPM2,USP31,WLS	ACSL5,ACSM3,AMMECR1,ARNTL,ASAP2,ASMTL,ATP8B3,ATPIF1,BCCIP,CALB2,CDK6,CHCHD7,COL6A1,DCBLD2,DKK1,DOCK9,ENC1,FOXO1,FZD3,GSN,HDAC9,INTS6,ITGB8,KIAA1462,KLF4,LACTB2,MAP4K4,MAT2A,MBNL3,MGST2,MYLK,NCOA2,PEG10,PNKP,PSAT1,RABGAP1L,RCBTB2,SDC1,SEC22B,SIN3A,SLC30A1,SMAD7,SOX9,SYF2,TFAP2A,TGFBR2,THBS1,TOM1L2,TPD52L1,TRAPPC4,UPP1				ABHD14A,ACADSB,ACSL5,ACSM3,ADCY9,ADGRG6,AIP,AMMECR1,ANKRD1,AP1S2,ARHGEF10L,ARHGEF19,ARHGEF3,ARNTL,ASCC1,ASPH,ATP6V1C1,AXIN2,BAMBI,BLZF1,BUB1,CANX,CAPN6,CASP8,CDC42EP2,CDKL3,CDS1,CEP68,CHD9,CLIP4,CLN8,COL12A1,COL6A1,CPNE1,CRIM1,CSPP1,CTGF,CTHRC1,CTSC,CUX1,DCBLD2,DCLK1,DOCK9,DST,EGFR,EGR1,EIF4EBP1,ENC1,ENY2,ERBB3,ERCC2,FARP1,FBXO6,FDX1,FKBP7,FOXO1,FSTL1,FZD3,GAL,GALNT5,GCHFR,GGH,GLIS3,GRINA,GSN,GST…
Coexpression	M4294	Genes down-regulated in comparison of control conventional dendritic cells (cDC) at 10 h versus cDCs infected with Newcastle disease virus (NDV) at 10 h.	Coexpression_M4294_Genes down-regulated in comparison of control conventional dendritic cells (cDC) at 10 h versus cDCs infected with Newcastle disease virus (NDV) at 10 h.	0	0	10	10	5.64777	0	0			ADAR,ALPK1,ARHGEF11,CARD16,CXCL1,DDX60,GBP4,HERC6,IFIH1,IFIT2,IL15RA,IRF7,ISCA1,MMP14,MYD88,OASL,PHF11,PMAIP1,PML,PTGS2,RSAD2,SAMD9,SAMD9L,SP100,SRGAP2,WARS,XAF1,ZNFX1	AKAP7,APOBEC3G,C21orf91,CXCL10,DDX58,DDX60,DTX3L,EPT1,GBP4,GBP5,GCH1,HIVEP2,IER2,ISCA1,LYSMD2,MYD88,NAA25,NFKBIZ,NT5C3A,PDE4B,PMAIP1,PSMA4,SAMD9,SAMD9L,SP100,SP140L,STAT1,STAT2,TAP1,TMEM19,TNFSF10,TRIM22,TRIM69,WARS,XAF1	AKAP7,C21orf91,FAM122C,GBP4,GCH1,HIVEP2,IER2,ISCA1,NFKBIZ,NT5C3A,PDE4B,PMAIP1,PSMA4,SAMD9L,SP100,TMEM19,TNFSF10,WARS
Coexpression	M18517	Genes changed between developmental stages of Valpha14i natural killer T lymphocyte cells (NKT).	Coexpression_M18517_Genes changed between developmental stages of Valpha14i natural killer T lymphocyte cells (NKT).	0	0	10	5.50825	0	0	10			ACSF3,ASNS,ATP5G1,BCAS2,BHLHE40,CACNA2D3,CACNB4,CALML4,CD302,CD44,COX5B,CPD,CXCL2,DHRS3,ENC1,ENPP2,FAM213A,FHL1,GRAMD3,HIP1,HIST1H1E,IL1B,ITGB1,KLF4,MARCKSL1,MAST1,MRPL12,MYO5A,NDUFB10,NR1D2,OTUD5,PFDN6,PLAGL1,PRSS23,PTGS2,PTPRF,RCBTB2,RPS18,RRM2,SCD,SESN1,SGK1,SLC25A13,SLC6A15,SMPD4,TGFA,TNNT1,WIPF1	ACTB,ALDOA,ARF6,ARL6,ATMIN,ATP6AP2,BHLHE40,C17orf49,CCDC117,CCL4,CCL5,CCR7,CD247,CD44,CXCL10,CYB5B,FAM46C,FKBP1A,GCA,GFM1,GTF2A1,HNRNPAB,HSP90AA1,IFITM1,IFNG,IL2RB,JCHAIN,KLF6,LY75,LYST,MARCKSL1,MDFIC,MRPL54,NCL,NR1D2,PDE7A,PPP2R5C,RGS1,SAT1,SOCS3,ST13,TARS,TFRC,TMEM30A,TMEM38B,UBE3A,XCL1,XIAP			AARSD1,ABCB9,ABCE1,ACLY,ACTB,ACTR1A,AHNAK,AIP,AKAP9,ALDOA,ANXA1,APCDD1,ARL6,ASNS,ASPN,ATP13A2,ATP5G1,ATP6AP2,B4GALNT1,BCAS2,BCL11B,BHLHE40,BICD1,BUB1B,BUD31,CA8,CADM1,CALML4,CARD10,CCDC117,CCR1,CCR5,CCR7,CD244,CD302,CD36,CD38,CD44,CDH1,CDK4,CHAF1B,CISD1,CLCA1,COL11A1,COPS5,CORO1A,CPD,CPEB1,CRIM1,CXADR,CXCL2,CXCR6,CYB5B,DAPK2,DHRS3,DHRS4,DOCK7,DPH5,DST,DTL,DTYMK,EDF1,EIF5A,ENC1,ENDOD1,ENPP3,EPHA3,…
Coexpression	M1304	Genes down-regulated in SEND cells (skin endothelium) at hypoxia with ELK3 [GeneID=2004] knockdown by RNAi.	Coexpression_M1304_Genes down-regulated in SEND cells (skin endothelium) at hypoxia with ELK3 [GeneID=2004] knockdown by RNAi.	0	0	10	5.50061	0	0	10			ACSL4,ALDH1L2,ASNS,ATXN2L,BHLHE40,C8orf4,CD44,CDC42EP3,CSF3,CXCL1,CXCL2,EDN1,HIGD1A,HILPDA,ITGA6,KLF4,NDRG1,PIM3,PLK2,PTGS2,TNC,TRPS1,UPP1,VLDLR,ZBTB20,ZFP36	ACAP2,AFF1,ATF1,ATF4,BHLHE40,CD44,CDC42EP3,CEBPB,CXCL10,EPS15,HIGD1A,IFI16,ITGA6,JMJD1C,KLF6,MAP3K1,MTHFD2,PIM3,PTGER4,RBPJ,SAMSN1,SAT1,SRGN			ACAP2,ACBD3,ACSL4,ALDH1L2,ANGPTL6,ANKRD1,ANPEP,APBA3,ASNS,ATF4,BCL10,BHLHE40,C3,C8orf4,CARS,CCL2,CD44,CD93,CDC42EP3,CEBPB,CTGF,CTH,CXCL1,CXCL2,CYR61,DHRS9,DMP1,EDN1,EGR1,EPS15,ERO1A,ERRFI1,FOS,FST,GADD45A,GBE1,GSPT2,GZF1,HBEGF,HIGD1A,HSPA5,IFI16,IFRD1,IL13RA1,IL6,KCTD11,KLF4,KLF6,LAMP2,MMP8,MTHFD2,MYC,MYH9,NEDD9,NFIL3,NOCT,OAS2,PDLIM4,PDLIM5,PFKFB3,PIM3,PLEK,PLK2,PRDX5,PTBP3,PTGS2,RABGEF1,RAD23B,…
[truncated: 11,559 more rows]
