# Supplementary material for: RNA-binding protein CELF1 promotes tumor growth and alters gene expression in oral squamous cell carcinoma
Source: Oncotarget. 2015 Oct 20;6(41):43620–34. doi: 10.18632/oncotarget.6204 (PMC4791255; doi:10.18632/oncotarget.6204)
Supplement: Supplementary file 6 [file oncotarget-06-43620-s006.xlsx]

## Sheet: Supplemental Table 5
Supplemental Table 5 RNA-seq Biological Enrichment related to Figure 1
Accession Number	Gene Symbol	Gene Name	Log2 FC	pValue	Molecular/Biological Function
NM_006850	IL24	Interleukin 24	-1.67	4.44089e-16	GO:0005125~cytokine activity
NM_001185157	IL24		-1.68	3.19744e-14
NM_001185156	IL24		-2.78	0
NM_002421	MMP1	Matrix Metallopeptidase 1	-1.31	3.19565e-08	GO:0004222~metalloendopeptidase activity; GO:0005509~calcium ion binding
NM_002746	MAPK3 (ERK1)	Mitogen-Activated Protein Kinase 3	-1.54	1.13875e-10	GO:0016301~kinase activity; GO:0005515~protein binding; GO:0030528~transcription regulator activity
NM_003914	CCNA1	Cyclin A1	-2.36271	2.20846e-12	GO:0000082~G1/S transition of mitotic cell cycle
NM_001111045	CCNA1		-2.17718	2.84217e-14
NM_003256	TIMP4	Tissue inhibitor of metalloproteinase 4	1.03	0.00156555	GO:0046872~metal ion binding; GO:0008191~metalloendopeptidase inhibitor activity
NM_139314	ANGPTL4	Angiopoietin like related protein 4	2.12091	5e-05	GO:0001525~angiogenesis
NM_006216	SERPINE2	Serpin Peptidase inhibitor, Clade E	2.21	1.64757e-13	GO:0004867~serine-type endopeptidase inhibitor activity
NM_001136528	SERPINE2		1.65	2.22933e-13
NM_001135604	ESM1	Endothelial cell- speicfic molecule 1	-1.90738	1.0195e-11	GO:0008083~growth factor activity; GO:0005520~insulin-like growth factor binding
NM_178425	HDAC9	Histone deactylase 9	1.17498	4.56297e-05	GO:0005515~protein binding; GO:0042826~histone deacetylase binding; GO:0004407~histone deacetylase activity; GO:0016564~transcription repressor activity; GO:0003714~transcription corepressor activity; GO:0008134~transcription factor binding; GO:0016787~hydrolase activity; GO:0005080~protein kinase C binding; GO:0070491~transcription repressor binding; GO:0033558~protein deacetylase activity; GO:0…
NM_004235	KLF4	Krueppel-like factor 4	1.03018	2.2922e-05	GO:0045449~regulation of transcription; GO:0008285~negative regulation of cell proliferation; GO:0007500~mesodermal cell fate determination; GO:0045892~negative regulation of transcription, DNA-dependent
NM_000358	TGFBI	Tranforming growth factor beta induced	1.06965	5.07594e-07	GO:0007601~visual perception; GO:0008283~cell proliferation; GO:0007162~negative regulation of cell adhesion; GO:0050896~response to stimulus; GO:0030198~extracellular matrix organization
NM_000584	IL8 (CXCL8)	Interleukin 8	-0.980922	5.36972e-05	GO:0033554~cellular response to stress
NM_001130046	CCL20	Chemokine (C-C motif) ligand 20	-2.06463	7.56506e-13	GO:0006935~chemotaxis; GO:0042742~defense response to bacterium; GO:0007267~cell-cell signaling; GO:0007165~signal transduction; GO:0042466~chemokinesis; GO:0006955~immune response; GO:0006954~inflammatory response
NM_004591	CCL20		-1.58151	1.14396e-08
NM_001511	CXCL1	Chemokine (C-X-C motif) ligand 1	-1.04125	5e-05	GO:0007186~G-protein coupled receptor protein signaling pathway; GO:0023034~intracellular signaling pathway; GO:0008283~cell proliferation; GO:0007165~signal transduction; GO:0006954~inflammatory response; GO:0008285~negative regulation of cell proliferation; GO:0030036~actin cytoskeleton organization; GO:0006935~chemotaxis; GO:0007399~nervous system development; GO:0006955~immune response
NM_002089	CXCL2	Chemokine (C-X-C motif) ligand 2	-0.903092	8.62511e-06	GO:0006955~immune response; GO:0006935~chemotaxis; GO:0006954~inflammatory response
NM_002090	CXCL3	Chemokine (C-X-C motif) ligand 3	-1.48644	1.03384e-12	GO:0006935~chemotaxis; GO:0030593~neutrophil chemotaxis; GO:0006954~inflammatory response; GO:0006955~immune response
NM_002182	IL1RAP	Interleukin 1 receptor accesory protein	1.93364	4.80549e-10	GO:0004888~transmembrane receptor activity; GO:0004871~signal transducer activity; GO:0004908~interleukin-1 receptor activity; GO:0005515~protein binding
NM_002166	ID2	Inhibitor of DNA binding 2	1.02051	0.000307772	GO:0016564~transcription repressor activity; GO:0005515~protein binding
NM_001008541	MXI1	Max interactor 1	-2.46222	4.44089e-16	GO:0003714~transcription corepressor activity; GO:0030528~transcription regulator activity; GO:0003677~DNA binding
NM_130439	MXI1		-1.12809	1.63119e-05
NM_006799	PRSS21	Protease serine 21 (Testisin)	-1.17492	5e-05	GO:0008233~peptidase activity; GO:0008236~serine-type peptidase activity; GO:0004252~serine-type endopeptidase activity
NM_001042618	PARP2	Poly (ADP-ribose) polymerase 2	-0.014	0.520642	GO:0003677~DNA binding; GO:0016757~transferase activity
NM_005484	PARP2		-0.008	0.971122
NM_014676	PUM1	Pumilio RNA binding protein family 1	-0.013	0.946837	GO:0003723~RNA binding
NM_001020658	PUM1		0.008	0.968524
