# Supplementary material for: RNA-binding protein CELF1 promotes tumor growth and alters gene expression in oral squamous cell carcinoma
Source: Oncotarget. 2015 Oct 20;6(41):43620–34. doi: 10.18632/oncotarget.6204 (PMC4791255; doi:10.18632/oncotarget.6204)
Supplement: Supplementary file 7 [file oncotarget-06-43620-s007.xlsx]

## Sheet: Supplemental Table 6
Supplemental Table 6: AltAnalyze determined CELF1 splicing targets related to Figure 2
uid	source-IDs	symbol	description	exonids	independent confirmation	score	regulation direction	alternative exon annotations	associated isoforms	inferred regulated domains	overlapping domains	method
ENSG00000136536:E2.2	ENSG00000136536:E1.4-E2.2-ENSG00000136536:E1.4-E9.1|ENSG00000136536:E2.2	2014-03-07	membrane-associated ring finger (C3HC4) 7 [Source:HGNC Symbol;Acc:17393]	E1.4-E2.2 vs. E1.4-E9.1|E2.2	yes	-0.23|-1.0	upregulated	cassette-exon|cassetteExon				ASPIRE|splicing-index
ENSG00000168385:E3.4	ENSG00000168385:E1.5-E3.4-ENSG00000168385:E1.5-E9.2|ENSG00000168385:E3.4	2014-09-02	septin 2 [Source:HGNC Symbol;Acc:7729]	E1.5-E3.4 vs. E1.5-E9.2|E3.4	yes	-0.41|1.34	upregulated|downregulated	cassetteExon|altThreePrime|exon-region-exclusion	(-)alt-N-terminus,(-)alt-C-terminus,(-)AA:50(ENSP00000389174)->94(ENSP00000386001)	(-)BINDING-GTP,(-)BINDING-GTP; via amide nitrogen,(-)Cell_div_GTP-bd-IPR000038,(-)HELIX,(-)NP_BIND-GTP,(-)STRAND,(-)Septin2-IPR008113,(-)Small_GTPase-IPR001806,(+)MOD_RES-Phosphotyrosine,(+)STRAND		ASPIRE|splicing-index
ENSG00000008311:E20.1	ENSG00000008311:E19.2-E20.1-ENSG00000008311:E19.2-E22.1|ENSG00000008311:E20.1	AASS	aminoadipate-semialdehyde synthase [Source:HGNC Symbol;Acc:17366]	E19.2-E20.1 vs. E19.2-E22.1|E20.1	yes	0.252|1.05	downregulated	cassette-exon|cassetteExon	(-)nonsense_mediated_decay,(-)alt-C-terminus,(-)AA:511(ENSP00000414001)->732(ENSP00000351834)	(-)MOD_RES-N6-acetyllysine,(-)Saccharopine_DH/HSpermid_syn-IPR005097	(indirect)Saccharopine_DH/HSpermid_syn-IPR005097	ASPIRE|splicing-index
ENSG00000172965:E11.1	ENSG00000172965:E9.1-E11.1-ENSG00000172965:E9.1-E12.1_112101737|ENSG00000172965:E11.1	AC068491.1		E9.1-E11.1 vs. E9.1-E12.1_112101737|E11.1	yes	-0.75|-1.2	upregulated	cassette-exon				ASPIRE|splicing-index
ENSG00000236432:E4.1	ENSG00000236432:E3.1-E4.1-ENSG00000236432:E3.1-E6.1|ENSG00000236432:E6.1	AC097662.2		E3.1-E4.1 vs. E3.1-E6.1|E6.1	yes	0.265|-1.2	downregulated|upregulated	altThreePrime|alt-3'				ASPIRE|splicing-index
ENSG00000183889:E29.1	ENSG00000183889:E29.1-ENSG00000214967:E2.1-ENSG00000183889:E21.1_16423245-ENSG00000227827:E24.1_16466545|ENSG00000183889:E29.1	AC138969.4	NPIP-like protein 1 [Source:UniProtKB/Swiss-Prot;Acc:Q86VD5]	ENSG00000183889:E29.1-ENSG00000214967:E2.1 vs. ENSG00000183889:E21.1_16423245-ENSG00000227827:E24.1_16466545|E29.1	yes	0.877|1.50	downregulated	cassette-exon			(indirect)NPIP-IPR009443	ASPIRE|splicing-index
ENSG00000110881:E6.3	ENSG00000110881:E6.3-E7.1-ENSG00000110881:E4.1-E7.1|ENSG00000110881:E6.3	ACCN2	amiloride-sensitive cation channel 2, neuronal [Source:HGNC Symbol;Acc:100]	E6.3-E7.1 vs. E4.1-E7.1|E6.3	yes	0.622|2.48	downregulated	cassette-exon|cassetteExon|alt-5'	(-)retained_intron,(-)alt-N-terminus,(-)alt-C-terminus,(-)AA:227(ENST00000551199-PEP)->396(ENSP00000402896)	(-)DISULFID,(-)EnaC-IPR004724,(-)MOD_RES-Phosphoserine; by PKA,(-)Na+channel_ASC-IPR001873,(-)TOPO_DOM-Cytoplasmic,(-)TRANSMEM-Helical;	(direct)Na+channel_ASC-IPR001873, (direct)EnaC-IPR004724	ASPIRE|splicing-index
ENSG00000134575:E5.1	ENSG00000134575:E4.2-E5.1-ENSG00000134575:E4.2-E5.3|ENSG00000134575:E5.1	ACP2	acid phosphatase 2, lysosomal [Source:HGNC Symbol;Acc:123]	E4.2-E5.1 vs. E4.2-E5.3|E5.1	yes	-0.41|-1.0	upregulated	cassetteExon|altThreePrime|alt-3'	(-)nonsense_mediated_decay,(-)alt-C-terminus,(-)AA:160(ENSP00000432466)->305(ENSP00000436487)	(-)ACT_SITE-Proton donor,(-)DISULFID,(-)His_Pase_superF_clade-2-IPR000560	(indirect)His_Pase_superF_clade-2-IPR000560	ASPIRE|splicing-index
ENSG00000115091:E7.1_114691735	ENSG00000115091:E6.2-E7.1_114691735-ENSG00000115091:E6.2-E8.1|ENSG00000115091:E8.2;E8.1	ACTR3	ARP3 actin-related protein 3 homolog (yeast) [Source:HGNC Symbol;Acc:170]	E6.2-E7.1_114691735 vs. E6.2-E8.1|E8.2;E8.1	yes	0.251|2.23	downregulated	cassette-exon				ASPIRE|splicing-index
ENSG00000143537:E19.1	ENSG00000143537:E18.1-E19.1-ENSG00000143537:E18.1-E22.2_155034727|ENSG00000143537:E19.1	ADAM15	ADAM metallopeptidase domain 15 [Source:HGNC Symbol;Acc:193]	E18.1-E19.1 vs. E18.1-E22.2_155034727|E19.1	yes	0.496|1.69	downregulated	cassette-exon				ASPIRE|splicing-index
ENSG00000197381:E4.1	ENSG00000197381:E2.3-E4.1-ENSG00000197381:E2.3-E6.1|ENSG00000197381:E4.1	ADARB1	adenosine deaminase, RNA-specific, B1 [Source:HGNC Symbol;Acc:226]	E2.3-E4.1 vs. E2.3-E6.1|E4.1	yes	-0.23|-1.3	upregulated	cassette-exon|cassetteExon				ASPIRE|splicing-index
ENSG00000197381:E5.2	ENSG00000197381:E2.3-E5.2-ENSG00000197381:E2.3-E6.1|ENSG00000197381:E5.2	ADARB1	adenosine deaminase, RNA-specific, B1 [Source:HGNC Symbol;Acc:226]	E2.3-E5.2 vs. E2.3-E6.1|E5.2	yes	-0.22|-1.1	upregulated	cassette-exon|cassetteExon				ASPIRE|splicing-index
ENSG00000197381:E5.3	ENSG00000197381:E5.3-E6.1-ENSG00000197381:E2.3-E6.1|ENSG00000197381:E5.3	ADARB1	adenosine deaminase, RNA-specific, B1 [Source:HGNC Symbol;Acc:226]	E5.3-E6.1 vs. E2.3-E6.1|E5.3	yes	-0.21|-1.0	upregulated	cassette-exon|cassetteExon	(+)truncated,(-)AA:141(ENSP00000387480)->701(ENSP00000015877)	(-)ACT_SITE-Proton donor,(-)A_deamin-IPR002466,(-)BINDING-Inositol hexakisphosphate,(-)DOMAIN-DRBM 1,(-)DOMAIN-DRBM 2,(-)Ds-RNA-bd-IPR001159,(-)HELIX,(-)METAL-Zinc,(-)STRAND,(-)TURN		ASPIRE|splicing-index
ENSG00000253500:E4.1	ENSG00000253500:E4.1-E8.1-ENSG00000253500:E2.1-E8.1|ENSG00000253500:E2.1	AF121898.3		E4.1-E8.1 vs. E2.1-E8.1|E2.1	yes	-0.85|1.09	upregulated|downregulated	alt-C-term				ASPIRE|splicing-index
ENSG00000253500:E6.1	ENSG00000253500:E3.1-E6.1-ENSG00000253500:E3.1-E7.1_88579186|ENSG00000253500:E6.1	AF121898.3		E3.1-E6.1 vs. E3.1-E7.1_88579186|E6.1	yes	-0.73|-3.1	upregulated	cassette-exon				ASPIRE|splicing-index
ENSG00000126705:E4.3	ENSG00000126705:E1.2-E4.3-ENSG00000126705:E3.1-E4.3_27930002|ENSG00000126705:E4.3	AHDC1	AT hook, DNA binding motif, containing 1 [Source:HGNC Symbol;Acc:25230]	E1.2-E4.3 vs. E3.1-E4.3_27930002|E4.3	yes	0.670|1.02	downregulated	cassette-exon				ASPIRE|splicing-index
ENSG00000146416:E12.1	ENSG00000146416:E11.3-E12.1-ENSG00000146416:E11.3-ENSG00000217648:E1.1_143663712|ENSG00000146416:E12.1	AIG1	androgen-induced 1 [Source:HGNC Symbol;Acc:21607]	E11.3-E12.1 vs. ENSG00000146416:E11.3-ENSG00000217648:E1.1_143663712|E12.1	yes	0.286|1.29	downregulated	cassette-exon				ASPIRE|splicing-index
ENSG00000236943:E17.1	ENSG00000236943:E15.5-E17.1-ENSG00000236943:E15.5-ENSG00000235398:E16.1|ENSG00000236943:E17.1	AL592284.1		E15.5-E17.1 vs. ENSG00000236943:E15.5-ENSG00000235398:E16.1|E17.1	yes	-0.30|-1.8	upregulated	cassette-exon				ASPIRE|splicing-index
ENSG00000136010:E13.1	ENSG00000136010:E12.1-E13.1-ENSG00000136010:E10.1-E13.3|ENSG00000136010:E13.1	ALDH1L2	aldehyde dehydrogenase 1 family, member L2 [Source:HGNC Symbol;Acc:26777]	E12.1-E13.1 vs. E10.1-E13.3|E13.1	yes	0.452|1.53	downregulated	altThreePrime|alt-3'			(direct)Aldehyde_DH_dom-IPR015590	ASPIRE|splicing-index
ENSG00000160117:E2.1	ENSG00000160117:E1.5-E2.1-ENSG00000160117:E1.5-E2.2_17392874|ENSG00000160117:E2.1	ANKLE1	ankyrin repeat and LEM domain containing 1 [Source:HGNC Symbol;Acc:26812]	E1.5-E2.1 vs. E1.5-E2.2_17392874|E2.1	yes	-0.34|-1.1	upregulated	altThreePrime|alt-3'			(direct)Ankyrin_rpt-contain_dom-IPR020683	ASPIRE|splicing-index
ENSG00000135976:E55.1	ENSG00000135976:E55.1-E56.1-ENSG00000135976:E54.1-E56.1|ENSG00000135976:E55.1	ANKRD36	ankyrin repeat domain 36 [Source:HGNC Symbol;Acc:24079]	E55.1-E56.1 vs. E54.1-E56.1|E55.1	yes	0.355|1.18	downregulated	cassette-exon				ASPIRE|splicing-index
ENSG00000186106:E1.10	ENSG00000186106:E1.10-E5.2-ENSG00000186106:E1.5-E4.1|ENSG00000186106:E1.5	ANKRD46	ankyrin repeat domain 46 [Source:HGNC Symbol;Acc:27229]	E1.10-E5.2 vs. E1.5-E4.1|E1.5	yes	-0.48|1.12	upregulated|downregulated	alt-C-term				ASPIRE|splicing-index
ENSG00000128335:E5.1	ENSG00000128335:E3.5-E5.1-ENSG00000128335:E3.5-E6.1|ENSG00000128335:E5.1	APOL2	apolipoprotein L, 2 [Source:HGNC Symbol;Acc:619]	E3.5-E5.1 vs. E3.5-E6.1|E5.1	yes	0.377|1.19	downregulated	cassette-exon|alt-3'	(+)alt-N-terminus,(+)alt-C-terminus,(+)AA:53(ENST00000473549-PEP)->74(ENSP00000400486)	(+)ApoL-IPR008405		ASPIRE|splicing-index
ENSG00000128284:E10.1	ENSG00000128284:E5.6-E10.1-ENSG00000128335:E7.1_36629486-ENSG00000128284:E10.1_36545403|ENSG00000128284:E10.1	APOL3	apolipoprotein L, 3 [Source:HGNC Symbol;Acc:14868]	E5.6-E10.1 vs. ENSG00000128335:E7.1_36629486-ENSG00000128284:E10.1_36545403|E10.1	yes	0.775|-1.8	downregulated|upregulated	cassetteExon|alt-C-term|mutually-exclusive-exon|alt-3'				ASPIRE|splicing-index
ENSG00000128284:E5.6	ENSG00000128284:E5.6-E9.1-ENSG00000128284:E3.6-E9.1|ENSG00000128284:E5.6	APOL3	apolipoprotein L, 3 [Source:HGNC Symbol;Acc:14868]	E5.6-E9.1 vs. E3.6-E9.1|E5.6	yes	-0.45|1.20	both|downregulated	mutually-exclusive-exon				ASPIRE|splicing-index
ENSG00000107863:E11.3	ENSG00000107863:E10.1-E11.3-ENSG00000107863:E10.1-E12.1|ENSG00000107863:E11.3	ARHGAP21	Rho GTPase activating protein 21 [Source:HGNC Symbol;Acc:23725]	E10.1-E11.3 vs. E10.1-E12.1|E11.3	yes	0.220|1.08	downregulated	cassette-exon|cassetteExon	(-)alt-N-terminus,(-)alt-C-terminus,(-)AA:907(ENSP00000388873)->1131(ENSP00000405018)	(-)DOMAIN-PDZ,(-)MOD_RES-Phosphoserine,(-)PDZ/DHR/GLGF-IPR001478,(-)REGION-Interaction with ARF1 and ARF6		ASPIRE|splicing-index
ENSG00000162980:E1.7	ENSG00000162980:E1.7-E3.2-ENSG00000182389:E20.1-ENSG00000162980:E3.1|ENSG00000162980:E1.7	ARL5A	ADP-ribosylation factor-like 5A [Source:HGNC Symbol;Acc:696]	E1.7-E3.2 vs. ENSG00000182389:E20.1-ENSG00000162980:E3.1|E1.7	yes	0.445|1.46	downregulated	alt-5'|altFivePrime				ASPIRE|splicing-index
ENSG00000130429:E3.1	ENSG00000130429:E2.5-E3.1-ENSG00000130429:E2.5-E4.2|ENSG00000130429:E3.1	ARPC1B	actin related protein 2/3 complex, subunit 1B, 41kDa [Source:HGNC Symbol;Acc:704]	E2.5-E3.1 vs. E2.5-E4.2|E3.1	yes	-0.39|1.40	upregulated|downregulated	cassette-exon|alt-3'	(-)truncated,(+)AA:130(ENSP00000403324)->372(ENSP00000389631)	(+)ARPC2/3_su1-IPR017383,(+)MOD_RES-Phosphoserine,(+)REPEAT-WD 3,(+)REPEAT-WD 4,(+)REPEAT-WD 5,(+)REPEAT-WD 6,(+)WD40_repeat-IPR001680,(+)WD40_repeat_subgr-IPR019781		ASPIRE|splicing-index
ENSG00000171681:E6.1	ENSG00000171681:E6.1-E11.2-ENSG00000171681:E2.1-E11.2|ENSG00000171681:E2.1	ATF7IP	activating transcription factor 7 interacting protein [Source:HGNC Symbol;Acc:20092]	E6.1-E11.2 vs. E2.1-E11.2|E2.1	yes	-0.36|1.73	upregulated|downregulated	alt-C-term				ASPIRE|splicing-index
ENSG00000101974:E33.1	ENSG00000101974:E30.1-E33.1-ENSG00000101974:E30.1-E34.1|ENSG00000101974:E33.1	ATP11C	ATPase, class VI, type 11C [Source:HGNC Symbol;Acc:13554]	E30.1-E33.1 vs. E30.1-E34.1|E33.1	yes	0.314|1.34	downregulated	cassetteExon|mutually-exclusive-exon	(-)alt-C-terminus,(-)AA:1119(ENSP00000355165)->1132(ENSP00000332756)	(-)MOD_RES-Phosphoserine,(-)TOPO_DOM-Cytoplasmic		ASPIRE|splicing-index
ENSG00000165629:E8.1	ENSG00000165629:E8.1-E9.2_7844237-ENSG00000165629:E7.2-E9.2_7844237|ENSG00000165629:E8.1	ATP5C1	ATP synthase, H+ transporting, mitochondrial F1 complex, gamma polypeptide 1 [Source:HGNC Symbol;Acc:833]	E8.1-E9.2_7844237 vs. E7.2-E9.2_7844237|E8.1	yes	-0.40|-2.7	upregulated	cassette-exon			(indirect)ATPase_F1-cplx_gsu-IPR000131	ASPIRE|splicing-index
ENSG00000066427:E16.2	ENSG00000066427:E16.2-E20.5-ENSG00000066427:E13.4-E20.5|ENSG00000066427:E16.2	ATXN3	ataxin 3 [Source:HGNC Symbol;Acc:7106]	E16.2-E20.5 vs. E13.4-E20.5|E16.2	yes	-0.59|1.38	upregulated|downregulated	mutually-exclusive-exon|alt-5'			(indirect)Josephin-IPR006155	ASPIRE|splicing-index
ENSG00000121753:E6.3	ENSG00000121753:E6.3-E7.1-ENSG00000121753:E2.4-E7.1|ENSG00000121753:E6.3	BAI2	brain-specific angiogenesis inhibitor 2 [Source:HGNC Symbol;Acc:944]	E6.3-E7.1 vs. E2.4-E7.1|E6.3	yes	-0.27|-1.2	upregulated	cassette-exon	(+)alt-N-terminus,(+)AA:1499(ENSP00000381555)->1585(ENSP00000362762)	(+)DISULFID,(+)DOMAIN-TSP type-1 1,(+)SIGNAL,(+)TOPO_DOM-Cytoplasmic,(+)TOPO_DOM-Extracellular,(+)Thrombospondin_1_rpt-IPR000884		ASPIRE|splicing-index
ENSG00000172530:E14.1	ENSG00000172530:E14.1-E16.1-ENSG00000172530:E2.8-E16.1|ENSG00000172530:E14.1	BANP	BTG3 associated nuclear protein [Source:HGNC Symbol;Acc:13450]	E14.1-E16.1 vs. E2.8-E16.1|E14.1	yes	-0.55|-1.2	upregulated	cassette-exon				ASPIRE|splicing-index
ENSG00000167995:E8.7	ENSG00000167995:E8.7-E9.1-ENSG00000167995:E8.1-E10.1|ENSG00000167995:E8.7	BEST1	bestrophin 1 [Source:HGNC Symbol;Acc:12703]	E8.7-E9.1 vs. E8.1-E10.1|E8.7	yes	0.235|1.12	downregulated	cassette-exon|cassetteExon|alt-5'			(direct)Bestrophin/UPF0187-IPR021134	ASPIRE|splicing-index
ENSG00000171634:E5.1	ENSG00000171634:E4.1-E5.1-ENSG00000171634:E4.1-E7.1_65882247|ENSG00000171634:E5.1	BPTF	bromodomain PHD finger transcription factor [Source:HGNC Symbol;Acc:3581]	E4.1-E5.1 vs. E4.1-E7.1_65882247|E5.1	yes	0.306|1.20	downregulated	cassette-exon|cassetteExon				ASPIRE|splicing-index
ENSG00000238261:E6.4	ENSG00000238261:E6.4-E9.1-ENSG00000238261:E3.2-E9.1|ENSG00000238261:E6.4;E6.3	BX004987.5		E6.4-E9.1 vs. E3.2-E9.1|E6.4;E6.3	yes	0.433|1.31	downregulated	cassette-exon|alt-5'				ASPIRE|splicing-index
ENSG00000235398:E16.1	ENSG00000235398:E15.5-E16.1-ENSG00000235398:E15.5-E17.1|ENSG00000235398:E17.1	BX248398.1		E15.5-E16.1 vs. E15.5-E17.1|E17.1	yes	0.297|-1.2	downregulated|upregulated	cassette-exon				ASPIRE|splicing-index
ENSG00000235398:E17.2	ENSG00000235398:E17.2-E20.2-ENSG00000236943:E18.2-ENSG00000235398:E20.1|ENSG00000235398:E17.2	BX248398.1		E17.2-E20.2 vs. ENSG00000236943:E18.2-ENSG00000235398:E20.1|E17.2	yes	0.625|-1.1	downregulated|upregulated	cassette-exon|alt-5'				ASPIRE|splicing-index
ENSG00000151893:E8.1	ENSG00000151893:E7.1-E8.1-ENSG00000151893:E7.1-E10.2|ENSG00000151893:E8.1	C10orf46	chromosome 10 open reading frame 46 [Source:HGNC Symbol;Acc:23727]	E7.1-E8.1 vs. E7.1-E10.2|E8.1	yes	-0.49|1.14	upregulated|downregulated	cassette-exon				ASPIRE|splicing-index
ENSG00000133678:E8.1	ENSG00000133678:E7.2-E8.1-ENSG00000133678:E7.2-E10.1|ENSG00000133678:E8.1	C10orf57	chromosome 10 open reading frame 57 [Source:HGNC Symbol;Acc:25804]	E7.2-E8.1 vs. E7.2-E10.1|E8.1	yes	0.206|1.18	downregulated	cassette-exon				ASPIRE|splicing-index
ENSG00000133678:E5.4	ENSG00000133678:E5.4-E6.1-ENSG00000133678:E4.1-E6.1|ENSG00000133678:E5.4	C10orf57	chromosome 10 open reading frame 57 [Source:HGNC Symbol;Acc:25804]	E5.4-E6.1 vs. E4.1-E6.1|E5.4	yes	0.275|1.10	downregulated	cassette-exon|cassetteExon|alt-5'|altFivePrime				ASPIRE|splicing-index
ENSG00000000460:E18.1	ENSG00000000460:E17.1-E18.1-ENSG00000000460:E17.1-E21.1|ENSG00000000460:E18.1	C1orf112	chromosome 1 open reading frame 112 [Source:HGNC Symbol;Acc:25565]	E17.1-E18.1 vs. E17.1-E21.1|E18.1	yes	0.586|1.59	downregulated	alt-C-term				ASPIRE|splicing-index
ENSG00000162585:E12.6_2121315	ENSG00000162585:E11.1-E12.6_2121315-ENSG00000162585:E11.1-E13.1_2118583|ENSG00000162585:E13.1_2118583	C1orf86	chromosome 1 open reading frame 86 [Source:HGNC Symbol;Acc:26428]	E11.1-E12.6_2121315 vs. E11.1-E13.1_2118583|E13.1_2118583	yes	0.339|-1.0	downregulated|upregulated	cassette-exon|cassetteExon				ASPIRE|splicing-index
ENSG00000249673:E5.1	ENSG00000249673:E4.1-E5.1-ENSG00000249673:E4.1-E9.1|ENSG00000249673:E9.1	C4orf10	chromosome 4 open reading frame 10 [Source:HGNC Symbol;Acc:20205]	E4.1-E5.1 vs. E4.1-E9.1|E9.1	yes	-0.45|1.02	upregulated|downregulated	alt-3'|alt-C-term				ASPIRE|splicing-index
ENSG00000170085:E5.2	ENSG00000170085:E5.2-E6.2-ENSG00000170085:E1.6-E6.2|ENSG00000170085:E1.6	C5orf25	chromosome 5 open reading frame 25 [Source:HGNC Symbol;Acc:24779]	E5.2-E6.2 vs. E1.6-E6.2|E1.6	yes	0.253|1.10	downregulated	alt-C-term				ASPIRE|splicing-index
ENSG00000204387:E1.9	ENSG00000204387:E1.9-E2.2-ENSG00000204387:E1.7_31802752-E2.2|ENSG00000204387:E1.9	C6orf48	chromosome 6 open reading frame 48 [Source:HGNC Symbol;Acc:19078]	E1.9-E2.2 vs. E1.7_31802752-E2.2|E1.9	yes	-0.59|-1.8	upregulated	alt-5'				ASPIRE|splicing-index
ENSG00000146826:E9.1	ENSG00000146826:E7.2-E9.1-ENSG00000146826:E7.2-E9.3|ENSG00000146826:E9.1;E8.1	C7orf43	chromosome 7 open reading frame 43 [Source:HGNC Symbol;Acc:25604]	E7.2-E9.1 vs. E7.2-E9.3|E9.1;E8.1	yes	-0.22|1.03	upregulated|downregulated	cassette-exon|altThreePrime|alt-3'	(-)nonsense_mediated_decay,(-)alt-N-terminus,(-)alt-C-terminus,(-)AA:156(ENSP00000377600)->169(ENSP00000399397)	(-)COMPBIAS-Gly-rich,(+)MOD_RES-Phosphoserine,(+)MOD_RES-Phosphothreonine		ASPIRE|splicing-index
ENSG00000106603:E5.1	ENSG00000106603:E1.13-E5.1-ENSG00000106603:E1.13-E12.2|ENSG00000106603:E5.1	C7orf44	chromosome 7 open reading frame 44 [Source:HGNC Symbol;Acc:21868]	E1.13-E5.1 vs. E1.13-E12.2|E5.1	yes	-0.38|-1.0	upregulated	cassette-exon				ASPIRE|splicing-index
ENSG00000186312:E2.1	ENSG00000186312:E2.1-ENSG00000169239:E7.1-ENSG00000186312:E1.1-ENSG00000169239:E7.1|ENSG00000186312:E2.1;E1.1	CA5BP1	carbonic anhydrase VB pseudogene 1 [Source:HGNC Symbol;Acc:29544]	ENSG00000186312:E2.1-ENSG00000169239:E7.1 vs. ENSG00000186312:E1.1-ENSG00000169239:E7.1|E2.1;E1.1	yes	-0.59|1.05	upregulated|downregulated	cassette-exon|alt-N-term				ASPIRE|splicing-index
ENSG00000143919:E5.1	ENSG00000143919:E4.2-E5.1-ENSG00000143919:E4.2-E11.1|ENSG00000143919:E5.1	CAMKMT	calmodulin-lysine N-methyltransferase [Source:HGNC Symbol;Acc:26276]	E4.2-E5.1 vs. E4.2-E11.1|E5.1	yes	0.276|1.02	downregulated	cassette-exon	(+)alt-N-terminus,(+)alt-C-terminus,(+)AA:71(ENSP00000407594)->132(ENSP00000385124)			ASPIRE|splicing-index
ENSG00000196873:E15.1_70887908	ENSG00000196873:I13.1_70884638-E15.1_70887908-ENSG00000196873:E13.1-E16.2_70900912|ENSG00000196873:E15.1_70887908	CBWD3	COBW domain containing 3 [Source:HGNC Symbol;Acc:18519]	I13.1_70884638-E15.1_70887908 vs. E13.1-E16.2_70900912|E15.1_70887908	yes	0.768|2.32	downregulated	cassetteExon				ASPIRE|splicing-index
ENSG00000176714:E2.3	ENSG00000176714:E2.3-E3.1-ENSG00000176714:E1.1-E3.1|ENSG00000176714:E2.3	CCDC121	coiled-coil domain containing 121 [Source:HGNC Symbol;Acc:25833]	E2.3-E3.1 vs. E1.1-E3.1|E2.3	yes	-0.35|-2.2	upregulated	altFivePrime|exon-region-exclusion				ASPIRE|splicing-index
ENSG00000152076:E4.1	ENSG00000152076:E3.1-E4.1-ENSG00000152076:E3.1-E5.2|ENSG00000152076:E4.1	CCDC74B	coiled-coil domain containing 74B [Source:HGNC Symbol;Acc:25267]	E3.1-E4.1 vs. E3.1-E5.2|E4.1	yes	0.231|1.14	downregulated	altThreePrime|retainedIntron|exon-region-exclusion	(-)alt-N-terminus,(-)alt-C-terminus,(-)AA:159(ENSP00000413516)->205(ENSP00000399683)			ASPIRE|splicing-index
ENSG00000137500:E7.1	ENSG00000137500:E6.1-E7.1-ENSG00000137500:E6.3-E10.1|ENSG00000137500:E7.1	CCDC90B	coiled-coil domain containing 90B [Source:HGNC Symbol;Acc:28108]	E6.1-E7.1 vs. E6.3-E10.1|E7.1	yes	0.644|1.21	downregulated	alt-3'			(direct)DUF1640-IPR024461	ASPIRE|splicing-index
ENSG00000204536:E3.6	ENSG00000204536:E1.13-E3.6-ENSG00000204536:E1.13-E3.9|ENSG00000204536:E3.6	CCHCR1	coiled-coil alpha-helical rod protein 1 [Source:HGNC Symbol;Acc:13930]	E1.13-E3.6 vs. E1.13-E3.9|E3.6	yes	0.809|1.03	downregulated	alt-3'	(-)truncated,(+)AA:96(ENSP00000424335)->729(ENSP00000379561)	(+)COILED,(+)HCR-IPR009800		ASPIRE|splicing-index
ENSG00000115484:E2.1	ENSG00000115484:E1.12-E2.1-ENSG00000115484:E1.12-E4.1|ENSG00000115484:E2.1	CCT4	chaperonin containing TCP1, subunit 4 (delta) [Source:HGNC Symbol;Acc:1617]	E1.12-E2.1 vs. E1.12-E4.1|E2.1	yes	0.221|1.13	downregulated	cassette-exon|cassetteExon	(-)alt-coding,(-)AA:483(BAH12034.1)->483(ENSP00000442174)	(-)Chap_CCT_delta-IPR012717,(-)Cpn60/TCP-1-IPR002423		ASPIRE|splicing-index
ENSG00000124762:E4.1	ENSG00000124762:I3.1_36648035-E4.1-ENSG00000124762:E3.6-E5.1_36650417|ENSG00000124762:E4.1	CDKN1A	cyclin-dependent kinase inhibitor 1A (p21, Cip1) [Source:HGNC Symbol;Acc:1784]	I3.1_36648035-E4.1 vs. E3.6-E5.1_36650417|E4.1	yes	0.793|1.63	downregulated	cassette-exon				ASPIRE|splicing-index
ENSG00000149187:E8.1	ENSG00000149187:E3.1-E8.1-ENSG00000149187:E3.1-E9.1|ENSG00000149187:E8.1	CELF1	CUGBP, Elav-like family member 1 [Source:HGNC Symbol;Acc:2549]	E3.1-E8.1 vs. E3.1-E9.1|E8.1	yes	0.258|-1.0	downregulated|upregulated	alt-C-term|mutually-exclusive-exon				ASPIRE|splicing-index
ENSG00000123219:E9.1	ENSG00000123219:E9.1-E10.2-ENSG00000123219:E6.1-E10.2|ENSG00000123219:E9.1	CENPK	centromere protein K [Source:HGNC Symbol;Acc:29479]	E9.1-E10.2 vs. E6.1-E10.2|E9.1	yes	0.499|1.30	downregulated	cassette-exon			(direct)Centromere_CenpK-IPR020993	ASPIRE|splicing-index
ENSG00000110274:E20.3	ENSG00000110274:E20.3-E22.1-ENSG00000110274:E19.1-E22.1|ENSG00000110274:E20.3	CEP164	centrosomal protein 164kDa [Source:HGNC Symbol;Acc:29182]	E20.3-E22.1 vs. E19.1-E22.1|E20.3	yes	0.547|1.24	downregulated	cassette-exon|alt-5'				ASPIRE|splicing-index
ENSG00000110274:E20.2	ENSG00000110274:E19.1-E20.2-ENSG00000110274:E19.1-E22.1|ENSG00000110274:E20.2	CEP164	centrosomal protein 164kDa [Source:HGNC Symbol;Acc:29182]	E19.1-E20.2 vs. E19.1-E22.1|E20.2	yes	0.482|1.64	downregulated	cassette-exon	(-)retained_intron,(-)alt-N-terminus,(-)alt-C-terminus,(-)AA:950(ENST00000533675-PEP)->1455(AB028975-PEP)	(-)COILED,(-)COMPBIAS-Lys-rich,(-)DOMAIN-WW,(-)REGION-Interaction with ATRIP,(-)WW_Rsp5_WWP-IPR001202		ASPIRE|splicing-index
ENSG00000139624:E8.3	ENSG00000139624:E1.12-E8.3-ENSG00000139624:E1.12-E9.2|ENSG00000139624:E8.3	CERS5	ceramide synthase 5 [Source:HGNC Symbol;Acc:23749]	E1.12-E8.3 vs. E1.12-E9.2|E8.3	yes	-0.32|1.68	upregulated|downregulated	cassette-exon|alt-3'				ASPIRE|splicing-index
ENSG00000104818:E1.4	ENSG00000104818:E1.4-E2.1-ENSG00000104818:U0.1_49533417-E2.1|ENSG00000104818:E1.4	CGB2	chorionic gonadotropin, beta polypeptide 2 [Source:HGNC Symbol;Acc:16722]	E1.4-E2.1 vs. U0.1_49533417-E2.1|E1.4	yes	0.588|1.10	downregulated	alt-5'				ASPIRE|splicing-index
ENSG00000110721:E3.1	ENSG00000110721:E3.1-E5.1_67849315-ENSG00000110721:E2.1-E5.1_67849315|ENSG00000110721:E3.1	CHKA	choline kinase alpha [Source:HGNC Symbol;Acc:1937]	E3.1-E5.1_67849315 vs. E2.1-E5.1_67849315|E3.1	yes	0.352|1.06	downregulated	alt-C-term				ASPIRE|splicing-index
ENSG00000074054:E29.2	ENSG00000074054:E28.1-E29.2-ENSG00000074054:E28.1-E30.1|ENSG00000074054:E29.2	CLASP1	cytoplasmic linker associated protein 1 [Source:HGNC Symbol;Acc:17088]	E28.1-E29.2 vs. E28.1-E30.1|E29.2	yes	-0.27|-3.3	upregulated	cassette-exon|cassetteExon	(+)alt-coding,(+)AA:1477(ENSP00000441625)->1478(ENSP00000380717)			ASPIRE|splicing-index
ENSG00000080822:E2.4	ENSG00000080822:E2.4-E3.2-ENSG00000080822:E1.25-E3.1|ENSG00000080822:E2.4	CLDND1	claudin domain containing 1 [Source:HGNC Symbol;Acc:1322]	E2.4-E3.2 vs. E1.25-E3.1|E2.4	yes	-0.64|-1.6	upregulated	cassette-exon	(-)alt-C-terminus,(-)AA:180(ENSP00000423093)->253(ENSP00000426869)	(-)PMP22/EMP/MP20/Claudin-IPR004031,(-)TRANSMEM-Helical;		ASPIRE|splicing-index
ENSG00000080822:E2.3	ENSG00000080822:E1.25-E2.3-ENSG00000080822:E1.25-E3.1|ENSG00000080822:E2.3	CLDND1	claudin domain containing 1 [Source:HGNC Symbol;Acc:1322]	E1.25-E2.3 vs. E1.25-E3.1|E2.3	yes	-0.70|-1.6	upregulated	cassette-exon|alt-3'	(-)alt-C-terminus,(-)AA:213(ENSP00000423151)->253(ENSP00000426869)	(-)PMP22/EMP/MP20/Claudin-IPR004031,(-)TRANSMEM-Helical;		ASPIRE|splicing-index
ENSG00000137161:E4.1	ENSG00000137161:I2.1_42898499-E4.1-ENSG00000137161:E2.1-E4.1|ENSG00000137161:E2.1	CNPY3	canopy 3 homolog (zebrafish) [Source:HGNC Symbol;Acc:11968]	I2.1_42898499-E4.1 vs. E2.1-E4.1|E2.1	yes	0.379|1.37	downregulated	cassette-exon|cassetteExon	(-)microRNA-target(hsa-miR-373:miRanda)		(indirect)DUF3456-IPR021852	ASPIRE|splicing-index
ENSG00000084636:E56.1	ENSG00000084636:E56.1-E58.1-ENSG00000084636:E55.1-E58.1|ENSG00000084636:E56.1	COL16A1	collagen, type XVI, alpha 1 [Source:HGNC Symbol;Acc:2193]	E56.1-E58.1 vs. E55.1-E58.1|E56.1	yes	0.422|2.15	downregulated	cassette-exon|alt-N-term|cassetteExon	(-)alt-N-terminus,(-)alt-C-terminus,(-)AA:201(ENST00000468459-PEP)->1604(ENSP00000362776)	(-)Collagen-IPR008160,(-)DOMAIN-TSP N-terminal,(-)Laminin_G_thrombospondin_N-IPR003129,(-)MOTIF-Cell attachment site,(-)REGION-Nonhelical region 1 (NC1),(-)REGION-Nonhelical region 10 (NC10),(-)REGION-Nonhelical region 2 (NC2),(-)REGION-Nonhelical region 4 (NC4),(-)REGION-Nonhelical region 5 (NC5),(-)REGION-Nonhelical region 6 (NC6),(-)REGION-Nonhelical region 7 (NC7),(-)REGION-Nonhelical region …	(direct)Collagen-IPR008160	ASPIRE|splicing-index
ENSG00000111652:E1.17	ENSG00000111652:E1.17-E2.12-ENSG00000111652:E1.14-E2.11_6833682|ENSG00000111652:E1.17	COPS7A	COP9 constitutive photomorphogenic homolog subunit 7A (Arabidopsis) [Source:HGNC Symbol;Acc:16758]	E1.17-E2.12 vs. E1.14-E2.11_6833682|E1.17	yes	0.389|1.21	downregulated	altPromoter|alt-5'				ASPIRE|splicing-index
ENSG00000113742:E5.1	ENSG00000113742:E5.1-E6.1-ENSG00000113742:E4.1-E6.1|ENSG00000113742:E5.1	CPEB4	cytoplasmic polyadenylation element binding protein 4 [Source:HGNC Symbol;Acc:21747]	E5.1-E6.1 vs. E4.1-E6.1|E5.1	yes	0.397|1.39	downregulated	alt-C-term				ASPIRE|splicing-index
ENSG00000149532:E7.1	ENSG00000149532:E7.1-E9.3-ENSG00000149532:E6.2-E9.3|ENSG00000149532:E7.1	CPSF7	cleavage and polyadenylation specific factor 7, 59kDa [Source:HGNC Symbol;Acc:30098]	E7.1-E9.3 vs. E6.2-E9.3|E7.1	yes	0.604|-1.0	downregulated|upregulated	bleedingExon|retainedIntron|exon-region-exclusion	(+)alt-C-terminus,(+)AA:98(ENSP00000446330)->101(ENST00000463244-PEP),(-)microRNA-target(hsa-miR-137:miRanda)		(indirect)RRM_dom-IPR000504	ASPIRE|splicing-index
ENSG00000143578:E1.8	ENSG00000143578:E1.8-E3.1-ENSG00000143578:E1.1_153940238-E3.1|ENSG00000143578:E1.8	CREB3L4	cAMP responsive element binding protein 3-like 4 [Source:HGNC Symbol;Acc:18854]	E1.8-E3.1 vs. E1.1_153940238-E3.1|E1.8	yes	0.297|1.23	downregulated	altPromoter|alt-N-term|alt-5'				ASPIRE|splicing-index
ENSG00000080947:E4.1	ENSG00000080947:U0.1_16825698-E4.1-ENSG00000215908:E9.1_16957487-ENSG00000080947:E10.1_16810807|ENSG00000080947:E4.2;E4.1	CROCCP3	ciliary rootlet coiled-coil, rootletin pseudogene 3 [Source:HGNC Symbol;Acc:29405]	U0.1_16825698-E4.1 vs. ENSG00000215908:E9.1_16957487-ENSG00000080947:E10.1_16810807|E4.2;E4.1	yes	0.352|-1.4	downregulated|upregulated	alt-5'				ASPIRE|splicing-index
ENSG00000139631:E14.12	ENSG00000139631:E14.12-E15.4-ENSG00000139631:E9.7-E15.4|ENSG00000139631:E14.12	CSAD	cysteine sulfinic acid decarboxylase [Source:HGNC Symbol;Acc:18966]	E14.12-E15.4 vs. E9.7-E15.4|E14.12	yes	-0.27|-1.0	upregulated	cassette-exon|alt-5'			(direct)PyrdxlP-dep_de-COase-IPR002129, (direct)ArAA_b-elim_lyase/Thr_aldolase-IPR001597	ASPIRE|splicing-index
ENSG00000242185:E1.3	ENSG00000242185:E1.3-E2.1-ENSG00000232478:E5.1_134856962-ENSG00000242185:E2.1|ENSG00000242185:E1.3	CT45A2	cancer/testis antigen family 45, member A2 [Source:HGNC Symbol;Acc:28400]	E1.3-E2.1 vs. ENSG00000232478:E5.1_134856962-ENSG00000242185:E2.1|E1.3	yes	0.487|2.26	downregulated	alt-5'				ASPIRE|splicing-index
ENSG00000232417:E1.2_134883743	ENSG00000232417:E1.2_134883743-E2.2_134887292-ENSG00000242185:I1.1_134867718-ENSG00000232417:E2.1|ENSG00000232417:E1.2_134883743	CT45A3	cancer/testis antigen family 45, member A3 [Source:HGNC Symbol;Acc:33268]	E1.2_134883743-E2.2_134887292 vs. ENSG00000242185:I1.1_134867718-ENSG00000232417:E2.1|E1.2_134883743	yes	0.556|1.27	downregulated	alt-5'				ASPIRE|splicing-index
ENSG00000232417:E1.2	ENSG00000232417:E1.2-E2.1-ENSG00000232478:E5.1_134856962-ENSG00000232417:E2.1|ENSG00000232417:E1.2	CT45A3	cancer/testis antigen family 45, member A3 [Source:HGNC Symbol;Acc:33268]	E1.2-E2.1 vs. ENSG00000232478:E5.1_134856962-ENSG00000232417:E2.1|E1.2	yes	0.433|1.35	downregulated	alt-5'				ASPIRE|splicing-index
ENSG00000228836:E3.1	ENSG00000228836:E3.1-E4.1-ENSG00000242284:I1.1_134973716-ENSG00000228836:E4.1|ENSG00000228836:E3.1	CT45A4	cancer/testis antigen family 45, member A4 [Source:HGNC Symbol;Acc:33269]	E3.1-E4.1 vs. ENSG00000242284:I1.1_134973716-ENSG00000228836:E4.1|E3.1	yes	0.266|2.05	downregulated	cassette-exon				ASPIRE|splicing-index
ENSG00000036257:E6.1	ENSG00000036257:E5.2-E6.1-ENSG00000036257:E5.2-E9.1|ENSG00000036257:E6.1	CUL3	cullin 3 [Source:HGNC Symbol;Acc:2553]	E5.2-E6.1 vs. E5.2-E9.1|E6.1	yes	0.393|1.55	downregulated	cassette-exon|alt-3'			(indirect)Cullin_N-IPR001373	ASPIRE|splicing-index
ENSG00000137992:E3.1	ENSG00000137992:I2.1_100710099-E3.1-ENSG00000137992:E2.1-E3.1|ENSG00000137992:E2.1	DBT	dihydrolipoamide branched chain transacylase E2 [Source:HGNC Symbol;Acc:2698]	I2.1_100710099-E3.1 vs. E2.1-E3.1|E2.1	yes	-0.34|1.39	upregulated|downregulated	cassette-exon|cassetteExon				ASPIRE|splicing-index
ENSG00000204580:E10.4	ENSG00000204580:E10.4-E14.2-ENSG00000204580:E8.6-E14.2|ENSG00000204580:E10.4	DDR1	discoidin domain receptor tyrosine kinase 1 [Source:HGNC Symbol;Acc:2730]	E10.4-E14.2 vs. E8.6-E14.2|E10.4	yes	0.535|3.20	downregulated	cassette-exon|alt-5'	(-)alt-N-terminus,(-)alt-C-terminus,(-)AA:143(ENSP00000425113)->894(ENSP00000422442)	(-)ACT_SITE-Proton acceptor,(-)BINDING-ATP,(-)COMPBIAS-Gly/Pro-rich,(-)Coagulation_fac_5/8-C_type_dom-IPR000421,(-)DISULFID,(-)DOMAIN-F5/8 type C,(-)DOMAIN-Protein kinase,(-)MOD_RES-Phosphoserine,(-)MOD_RES-Phosphotyrosine; by autocatalysis,(-)MOTIF-PPxY motif,(-)NP_BIND-ATP,(-)Prot_kinase_cat_dom-IPR000719,(-)Se/Thr_kinase-like_dom-IPR017442,(-)Ser-Thr/Tyr_kinase-IPR001245,(-)Ser/Thr_kinase_dom-…		ASPIRE|splicing-index
ENSG00000145833:E14.1	ENSG00000145833:E14.1-E15.1-ENSG00000145833:E13.1-E15.1|ENSG00000145833:E14.1	DDX46	DEAD (Asp-Glu-Ala-Asp) box polypeptide 46 [Source:HGNC Symbol;Acc:18681]	E14.1-E15.1 vs. E13.1-E15.1|E14.1	yes	0.308|1.21	downregulated	mutually-exclusive-exon			(indirect)DNA/RNA_helicase_DEAD/DEAH_N-IPR011545, (indirect)DEAD-like_helicase-IPR014001	ASPIRE|splicing-index
ENSG00000145833:E15.1	ENSG00000145833:E14.1-E15.1-ENSG00000145833:E14.1-E16.1|ENSG00000145833:E15.1	DDX46	DEAD (Asp-Glu-Ala-Asp) box polypeptide 46 [Source:HGNC Symbol;Acc:18681]	E14.1-E15.1 vs. E14.1-E16.1|E15.1	yes	0.663|1.00	downregulated	cassette-exon|cassetteExon	(-)microRNA-target(hsa-miR-143:miRanda|mirbase)		(direct)DEAD-like_helicase-IPR014001	ASPIRE|splicing-index
ENSG00000145833:E15.2	ENSG00000145833:E15.2-E16.1-ENSG00000145833:E14.1-E16.1|ENSG00000145833:E15.2	DDX46	DEAD (Asp-Glu-Ala-Asp) box polypeptide 46 [Source:HGNC Symbol;Acc:18681]	E15.2-E16.1 vs. E14.1-E16.1|E15.2	yes	0.267|1.06	downregulated	cassetteExon|mutually-exclusive-exon	(-)retained_intron,(-)alt-N-terminus,(-)alt-C-terminus,(-)AA:201(ENST00000509178-PEP)->232(ENST00000503946-PEP)	(+)DNA/RNA_helicase_DEAD/DEAH_N-IPR011545,(+)MOTIF-Q motif,(+)NP_BIND-ATP,(+)RNA_helicase_DEAD_Q_motif-IPR014014,(-)DOMAIN-Helicase C-terminal,(-)Helicase_C-IPR001650		ASPIRE|splicing-index
ENSG00000166153:E9.1	ENSG00000166153:E8.1-E9.1-ENSG00000166153:E8.1-E11.1|ENSG00000166153:E11.2;E11.1	DEPDC4	DEP domain containing 4 [Source:HGNC Symbol;Acc:22952]	E8.1-E9.1 vs. E8.1-E11.1|E11.2;E11.1	yes	-0.25|1.09	upregulated|downregulated	alt-5'				ASPIRE|splicing-index
ENSG00000144535:E2.1	ENSG00000144535:I1.1_232827495-E2.1-ENSG00000144535:E1.6-E2.1|ENSG00000144535:E2.1	DIS3L2	DIS3 mitotic control homolog (S. cerevisiae)-like 2 [Source:HGNC Symbol;Acc:28648]	I1.1_232827495-E2.1 vs. E1.6-E2.1|E2.1	yes	-0.25|1.13	both|downregulated	alt-3'				ASPIRE|splicing-index
ENSG00000080845:E17.3	ENSG00000080845:E17.3-E18.1-ENSG00000080845:E15.1_35125253-E18.1|ENSG00000080845:E17.3	DLGAP4	discs, large (Drosophila) homolog-associated protein 4 [Source:HGNC Symbol;Acc:24476]	E17.3-E18.1 vs. E15.1_35125253-E18.1|E17.3	yes	0.283|1.38	downregulated	cassetteExon|mutually-exclusive-exon	(+)retained_intron,(+)alt-N-terminus,(+)AA:285(ENST00000478910-PEP)->453(ENSP00000345700)	(+)GKAP-IPR005026,(+)MOD_RES-Phosphoserine		ASPIRE|splicing-index
ENSG00000138346:E15.1	ENSG00000138346:E14.2-E15.1-ENSG00000138346:E14.2-E19.1|ENSG00000138346:E15.1	DNA2	DNA replication helicase 2 homolog (yeast) [Source:HGNC Symbol;Acc:2939]	E14.2-E15.1 vs. E14.2-E19.1|E15.1	yes	0.617|1.19	downregulated	cassette-exon|cassetteExon|alt-3'|altThreePrime				ASPIRE|splicing-index
ENSG00000104047:E3.1	ENSG00000104047:I1.1_49914613-E3.1-ENSG00000104047:E1.12-E3.1|ENSG00000104047:E1.12	DTWD1	DTW domain containing 1 [Source:HGNC Symbol;Acc:30926]	I1.1_49914613-E3.1 vs. E1.12-E3.1|E1.12	yes	-0.49|1.16	upregulated|downregulated	alt-5'	(+)microRNA-target(hsa-miR-27a:miRanda,hsa-miR-495:miRanda,hsa-miR-146a:miRanda,hsa-miR-134:miRanda,hsa-miR-150:miRanda,hsa-miR-27b:miRanda,hsa-miR-146b-5p:miRanda,hsa-miR-543:miRanda,hsa-miR-143:miRanda,hsa-miR-30e:miRanda,hsa-miR-758:miRanda,hsa-miR-30b:miRanda,hsa-miR-30a:miRanda)			ASPIRE|splicing-index
ENSG00000091073:E7.1	ENSG00000091073:E1.8-E7.1-ENSG00000091073:E1.8-ENSG00000243566:I7.1_76591083|ENSG00000091073:E7.1	DTX2	Protein deltex-2 [Source:UniProtKB/Swiss-Prot;Acc:Q86UW9]	E1.8-E7.1 vs. ENSG00000091073:E1.8-ENSG00000243566:I7.1_76591083|E7.1	yes	-0.67|-1.0	upregulated	cassette-exon|alt-3'				ASPIRE|splicing-index
ENSG00000091073:E7.1_76106307	ENSG00000091073:E7.1_76106307-U20.1_76604405-ENSG00000091073:E2.1-U20.1_76590974|ENSG00000091073:E7.1_76106307	DTX2	Protein deltex-2 [Source:UniProtKB/Swiss-Prot;Acc:Q86UW9]	E7.1_76106307-U20.1_76604405 vs. E2.1-U20.1_76590974|E7.1_76106307	yes	-0.46|-1.6	upregulated	cassette-exon|alt-3'				ASPIRE|splicing-index
ENSG00000187240:E64.1	ENSG00000187240:E63.1-E64.1-ENSG00000187240:E63.1-E67.1|ENSG00000187240:E64.1	DYNC2H1	dynein, cytoplasmic 2, heavy chain 1 [Source:HGNC Symbol;Acc:2962]	E63.1-E64.1 vs. E63.1-E67.1|E64.1	yes	0.529|1.27	downregulated	cassette-exon|cassetteExon			(indirect)Dynein_heavy-IPR004273	ASPIRE|splicing-index
ENSG00000147155:E2.1	ENSG00000147155:E1.5-E2.1-ENSG00000147155:E1.5-E4.2|ENSG00000147155:E2.1	EBP	emopamil binding protein (sterol isomerase) [Source:HGNC Symbol;Acc:3133]	E1.5-E2.1 vs. E1.5-E4.2|E2.1	yes	0.634|1.28	downregulated	cassette-exon|alt-3'				ASPIRE|splicing-index
ENSG00000132294:E23.3	ENSG00000132294:E23.3-E24.1-ENSG00000132294:E22.2_133008705-E24.1|ENSG00000132294:E23.3	EFR3A	EFR3 homolog A (S. cerevisiae) [Source:HGNC Symbol;Acc:28970]	E23.3-E24.1 vs. E22.2_133008705-E24.1|E23.3	yes	0.679|1.23	downregulated	cassette-exon				ASPIRE|splicing-index
ENSG00000104408:E6.1	ENSG00000104408:E6.1-E8.1-ENSG00000104408:E5.8_109260851-E8.1|ENSG00000104408:E6.1	EIF3E	eukaryotic translation initiation factor 3, subunit E [Source:HGNC Symbol;Acc:3277]	E6.1-E8.1 vs. E5.8_109260851-E8.1|E6.1	yes	0.442|1.12	downregulated	mutually-exclusive-exon			(indirect)Transl_init_fac_3_su6_euk-IPR016650, (indirect)eIF3_su6_N-IPR019010	ASPIRE|splicing-index
ENSG00000147677:E7.1	ENSG00000147677:E4.7-E7.1-ENSG00000147677:E4.7-E12.1|ENSG00000147677:E7.1	EIF3H	eukaryotic translation initiation factor 3, subunit H [Source:HGNC Symbol;Acc:3273]	E4.7-E7.1 vs. E4.7-E12.1|E7.1	yes	-0.28|-1.1	both|upregulated	cassette-exon			(direct)Mov34_MPN_PAD1-IPR000555	ASPIRE|splicing-index
ENSG00000075151:E12.1_21327817	ENSG00000075151:E11.1-E12.1_21327817-ENSG00000075151:E11.1-E16.1|ENSG00000075151:E16.1	EIF4G3	eukaryotic translation initiation factor 4 gamma, 3 [Source:HGNC Symbol;Acc:3298]	E11.1-E12.1_21327817 vs. E11.1-E16.1|E16.1	yes	0.355|-2.0	downregulated|upregulated	cassetteExon|mutually-exclusive-exon	(-)alt-N-terminus,(-)AA:504(ENSP00000364062)->630(ENSP00000349386)			ASPIRE|splicing-index
ENSG00000242372:E2.4	ENSG00000242372:E2.4-E4.1-ENSG00000242372:E1.5-E4.1|ENSG00000242372:E2.1;E1.5	EIF6	eukaryotic translation initiation factor 6 [Source:HGNC Symbol;Acc:6159]	E2.4-E4.1 vs. E1.5-E4.1|E2.1;E1.5	yes	-0.38|1.24	upregulated|downregulated	altPromoter|bleedingExon|alt-5'			(direct)eIF6-IPR002769	ASPIRE|splicing-index
ENSG00000167280:E7.5	ENSG00000167280:E7.5-E8.1-ENSG00000167280:E7.1-E8.1|ENSG00000167280:E7.5	ENGASE	endo-beta-N-acetylglucosaminidase [Source:HGNC Symbol;Acc:24622]	E7.5-E8.1 vs. E7.1-E8.1|E7.5	yes	0.297|1.02	downregulated	alt-5'|altFivePrime	(+)nonsense_mediated_decay,(+)alt-N-terminus,(+)alt-C-terminus,(+)AA:183(ENSP00000300682)->743(ENSP00000438577)	(+)BRCT-IPR001357,(+)DOMAIN-BRCT,(+)Glyco_hydro_85-IPR005201,(+)MOD_RES-Phosphoserine		ASPIRE|splicing-index
ENSG00000143420:E2.4	ENSG00000143420:E2.4-E3.1-ENSG00000143420:E1.10-E3.1|ENSG00000143420:E2.4	ENSA	endosulfine alpha [Source:HGNC Symbol;Acc:3360]	E2.4-E3.1 vs. E1.10-E3.1|E2.4	yes	0.251|1.42	downregulated	altPromoter|exon-region-exclusion	(+)alt-N-terminus,(+)AA:133(ENSP00000355239)->137(ENSP00000341743)			ASPIRE|splicing-index
ENSG00000112851:E24.1	ENSG00000112851:E22.2-E24.1-ENSG00000112851:E22.2-E25.1|ENSG00000112851:E24.1	ERBB2IP	erbb2 interacting protein [Source:HGNC Symbol;Acc:15842]	E22.2-E24.1 vs. E22.2-E25.1|E24.1	yes	-0.29|-1.7	upregulated	cassetteExon|mutually-exclusive-exon	(+)alt-coding,(+)AA:1412(ENSP00000284037)->1419(ENSP00000426632)			ASPIRE|splicing-index
ENSG00000113719:E9.1	ENSG00000113719:E9.1-E10.1-ENSG00000113719:E8.2-E10.1|ENSG00000113719:E9.2;E9.1	ERGIC1	endoplasmic reticulum-golgi intermediate compartment (ERGIC) 1 [Source:HGNC Symbol;Acc:29205]	E9.1-E10.1 vs. E8.2-E10.1|E9.2;E9.1	yes	-0.34|1.10	upregulated|downregulated	cassette-exon|alt-N-term|bleedingExon				ASPIRE|splicing-index
ENSG00000090989:E11.2	ENSG00000090989:E10.3-E11.2-ENSG00000090989:E10.3-E12.1|ENSG00000090989:E11.2	EXOC1	exocyst complex component 1 [Source:HGNC Symbol;Acc:30380]	E10.3-E11.2 vs. E10.3-E12.1|E11.2	yes	-0.25|-1.4	upregulated	cassette-exon|cassetteExon	(+)alt-coding,(+)AA:879(ENSP00000334431)->894(ENSP00000326514)	(-)Exocyst_Exoc1-IPR019160,(+)Exocyst_Exoc1-IPR019160	(direct)Exocyst_Exoc1-IPR019160	ASPIRE|splicing-index
ENSG00000182197:E4.1	ENSG00000182197:E3.1-E4.1-ENSG00000182197:E3.1-E6.1|ENSG00000182197:E4.1	EXT1	exostosin 1 [Source:HGNC Symbol;Acc:3512]	E3.1-E4.1 vs. E3.1-E6.1|E4.1	yes	0.305|1.94	downregulated	cassette-exon			(indirect)Exostosin-IPR004263	ASPIRE|splicing-index
ENSG00000077458:E3.3	ENSG00000077458:E3.3-E4.1-ENSG00000077458:E1.1-E4.1|ENSG00000077458:E3.3	FAM76B	family with sequence similarity 76, member B [Source:HGNC Symbol;Acc:28492]	E3.3-E4.1 vs. E1.1-E4.1|E3.3	yes	0.207|1.66	downregulated	exon-region-exclusion	(+)nonsense_mediated_decay,(+)alt-N-terminus,(+)alt-C-terminus,(+)AA:49(ENSP00000443440)->91(ENSP00000442652)	(-)MOD_RES-Phosphoserine		ASPIRE|splicing-index
ENSG00000157470:E9.3	ENSG00000157470:E8.1-E9.3-ENSG00000157470:E7.3-E9.4|ENSG00000157470:E9.3	FAM81A	family with sequence similarity 81, member A [Source:HGNC Symbol;Acc:28379]	E8.1-E9.3 vs. E7.3-E9.4|E9.3	yes	-0.30|1.26	upregulated|downregulated	cassette-exon|alt-3'				ASPIRE|splicing-index
ENSG00000157470:E9.2	ENSG00000157470:E7.3-E9.2-ENSG00000157470:E7.3-E9.4|ENSG00000157470:E9.2	FAM81A	family with sequence similarity 81, member A [Source:HGNC Symbol;Acc:28379]	E7.3-E9.2 vs. E7.3-E9.4|E9.2	yes	-0.30|1.02	upregulated|downregulated	cassette-exon|alt-3'				ASPIRE|splicing-index
ENSG00000157470:E9.4	ENSG00000157470:E9.4-E11.1-ENSG00000157470:E7.3-E11.1|ENSG00000157470:E9.4	FAM81A	family with sequence similarity 81, member A [Source:HGNC Symbol;Acc:28379]	E9.4-E11.1 vs. E7.3-E11.1|E9.4	yes	-0.27|1.13	upregulated|downregulated	cassette-exon	(+)alt-C-terminus,(+)AA:68(ENSP00000452902)->116(ENSP00000453769)	(+)COILED		ASPIRE|splicing-index
ENSG00000251669:E6.1	ENSG00000251669:E3.3-E6.1-ENSG00000251669:E3.3-E8.1|ENSG00000251669:E6.1	FAM86EP	family with sequence similarity 86, member E, pseudogene [Source:HGNC Symbol;Acc:28017]	E3.3-E6.1 vs. E3.3-E8.1|E6.1	yes	-0.42|-1.4	upregulated	cassette-exon				ASPIRE|splicing-index
ENSG00000198690:E1.6	ENSG00000198690:E1.6-E2.1-ENSG00000198690:E1.2-E2.1|ENSG00000198690:E1.6	FAN1	FANCD2/FANCI-associated nuclease 1 [Source:HGNC Symbol;Acc:29170]	E1.6-E2.1 vs. E1.2-E2.1|E1.6	yes	-0.36|-1.5	upregulated	alt-5'	(+)alt-N-terminus,(+)alt-C-terminus,(+)AA:533(AAH47882.1)->622(CR936727-PEP)	(-)ZN_FING-UBZ-type,(-)Znf_Rad18_put-IPR006642,(+)DOMAIN-VRR-NUC,(+)VRR_NUC-IPR014883		ASPIRE|splicing-index
ENSG00000109670:E7.3	ENSG00000109670:E7.3-E8.1-ENSG00000109670:E6.1-E8.1|ENSG00000109670:E7.3	FBXW7	F-box and WD repeat domain containing 7 [Source:HGNC Symbol;Acc:16712]	E7.3-E8.1 vs. E6.1-E8.1|E7.3	yes	-0.25|-1.4	upregulated	cassette-exon|alt-5'	(+)alt-N-terminus,(+)AA:589(ENSP00000296555)->627(ENSP00000263981)			ASPIRE|splicing-index
ENSG00000119616:E1.10	ENSG00000119616:E1.10-E2.1-ENSG00000119616:E1.9-E2.2_75181585|ENSG00000119616:E1.10	FCF1	FCF1 small subunit (SSU) processome component homolog (S. cerevisiae) [Source:HGNC Symbol;Acc:20220]	E1.10-E2.1 vs. E1.9-E2.2_75181585|E1.10	yes	0.219|1.31	downregulated	alt-5'|altFivePrime				ASPIRE|splicing-index
ENSG00000077782:E16.2	ENSG00000077782:E16.2-E17.2-ENSG00000077782:E13.7-E17.2|ENSG00000077782:E16.2	FGFR1	fibroblast growth factor receptor 1 [Source:HGNC Symbol;Acc:3688]	E16.2-E17.2 vs. E13.7-E17.2|E16.2	yes	0.448|1.42	downregulated	cassetteExon|mutually-exclusive-exon|alt-5'			(direct)Tyr_kinase_fibroblast_GF_rcpt-IPR016248	ASPIRE|splicing-index
ENSG00000172456:E5.1	ENSG00000172456:I4.1_59782001-E5.1-ENSG00000172456:E4.1-E5.1|ENSG00000172456:E4.1	FGGY	FGGY carbohydrate kinase domain containing [Source:HGNC Symbol;Acc:25610]	I4.1_59782001-E5.1 vs. E4.1-E5.1|E4.1	yes	-0.20|1.39	upregulated|downregulated	cassette-exon|cassetteExon			(direct)Carb_kinase_FGGY_N-IPR018484, (direct)Carb_kinase_FGGY-rel-IPR006003	ASPIRE|splicing-index
ENSG00000122642:E6.1	ENSG00000122642:I5.1_33019435-E6.1-ENSG00000122642:E5.2-E6.1|ENSG00000122642:E5.2	FKBP9	FK506 binding protein 9, 63 kDa [Source:HGNC Symbol;Acc:3725]	I5.1_33019435-E6.1 vs. E5.2-E6.1|E5.2	yes	0.305|-1.3	downregulated|upregulated	cassette-exon			(direct)PPIase_FKBP_dom-IPR001179	ASPIRE|splicing-index
ENSG00000196924:E39.1	ENSG00000196924:E39.1-E42.2-ENSG00000196924:E38.3-E42.2|ENSG00000196924:E39.1;E38.4	FLNA	filamin A, alpha [Source:HGNC Symbol;Acc:3754]	E39.1-E42.2 vs. E38.3-E42.2|E39.1;E38.4	yes	-0.46|1.57	upregulated|downregulated	cassette-exon	(+)microRNA-target(hsa-miR-425-3p:TargetScan|miRanda,hsa-miR-593:RNAhybrid|TargetScan|miRanda,hsa-miR-613:TargetScan|miRanda)			ASPIRE|splicing-index
ENSG00000196968:E3.1	ENSG00000196968:E2.4-E3.1-ENSG00000196968:E2.4-E6.1|ENSG00000196968:E4.1;E3.1	FUT11	fucosyltransferase 11 (alpha (1,3) fucosyltransferase) [Source:HGNC Symbol;Acc:19233]	E2.4-E3.1 vs. E2.4-E6.1|E4.1;E3.1	yes	0.496|1.16	downregulated	cassette-exon|alt-C-term			(direct)Alpha-1_3-FUT_met-IPR017176	ASPIRE|splicing-index
ENSG00000010810:E22.2	ENSG00000010810:E22.2-E23.1-ENSG00000010810:E21.3-E23.1|ENSG00000010810:E22.2	FYN	FYN oncogene related to SRC, FGR, YES [Source:HGNC Symbol;Acc:4037]	E22.2-E23.1 vs. E21.3-E23.1|E22.2	yes	-0.38|-1.0	upregulated	cassetteExon|mutually-exclusive-exon				ASPIRE|splicing-index
ENSG00000138757:E10.1	ENSG00000138757:E4.5-E10.1-ENSG00000138757:E3.1_76619977-E10.2|ENSG00000138757:E10.1	G3BP2	GTPase activating protein (SH3 domain) binding protein 2 [Source:HGNC Symbol;Acc:30291]	E4.5-E10.1 vs. E3.1_76619977-E10.2|E10.1	yes	0.462|1.37	downregulated	cassette-exon|alt-3'				ASPIRE|splicing-index
ENSG00000117308:E2.2	ENSG00000117308:E2.2-E3.1-ENSG00000117308:E1.6-E3.1|ENSG00000117308:E2.2	GALE	UDP-galactose-4-epimerase [Source:HGNC Symbol;Acc:4116]	E2.2-E3.1 vs. E1.6-E3.1|E2.2	yes	-0.63|-1.3	upregulated	exon-region-exclusion				ASPIRE|splicing-index
ENSG00000160766:E4.4	ENSG00000160766:E2.2-E4.4-ENSG00000160766:E2.2-E5.6|ENSG00000160766:E4.4	GBAP1	glucosidase, beta, acid pseudogene 1 [Source:HGNC Symbol;Acc:4178]	E2.2-E4.4 vs. E2.2-E5.6|E4.4	yes	-0.56|-1.9	upregulated	cassette-exon|cassetteExon|alt-3'	(+)AA:320(ENST00000486869-PEP)->320(BC030240-PEP)			ASPIRE|splicing-index
ENSG00000159921:E2.3	ENSG00000159921:E2.3-E3.1-ENSG00000159921:E1.2-E3.1|ENSG00000159921:E1.2	GNE	glucosamine (UDP-N-acetyl)-2-epimerase/N-acetylmannosamine kinase [Source:HGNC Symbol;Acc:23657]	E2.3-E3.1 vs. E1.2-E3.1|E1.2	yes	-0.32|1.19	upregulated|downregulated	alt-C-term				ASPIRE|splicing-index
ENSG00000089351:E20.1	ENSG00000089351:E20.1-E21.2-ENSG00000089351:E18.1-E21.2|ENSG00000089351:E20.1	GRAMD1A	GRAM domain containing 1A [Source:HGNC Symbol;Acc:29305]	E20.1-E21.2 vs. E18.1-E21.2|E20.1	yes	0.611|1.34	downregulated	cassette-exon|cassetteExon	(-)alt-coding,(-)AA:713(ENSP00000439267)->724(ENSP00000441032)	(-)TRANSMEM-Helical;		ASPIRE|splicing-index
ENSG00000103253:E1.4	ENSG00000103253:E1.4-E2.3-ENSG00000103253:U0.1_776633-E2.3|ENSG00000103253:E1.4	HAGHL	hydroxyacylglutathione hydrolase-like [Source:HGNC Symbol;Acc:14177]	E1.4-E2.3 vs. U0.1_776633-E2.3|E1.4	yes	0.271|1.15	downregulated	alt-5'				ASPIRE|splicing-index
ENSG00000143575:E1.11	ENSG00000143575:E1.11-E2.3-ENSG00000143575:E1.10-E2.1_154245363|ENSG00000143575:E1.11	HAX1	HCLS1 associated protein X-1 [Source:HGNC Symbol;Acc:16915]	E1.11-E2.3 vs. E1.10-E2.1_154245363|E1.11	yes	-0.56|-1.1	upregulated	alt-5'				ASPIRE|splicing-index
ENSG00000100644:E14.1	ENSG00000100644:E14.1-E17.1-ENSG00000100644:E1.6-E17.1|ENSG00000100644:E14.1;E13.1	HIF1A	hypoxia inducible factor 1, alpha subunit (basic helix-loop-helix transcription factor) [Source:HGNC Symbol;Acc:4910]	E14.1-E17.1 vs. E1.6-E17.1|E14.1;E13.1	yes	-0.40|1.43	both|downregulated	cassette-exon|alt-C-term			(direct)HIF-1_alpha-IPR001321	ASPIRE|splicing-index
ENSG00000243753:E2.2_30228188	ENSG00000243753:E2.2_30228188-ENSG00000204592:E1.7_30458096-ENSG00000243753:E2.2-E3.1|ENSG00000243753:E2.2_30228188	HLA-L	major histocompatibility complex, class I, L (pseudogene) [Source:HGNC Symbol;Acc:4970]	ENSG00000243753:E2.2_30228188-ENSG00000204592:E1.7_30458096 vs. E2.2-E3.1|E2.2_30228188	yes	-0.62|-2.0	upregulated	alt-3'				ASPIRE|splicing-index
ENSG00000149948:E5.1	ENSG00000149948:E3.1-E5.1-ENSG00000149948:E3.1-E6.1_66260324|ENSG00000149948:E5.1	HMGA2	high mobility group AT-hook 2 [Source:HGNC Symbol;Acc:5009]	E3.1-E5.1 vs. E3.1-E6.1_66260324|E5.1	yes	0.348|1.14	downregulated	alt-C-term	(-)microRNA-target(hsa-miR-216b:miRanda,hsa-miR-384:miRanda,hsa-miR-19a:miRanda,hsa-miR-31:miRanda,hsa-miR-19b:miRanda,hsa-miR-205:miRanda,hsa-miR-425:miRanda)		(direct)AT_hook_DNA-bd_motif-IPR017956	ASPIRE|splicing-index
ENSG00000092199:E2.1	ENSG00000092199:E1.19-E2.1-ENSG00000092199:E1.19-E6.1|ENSG00000092199:E2.1	HNRNPC	heterogeneous nuclear ribonucleoprotein C (C1/C2) [Source:HGNC Symbol;Acc:5035]	E1.19-E2.1 vs. E1.19-E6.1|E2.1	yes	-0.26|-1.0	upregulated	cassette-exon				ASPIRE|splicing-index
ENSG00000215271:E4.1	ENSG00000215271:E3.2-E4.1-ENSG00000215271:E3.2-E6.1|ENSG00000215271:E4.1	HOMEZ	homeobox and leucine zipper encoding [Source:HGNC Symbol;Acc:20164]	E3.2-E4.1 vs. E3.2-E6.1|E4.1	yes	0.373|1.03	downregulated	cassette-exon	(+)alt-N-terminus,(+)alt-C-terminus,(+)AA:45(ENST00000558278-PEP)->550(ENSP00000350049)	(+)COMPBIAS-Glu-rich,(+)COMPBIAS-Poly-Asp,(+)COMPBIAS-Poly-Ser,(+)COMPBIAS-Pro-rich,(+)DNA_BIND-Homeobox 1,(+)DNA_BIND-Homeobox 2,(+)HELIX,(+)Homeobox-IPR001356,(+)MOD_RES-Phosphothreonine,(+)MOTIF-Nuclear localization signal		ASPIRE|splicing-index
ENSG00000025423:E3.2	ENSG00000025423:E2.4-E3.2-ENSG00000025423:E2.4-E3.3|ENSG00000025423:E3.2	HSD17B6	hydroxysteroid (17-beta) dehydrogenase 6 homolog (mouse) [Source:HGNC Symbol;Acc:23316]	E2.4-E3.2 vs. E2.4-E3.3|E3.2	yes	0.402|-1.9	downregulated|upregulated	cassette-exon|alt-3'	(-)AA:317(ENSP00000451406)->317(ENSP00000452273)			ASPIRE|splicing-index
ENSG00000025423:E3.1	ENSG00000025423:E2.4-E3.1-ENSG00000025423:E2.4-E3.2|ENSG00000025423:E3.1	HSD17B6	hydroxysteroid (17-beta) dehydrogenase 6 homolog (mouse) [Source:HGNC Symbol;Acc:23316]	E2.4-E3.1 vs. E2.4-E3.2|E3.1	yes	-0.39|-1.4	upregulated	cassette-exon|alt-3'	(+)truncated,(-)AA:75(ENSP00000452103)->317(ENSP00000452273)	(-)ACT_SITE-Proton acceptor,(-)BINDING-Substrate,(-)DH_sc/Rdtase_SDR-IPR002198,(-)Glc/ribitol_DH-IPR002347		ASPIRE|splicing-index
ENSG00000149428:E2.4	ENSG00000149428:E2.4-E3.1-ENSG00000149428:E1.18-E3.1|ENSG00000149428:E2.4	HYOU1	hypoxia up-regulated 1 [Source:HGNC Symbol;Acc:16931]	E2.4-E3.1 vs. E1.18-E3.1|E2.4	yes	0.534|1.08	downregulated	cassette-exon|cassetteExon	(+)retained_intron,(+)alt-N-terminus,(+)alt-C-terminus,(+)AA:122(ENST00000532752-PEP)->140(ENST00000527038-PEP)	(+)Hsp_70-IPR013126		ASPIRE|splicing-index
ENSG00000126709:E2.2	ENSG00000126709:E2.2-E4.1-ENSG00000126709:E2.1_27995811-E3.1|ENSG00000126709:E2.2	IFI6	interferon, alpha-inducible protein 6 [Source:HGNC Symbol;Acc:4054]	E2.2-E4.1 vs. E2.1_27995811-E3.1|E2.2	yes	0.616|-1.0	downregulated|upregulated	alt-5'|altFivePrime				ASPIRE|splicing-index
ENSG00000159128:E5.1	ENSG00000159128:E5.1-E6.1-ENSG00000159128:E4.2-E6.1|ENSG00000159128:E4.2	IFNGR2	interferon gamma receptor 2 (interferon gamma transducer 1) [Source:HGNC Symbol;Acc:5440]	E5.1-E6.1 vs. E4.2-E6.1|E4.2	yes	0.384|-1.0	downregulated|upregulated	cassette-exon|cassetteExon	(+)nonsense_mediated_decay,(-)truncated,(+)AA:70(ENSP00000407541)->356(ENSP00000371425)	(+)DOMAIN-Fibronectin type-III 1,(+)DOMAIN-Fibronectin type-III 2,(+)Fibronectin_type3-IPR003961,(+)Interferon_alpha/beta_rcpt_bsu-IPR015373,(+)MOD_RES-Phosphoserine,(+)TOPO_DOM-Cytoplasmic,(+)TOPO_DOM-Extracellular,(+)TRANSMEM-Helical;		ASPIRE|splicing-index
ENSG00000032742:E2.1	ENSG00000032742:E1.6-E2.1-ENSG00000032742:E1.6-E3.1_21148509|ENSG00000032742:E2.1	IFT88	intraflagellar transport 88 homolog (Chlamydomonas) [Source:HGNC Symbol;Acc:20606]	E1.6-E2.1 vs. E1.6-E3.1_21148509|E2.1	yes	0.415|1.48	downregulated	cassette-exon|cassetteExon				ASPIRE|splicing-index
ENSG00000123411:E5.1	ENSG00000123411:E4.2-E5.1-ENSG00000123411:E4.2-E9.5_56418842|ENSG00000123411:E5.1	IKZF4	IKAROS family zinc finger 4 (Eos) [Source:HGNC Symbol;Acc:13179]	E4.2-E5.1 vs. E4.2-E9.5_56418842|E5.1	yes	-0.28|-1.1	upregulated	cassette-exon|altPromoter|alt-3'				ASPIRE|splicing-index
ENSG00000164941:E20.3	ENSG00000164941:E20.3-E21.1-ENSG00000164941:E18.1-E21.1|ENSG00000164941:E20.3	INTS8	integrator complex subunit 8 [Source:HGNC Symbol;Acc:26048]	E20.3-E21.1 vs. E18.1-E21.1|E20.3	yes	0.258|1.34	downregulated	cassette-exon|alt-5'|altFivePrime				ASPIRE|splicing-index
ENSG00000091409:E27.2	ENSG00000091409:E27.2-E28.1-ENSG00000091409:E26.1-E28.1|ENSG00000091409:E27.2	ITGA6	integrin, alpha 6 [Source:HGNC Symbol;Acc:6142]	E27.2-E28.1 vs. E26.1-E28.1|E27.2	yes	0.318|1.29	downregulated	cassette-exon	(+)alt-C-terminus,(+)AA:1112(ENSP00000364369)->1130(ENSP00000264106)	(+)MOTIF-GFFKR motif,(-)Integrin_alpha_C_CS-IPR018184		ASPIRE|splicing-index
ENSG00000091409:E27.1	ENSG00000091409:E26.1-E27.1-ENSG00000091409:E26.1-E28.1|ENSG00000091409:E27.1	ITGA6	integrin, alpha 6 [Source:HGNC Symbol;Acc:6142]	E26.1-E27.1 vs. E26.1-E28.1|E27.1	yes	0.353|1.20	downregulated	cassette-exon	(+)alt-C-terminus,(+)AA:1112(ENSP00000364369)->1130(ENSP00000264106)	(+)MOTIF-GFFKR motif,(-)Integrin_alpha_C_CS-IPR018184	(direct)Integrin_alpha-IPR000413, (direct)Integrin_alpha_C_CS-IPR018184	ASPIRE|splicing-index
ENSG00000119185:E3.5	ENSG00000119185:E3.5-E4.2-ENSG00000119185:E1.9-E4.2|ENSG00000119185:E1.9	ITGB1BP1	integrin beta 1 binding protein 1 [Source:HGNC Symbol;Acc:23927]	E3.5-E4.2 vs. E1.9-E4.2|E1.9	yes	-0.32|1.05	upregulated|downregulated	alt-C-term	(-)alt-C-terminus,(-)AA:114(ENSP00000417940)->150(ENSP00000419524)	(-)Integrin-bd_ICAP-1-IPR019517,(-)STRAND,(-)TURN		ASPIRE|splicing-index
ENSG00000123444:E1.11	ENSG00000123444:E1.11-E3.3-ENSG00000123444:E1.9-E3.3|ENSG00000123444:E1.11	KBTBD4	kelch repeat and BTB (POZ) domain containing 4 [Source:HGNC Symbol;Acc:23761]	E1.11-E3.3 vs. E1.9-E3.3|E1.11	yes	-0.23|-1.0	upregulated	altPromoter|alt-C-term|alt-5'				ASPIRE|splicing-index
ENSG00000137177:E43.1	ENSG00000137177:E43.1-E44.1-ENSG00000137177:E42.1-E44.1|ENSG00000137177:E43.1	KIF13A	kinesin family member 13A [Source:HGNC Symbol;Acc:14566]	E43.1-E44.1 vs. E42.1-E44.1|E43.1	yes	-0.28|-1.5	upregulated	cassette-exon|cassetteExon	(+)alt-coding,(+)AA:1770(ENSP00000368103)->1805(ENSP00000259711)	(+)COILED,(+)MOD_RES-Phosphoserine		ASPIRE|splicing-index
ENSG00000139116:E31.1	ENSG00000139116:E29.3-E31.1-ENSG00000139116:E29.3-E36.1|ENSG00000139116:E31.1	KIF21A	kinesin family member 21A [Source:HGNC Symbol;Acc:19349]	E29.3-E31.1 vs. E29.3-E36.1|E31.1	yes	0.201|1.01	downregulated	cassetteExon|mutually-exclusive-exon				ASPIRE|splicing-index
ENSG00000001631:E4.1	ENSG00000001631:E3.2-E4.1-ENSG00000001631:E3.2_91873330-E4.2|ENSG00000001631:E4.1	KRIT1	KRIT1, ankyrin repeat containing [Source:HGNC Symbol;Acc:1573]	E3.2-E4.1 vs. E3.2_91873330-E4.2|E4.1	yes	0.415|1.84	downregulated	alt-3'				ASPIRE|splicing-index
ENSG00000115919:E8.1	ENSG00000115919:I7.1_143710678-E8.1-ENSG00000115919:E7.1_143704722-E8.1|ENSG00000115919:E8.1	KYNU	kynureninase [Source:HGNC Symbol;Acc:6469]	I7.1_143710678-E8.1 vs. E7.1_143704722-E8.1|E8.1	yes	-0.31|1.09	upregulated|downregulated	cassette-exon|alt-C-term			(indirect)Kynureninase-IPR010111, (indirect)Aminotrans_V/Cys_dSase-IPR000192	ASPIRE|splicing-index
ENSG00000154655:E18.1	ENSG00000154655:E17.1-E18.1-ENSG00000154655:E17.1-E22.1|ENSG00000154655:E18.1	L3MBTL4	l(3)mbt-like 4 (Drosophila) [Source:HGNC Symbol;Acc:26677]	E17.1-E18.1 vs. E17.1-E22.1|E18.1	yes	0.593|1.50	downregulated	cassette-exon|cassetteExon				ASPIRE|splicing-index
ENSG00000091136:E30.2	ENSG00000091136:E29.1-E30.2-ENSG00000091136:E29.1-E31.1|ENSG00000091136:E30.2	LAMB1	laminin, beta 1 [Source:HGNC Symbol;Acc:6486]	E29.1-E30.2 vs. E29.1-E31.1|E30.2	yes	0.404|1.15	downregulated	cassette-exon|alt-3'				ASPIRE|splicing-index
ENSG00000155506:E20.1	ENSG00000155506:E19.3-E20.1-ENSG00000155506:E19.3-E22.1|ENSG00000155506:E20.1	LARP1	La ribonucleoprotein domain family, member 1 [Source:HGNC Symbol;Acc:29531]	E19.3-E20.1 vs. E19.3-E22.1|E20.1	yes	0.528|1.29	downregulated	cassette-exon|alt-3'				ASPIRE|splicing-index
ENSG00000064042:E9.2	ENSG00000064042:E9.2-E12.1-ENSG00000064042:E8.1-E12.1|ENSG00000064042:E9.2	LIMCH1	LIM and calponin homology domains 1 [Source:HGNC Symbol;Acc:29191]	E9.2-E12.1 vs. E8.1-E12.1|E9.2	yes	0.313|1.33	downregulated	cassette-exon|altPromoter	(+)alt-N-terminus,(+)AA:897(ENSP00000421242)->1056(ENSP00000424825)	(+)CH-domain-IPR001715,(+)Calponin-IPR001997,(+)DOMAIN-CH,(+)SM22_calponin-IPR003096		ASPIRE|splicing-index
ENSG00000114988:E6.1	ENSG00000114988:E6.1-E7.1-ENSG00000114988:E5.1_97399250-E7.1|ENSG00000114988:E6.1	LMAN2L	lectin, mannose-binding 2-like [Source:HGNC Symbol;Acc:19263]	E6.1-E7.1 vs. E5.1_97399250-E7.1|E6.1	yes	0.413|1.01	downregulated	cassetteExon|mutually-exclusive-exon			(direct)Lectin_leg-IPR005052	ASPIRE|splicing-index
ENSG00000115318:E7.2	ENSG00000115318:E7.2-E8.1-ENSG00000115318:E5.4-E8.1|ENSG00000115318:E7.2	LOXL3	lysyl oxidase-like 3 [Source:HGNC Symbol;Acc:13869]	E7.2-E8.1 vs. E5.4-E8.1|E7.2	yes	0.235|1.10	downregulated	cassette-exon|cassetteExon	(-)retained_intron,(-)alt-N-terminus,(-)AA:392(ENST00000470907-PEP)->608(ENSP00000377512)	(-)DISULFID,(-)DOMAIN-SRCR 1,(-)DOMAIN-SRCR 3,(-)SIGNAL,(-)Srcr_rcpt-IPR001190,(-)Srcr_rcpt-rel-IPR017448		ASPIRE|splicing-index
ENSG00000117114:E19.1	ENSG00000117114:E19.1-E20.2-ENSG00000117114:E13.1-E20.2|ENSG00000117114:E19.1	LPHN2	latrophilin 2 [Source:HGNC Symbol;Acc:18582]	E19.1-E20.2 vs. E13.1-E20.2|E19.1	yes	0.467|2.14	downregulated	cassette-exon|cassetteExon			(direct)DUF3497-IPR022624	ASPIRE|splicing-index
ENSG00000093167:E23.1	ENSG00000093167:E22.1-E23.1-ENSG00000093167:E22.1-E25.1|ENSG00000093167:E23.1	LRRFIP2	leucine rich repeat (in FLII) interacting protein 2 [Source:HGNC Symbol;Acc:6703]	E22.1-E23.1 vs. E22.1-E25.1|E23.1	yes	0.348|1.20	downregulated	cassette-exon|cassetteExon			(indirect)Leu-rich_rep_flightless-int_pr-IPR019139	ASPIRE|splicing-index
ENSG00000205707:E2.2	ENSG00000205707:E2.2-E3.1-ENSG00000205707:E1.7-E3.1|ENSG00000205707:E2.2	LYRM5	LYR motif containing 5 [Source:HGNC Symbol;Acc:27052]	E2.2-E3.1 vs. E1.7-E3.1|E2.2	yes	-0.27|-1.0	upregulated	cassette-exon|alt-5'	(+)truncated,(-)AA:37(ENSP00000451938)->88(ENSP00000450584)	(-)Complex1_LYR-IPR008011		ASPIRE|splicing-index
ENSG00000003056:E2.5	ENSG00000003056:I1.1_9101903-E2.5-ENSG00000003056:E1.5-E2.2|ENSG00000003056:E2.2	M6PR	mannose-6-phosphate receptor (cation dependent) [Source:HGNC Symbol;Acc:6752]	I1.1_9101903-E2.5 vs. E1.5-E2.2|E2.2	yes	0.443|1.07	downregulated	alt-3'	(+)retained_intron,(+)alt-C-terminus,(+)AA:109(ENSP00000440962)->124(ENST00000540837-PEP)			ASPIRE|splicing-index
ENSG00000127603:E46.1_39794204	ENSG00000127603:E45.2-E46.1_39794204-ENSG00000127603:E45.2-E47.4|ENSG00000127603:E47.4	MACF1	microtubule-actin crosslinking factor 1 [Source:HGNC Symbol;Acc:13664]	E45.2-E46.1_39794204 vs. E45.2-E47.4|E47.4	yes	-0.54|3.05	upregulated|downregulated	cassette-exon				ASPIRE|splicing-index
ENSG00000002822:E2.1	ENSG00000002822:E1.3-E2.1-ENSG00000002822:E1.3-E3.1|ENSG00000002822:E2.1	MAD1L1	MAD1 mitotic arrest deficient-like 1 (yeast) [Source:HGNC Symbol;Acc:6762]	E1.3-E2.1 vs. E1.3-E3.1|E2.1	yes	0.294|1.08	downregulated	cassette-exon|cassetteExon|alt-3'|altThreePrime	(-)AA:718(ENSP00000265854)->718(ENSP00000382562)			ASPIRE|splicing-index
ENSG00000012983:E27.1	ENSG00000012983:E27.1-E28.2-ENSG00000012983:E26.1-E28.2|ENSG00000012983:E27.1	MAP4K5	mitogen-activated protein kinase kinase kinase kinase 5 [Source:HGNC Symbol;Acc:6867]	E27.1-E28.2 vs. E26.1-E28.2|E27.1	yes	0.508|1.14	downregulated	cassette-exon|strangeSplice				ASPIRE|splicing-index
ENSG00000175471:E5.1	ENSG00000175471:E4.10-E5.1-ENSG00000175471:E4.10-E6.1|ENSG00000175471:E5.1	MCTP1	multiple C2 domains, transmembrane 1 [Source:HGNC Symbol;Acc:26183]	E4.10-E5.1 vs. E4.10-E6.1|E5.1	yes	0.260|1.73	downregulated	mutually-exclusive-exon	(+)truncated,(-)AA:31(ENST00000513857-PEP)->135(ENSP00000422219)	(-)C2_Ca-dep-IPR000008,(-)C2_membr_targeting-IPR018029,(-)C2_region-IPR020477		ASPIRE|splicing-index
ENSG00000008838:E24.1	ENSG00000008838:E24.1-E26.2_38176603-ENSG00000008838:E23.3-E26.1_38176642|ENSG00000008838:E24.1	MED24	mediator complex subunit 24 [Source:HGNC Symbol;Acc:22963]	E24.1-E26.2_38176603 vs. E23.3-E26.1_38176642|E24.1	yes	0.600|1.04	downregulated	cassette-exon				ASPIRE|splicing-index
ENSG00000037897:E2.1	ENSG00000037897:E2.1-E3.1-ENSG00000037897:E1.6-E3.1|ENSG00000037897:E2.1	METTL1	methyltransferase like 1 [Source:HGNC Symbol;Acc:7030]	E2.1-E3.1 vs. E1.6-E3.1|E2.1	yes	0.215|1.20	downregulated	cassette-exon	(+)nonsense_mediated_decay,(-)truncated,(+)AA:36(ENSP00000448342)->109(ENST00000548681-PEP)	(+)BINDING-S-adenosyl-L-methionine; via carbonyl oxygen,(+)HELIX,(+)STRAND,(+)TURN		ASPIRE|splicing-index
ENSG00000163975:E5.1	ENSG00000163975:E4.2-E5.1-ENSG00000163975:E4.2-E7.1|ENSG00000163975:E5.1	MFI2	antigen p97 (melanoma associated) identified by monoclonal antibodies 133.2 and 96.5 [Source:HGNC Symbol;Acc:7037]	E4.2-E5.1 vs. E4.2-E7.1|E5.1	yes	0.245|1.21	downregulated	alt-C-term			(direct)Peptidase_S60-IPR001156	ASPIRE|splicing-index
ENSG00000079277:E6.4	ENSG00000079277:E4.4-E6.4-ENSG00000079277:E4.4-E8.1|ENSG00000079277:E6.4	MKNK1	MAP kinase interacting serine/threonine kinase 1 [Source:HGNC Symbol;Acc:7110]	E4.4-E6.4 vs. E4.4-E8.1|E6.4	yes	0.312|1.39	downregulated	cassette-exon|cassetteExon|alt-C-term				ASPIRE|splicing-index
ENSG00000119684:E11.1	ENSG00000119684:E10.1-E11.1-ENSG00000119684:E10.1-E11.2_75497355|ENSG00000119684:E11.1	MLH3	mutL homolog 3 (E. coli) [Source:HGNC Symbol;Acc:7128]	E10.1-E11.1 vs. E10.1-E11.2_75497355|E11.1	yes	0.386|1.34	downregulated	alt-3'			(indirect)MutL_C-IPR014790	ASPIRE|splicing-index
ENSG00000080823:E6.1	ENSG00000080823:E2.1-E6.1-ENSG00000080823:E2.1-E9.1|ENSG00000080823:E6.1	MOK	MOK protein kinase [Source:HGNC Symbol;Acc:9833]	E2.1-E6.1 vs. E2.1-E9.1|E6.1	yes	-0.39|-1.2	upregulated	cassetteExon|alt-C-term|mutually-exclusive-exon	(+)alt-N-terminus,(+)AA:59(ENST00000521493-PEP)->71(ENST00000519265-PEP)	(-)NP_BIND-ATP,(-)Se/Thr_kinase-like_dom-IPR017442	(direct)Se/Thr_kinase-like_dom-IPR017442, (direct)Ser/Thr_kinase_dom-IPR002290, (direct)Tyr_kinase_cat_dom-IPR020635, (direct)Prot_kinase_cat_dom-IPR000719, (direct)Ser-Thr/Tyr_kinase-IPR001245	ASPIRE|splicing-index
ENSG00000155363:E21.1	ENSG00000155363:E20.8-E21.1-ENSG00000155363:E20.8-E21.2_113242285|ENSG00000155363:E21.1	MOV10	Mov10, Moloney leukemia virus 10, homolog (mouse) [Source:HGNC Symbol;Acc:7200]	E20.8-E21.1 vs. E20.8-E21.2_113242285|E21.1	yes	0.315|1.31	downregulated	exon-region-exclusion	(-)alt-C-terminus,(-)AA:105(ENST00000471160-PEP)->117(ENST00000490413-PEP)			ASPIRE|splicing-index
ENSG00000214026:E7.3	ENSG00000214026:E7.3-E8.1-ENSG00000214026:E7.2-E8.1|ENSG00000214026:E7.2	MRPL23	mitochondrial ribosomal protein L23 [Source:HGNC Symbol;Acc:10322]	E7.3-E8.1 vs. E7.2-E8.1|E7.2	yes	0.319|-1.0	downregulated|upregulated	cassette-exon			(indirect)Ribosomal_L25/23-IPR013025	ASPIRE|splicing-index
ENSG00000111639:E1.9	ENSG00000111639:E1.9-E2.2_6602128-ENSG00000111639:E1.6_6602754-E2.2|ENSG00000111639:E2.1;E1.9	MRPL51	mitochondrial ribosomal protein L51 [Source:HGNC Symbol;Acc:14044]	E1.9-E2.2_6602128 vs. E1.6_6602754-E2.2|E2.1;E1.9	yes	0.599|1.16	downregulated	alt-5'				ASPIRE|splicing-index
ENSG00000204410:E1.8	ENSG00000204410:E1.8-E3.1-ENSG00000204410:E1.6-E2.2|ENSG00000204410:E2.1;E1.8	MSH5	mutS homolog 5 (E. coli) [Source:HGNC Symbol;Acc:7328]	E1.8-E3.1 vs. E1.6-E2.2|E2.1;E1.8	yes	-0.28|1.61	upregulated|downregulated	alt-5'				ASPIRE|splicing-index
ENSG00000122033:E2.7	ENSG00000122033:E2.7-E3.2-ENSG00000122033:E1.5-E3.2|ENSG00000122033:E2.7	MTIF3	mitochondrial translational initiation factor 3 [Source:HGNC Symbol;Acc:29788]	E2.7-E3.2 vs. E1.5-E3.2|E2.7	yes	0.320|1.43	downregulated	alt-C-term	(+)alt-C-terminus,(+)AA:155(ENST00000485959-PEP)->278(ENSP00000370508)	(+)Translation_initiation_fac_3_C-IPR019815		ASPIRE|splicing-index
ENSG00000123933:I6.1_2256596	ENSG00000123933:I6.1_2256734-I6.1_2256596-ENSG00000123933:E6.2_2256886-E7.1|ENSG00000123933:I6.1_2256596	MXD4	MAX dimerization protein 4 [Source:HGNC Symbol;Acc:13906]	I6.1_2256734-I6.1_2256596 vs. E6.2_2256886-E7.1|I6.1_2256596	yes	-0.22|-1.5	upregulated	intron-retention|alternative_polyA				ASPIRE|splicing-index
ENSG00000123933:E6.1	ENSG00000123933:E5.2-E6.1-ENSG00000123933:E5.2-E7.1|ENSG00000123933:E6.1	MXD4	MAX dimerization protein 4 [Source:HGNC Symbol;Acc:13906]	E5.2-E6.1 vs. E5.2-E7.1|E6.1	yes	-0.22|-1.1	upregulated	cassette-exon|alt-3'	(-)nonsense_mediated_decay,(-)alt-N-terminus,(-)alt-C-terminus,(-)AA:82(ENSP00000422660)->209(ENSP00000337889)	(-)DNA_BIND-Basic motif,(-)DOMAIN-Helix-loop-helix motif,(-)HLH_DNA-bd-IPR011598,(-)REGION-Interaction with SIN3A and SIN3B	(indirect)HLH_DNA-bd-IPR011598	ASPIRE|splicing-index
ENSG00000123933:E6.2_2256886	ENSG00000123933:E6.2_2256886-E7.1-ENSG00000123933:E6.2-E7.1|ENSG00000123933:E6.2_2256886	MXD4	MAX dimerization protein 4 [Source:HGNC Symbol;Acc:13906]	E6.2_2256886-E7.1 vs. E6.2-E7.1|E6.2_2256886	yes	0.310|-1.1	downregulated|upregulated	cassette-exon	(+)nonsense_mediated_decay,(+)alt-N-terminus,(+)alt-C-terminus,(+)AA:82(ENSP00000422660)->209(ENSP00000337889)	(+)DNA_BIND-Basic motif,(+)DOMAIN-Helix-loop-helix motif,(+)HLH_DNA-bd-IPR011598,(+)REGION-Interaction with SIN3A and SIN3B		ASPIRE|splicing-index
ENSG00000092841:E2.1	ENSG00000092841:E1.18-E2.1-ENSG00000092841:E1.18-E3.8|ENSG00000092841:E2.1	MYL6	myosin, light chain 6, alkali, smooth muscle and non-muscle [Source:HGNC Symbol;Acc:7587]	E1.18-E2.1 vs. E1.18-E3.8|E2.1	yes	-0.73|-1.1	upregulated	exon-region-exclusion			(indirect)EF_HAND_2-IPR018249	ASPIRE|splicing-index
ENSG00000109065:E3.1	ENSG00000109065:E2.1-E3.1-ENSG00000109065:E1.3-E3.2|ENSG00000109065:E3.1	NAT9	N-acetyltransferase 9 (GCN5-related, putative) [Source:HGNC Symbol;Acc:23133]	E2.1-E3.1 vs. E1.3-E3.2|E3.1	yes	-0.51|-1.4	upregulated	altThreePrime|alt-3'				ASPIRE|splicing-index
ENSG00000166833:E26.1	ENSG00000166833:E26.1-E27.1-ENSG00000166833:E25.1-E27.1|ENSG00000166833:E26.1	NAV2	neuron navigator 2 [Source:HGNC Symbol;Acc:15997]	E26.1-E27.1 vs. E25.1-E27.1|E26.1	yes	0.452|1.27	downregulated	cassette-exon|cassetteExon	(-)alt-N-terminus,(-)AA:1493(ENSP00000312169)->2429(ENSP00000309577)	(-)CH-domain-IPR001715,(-)COILED,(-)COMPBIAS-Gln-rich,(-)COMPBIAS-Poly-Pro,(-)COMPBIAS-Poly-Ser,(-)DOMAIN-CH,(-)HELIX,(-)MOD_RES-Phosphoserine		ASPIRE|splicing-index
ENSG00000115053:E3.5	ENSG00000115053:E3.5-E5.1-ENSG00000115053:E3.4-E5.1_232328023|ENSG00000115053:E4.1;E3.5	NCL	nucleolin [Source:HGNC Symbol;Acc:7667]	E3.5-E5.1 vs. E3.4-E5.1_232328023|E4.1;E3.5	yes	-0.55|2.08	upregulated|downregulated	cassette-exon|alt-N-term|alt-5'				ASPIRE|splicing-index
ENSG00000138293:E3.2	ENSG00000138293:E3.2-E6.1-ENSG00000138293:E1.3_51565227-E6.1|ENSG00000138293:E3.2	NCOA4	nuclear receptor coactivator 4 [Source:HGNC Symbol;Acc:7671]	E3.2-E6.1 vs. E1.3_51565227-E6.1|E3.2	yes	0.246|1.40	downregulated	alt-C-term				ASPIRE|splicing-index
ENSG00000138293:E3.2_51572467	ENSG00000138293:E3.2_51572467-E6.1-ENSG00000138293:E1.3_51565227-E6.1|ENSG00000138293:E3.2_51572467	NCOA4	nuclear receptor coactivator 4 [Source:HGNC Symbol;Acc:7671]	E3.2_51572467-E6.1 vs. E1.3_51565227-E6.1|E3.2_51572467	yes	0.418|1.63	downregulated	alt-C-term				ASPIRE|splicing-index
ENSG00000141027:E18.1	ENSG00000141027:E17.1-E18.1-ENSG00000141027:E17.1-E19.1|ENSG00000141027:E18.1	NCOR1	nuclear receptor corepressor 1 [Source:HGNC Symbol;Acc:7672]	E17.1-E18.1 vs. E17.1-E19.1|E18.1	yes	-0.45|-1.6	upregulated	alt-3'				ASPIRE|splicing-index
ENSG00000130414:E3.3	ENSG00000130414:E3.3-E4.1-ENSG00000130414:E3.1-E6.1|ENSG00000130414:E3.3	NDUFA10	NADH dehydrogenase (ubiquinone) 1 alpha subcomplex, 10, 42kDa [Source:HGNC Symbol;Acc:7684]	E3.3-E4.1 vs. E3.1-E6.1|E3.3	yes	-0.26|-1.4	upregulated	alt-5'			(indirect)NADH_UbQ_OxRdtase_42KD_su-IPR015828, (indirect)Deoxynucleoside_kinase-IPR002624	ASPIRE|splicing-index
ENSG00000174886:E4.1	ENSG00000174886:I3.1_5896008-E4.1-ENSG00000174886:E3.1-E5.1|ENSG00000174886:E4.1	NDUFA11	NADH dehydrogenase (ubiquinone) 1 alpha subcomplex, 11, 14.7kDa [Source:HGNC Symbol;Acc:20371]	I3.1_5896008-E4.1 vs. E3.1-E5.1|E4.1	yes	0.240|-1.6	downregulated|upregulated	alt-C-term	(-)microRNA-target(hsa-miR-630:mirbase,hsa-miR-377:mirbase,hsa-miR-544:miRanda|mirbase,hsa-miR-585:mirbase)		(direct)Tim17/Tim22/Tim23/PMP24-IPR003397	ASPIRE|splicing-index
ENSG00000215041:E23.1	ENSG00000215041:E22.1-E23.1-ENSG00000215041:E22.1-ENSG00000132522:E3.1|ENSG00000215041:E23.1	NEURL4	neuralized homolog 4 (Drosophila) [Source:HGNC Symbol;Acc:34410]	E22.1-E23.1 vs. ENSG00000215041:E22.1-ENSG00000132522:E3.1|E23.1	yes	-0.40|-3.2	upregulated	cassette-exon|alt-3'	(-)alt-N-terminus,(-)alt-C-terminus,(-)AA:995(AL833570-PEP)->1562(BAG10149.1)	(-)DOMAIN-NHR 1,(-)DOMAIN-NHR 6,(-)HELIX,(-)Neu_Z-IPR006573,(-)STRAND,(-)TURN	(indirect)Neu_Z-IPR006573	ASPIRE|splicing-index
ENSG00000184117:E2.1	ENSG00000184117:E2.1-E3.1-ENSG00000184117:E1.7-E3.1|ENSG00000184117:E2.1	NIPSNAP1	nipsnap homolog 1 (C. elegans) [Source:HGNC Symbol;Acc:7827]	E2.1-E3.1 vs. E1.7-E3.1|E2.1	yes	0.343|1.27	downregulated	cassette-exon	(+)alt-N-terminus,(+)alt-C-terminus,(+)AA:221(ENSP00000407851)->264(BAG60949.1)	(+)NIPSNAP-IPR012577		ASPIRE|splicing-index
ENSG00000188599:E11.1	ENSG00000188599:E11.1-E13.1-ENSG00000250251:E25.1-ENSG00000188599:E13.1|ENSG00000188599:E11.1	NPIPP1	nuclear pore complex interacting protein pseudogene 1 [Source:HGNC Symbol;Acc:35407]	E11.1-E13.1 vs. ENSG00000250251:E25.1-ENSG00000188599:E13.1|E11.1	yes	0.438|1.62	downregulated	cassette-exon|altPromoter			(direct)NPIP-IPR009443	ASPIRE|splicing-index
ENSG00000165671:E4.2	ENSG00000165671:E4.2-E5.1-ENSG00000165671:E2.1_176560673-E5.1|ENSG00000165671:E4.2	NSD1	nuclear receptor binding SET domain protein 1 [Source:HGNC Symbol;Acc:14234]	E4.2-E5.1 vs. E2.1_176560673-E5.1|E4.2	yes	0.233|1.31	downregulated	cassette-exon	(-)AA:2427(ENSP00000346111)->2427(ENSP00000343209)			ASPIRE|splicing-index
ENSG00000083720:E15.3	ENSG00000083720:E15.3-E17.2-ENSG00000083720:E13.1-E17.2|ENSG00000083720:E15.3	OXCT1	3-oxoacid CoA transferase 1 [Source:HGNC Symbol;Acc:8527]	E15.3-E17.2 vs. E13.1-E17.2|E15.3	yes	-0.28|-1.2	upregulated	cassette-exon|altPromoter|alt-5'				ASPIRE|splicing-index
ENSG00000121274:E8.2	ENSG00000121274:E8.2-E9.1-ENSG00000121274:E6.1-E9.1|ENSG00000121274:E8.2	PAPD5	PAP associated domain containing 5 [Source:HGNC Symbol;Acc:30758]	E8.2-E9.1 vs. E6.1-E9.1|E8.2	yes	0.352|1.34	downregulated	alt-5'|altFivePrime			(indirect)PAP_assoc-IPR002058	ASPIRE|splicing-index
ENSG00000178104:E6.1	ENSG00000178104:E5.2-E6.1-ENSG00000178104:E5.2-E6.2|ENSG00000178104:E6.2	PDE4DIP	phosphodiesterase 4D interacting protein [Source:HGNC Symbol;Acc:15580]	E5.2-E6.1 vs. E5.2-E6.2|E6.2	yes	0.678|-1.0	downregulated|upregulated	cassette-exon|cassetteExon				ASPIRE|splicing-index
ENSG00000178104:E6.3	ENSG00000178104:E6.3-E7.1-ENSG00000178104:E6.2-E7.1|ENSG00000178104:E6.3	PDE4DIP	phosphodiesterase 4D interacting protein [Source:HGNC Symbol;Acc:15580]	E6.3-E7.1 vs. E6.2-E7.1|E6.3	yes	0.331|-1.2	downregulated|upregulated	cassette-exon|cassetteExon|alt-5'	(-)nonsense_mediated_decay,(-)alt-N-terminus,(-)AA:32(ENST00000485062-PEP)->103(ENSP00000432562)	(+)Spindle_assoc-IPR012943		ASPIRE|splicing-index
ENSG00000163110:E6.1	ENSG00000163110:I5.1_95412708-E6.1-ENSG00000163110:E5.1-E6.1|ENSG00000163110:E5.1	PDLIM5	PDZ and LIM domain 5 [Source:HGNC Symbol;Acc:17468]	I5.1_95412708-E6.1 vs. E5.1-E6.1|E5.1	yes	-0.34|1.36	upregulated|downregulated	alt-C-term			(direct)PDZ/DHR/GLGF-IPR001478	ASPIRE|splicing-index
ENSG00000164951:E6.2	ENSG00000164951:E6.2-E8.1-ENSG00000164951:E2.7-E8.1|ENSG00000164951:E6.2	PDP1	pyruvate dehyrogenase phosphatase catalytic subunit 1 [Source:HGNC Symbol;Acc:9279]	E6.2-E8.1 vs. E2.7-E8.1|E6.2	yes	0.357|1.15	downregulated	cassette-exon				ASPIRE|splicing-index
ENSG00000120509:E3.1	ENSG00000120509:I2.1_69509627-E3.1-ENSG00000120509:E2.3_69509705-E3.1|ENSG00000120509:E3.1	PDZD11	PDZ domain containing 11 [Source:HGNC Symbol;Acc:28034]	I2.1_69509627-E3.1 vs. E2.3_69509705-E3.1|E3.1	yes	-0.66|1.03	both|downregulated	altThreePrime|alt-3'				ASPIRE|splicing-index
ENSG00000120509:E3.1_69509471	ENSG00000120509:E2.3-E3.1_69509471-ENSG00000120509:E1.1-E3.3|ENSG00000120509:E3.1_69509471	PDZD11	PDZ domain containing 11 [Source:HGNC Symbol;Acc:28034]	E2.3-E3.1_69509471 vs. E1.1-E3.3|E3.1_69509471	yes	0.269|1.09	downregulated	altThreePrime|alt-3'				ASPIRE|splicing-index
ENSG00000162928:E2.3	ENSG00000162928:E1.7-E2.3-ENSG00000162928:E1.7-E2.3_61245486|ENSG00000162928:E2.3	PEX13	peroxisomal biogenesis factor 13 [Source:HGNC Symbol;Acc:8855]	E1.7-E2.3 vs. E1.7-E2.3_61245486|E2.3	yes	-0.34|1.39	upregulated|downregulated	alt-C-term				ASPIRE|splicing-index
ENSG00000170525:E19.1	ENSG00000170525:E18.1-E19.1-ENSG00000170525:E18.1-U22.1_6296141|ENSG00000170525:E19.1	PFKFB3	6-phosphofructo-2-kinase/fructose-2,6-biphosphatase 3 [Source:HGNC Symbol;Acc:8874]	E18.1-E19.1 vs. E18.1-U22.1_6296141|E19.1	yes	-0.67|-2.3	upregulated	cassette-exon|cassetteExon				ASPIRE|splicing-index
ENSG00000112419:E8.1	ENSG00000112419:E6.1-E8.1-ENSG00000112419:E6.1-E9.1|ENSG00000112419:E8.1	PHACTR2	phosphatase and actin regulator 2 [Source:HGNC Symbol;Acc:20956]	E6.1-E8.1 vs. E6.1-E9.1|E8.1	yes	-0.50|-1.4	upregulated	cassette-exon	(+)alt-coding,(+)AA:554(ENSP00000305530)->634(ENSP00000391763)			ASPIRE|splicing-index
ENSG00000204138:E6.1	ENSG00000204138:E6.1-E7.2-ENSG00000204138:E2.1-E7.2|ENSG00000204138:E6.1	PHACTR4	phosphatase and actin regulator 4 [Source:HGNC Symbol;Acc:25793]	E6.1-E7.2 vs. E2.1-E7.2|E6.1	yes	0.480|1.87	downregulated	cassetteExon|mutually-exclusive-exon	(+)alt-N-terminus,(+)alt-C-terminus,(+)AA:630(ENST00000493669-PEP)->702(ENSP00000362945)	(+)MOD_RES-Phosphoserine,(+)REPEAT-RPEL 2,(+)REPEAT-RPEL 3,(+)RPEL_repeat-IPR004018,(-)RPEL_repeat-IPR004018		ASPIRE|splicing-index
ENSG00000092621:E7.1	ENSG00000092621:E5.1-E7.1-ENSG00000092621:E6.1_120267072-E7.1_120267360|ENSG00000092621:E7.1_120267360	PHGDH	phosphoglycerate dehydrogenase [Source:HGNC Symbol;Acc:8923]	E5.1-E7.1 vs. E6.1_120267072-E7.1_120267360|E7.1_120267360	yes	-0.54|1.69	upregulated|downregulated	cassetteExon|mutually-exclusive-exon			(indirect)D-3-Phosphoglycerate_DH-IPR006236, (indirect)D-isomer_2_OHA_DH_NAD-bd-IPR006140, (indirect)D-isomer_2_OHA_DH_cat_dom-IPR006139	ASPIRE|splicing-index
ENSG00000174238:E6.1	ENSG00000174238:E6.1-E9.1-ENSG00000174238:E4.1-E9.1|ENSG00000174238:E6.1	PITPNA	phosphatidylinositol transfer protein, alpha [Source:HGNC Symbol;Acc:9001]	E6.1-E9.1 vs. E4.1-E9.1|E6.1	yes	0.581|1.58	downregulated	strangeSplice|mutually-exclusive-exon			(direct)STRAND-UniProt, (direct)PI_transfer-IPR001666	ASPIRE|splicing-index
ENSG00000184381:E4.1	ENSG00000184381:E2.11-E4.1-ENSG00000184381:E2.11-E4.3|ENSG00000184381:E4.1	PLA2G6	phospholipase A2, group VI (cytosolic, calcium-independent) [Source:HGNC Symbol;Acc:9039]	E2.11-E4.1 vs. E2.11-E4.3|E4.1	yes	0.320|1.34	downregulated	altThreePrime|alt-3'	(+)truncated,(-)AA:166(ENSP00000395464)->427(ENSP00000335168)	(-)Ankyrin_rpt-IPR002110,(-)Ankyrin_rpt-contain_dom-IPR020683,(-)REPEAT-ANK 3,(-)REPEAT-ANK 4,(-)REPEAT-ANK 5,(-)REPEAT-ANK 6,(-)REPEAT-ANK 7		ASPIRE|splicing-index
ENSG00000052126:E33.1	ENSG00000052126:E32.1-E33.1-ENSG00000052126:E32.1-E33.1_19500041|ENSG00000052126:E33.1	PLEKHA5	pleckstrin homology domain containing, family A member 5 [Source:HGNC Symbol;Acc:30036]	E32.1-E33.1 vs. E32.1-E33.1_19500041|E33.1	yes	0.300|1.99	downregulated	cassette-exon|cassetteExon				ASPIRE|splicing-index
ENSG00000101751:E1.4	ENSG00000101751:E1.4-E3.1-ENSG00000101751:E1.3-E4.1|ENSG00000101751:E1.3	POLI	polymerase (DNA directed) iota [Source:HGNC Symbol;Acc:9182]	E1.4-E3.1 vs. E1.3-E4.1|E1.3	yes	-0.56|1.04	upregulated|downregulated	bleedingExon				ASPIRE|splicing-index
ENSG00000168255:E10.1	ENSG00000168255:E8.1-E10.1-ENSG00000168255:E9.1-E10.2|ENSG00000168255:E10.1	POLR2J3	polymerase (RNA) II (DNA directed) polypeptide J3 [Source:HGNC Symbol;Acc:33853]	E8.1-E10.1 vs. E9.1-E10.2|E10.1	yes	0.619|-1.1	downregulated|upregulated	cassette-exon|alt-3'				ASPIRE|splicing-index
ENSG00000100614:E4.1_60723542	ENSG00000100614:E2.3-E4.1_60723542-ENSG00000100614:E2.3-E8.1|ENSG00000100614:E8.1	PPM1A	protein phosphatase, Mg2+/Mn2+ dependent, 1A [Source:HGNC Symbol;Acc:9275]	E2.3-E4.1_60723542 vs. E2.3-E8.1|E8.1	yes	-0.43|-1.1	upregulated	cassette-exon				ASPIRE|splicing-index
ENSG00000107758:E17.1	ENSG00000107758:I16.1_75199956-E17.1-ENSG00000107758:E16.2-E17.1|ENSG00000107758:E17.1	PPP3CB	protein phosphatase 3, catalytic subunit, beta isozyme [Source:HGNC Symbol;Acc:9315]	I16.1_75199956-E17.1 vs. E16.2-E17.1|E17.1	yes	-0.21|1.09	upregulated|downregulated	cassette-exon|cassetteExon				ASPIRE|splicing-index
ENSG00000137509:E6.1	ENSG00000137509:E6.1-E7.1-ENSG00000137509:E3.6-E7.1|ENSG00000137509:E3.6	PRCP	prolylcarboxypeptidase (angiotensinase C) [Source:HGNC Symbol;Acc:9344]	E6.1-E7.1 vs. E3.6-E7.1|E3.6	yes	-0.30|1.07	upregulated|downregulated	cassette-exon|alt-N-term|alt-5'	(+)alt-N-terminus,(+)alt-C-terminus,(+)AA:234(ENSP00000432004)->517(ENSP00000377055)	(+)ACT_SITE-Charge relay system,(+)DISULFID,(+)HELIX,(+)Peptidase_S28-IPR008758,(+)SIGNAL,(+)STRAND	(indirect)Peptidase_S37-IPR008761, (indirect)Peptidase_S28-IPR008758	ASPIRE|splicing-index
ENSG00000196504:E5.1	ENSG00000196504:E4.1-E5.1-ENSG00000196504:E4.1-E28.1|ENSG00000196504:E6.1;E5.1	PRPF40A	PRP40 pre-mRNA processing factor 40 homolog A (S. cerevisiae) [Source:HGNC Symbol;Acc:16463]	E4.1-E5.1 vs. E4.1-E28.1|E6.1;E5.1	yes	-0.42|1.11	upregulated|downregulated	cassette-exon|cassetteExon				ASPIRE|splicing-index
ENSG00000131188:E6.1	ENSG00000131188:I2.1_176874721-E6.1-ENSG00000131188:E2.2-E6.1|ENSG00000131188:E6.1	PRR7	proline rich 7 (synaptic) [Source:HGNC Symbol;Acc:28130]	I2.1_176874721-E6.1 vs. E2.2-E6.1|E6.1	yes	0.630|-1.1	downregulated|upregulated	cassette-exon|cassetteExon				ASPIRE|splicing-index
ENSG00000143801:E15.4	ENSG00000143801:E15.4-E16.1-ENSG00000143801:E15.3-ENSG00000163050:E1.1_227085421|ENSG00000143801:E15.4	PSEN2	presenilin 2 (Alzheimer disease 4) [Source:HGNC Symbol;Acc:9509]	E15.4-E16.1 vs. ENSG00000143801:E15.3-ENSG00000163050:E1.1_227085421|E15.4	yes	0.388|1.01	downregulated	alt-5'|altFivePrime			(indirect)Peptidase_A22A-IPR001108, (indirect)Peptidase_A22-IPR006639	ASPIRE|splicing-index
ENSG00000041357:E1.17	ENSG00000041357:E1.17-E2.4-ENSG00000041357:E1.11_78832860-E2.4|ENSG00000041357:E1.17	PSMA4	proteasome (prosome, macropain) subunit, alpha type, 4 [Source:HGNC Symbol;Acc:9533]	E1.17-E2.4 vs. E1.11_78832860-E2.4|E1.17	yes	-0.71|-1.1	upregulated	altPromoter|bleedingExon|retainedIntron|exon-region-exclusion				ASPIRE|splicing-index
ENSG00000169398:E29.1	ENSG00000169398:E29.1-E31.11-ENSG00000169398:E23.4-E31.11|ENSG00000169398:E29.1	PTK2	PTK2 protein tyrosine kinase 2 [Source:HGNC Symbol;Acc:9611]	E29.1-E31.11 vs. E23.4-E31.11|E29.1	yes	-0.71|-1.4	upregulated	cassette-exon|cassetteExon|alt-C-term				ASPIRE|splicing-index
ENSG00000184007:E6.1	ENSG00000184007:E3.11-E6.1-ENSG00000184007:E3.11-E8.1|ENSG00000184007:E6.1	PTP4A2	protein tyrosine phosphatase type IVA, member 2 [Source:HGNC Symbol;Acc:9635]	E3.11-E6.1 vs. E3.11-E8.1|E6.1	yes	0.271|1.12	downregulated	cassette-exon				ASPIRE|splicing-index
ENSG00000168297:E22.1	ENSG00000168297:E22.1-E23.1-ENSG00000168297:E21.2-E23.1|ENSG00000168297:E22.1	PXK	PX domain containing serine/threonine kinase [Source:HGNC Symbol;Acc:23326]	E22.1-E23.1 vs. E21.2-E23.1|E22.1	yes	0.263|1.09	downregulated	cassetteExon|mutually-exclusive-exon	(-)alt-C-terminus,(-)AA:482(ENSP00000417903)->563(ENSP00000419049)	(+)Phox-IPR001683,(-)Phox-IPR001683		ASPIRE|splicing-index
ENSG00000119943:E5.2_100170613	ENSG00000119943:E5.2_100170613-E6.1-ENSG00000119943:E5.1-E6.1|ENSG00000119943:E5.1	PYROXD2	pyridine nucleotide-disulphide oxidoreductase domain 2 [Source:HGNC Symbol;Acc:23517]	E5.2_100170613-E6.1 vs. E5.1-E6.1|E5.1	yes	0.261|-1.3	downregulated|upregulated	alt-C-term				ASPIRE|splicing-index
ENSG00000011454:E2.4	ENSG00000011454:E2.4-E4.3-ENSG00000011454:E2.3-E3.1|ENSG00000011454:E2.3	RABGAP1	RAB GTPase activating protein 1 [Source:HGNC Symbol;Acc:17155]	E2.4-E4.3 vs. E2.3-E3.1|E2.3	yes	-0.54|1.09	upregulated|downregulated	cassette-exon|altPromoter				ASPIRE|splicing-index
ENSG00000099901:E5.8	ENSG00000099901:E5.8-E6.2-ENSG00000099901:E4.1-E6.2|ENSG00000099901:E5.8	RANBP1	RAN binding protein 1 [Source:HGNC Symbol;Acc:9847]	E5.8-E6.2 vs. E4.1-E6.2|E5.8	yes	0.330|1.20	downregulated	alt-5'			(direct)RanBP-IPR000156	ASPIRE|splicing-index
ENSG00000138698:E7.1	ENSG00000138698:E6.2-E7.1-ENSG00000138698:E6.2-E10.1|ENSG00000138698:E7.1	RAP1GDS1	RAP1, GTP-GDP dissociation stimulator 1 [Source:HGNC Symbol;Acc:9859]	E6.2-E7.1 vs. E6.2-E10.1|E7.1	yes	0.244|1.07	downregulated	cassette-exon			(indirect)Armadillo-IPR000225, (indirect)ATPase_V1-cplx_hsu-IPR004908	ASPIRE|splicing-index
ENSG00000123728:E2.2	ENSG00000123728:E1.2-E2.2-ENSG00000123728:E1.2-E6.1|ENSG00000123728:E2.2;E2.1	RAP2C	RAP2C, member of RAS oncogene family [Source:HGNC Symbol;Acc:21165]	E1.2-E2.2 vs. E1.2-E6.1|E2.2;E2.1	yes	0.404|1.01	downregulated	cassette-exon|altThreePrime|alt-3'				ASPIRE|splicing-index
ENSG00000123728:E2.1	ENSG00000123728:E1.2-E2.1-ENSG00000123728:E1.2-E6.1|ENSG00000123728:E2.2;E2.1	RAP2C	RAP2C, member of RAS oncogene family [Source:HGNC Symbol;Acc:21165]	E1.2-E2.1 vs. E1.2-E6.1|E2.2;E2.1	yes	0.331|1.01	downregulated	cassette-exon|altThreePrime|alt-3'	(-)AA:183(ENSP00000340274)->183(ENSP00000359911)			ASPIRE|splicing-index
ENSG00000163743:E7.3	ENSG00000163743:E7.3-E8.1-ENSG00000163743:E6.1-E8.1|ENSG00000163743:E7.3	RCHY1	ring finger and CHY zinc finger domain containing 1 [Source:HGNC Symbol;Acc:17479]	E7.3-E8.1 vs. E6.1-E8.1|E7.3	yes	0.230|1.39	downregulated	cassetteExon|altFivePrime|exon-region-exclusion	(+)retained_intron,(+)alt-N-terminus,(+)alt-C-terminus,(+)AA:82(ENST00000505514-PEP)->212(ENSP00000424472)	(+)HELIX,(+)MOD_RES-Phosphoserine,(+)STRAND,(+)TURN,(+)ZN_FING-CTCHY-type	(indirect)Znf_C3HC4_RING-type-IPR018957, (indirect)Znf_RING-IPR001841	ASPIRE|splicing-index
ENSG00000135597:E16.2	ENSG00000135597:E15.2-E16.2-ENSG00000135597:E15.2-E18.3|ENSG00000135597:E16.2	REPS1	RALBP1 associated Eps domain containing 1 [Source:HGNC Symbol;Acc:15578]	E15.2-E16.2 vs. E15.2-E18.3|E16.2	yes	0.203|1.85	downregulated	cassette-exon|cassetteExon|alt-3'|altThreePrime	(+)nonsense_mediated_decay,(-)truncated,(+)AA:220(ENSP00000435392)->705(ENSP00000386699)	(+)CA_BIND,(+)COILED,(+)DOMAIN-EF-hand,(+)DOMAIN-EH 2,(+)EF_HAND_2-IPR018249,(+)EPS15_homology-IPR000261,(+)MOD_RES-Phosphoserine,(+)MOD_RES-Phosphothreonine,(+)MOD_RES-Phosphotyrosine,(+)REGION-Interaction with RALBP1		ASPIRE|splicing-index
ENSG00000015568:E24.1_110596588	ENSG00000015568:E24.1_110596588-E25.1_110598981-ENSG00000015568:E23.3-E25.1_110598981|ENSG00000015568:E24.1_110596588	RGPD5	RANBP2-like and GRIP domain containing 5 [Source:HGNC Symbol;Acc:32418]	E24.1_110596588-E25.1_110598981 vs. E23.3-E25.1_110598981|E24.1_110596588	yes	-0.27|1.08	upregulated|downregulated	alt-C-term				ASPIRE|splicing-index
ENSG00000183054:E22.1	ENSG00000183054:E21.3-E22.1-ENSG00000183054:E21.3_111291038-E23.1_111287739|ENSG00000183054:E22.1	RGPD6	RANBP2-like and GRIP domain containing 6 [Source:HGNC Symbol;Acc:32419]	E21.3-E22.1 vs. E21.3_111291038-E23.1_111287739|E22.1	yes	0.270|1.43	downregulated	alt-C-term				ASPIRE|splicing-index
ENSG00000183054:E22.1_111290073	ENSG00000183054:E22.1_111290073-E23.2-ENSG00000183054:E21.3_111291038-E23.1_111287739|ENSG00000183054:E22.1_111290073	RGPD6	RANBP2-like and GRIP domain containing 6 [Source:HGNC Symbol;Acc:32419]	E22.1_111290073-E23.2 vs. E21.3_111291038-E23.1_111287739|E22.1_111290073	yes	0.718|1.23	downregulated	alt-C-term				ASPIRE|splicing-index
ENSG00000181852:E1.9	ENSG00000181852:E1.9-E4.1-ENSG00000181852:E1.5-E4.1|ENSG00000181852:E1.5	RNF41	ring finger protein 41 [Source:HGNC Symbol;Acc:18401]	E1.9-E4.1 vs. E1.5-E4.1|E1.5	yes	-0.61|1.00	upregulated|downregulated	alt-C-term				ASPIRE|splicing-index
ENSG00000214940:E21.1	ENSG00000214940:E20.1-E21.1-ENSG00000214940:E20.1-E23.1|ENSG00000214940:E21.1	RP11-1212A22.2	Uncharacterized protein [Source:UniProtKB/TrEMBL;Acc:E9PJI5]	E20.1-E21.1 vs. E20.1-E23.1|E21.1	yes	0.374|-1.1	downregulated|upregulated	mutually-exclusive-exon			(direct)NPIP-IPR009443	ASPIRE|splicing-index
ENSG00000233024:E9.1	ENSG00000233024:E9.1-ENSG00000214940:E23.1-ENSG00000233024:E6.2-ENSG00000214940:E23.1|ENSG00000233024:E9.1	RP11-1212A22.4	NPIP-like protein 1 [Source:UniProtKB/Swiss-Prot;Acc:Q86VD5]	ENSG00000233024:E9.1-ENSG00000214940:E23.1 vs. ENSG00000233024:E6.2-ENSG00000214940:E23.1|E9.1	yes	0.241|1.60	downregulated	cassette-exon			(indirect)NPIP-IPR009443	ASPIRE|splicing-index
ENSG00000254634:E5.2_29458243	ENSG00000254634:E3.2-E5.2_29458243-ENSG00000254634:E3.2-E6.1|ENSG00000254634:E5.2_29458243	RP11-231C14.3		E3.2-E5.2_29458243 vs. E3.2-E6.1|E5.2_29458243	yes	-0.21|-1.0	upregulated	cassette-exon				ASPIRE|splicing-index
ENSG00000169203:E1.4	ENSG00000169203:E1.4-E2.1_29516880-ENSG00000169203:E1.3-ENSG00000254634:U23.1_29415090|ENSG00000169203:E1.4	RP11-231C14.4	Uncharacterized protein [Source:UniProtKB/TrEMBL;Acc:A8MQ56]	E1.4-E2.1_29516880 vs. ENSG00000169203:E1.3-ENSG00000254634:U23.1_29415090|E1.4	yes	0.264|-1.3	downregulated|upregulated	alt-5'				ASPIRE|splicing-index
ENSG00000232151:E20.1	ENSG00000232151:E3.1-E20.1-ENSG00000232151:E3.1-ENSG00000223759:E2.1|ENSG00000232151:E20.1	RP11-277L2.2		E3.1-E20.1 vs. ENSG00000232151:E3.1-ENSG00000223759:E2.1|E20.1	yes	-0.35|-1.2	upregulated	alt-C-term				ASPIRE|splicing-index
ENSG00000232151:E14.1	ENSG00000232151:E13.2-E14.1-ENSG00000232151:E13.2-E15.1|ENSG00000232151:E15.1	RP11-277L2.2		E13.2-E14.1 vs. E13.2-E15.1|E15.1	yes	0.202|-1.4	downregulated|upregulated	cassette-exon	(-)alt-N-terminus,(-)alt-C-terminus,(-)AA:17(ENST00000439906-PEP)->218(ENST00000445225-PEP)			ASPIRE|splicing-index
ENSG00000223482:E7.1	ENSG00000223482:E6.2-E7.1-ENSG00000223482:E6.2-E14.1|ENSG00000223482:E7.1	RP11-322M19.1		E6.2-E7.1 vs. E6.2-E14.1|E7.1	yes	0.322|1.21	downregulated	alt-C-term				ASPIRE|splicing-index
ENSG00000206573:E7.1	ENSG00000206573:E7.1-E8.1-ENSG00000206573:E6.2-E8.1|ENSG00000206573:E7.1	RP11-58B17.1		E7.1-E8.1 vs. E6.2-E8.1|E7.1	yes	-0.57|-2.9	upregulated	cassette-exon				ASPIRE|splicing-index
ENSG00000185864:E3.2	ENSG00000185864:E3.2-E6.6-ENSG00000185864:E3.1-E8.2_21863282|ENSG00000185864:E3.2	RP11-645C24.1	putative NPIP-like protein KIAA0220-like [Source:RefSeq peptide;Acc:NP_569731]	E3.2-E6.6 vs. E3.1-E8.2_21863282|E3.2	yes	-0.77|-1.7	upregulated	alt-5'				ASPIRE|splicing-index
ENSG00000254469:E1.9	ENSG00000254469:E1.9-E2.1_71639084-ENSG00000254469:E1.4-E4.1|ENSG00000254469:E1.9	RP11-849H4.2	Putative short transient receptor potential channel 2-like protein [Source:UniProtKB/Swiss-Prot;Acc:Q6ZNB5]	E1.9-E2.1_71639084 vs. E1.4-E4.1|E1.9	yes	0.724|1.00	downregulated	alt-5'				ASPIRE|splicing-index
ENSG00000198832:E4.1	ENSG00000198832:E3.7-E4.1-ENSG00000198832:E3.7-E4.3|ENSG00000198832:E4.1	RP3-412A9.11	Selenoprotein M [Source:UniProtKB/Swiss-Prot;Acc:Q8WWX9]	E3.7-E4.1 vs. E3.7-E4.3|E4.1	yes	-0.33|-1.1	upregulated	exon-region-exclusion	(+)alt-C-terminus,(+)AA:56(ENST00000460642-PEP)->74(ENST00000465536-PEP)	(-)SIGNAL		ASPIRE|splicing-index
ENSG00000197713:E3.1	ENSG00000197713:E1.14-E3.1-ENSG00000197713:E2.2-E3.2|ENSG00000197713:E3.1	RPE	ribulose-5-phosphate-3-epimerase [Source:HGNC Symbol;Acc:10293]	E1.14-E3.1 vs. E2.2-E3.2|E3.1	yes	0.566|-1.0	downregulated|upregulated	cassette-exon|cassetteExon|alt-3'			(indirect)Ribul_P_3_epim-IPR000056	ASPIRE|splicing-index
ENSG00000198242:E3.5	ENSG00000198242:E3.5-E4.2-ENSG00000198242:E3.3-E4.2|ENSG00000198242:E3.5	RPL23A	ribosomal protein L23a [Source:HGNC Symbol;Acc:10317]	E3.5-E4.2 vs. E3.3-E4.2|E3.5	yes	-0.28|-1.3	upregulated	cassette-exon|alt-5'	(+)alt-N-terminus,(+)AA:158(ENSP00000347969)->194(ENSP00000378396)			ASPIRE|splicing-index
ENSG00000114391:E4.1	ENSG00000114391:E4.1-U5.1_101398514-ENSG00000114391:E2.2-E5.1|ENSG00000114391:E4.1	RPL24	ribosomal protein L24 [Source:HGNC Symbol;Acc:10325]	E4.1-U5.1_101398514 vs. E2.2-E5.1|E4.1	yes	-0.48|-1.2	upregulated	cassetteExon|exon-region-exclusion				ASPIRE|splicing-index
ENSG00000118181:E2.3	ENSG00000118181:E2.3-E4.2-ENSG00000118181:E1.5-E4.2|ENSG00000118181:E2.3	RPS25	ribosomal protein S25 [Source:HGNC Symbol;Acc:10413]	E2.3-E4.2 vs. E1.5-E4.2|E2.3	yes	-0.42|-1.4	upregulated	exon-region-exclusion				ASPIRE|splicing-index
ENSG00000189171:E8.3_153600686	ENSG00000189171:E8.3_153600686-E12.2-ENSG00000189171:E6.3-E12.2|ENSG00000189171:E6.3	S100A13	S100 calcium binding protein A13 [Source:HGNC Symbol;Acc:10490]	E8.3_153600686-E12.2 vs. E6.3-E12.2|E6.3	yes	0.225|-1.0	downregulated|upregulated	alt-C-term				ASPIRE|splicing-index
ENSG00000136531:E7.1	ENSG00000136531:E6.1-E7.1-ENSG00000136531:E6.1-E8.1|ENSG00000136531:E7.1	SCN2A	sodium channel, voltage-gated, type II, alpha subunit [Source:HGNC Symbol;Acc:10588]	E6.1-E7.1 vs. E6.1-E8.1|E7.1	yes	0.205|1.27	downregulated	cassetteExon|mutually-exclusive-exon	(-)alt-coding,(-)AA:2005(ENSP00000364586)->2005(ENSP00000349973)	(+)Ion_trans-IPR005821,(+)REPEAT-I,(-)Ion_trans-IPR005821	(direct)Ion_trans-IPR005821	ASPIRE|splicing-index
ENSG00000180900:E36.1	ENSG00000180900:E36.1-E37.2-ENSG00000180900:E34.1-E37.2|ENSG00000180900:E36.1	SCRIB	scribbled homolog (Drosophila) [Source:HGNC Symbol;Acc:30377]	E36.1-E37.2 vs. E34.1-E37.2|E36.1	yes	0.242|1.09	downregulated	cassette-exon|cassetteExon	(-)retained_intron,(-)alt-N-terminus,(-)alt-C-terminus,(-)AA:127(ENST00000525051-PEP)->1655(ENSP00000349486)	(-)COILED,(-)COMPBIAS-Glu-rich,(-)COMPBIAS-Pro-rich,(-)DOMAIN-PDZ 1,(-)DOMAIN-PDZ 2,(-)DOMAIN-PDZ 3,(-)DOMAIN-PDZ 4,(-)HELIX,(-)Leu-rich_rpt-IPR001611,(-)Leu-rich_rpt_typical-subtyp-IPR003591,(-)MOD_RES-Phosphoserine,(-)MOD_RES-Phosphothreonine,(-)MOD_RES-Phosphotyrosine,(-)PDZ/DHR/GLGF-IPR001478,(-)REGION-Interaction with ARHGEF7,(-)REGION-Sufficient for targeting to adherens junction and to inh…		ASPIRE|splicing-index
ENSG00000198301:E3.1	ENSG00000198301:E2.1-E3.1-ENSG00000198301:E2.1-E3.2|ENSG00000198301:E3.1	SDAD1	SDA1 domain containing 1 [Source:HGNC Symbol;Acc:25537]	E2.1-E3.1 vs. E2.1-E3.2|E3.1	yes	-0.55|-1.2	upregulated	altThreePrime|alt-3'	(-)nonsense_mediated_decay,(-)alt-N-terminus,(-)alt-C-terminus,(-)AA:47(ENSP00000427443)->88(ENSP00000422368)		(indirect)Uncharacterised_NUC130/133_N-IPR012977	ASPIRE|splicing-index
ENSG00000075223:E5.1	ENSG00000075223:E4.1-E5.1-ENSG00000075223:E4.1-E5.1_80545053|ENSG00000075223:E5.1	SEMA3C	sema domain, immunoglobulin domain (Ig), short basic domain, secreted, (semaphorin) 3C [Source:HGNC Symbol;Acc:10725]	E4.1-E5.1 vs. E4.1-E5.1_80545053|E5.1	yes	0.814|1.36	downregulated	alt-C-term				ASPIRE|splicing-index
ENSG00000185437:E1.8	ENSG00000185437:E1.8-E3.1-ENSG00000185437:E1.7-E3.1|ENSG00000185437:E1.8	SH3BGR	SH3 domain binding glutamic acid-rich protein [Source:HGNC Symbol;Acc:10822]	E1.8-E3.1 vs. E1.7-E3.1|E1.8	yes	0.458|2.08	downregulated	alt-5'	(+)alt-C-terminus,(+)AA:106(ENSP00000401572)->128(ENSP00000370005)	(+)COMPBIAS-Glu-rich (acidic)		ASPIRE|splicing-index
ENSG00000136603:E3.2	ENSG00000136603:I1.1_170076034-E3.2-ENSG00000136603:E1.6_170075693-E3.2|ENSG00000136603:E1.6_170075693	SKIL	SKI-like oncogene [Source:HGNC Symbol;Acc:10897]	I1.1_170076034-E3.2 vs. E1.6_170075693-E3.2|E1.6_170075693	yes	0.354|1.26	downregulated	alt-N-term|alt-5'				ASPIRE|splicing-index
ENSG00000168003:E13.1	ENSG00000168003:E12.6-E13.1-ENSG00000168003:E12.6-E13.1_62653913|ENSG00000168003:E13.1	SLC3A2	solute carrier family 3 (activators of dibasic and neutral amino acid transport), member 2 [Source:HGNC Symbol;Acc:11026]	E12.6-E13.1 vs. E12.6-E13.1_62653913|E13.1	yes	-0.62|1.10	upregulated|downregulated	cassette-exon|alt-3'			(indirect)Glyco_hydro_13_sub_cat_dom-IPR006589	ASPIRE|splicing-index
ENSG00000138074:E4.7	ENSG00000138074:E4.7-E6.1-ENSG00000138074:E1.2-E6.1|ENSG00000138074:E5.1;E4.7	SLC5A6	solute carrier family 5 (sodium-dependent vitamin transporter), member 6 [Source:HGNC Symbol;Acc:11041]	E4.7-E6.1 vs. E1.2-E6.1|E5.1;E4.7	yes	0.217|1.67	downregulated	cassette-exon|alt-N-term|altPromoter|alt-5'	(-)alt-C-terminus,(-)AA:133(ENSP00000411536)->193(ENSP00000403851)	(-)Na/solute_symporter-IPR001734,(-)TRANSMEM-Helical;		ASPIRE|splicing-index
ENSG00000067066:E29.1	ENSG00000067066:I28.1_231376388-E29.1-ENSG00000067066:E28.1-E30.2|ENSG00000067066:E30.2	SP100	SP100 nuclear antigen [Source:HGNC Symbol;Acc:11206]	I28.1_231376388-E29.1 vs. E28.1-E30.2|E30.2	yes	0.501|-1.1	downregulated|upregulated	alt-C-term	(-)microRNA-target(hsa-miR-494:miRanda,hsa-miR-549:mirbase,hsa-miR-382:miRanda,hsa-miR-192*:mirbase,hsa-miR-200b*:mirbase,hsa-miR-222:miRanda|mirbase,hsa-miR-626:mirbase,hsa-miR-141:miRanda,hsa-miR-548b-3p:mirbase,hsa-miR-708:miRanda,hsa-miR-448:miRanda,hsa-miR-543:miRanda,hsa-miR-380*:mirbase,hsa-miR-26a:miRanda|mirbase,hsa-miR-128:miRanda,hsa-miR-301a:miRanda,hsa-miR-218:miRanda|pictar,hsa-miR-…		(direct)HMG_HMG1/HMG2-IPR000910	ASPIRE|splicing-index
ENSG00000196141:E9.1	ENSG00000196141:E9.1-E12.1-ENSG00000196141:E4.1-E12.1|ENSG00000196141:E9.1	SPATS2L	spermatogenesis associated, serine-rich 2-like [Source:HGNC Symbol;Acc:24574]	E9.1-E12.1 vs. E4.1-E12.1|E9.1	yes	0.353|1.13	downregulated	mutually-exclusive-exon	(+)alt-N-terminus,(+)AA:498(ENSP00000386391)->558(ENSP00000386931)	(+)DUF1387-IPR009816		ASPIRE|splicing-index
ENSG00000136158:E3.2_80912968	ENSG00000136158:E1.1_80914752-E3.2_80912968-ENSG00000136158:E1.1_80914752-E4.1|ENSG00000136158:E3.2_80912968	SPRY2	sprouty homolog 2 (Drosophila) [Source:HGNC Symbol;Acc:11270]	E1.1_80914752-E3.2_80912968 vs. E1.1_80914752-E4.1|E3.2_80912968	yes	-0.25|-1.2	upregulated	exon-region-exclusion				ASPIRE|splicing-index
ENSG00000198911:E20.1	ENSG00000198911:E18.2-E20.1-ENSG00000198911:E18.2-E21.1|ENSG00000198911:E20.1	SREBF2	sterol regulatory element binding transcription factor 2 [Source:HGNC Symbol;Acc:11290]	E18.2-E20.1 vs. E18.2-E21.1|E20.1	yes	0.224|1.60	downregulated	alt-3'				ASPIRE|splicing-index
ENSG00000163479:E6.1	ENSG00000163479:E5.1-E6.1-ENSG00000163479:E5.3-E6.2|ENSG00000163479:E6.1	SSR2	signal sequence receptor, beta (translocon-associated protein beta) [Source:HGNC Symbol;Acc:11324]	E5.1-E6.1 vs. E5.3-E6.2|E6.1	yes	0.338|1.25	downregulated	cassette-exon|cassetteExon|alt-3'			(indirect)TRAP_beta-IPR008856	ASPIRE|splicing-index
ENSG00000064225:E5.7	ENSG00000064225:E5.7-E6.1-ENSG00000064225:E3.1-E6.1|ENSG00000064225:E5.7	ST3GAL6	ST3 beta-galactoside alpha-2,3-sialyltransferase 6 [Source:HGNC Symbol;Acc:18080]	E5.7-E6.1 vs. E3.1-E6.1|E5.7	yes	0.480|1.27	downregulated	alt-C-term				ASPIRE|splicing-index
ENSG00000160408:E2.8	ENSG00000160408:E2.8-E6.1-ENSG00000160408:E1.3-E6.1|ENSG00000160408:E1.3	ST6GALNAC6	ST6 (alpha-N-acetyl-neuraminyl-2,3-beta-galactosyl-1,3)-N-acetylgalactosaminide alpha-2,6-sialyltransferase 6 [Source:HGNC Symbol;Acc:23364]	E2.8-E6.1 vs. E1.3-E6.1|E1.3	yes	0.398|-1.6	downregulated|upregulated	alt-C-term	(-)alt-C-terminus,(-)AA:200(ENSP00000405326)->299(ENSP00000362237)	(-)DISULFID,(-)Glyco_trans_29-IPR001675,(-)TOPO_DOM-Lumenal		ASPIRE|splicing-index
ENSG00000101972:E4.6	ENSG00000101972:E4.6-E8.1-ENSG00000101972:E2.6-E8.1|ENSG00000101972:E4.6	STAG2	stromal antigen 2 [Source:HGNC Symbol;Acc:11355]	E4.6-E8.1 vs. E2.6-E8.1|E4.6	yes	0.221|1.09	downregulated	cassetteExon|mutually-exclusive-exon	(-)AA:1268(ENSP00000218089)->1268(ENSP00000360187)			ASPIRE|splicing-index
ENSG00000101972:E5.3	ENSG00000101972:E5.3-E9.1-ENSG00000101972:E2.6-E9.1|ENSG00000101972:E5.3	STAG2	stromal antigen 2 [Source:HGNC Symbol;Acc:11355]	E5.3-E9.1 vs. E2.6-E9.1|E5.3	yes	0.299|1.11	downregulated	mutually-exclusive-exon	(+)truncated,(-)AA:40(ENSP00000405555)->169(ENSP00000415103)			ASPIRE|splicing-index
ENSG00000010270:E2.1	ENSG00000010270:I1.1_38218430-E2.1-ENSG00000010270:E1.8-E3.1|ENSG00000010270:E2.1	STARD3NL	STARD3 N-terminal like [Source:HGNC Symbol;Acc:19169]	I1.1_38218430-E2.1 vs. E1.8-E3.1|E2.1	yes	-0.46|1.07	upregulated|downregulated	cassetteExon|mutually-exclusive-exon				ASPIRE|splicing-index
ENSG00000125695:E4.1	ENSG00000125695:E4.1-E6.1-ENSG00000125695:E2.2-E6.1|ENSG00000125695:E4.1	STRADA	STE20-related kinase adaptor alpha [Source:HGNC Symbol;Acc:30172]	E4.1-E6.1 vs. E2.2-E6.1|E4.1	yes	0.444|1.43	downregulated	cassette-exon|alt-N-term|cassetteExon	(-)alt-N-terminus,(-)AA:373(ENSP00000365000)->431(ENSP00000336655)	(-)MOD_RES-Phosphoserine	(indirect)Prot_kinase_cat_dom-IPR000719	ASPIRE|splicing-index
ENSG00000138162:E19.1	ENSG00000138162:E18.13-E19.1-ENSG00000138162:E18.13-E21.1|ENSG00000138162:E19.1	TACC2	transforming, acidic coiled-coil containing protein 2 [Source:HGNC Symbol;Acc:11523]	E18.13-E19.1 vs. E18.13-E21.1|E19.1	yes	-0.34|-1.9	upregulated	cassette-exon|cassetteExon				ASPIRE|splicing-index
ENSG00000065882:E16.1	ENSG00000065882:E14.3-E16.1-ENSG00000065882:E14.3_38051480-E17.1|ENSG00000065882:E16.1	TBC1D1	TBC1 (tre-2/USP6, BUB2, cdc16) domain family, member 1 [Source:HGNC Symbol;Acc:11578]	E14.3-E16.1 vs. E14.3_38051480-E17.1|E16.1	yes	0.301|1.08	downregulated	cassetteExon|mutually-exclusive-exon				ASPIRE|splicing-index
ENSG00000187079:E9.1	ENSG00000187079:E9.1-E10.3-ENSG00000187079:E7.1-E10.3|ENSG00000187079:E9.1	TEAD1	TEA domain family member 1 (SV40 transcriptional enhancer factor) [Source:HGNC Symbol;Acc:11714]	E9.1-E10.3 vs. E7.1-E10.3|E9.1	yes	0.654|2.66	downregulated	cassette-exon	(+)alt-N-terminus,(+)AA:357(ENSP00000334754)->368(ENSP00000435977)	(+)MOD_RES-Phosphoserine,(+)TEA/ATTS-IPR000818,(+)TEF-IPR016361,(-)TEA/ATTS-IPR000818,(-)TEF-IPR016361	(direct)TEA/ATTS-IPR000818, (direct)TEF-IPR016361	ASPIRE|splicing-index
ENSG00000164081:E2.6	ENSG00000164081:E2.6-E8.2-ENSG00000164081:E1.1-E8.2|ENSG00000164081:E2.6	TEX264	testis expressed 264 [Source:HGNC Symbol;Acc:30247]	E2.6-E8.2 vs. E1.1-E8.2|E2.6	yes	0.250|1.21	downregulated	cassette-exon|altPromoter				ASPIRE|splicing-index
ENSG00000150455:E6.2_126161359	ENSG00000150455:E6.2_126161359-E7.1_126162412-ENSG00000150455:E6.2-E7.1|ENSG00000150455:E6.2_126161359	TIRAP	toll-interleukin 1 receptor (TIR) domain containing adaptor protein [Source:HGNC Symbol;Acc:17192]	E6.2_126161359-E7.1_126162412 vs. E6.2-E7.1|E6.2_126161359	yes	-0.38|-1.7	upregulated	cassette-exon|alt-3'				ASPIRE|splicing-index
ENSG00000172663:E3.11	ENSG00000172663:E3.11-E4.4-ENSG00000172663:E3.8-E4.6|ENSG00000172663:E3.12;E3.11	TMEM134	transmembrane protein 134 [Source:HGNC Symbol;Acc:26142]	E3.11-E4.4 vs. E3.8-E4.6|E3.12;E3.11	yes	0.630|1.41	downregulated	bleedingExon|exon-region-exclusion	(-)microRNA-target(hsa-miR-24:miRanda,hsa-miR-122:miRanda)			ASPIRE|splicing-index
ENSG00000121895:E3.1	ENSG00000121895:I2.1_39033048-E3.1-ENSG00000121895:E2.3-E6.1|ENSG00000121895:E3.1	TMEM156	transmembrane protein 156 [Source:HGNC Symbol;Acc:26260]	I2.1_39033048-E3.1 vs. E2.3-E6.1|E3.1	yes	0.247|1.11	downregulated	alt-C-term|alternative_polyA				ASPIRE|splicing-index
ENSG00000137216:E2.2	ENSG00000137216:E2.2-E4.2-ENSG00000137216:E1.1-E4.2|ENSG00000137216:E3.1;E2.2	TMEM63B	transmembrane protein 63B [Source:HGNC Symbol;Acc:17735]	E2.2-E4.2 vs. E1.1-E4.2|E3.1;E2.2	yes	0.218|1.12	downregulated	cassette-exon|altPromoter	(-)AA:832(ENSP00000259746)->832(ENSP00000327154)			ASPIRE|splicing-index
ENSG00000184428:E11.3	ENSG00000184428:E11.3-E13.1-ENSG00000184428:E8.7-E13.1|ENSG00000184428:E11.3	TOP1MT	topoisomerase (DNA) I, mitochondrial [Source:HGNC Symbol;Acc:29787]	E11.3-E13.1 vs. E8.7-E13.1|E11.3	yes	0.205|1.08	downregulated	alt-N-term|mutually-exclusive-exon	(-)nonsense_mediated_decay,(-)alt-N-terminus,(-)alt-C-terminus,(-)AA:123(ENSP00000430679)->201(ENSP00000429177)	(+)TopoI_DNA-bd_euk-IPR008336,(-)TopoI_C-IPR001631,(-)TopoI_DNA-bd_euk-IPR008336		ASPIRE|splicing-index
ENSG00000136816:E2.5	ENSG00000136816:E2.5-E4.1-ENSG00000136816:E2.2_132566492-E3.1|ENSG00000136816:E2.6;E2.5	TOR1B	torsin family 1, member B (torsin B) [Source:HGNC Symbol;Acc:11995]	E2.5-E4.1 vs. E2.2_132566492-E3.1|E2.6;E2.5	yes	-0.67|1.52	upregulated|downregulated	alt-5'				ASPIRE|splicing-index
ENSG00000167515:E6.1	ENSG00000167515:E5.1-E6.1-ENSG00000167515:E5.1-E6.2_88927359|ENSG00000167515:E6.1	TRAPPC2L	trafficking protein particle complex 2-like [Source:HGNC Symbol;Acc:30887]	E5.1-E6.1 vs. E5.1-E6.2_88927359|E6.1	yes	-0.26|-1.0	upregulated	alt-3'			(direct)Sybindin-IPR007233, (direct)Sedlin-IPR006722	ASPIRE|splicing-index
ENSG00000121236:E2.4	ENSG00000121236:E2.4-E4.1-ENSG00000121236:E1.4-E4.1|ENSG00000121236:E1.4	TRIM6	tripartite motif containing 6 [Source:HGNC Symbol;Acc:16277]	E2.4-E4.1 vs. E1.4-E4.1|E1.4	yes	-0.22|1.17	upregulated|downregulated	alt-C-term	(-)truncated,(+)AA:98(ENSP00000414108)->313(BAG60556.1)	(+)B30.2/SPRY-IPR001870,(+)Butyrophylin-IPR003879,(+)DOMAIN-B30,(+)PRY-IPR006574,(+)SPRY_rcpt-IPR003877,(+)SPla/RYanodine_receptor_subgr-IPR018355		ASPIRE|splicing-index
ENSG00000038382:E30.1	ENSG00000038382:I29.1_14390669-E30.1-ENSG00000038382:E29.1-E30.1|ENSG00000038382:E29.1;E28.1	TRIO	triple functional domain (PTPRF interacting) [Source:HGNC Symbol;Acc:12303]	I29.1_14390669-E30.1 vs. E29.1-E30.1|E29.1;E28.1	yes	-0.23|2.88	upregulated|downregulated	mutually-exclusive-exon			(direct)DH-domain-IPR000219	ASPIRE|splicing-index
ENSG00000102804:E4.2	ENSG00000102804:I2.1_45115230-E4.2-ENSG00000102804:E2.4_45149304-E2.10_45147342|ENSG00000102804:E4.2	TSC22D1	TSC22 domain family, member 1 [Source:HGNC Symbol;Acc:16826]	I2.1_45115230-E4.2 vs. E2.4_45149304-E2.10_45147342|E4.2	yes	0.213|1.22	downregulated	cassette-exon|alt-3'				ASPIRE|splicing-index
ENSG00000171045:E13.1	ENSG00000171045:E8.1-E13.1-ENSG00000171045:E8.1-E13.2|ENSG00000171045:E13.1	TSNARE1	t-SNARE domain containing 1 [Source:HGNC Symbol;Acc:26437]	E8.1-E13.1 vs. E8.1-E13.2|E13.1	yes	0.542|1.08	downregulated	altThreePrime|alt-3'				ASPIRE|splicing-index
ENSG00000214063:E3.2	ENSG00000214063:E3.2-E6.3-ENSG00000214063:E2.1_843045-E6.3|ENSG00000214063:E3.2	TSPAN4	tetraspanin 4 [Source:HGNC Symbol;Acc:11859]	E3.2-E6.3 vs. E2.1_843045-E6.3|E3.2	yes	-0.27|-1.0	upregulated	alt-C-term	(-)alt-N-terminus,(-)alt-C-terminus,(-)AA:100(ENSP00000433980)->159(ENSP00000436260)	(-)TOPO_DOM-Cytoplasmic,(-)TOPO_DOM-Extracellular,(-)TRANSMEM-Helical;,(-)Tetraspanin-IPR018499,(-)Tetraspanin_subgr-IPR000301,(+)Tetraspanin-IPR018499		ASPIRE|splicing-index
ENSG00000214063:E10.2	ENSG00000214063:E8.3-E10.2-ENSG00000214063:E8.3-E10.8|ENSG00000214063:E10.2	TSPAN4	tetraspanin 4 [Source:HGNC Symbol;Acc:11859]	E8.3-E10.2 vs. E8.3-E10.8|E10.2	yes	0.403|1.13	downregulated	alt-3'	(-)retained_intron,(-)alt-C-terminus,(-)AA:93(ENST00000524895-PEP)->116(ENST00000526055-PEP)	(+)TRANSMEM-Helical;,(-)TOPO_DOM-Cytoplasmic,(-)TOPO_DOM-Extracellular,(-)TRANSMEM-Helical;,(-)Tetraspanin_subgr-IPR000301	(direct)Tetraspanin_subgr-IPR000301	ASPIRE|splicing-index
ENSG00000214063:E6.3	ENSG00000214063:E1.3-E6.3-ENSG00000214063:E1.3-E8.3_850296|ENSG00000214063:E6.4;E6.3	TSPAN4	tetraspanin 4 [Source:HGNC Symbol;Acc:11859]	E1.3-E6.3 vs. E1.3-E8.3_850296|E6.4;E6.3	yes	0.238|-2.3	downregulated|upregulated	cassette-exon|alt-N-term|cassetteExon|alt-5'|mutually-exclusive-exon	(+)alt-N-terminus,(+)AA:174(ENSP00000380551)->238(ENSP00000380553)	(+)TOPO_DOM-Cytoplasmic,(+)TOPO_DOM-Extracellular,(+)TRANSMEM-Helical;,(+)Tetraspanin-IPR018499,(+)Tetraspanin_subgr-IPR000301		ASPIRE|splicing-index
ENSG00000168785:E3.1	ENSG00000168785:E3.1-E6.1-ENSG00000168785:E2.4-E6.1|ENSG00000168785:E2.4	TSPAN5	tetraspanin 5 [Source:HGNC Symbol;Acc:17753]	E3.1-E6.1 vs. E2.4-E6.1|E2.4	yes	-0.22|1.01	both|downregulated	cassette-exon|alt-N-term|altPromoter			(indirect)Tetraspanin_subgr-IPR000301, (indirect)Tetraspanin-IPR018499	ASPIRE|splicing-index
ENSG00000116830:E22.1	ENSG00000116830:E21.1-E22.1-ENSG00000116830:E21.1-E22.1_117640830|ENSG00000116830:E23.1;E22.1	TTF2	transcription termination factor, RNA polymerase II [Source:HGNC Symbol;Acc:12398]	E21.1-E22.1 vs. E21.1-E22.1_117640830|E23.1;E22.1	yes	-0.29|1.39	both|downregulated	exon-region-exclusion			(indirect)Helicase_C-IPR001650	ASPIRE|splicing-index
ENSG00000167552:E4.2_49579665	ENSG00000167552:E4.2_49579665-ENSG00000123416:E4.4_49523116-ENSG00000167552:E3.5-ENSG00000123416:E4.4_49523116|ENSG00000167552:E4.2_49579665	TUBA1A	tubulin, alpha 1a [Source:HGNC Symbol;Acc:20766]	ENSG00000167552:E4.2_49579665-ENSG00000123416:E4.4_49523116 vs. ENSG00000167552:E3.5-ENSG00000123416:E4.4_49523116|E4.2_49579665	yes	0.850|-1.5	downregulated|upregulated	alt-3'				ASPIRE|splicing-index
ENSG00000167552:E3.9_49580185	ENSG00000167552:E3.9_49580185-ENSG00000123416:E4.4_49523116-ENSG00000167552:E3.5-ENSG00000123416:E4.4_49523116|ENSG00000167552:E3.9_49580185	TUBA1A	tubulin, alpha 1a [Source:HGNC Symbol;Acc:20766]	ENSG00000167552:E3.9_49580185-ENSG00000123416:E4.4_49523116 vs. ENSG00000167552:E3.5-ENSG00000123416:E4.4_49523116|E3.9_49580185	yes	0.843|1.04	downregulated	cassetteExon|exon-region-exclusion				ASPIRE|splicing-index
ENSG00000189136:E2.5	ENSG00000189136:E2.5-E3.1_85112885-ENSG00000189136:E2.3-E3.1_85112910|ENSG00000189136:E2.5	UBE2Q2P1	ubiquitin-conjugating enzyme E2Q family member 2 pseudogene 1 [Source:HGNC Symbol;Acc:37439]	E2.5-E3.1_85112885 vs. E2.3-E3.1_85112910|E2.5	yes	-0.43|-1.5	upregulated	exon-region-exclusion				ASPIRE|splicing-index
ENSG00000174607:E2.1	ENSG00000174607:I1.1_115520213-E2.1-ENSG00000174607:E1.4-E3.1_115544012|ENSG00000174607:E2.1	UGT8	UDP glycosyltransferase 8 [Source:HGNC Symbol;Acc:12555]	I1.1_115520213-E2.1 vs. E1.4-E3.1_115544012|E2.1	yes	0.337|-1.1	downregulated|upregulated	cassette-exon				ASPIRE|splicing-index
ENSG00000111424:E4.2	ENSG00000111424:E2.5-E4.2-ENSG00000111424:E2.6-E5.1|ENSG00000111424:E4.2	VDR	vitamin D (1,25- dihydroxyvitamin D3) receptor [Source:HGNC Symbol;Acc:12679]	E2.5-E4.2 vs. E2.6-E5.1|E4.2	yes	0.280|1.01	downregulated	cassetteExon|mutually-exclusive-exon				ASPIRE|splicing-index
ENSG00000111424:E2.6	ENSG00000111424:E2.6-E4.2-ENSG00000111424:E2.5-E3.1|ENSG00000111424:E2.5	VDR	vitamin D (1,25- dihydroxyvitamin D3) receptor [Source:HGNC Symbol;Acc:12679]	E2.6-E4.2 vs. E2.5-E3.1|E2.5	yes	-0.50|1.20	upregulated|downregulated	cassette-exon|altPromoter	(+)alt-N-terminus,(+)AA:427(ENSP00000229022)->477(ENSP00000447173)			ASPIRE|splicing-index
ENSG00000028203:E3.1	ENSG00000028203:E2.10-E3.1-ENSG00000028203:E2.10-E8.4_95645795|ENSG00000028203:E3.1	VEZT	vezatin, adherens junctions transmembrane protein [Source:HGNC Symbol;Acc:18258]	E2.10-E3.1 vs. E2.10-E8.4_95645795|E3.1	yes	0.815|1.10	downregulated	alt-C-term|mutually-exclusive-exon				ASPIRE|splicing-index
ENSG00000028203:E18.1	ENSG00000028203:E18.1-E19.1-ENSG00000028203:E15.13-E19.1|ENSG00000028203:E15.14;E15.13	VEZT	vezatin, adherens junctions transmembrane protein [Source:HGNC Symbol;Acc:18258]	E18.1-E19.1 vs. E15.13-E19.1|E15.14;E15.13	yes	0.747|2.34	downregulated	cassette-exon				ASPIRE|splicing-index
ENSG00000111237:E4.1	ENSG00000111237:E3.2-E4.1-ENSG00000111237:E3.3-E6.2|ENSG00000111237:E4.1	VPS29	vacuolar protein sorting 29 homolog (S. cerevisiae) [Source:HGNC Symbol;Acc:14340]	E3.2-E4.1 vs. E3.3-E6.2|E4.1	yes	0.734|1.93	downregulated	cassetteExon|mutually-exclusive-exon				ASPIRE|splicing-index
ENSG00000184465:E19.1	ENSG00000184465:E17.1-E19.1-ENSG00000184465:E17.1-E23.1|ENSG00000184465:E19.1	WDR27	WD repeat domain 27 [Source:HGNC Symbol;Acc:21248]	E17.1-E19.1 vs. E17.1-E23.1|E19.1	yes	-0.35|-1.2	upregulated	alt-C-term				ASPIRE|splicing-index
ENSG00000178252:E2.3	ENSG00000178252:E2.3-E6.3-ENSG00000178252:E1.7-E6.1|ENSG00000178252:E2.3	WDR6	WD repeat domain 6 [Source:HGNC Symbol;Acc:12758]	E2.3-E6.3 vs. E1.7-E6.1|E2.3	yes	0.269|1.26	downregulated	alt-C-term	(-)nonsense_mediated_decay,(-)alt-N-terminus,(-)alt-C-terminus,(-)AA:68(ENSP00000414157)->1070(ENSP00000413432)	(-)REPEAT-WD 1,(-)REPEAT-WD 10,(-)REPEAT-WD 11,(-)REPEAT-WD 12,(-)REPEAT-WD 13,(-)REPEAT-WD 14,(-)REPEAT-WD 15,(-)REPEAT-WD 16,(-)REPEAT-WD 2,(-)REPEAT-WD 3,(-)REPEAT-WD 4,(-)REPEAT-WD 5,(-)REPEAT-WD 6,(-)REPEAT-WD 7,(-)REPEAT-WD 8,(-)REPEAT-WD 9,(-)WD40_repeat-IPR001680,(-)WD40_repeat_2-IPR019782,(-)WD40_repeat_dom-IPR017986,(-)WD40_repeat_subgr-IPR019781		ASPIRE|splicing-index
ENSG00000109046:E6.1	ENSG00000109046:E5.1-E6.1-ENSG00000109046:E5.1-E6.4|ENSG00000109046:E6.1	WSB1	WD repeat and SOCS box containing 1 [Source:HGNC Symbol;Acc:19221]	E5.1-E6.1 vs. E5.1-E6.4|E6.1	yes	0.441|1.03	downregulated	alt-3'	(+)alt-C-terminus,(+)AA:244(ENST00000467843-PEP)->421(ENSP00000262394),(-)microRNA-target(hsa-miR-491-5p:miRanda,hsa-miR-338-3p:miRanda)	(+)DOMAIN-SOCS box,(+)G-protein_beta_WD-40_rep-IPR020472,(+)REPEAT-WD 4,(+)REPEAT-WD 5,(+)REPEAT-WD 6,(+)SOCS_C-IPR001496,(+)WD40_repeat-IPR001680,(+)WD40_repeat_2-IPR019782,(+)WD40_repeat_dom-IPR017986,(+)WD40_repeat_subgr-IPR019781,(-)WD40_repeat-IPR001680,(-)WD40_repeat_dom-IPR017986	(direct)WD40_repeat-IPR001680, (direct)WD40_repeat_dom-IPR017986	ASPIRE|splicing-index
ENSG00000137207:E3.2	ENSG00000137207:E1.12-E3.2-ENSG00000137207:E1.12-E3.6|ENSG00000137207:E3.2	YIPF3	Yip1 domain family, member 3 [Source:HGNC Symbol;Acc:21023]	E1.12-E3.2 vs. E1.12-E3.6|E3.2	yes	0.567|1.21	downregulated	altThreePrime|alt-3'	(-)nonsense_mediated_decay,(-)alt-C-terminus,(-)AA:45(ENSP00000392699)->64(ENSP00000424629)			ASPIRE|splicing-index
ENSG00000250067:E8.1_19644751	ENSG00000250067:E8.1_19644751-E6.1-ENSG00000250067:E5.4-E6.1|ENSG00000250067:E5.4	YJEFN3	YjeF N-terminal domain containing 3 [Source:HGNC Symbol;Acc:24785]	E8.1_19644751-E6.1 vs. E5.4-E6.1|E5.4	yes	0.420|-1.2	downregulated|upregulated	cassette-exon				ASPIRE|splicing-index
ENSG00000250067:E7.1	ENSG00000250067:I6.1_19643322-E7.1-ENSG00000250067:E6.1-E7.1|ENSG00000250067:E7.1	YJEFN3	YjeF N-terminal domain containing 3 [Source:HGNC Symbol;Acc:24785]	I6.1_19643322-E7.1 vs. E6.1-E7.1|E7.1	yes	-0.50|-1.1	upregulated	cassette-exon			(indirect)GRIM-19-IPR009346, (indirect)YjeF_N-IPR004443	ASPIRE|splicing-index
ENSG00000136758:I4.1_27435240	ENSG00000136758:I4.1_27435325-I4.1_27435240-ENSG00000136758:E4.1-E5.1|ENSG00000136758:I4.1_27435240	YME1L1	YME1-like 1 (S. cerevisiae) [Source:HGNC Symbol;Acc:12843]	I4.1_27435325-I4.1_27435240 vs. E4.1-E5.1|I4.1_27435240	yes	-0.25|1.01	both|downregulated	intron-retention|bleedingExon|retainedIntron	(+)alt-coding,(+)AA:716(ENSP00000365184)->773(ENSP00000318480)			ASPIRE|splicing-index
ENSG00000181722:E22.1	ENSG00000181722:E22.1-E26.1-ENSG00000181722:E18.1-E26.1|ENSG00000181722:E18.1	ZBTB20	zinc finger and BTB domain containing 20 [Source:HGNC Symbol;Acc:13503]	E22.1-E26.1 vs. E18.1-E26.1|E18.1	yes	-0.34|1.47	upregulated|downregulated	cassette-exon	(+)AA:668(ENSP00000419902)->668(ENSP00000418092)			ASPIRE|splicing-index
ENSG00000177311:E16.1_141150792	ENSG00000177311:E12.3-E16.1_141150792-ENSG00000177311:E15.1-E16.1_141150994|ENSG00000177311:E16.1_141150792	ZBTB38	zinc finger and BTB domain containing 38 [Source:HGNC Symbol;Acc:26636]	E12.3-E16.1_141150792 vs. E15.1-E16.1_141150994|E16.1_141150792	yes	-0.58|1.25	upregulated|downregulated	alt-C-term				ASPIRE|splicing-index
ENSG00000204859:E1.4	ENSG00000204859:E1.4-E4.1-ENSG00000204859:E1.3-E4.1|ENSG00000204859:E1.4	ZBTB48	zinc finger and BTB domain containing 48 [Source:HGNC Symbol;Acc:4930]	E1.4-E4.1 vs. E1.3-E4.1|E1.4	yes	0.288|1.19	downregulated	alt-5'				ASPIRE|splicing-index
ENSG00000204859:E1.6	ENSG00000204859:E1.6-E2.1-ENSG00000204859:E1.3-E4.1|ENSG00000204859:E1.6	ZBTB48	zinc finger and BTB domain containing 48 [Source:HGNC Symbol;Acc:4930]	E1.6-E2.1 vs. E1.3-E4.1|E1.6	yes	0.287|1.22	downregulated	alt-5'	(-)alt-N-terminus,(-)AA:326(ENST00000482360-PEP)->688(ENSP00000366902)	(-)BTB/POZ-like-IPR000210,(-)BTB_POZ-IPR013069,(-)DOMAIN-BTB,(-)HELIX,(-)STRAND,(-)TURN,(-)ZN_FING-C2H2-type 1,(-)ZN_FING-C2H2-type 2; degenerate,(-)ZN_FING-C2H2-type 3,(-)Znf_C2H2-IPR007087,(-)Znf_C2H2-like-IPR015880		ASPIRE|splicing-index
ENSG00000176261:E7.1	ENSG00000176261:E3.2-E7.1-ENSG00000176261:E3.2-E9.2|ENSG00000176261:E8.1;E7.1	ZBTB8OS	zinc finger and BTB domain containing 8 opposite strand [Source:HGNC Symbol;Acc:24094]	E3.2-E7.1 vs. E3.2-E9.2|E8.1;E7.1	yes	-0.36|1.83	upregulated|downregulated	cassette-exon|cassetteExon				ASPIRE|splicing-index
ENSG00000086666:E6.1	ENSG00000086666:I2.1_80353380-E6.1-ENSG00000086666:E2.1_80352589-E6.1|ENSG00000086666:E6.2;E6.1	ZFAND6	zinc finger, AN1-type domain 6 [Source:HGNC Symbol;Acc:30164]	I2.1_80353380-E6.1 vs. E2.1_80352589-E6.1|E6.2;E6.1	yes	-0.34|1.61	both|downregulated	cassetteExon|mutually-exclusive-exon				ASPIRE|splicing-index
ENSG00000101040:E3.2	ENSG00000101040:E1.7-E3.2-ENSG00000101040:E1.7-E10.1|ENSG00000101040:E3.2	ZMYND8	zinc finger, MYND-type containing 8 [Source:HGNC Symbol;Acc:9397]	E1.7-E3.2 vs. E1.7-E10.1|E3.2	yes	-0.69|-1.1	upregulated	cassette-exon|cassetteExon				ASPIRE|splicing-index
ENSG00000005801:E2.1	ENSG00000005801:E1.18-E2.1-ENSG00000005801:E1.18-E4.1|ENSG00000005801:E4.1	ZNF195	zinc finger protein 195 [Source:HGNC Symbol;Acc:12986]	E1.18-E2.1 vs. E1.18-E4.1|E4.1	yes	-0.33|1.93	upregulated|downregulated	cassette-exon|cassetteExon|alt-3'	(-)truncated,(+)AA:131(ENSP00000434715)->561(ENSP00000387998)	(+)MOD_RES-N6-acetyllysine,(+)ZN_FING-C2H2-type 1,(+)ZN_FING-C2H2-type 10,(+)ZN_FING-C2H2-type 2; degenerate,(+)ZN_FING-C2H2-type 3,(+)ZN_FING-C2H2-type 4,(+)ZN_FING-C2H2-type 5,(+)ZN_FING-C2H2-type 6,(+)ZN_FING-C2H2-type 7,(+)ZN_FING-C2H2-type 8,(+)ZN_FING-C2H2-type 9,(+)Znf_C2H2-IPR007087,(+)Znf_C2H2-like-IPR015880		ASPIRE|splicing-index
ENSG00000170260:E2.1	ENSG00000170260:E6.3_148952304-ENSG00000204946:E2.1-ENSG00000244560:E3.1-ENSG00000204946:E11.1|ENSG00000170260:E2.1	ZNF212	zinc finger protein 212 [Source:HGNC Symbol;Acc:13004]	ENSG00000170260:E6.3_148952304-ENSG00000204946:E2.1 vs. ENSG00000244560:E3.1-ENSG00000204946:E11.1|E2.1	yes	-0.24|-1.0	upregulated	alt-3'				ASPIRE|splicing-index
ENSG00000062370:E9.1	ENSG00000062370:E8.1-E9.1-ENSG00000062370:E8.1-E11.2|ENSG00000062370:E9.1	ZNF285	zinc finger protein 285 [Source:HGNC Symbol;Acc:13079]	E8.1-E9.1 vs. E8.1-E11.2|E9.1	yes	-0.27|-1.1	upregulated	cassette-exon|cassetteExon	(+)alt-N-terminus,(+)AA:907(ENSP00000346305)->913(ENSP00000337081)			ASPIRE|splicing-index
ENSG00000062370:E9.2	ENSG00000062370:E9.2-E11.2-ENSG00000062370:E8.1-E11.2|ENSG00000062370:E9.2	ZNF285	zinc finger protein 285 [Source:HGNC Symbol;Acc:13079]	E9.2-E11.2 vs. E8.1-E11.2|E9.2	yes	-0.26|-1.2	upregulated	cassette-exon|cassetteExon|alt-5'	(+)alt-N-terminus,(+)AA:907(ENSP00000346305)->913(ENSP00000337081)			ASPIRE|splicing-index
ENSG00000119725:E3.2	ENSG00000119725:E3.2-E4.3-ENSG00000119725:E1.8-E4.3|ENSG00000119725:E1.8	ZNF410	zinc finger protein 410 [Source:HGNC Symbol;Acc:20144]	E3.2-E4.3 vs. E1.8-E4.3|E1.8	yes	-0.23|1.48	upregulated|downregulated	alt-C-term|alt-5'	(-)alt-C-terminus,(-)AA:74(ENSP00000451458)->126(ENSP00000452023)			ASPIRE|splicing-index
ENSG00000251192:E5.2	ENSG00000251192:E5.2-E7.2_46382523-ENSG00000251192:E5.1-E8.2|ENSG00000251192:E5.2	ZNF674	zinc finger protein 674 [Source:HGNC Symbol;Acc:17625]	E5.2-E7.2_46382523 vs. E5.1-E8.2|E5.2	yes	-0.60|-1.0	upregulated	alt-5'|altFivePrime				ASPIRE|splicing-index
ENSG00000251192:E8.1	ENSG00000251192:E5.1-E8.1-ENSG00000251192:E5.1-E8.2|ENSG00000251192:E8.1	ZNF674	zinc finger protein 674 [Source:HGNC Symbol;Acc:17625]	E5.1-E8.1 vs. E5.1-E8.2|E8.1	yes	-0.66|-1.0	upregulated	altThreePrime|alt-3'				ASPIRE|splicing-index
ENSG00000198040:E3.2	ENSG00000198040:E3.2-E4.3-ENSG00000198040:E1.9-E4.3|ENSG00000198040:E1.9	ZNF84	zinc finger protein 84 [Source:HGNC Symbol;Acc:13159]	E3.2-E4.3 vs. E1.9-E4.3|E1.9	yes	-0.35|1.00	upregulated|downregulated	alt-C-term	(+)truncated,(-)AA:78(ENSP00000438982)->738(ENSP00000445549)	(-)DOMAIN-KRAB,(-)Krueppel-associated_box-IPR001909,(-)ZN_FING-C2H2-type 1,(-)ZN_FING-C2H2-type 10,(-)ZN_FING-C2H2-type 11,(-)ZN_FING-C2H2-type 12,(-)ZN_FING-C2H2-type 13,(-)ZN_FING-C2H2-type 14,(-)ZN_FING-C2H2-type 15,(-)ZN_FING-C2H2-type 16,(-)ZN_FING-C2H2-type 17,(-)ZN_FING-C2H2-type 18,(-)ZN_FING-C2H2-type 19,(-)ZN_FING-C2H2-type 2,(-)ZN_FING-C2H2-type 3,(-)ZN_FING-C2H2-type 4,(-)ZN_FING-C2H2…		ASPIRE|splicing-index
ENSG00000036549:E2.3	ENSG00000036549:E2.3-E4.1-ENSG00000036549:E1.3-E4.1|ENSG00000036549:E2.3	ZZZ3	zinc finger, ZZ-type containing 3 [Source:HGNC Symbol;Acc:24523]	E2.3-E4.1 vs. E1.3-E4.1|E2.3	yes	0.214|1.32	downregulated	cassette-exon|altPromoter	(-)alt-C-terminus,(-)AA:36(ENSP00000392408)->58(ENSP00000393779)			ASPIRE|splicing-index
