# Supplementary material for: RNA-binding protein CELF1 promotes tumor growth and alters gene expression in oral squamous cell carcinoma
Source: Oncotarget. 2015 Oct 20;6(41):43620–34. doi: 10.18632/oncotarget.6204 (PMC4791255; doi:10.18632/oncotarget.6204)
Supplement: Supplementary file 8 [file oncotarget-06-43620-s008.xlsx]

## Sheet: Supplemental Table 7
Supplemental Table 7: Biological enrichment analysis of the CELF1 alternative splicing targets (related to Figure 2)
GOID	Ontology Source	GOTerm	Nr. Genes	% Associated Genes	Term PValue	Associated Genes Found
GO:0022402	GOTERM_BP_FAT	cell cycle process	19	7.63052	0.000614759	MAD1L1, MSH5, WDR6, PAPD5, RPL24, CEP164, MLH3, HMGA2, TACC2, CUL3, CDKN1A, MACF1, PSMA4, PPP3CB, PHGDH, CLASP1, RANBP1, NCOR1, STAG2
GO:0007049	GOTERM_BP_FAT	cell cycle	23	9.23695	0.000744375	MAD1L1, RABGAP1, MSH5, WDR6, STRADA, PAPD5, RPL24, CEP164, BANP, MLH3, HMGA2, TACC2, CUL3, CDKN1A, MACF1, ERBB2IP, PSMA4, PPP3CB, PHGDH, CLASP1, RANBP1, NCOR1, STAG2
GO:0022403	GOTERM_BP_FAT	cell cycle phase	15	6.0241	0.00143227	MAD1L1, MSH5, PAPD5, RPL24, CEP164, MLH3, HMGA2, TACC2, CUL3, CDKN1A, PPP3CB, CLASP1, RANBP1, NCOR1, STAG2
GO:0007017	GOTERM_BP_FAT	microtubule-based process	11	4.41767	0.00226602	KIF13A, PTK2, MACF1, DYNC2H1, RANBP1, CLASP1, PEX13, TUBA1A, KIF21A, NCOR1, TACC2
GO:0000279	GOTERM_BP_FAT	M phase	12	4.81928	0.00497773	MAD1L1, MSH5, RANBP1, PAPD5, CLASP1, RPL24, CEP164, MLH3, HMGA2, NCOR1, STAG2, TACC2
GO:0007229	GOTERM_BP_FAT	integrin-mediated signaling pathway	5	2.00803	0.0145907	PTK2, ERBB2IP, ITGA6, ITGB1BP1, COL16A1
GO:0006446	GOTERM_BP_FAT	regulation of translational initiation	4	1.60643	0.0175579	EIF4G3, EIF3H, EIF3E, MTIF3
GO:0000902	GOTERM_BP_FAT	cell morphogenesis	11	4.41767	0.0223139	CUL3, PTK2, HIF1A, MACF1, ERBB2IP, DYNC2H1, CLASP1, RPL24, LAMB1, IFT88, SCRIB
GO:0010608	GOTERM_BP_FAT	posttranscriptional regulation of gene expression	8	3.21285	0.0243041	EIF4G3, MOV10, EIF3H, EIF3E, MKNK1, CELF1, MTIF3, FLNA
GO:0007163	GOTERM_BP_FAT	establishment or maintenance of cell polarity	4	1.60643	0.0280782	MACF1, ERBB2IP, CLASP1, SCRIB
GO:0032886	GOTERM_BP_FAT	regulation of microtubule-based process	4	1.60643	0.0280782	MACF1, RANBP1, CLASP1, TACC2
GO:0000278	GOTERM_BP_FAT	mitotic cell cycle	11	4.41767	0.0281384	CUL3, MAD1L1, CDKN1A, PSMA4, PPP3CB, PAPD5, CLASP1, RPL24, CEP164, HMGA2, STAG2
GO:0015674	GOTERM_BP_FAT	di-, tri-valent inorganic cation transport	7	2.81124	0.0318016	ACCN2, VDR, FYN, PSEN2, MFI2, PPP3CB, SLC3A2
GO:0006412	GOTERM_BP_FAT	translation	10	4.01606	0.0351413	EIF6, RPS25, MRPL23, EIF4G3, MRPL51, EIF3H, EIF3E, RPL24, RPL23A, MTIF3
GO:0010458	GOTERM_BP_FAT	exit from mitosis	2	0.803213	0.0398231	CLASP1, RPL24
GO:0032989	GOTERM_BP_FAT	cellular component morphogenesis	11	4.41767	0.0422982	CUL3, PTK2, HIF1A, MACF1, ERBB2IP, DYNC2H1, CLASP1, RPL24, LAMB1, IFT88, SCRIB
GO:0006816	GOTERM_BP_FAT	calcium ion transport	6	2.40964	0.0428742	ACCN2, VDR, FYN, PSEN2, PPP3CB, SLC3A2
GO:0000226	GOTERM_BP_FAT	microtubule cytoskeleton organization	6	2.40964	0.048487	PTK2, MACF1, RANBP1, CLASP1, NCOR1, TACC2
GO:0005829	GOTERM_CC_FAT	cytosol	32	12.8514	0.000718455	MAD1L1, KYNU, RABGAP1, GNE, PFKFB3, PDLIM5, CEP164, RPS25, SPRY2, PTK2, BEST1, EIF3H, EIF3E, PPP3CB, SH3BGR, CLASP1, GALE, TUBA1A, MSH5, PDZD11, TRIO, RPL23A, RPL24, ENGASE, FLNA, RPE, CDKN1A, CCT4, FYN, ITGB1BP1, PSMA4, PSEN2
GO:0030056	GOTERM_CC_FAT	hemidesmosome	3	1.20482	0.00159522	ACTR3, MACF1, ERBB2IP
GO:0043232	GOTERM_CC_FAT	intracellular non-membrane-bounded organelle	49	19.6787	0.00380569	EIF6, MAD1L1, PDLIM5, MLH3, ACTR3, KIF13A, ARHGAP21, SPRY2, DYNC2H1, RANBP1, TUBA1A, STAG2, ZBTB20, MRPL51, SP100, TOP1MT, HMGA2, NCL, FLNA, TACC2, ARPC1B, HIF1A, NAV2, KRIT1, PLA2G6, PDE4DIP, IFT88, MYL6, SDAD1, RABGAP1, HAX1, GNE, CEP164, FCF1, RPS25, VDR, PTK2, MACF1, EIF3E, CLASP1, KIF21A, ADARB1, MSH5, RPL23A, RPL24, CENPK, DBT, MRPL23, NCOR1
GO:0043228	GOTERM_CC_FAT	non-membrane-bounded organelle	49	19.6787	0.00380569	EIF6, MAD1L1, PDLIM5, MLH3, ACTR3, KIF13A, ARHGAP21, SPRY2, DYNC2H1, RANBP1, TUBA1A, STAG2, ZBTB20, MRPL51, SP100, TOP1MT, HMGA2, NCL, FLNA, TACC2, ARPC1B, HIF1A, NAV2, KRIT1, PLA2G6, PDE4DIP, IFT88, MYL6, SDAD1, RABGAP1, HAX1, GNE, CEP164, FCF1, RPS25, VDR, PTK2, MACF1, EIF3E, CLASP1, KIF21A, ADARB1, MSH5, RPL23A, RPL24, CENPK, DBT, MRPL23, NCOR1
GO:0015630	GOTERM_CC_FAT	microtubule cytoskeleton	16	6.4257	0.0046894	MAD1L1, RABGAP1, CEP164, TACC2, KIF13A, SPRY2, MACF1, DYNC2H1, PLA2G6, PDE4DIP, RANBP1, CLASP1, TUBA1A, KIF21A, IFT88, NCOR1
GO:0005759	GOTERM_CC_FAT	mitochondrial matrix	9	3.61446	0.00895984	PDP1, MRPL23, DBT, DNA2, MRPL51, OXCT1, ATP5C1, TOP1MT, NDUFA10
GO:0031980	GOTERM_CC_FAT	mitochondrial lumen	9	3.61446	0.00895984	PDP1, MRPL23, DBT, DNA2, MRPL51, OXCT1, ATP5C1, TOP1MT, NDUFA10
GO:0005815	GOTERM_CC_FAT	microtubule organizing center	9	3.61446	0.0163842	MAD1L1, RABGAP1, PLA2G6, PDE4DIP, RANBP1, CLASP1, CEP164, IFT88, TACC2
GO:0005856	GOTERM_CC_FAT	cytoskeleton	28	11.245	0.0169838	MYL6, EIF6, MAD1L1, RABGAP1, HAX1, GNE, PDLIM5, CEP164, ACTR3, KIF13A, ARHGAP21, SPRY2, PTK2, MACF1, DYNC2H1, CLASP1, RANBP1, KIF21A, TUBA1A, STAG2, FLNA, TACC2, ARPC1B, KRIT1, PLA2G6, PDE4DIP, NCOR1, IFT88
GO:0070013	GOTERM_CC_FAT	intracellular organelle lumen	34	13.6546	0.0173232	EIF6, PDP1, SDAD1, MED24, ACP2, FCF1, RPS25, INTS8, DDX46, OXCT1, EIF3E, TOR1B, PRPF40A, ATF7IP, MRPL51, ZBTB20, POLI, SP100, ADARB1, TEAD1, TOP1MT, NDUFA10, NCL, TTF2, DBT, DNA2, MRPL23, HYOU1, ATXN3, CDKN1A, HIF1A, NAV2, ATP5C1, NCOR1
GO:0043233	GOTERM_CC_FAT	organelle lumen	34	13.6546	0.0234585	EIF6, PDP1, SDAD1, MED24, ACP2, FCF1, RPS25, INTS8, DDX46, OXCT1, EIF3E, TOR1B, PRPF40A, ATF7IP, MRPL51, ZBTB20, POLI, SP100, ADARB1, TEAD1, TOP1MT, NDUFA10, NCL, TTF2, DBT, DNA2, MRPL23, HYOU1, ATXN3, CDKN1A, HIF1A, NAV2, ATP5C1, NCOR1
GO:0005813	GOTERM_CC_FAT	centrosome	8	3.21285	0.0256267	MAD1L1, RABGAP1, PLA2G6, PDE4DIP, RANBP1, CLASP1, CEP164, TACC2
GO:0031974	GOTERM_CC_FAT	membrane-enclosed lumen	34	13.6546	0.0301713	EIF6, PDP1, SDAD1, MED24, ACP2, FCF1, RPS25, INTS8, DDX46, OXCT1, EIF3E, TOR1B, PRPF40A, ATF7IP, MRPL51, ZBTB20, POLI, SP100, ADARB1, TEAD1, TOP1MT, NDUFA10, NCL, TTF2, DBT, DNA2, MRPL23, HYOU1, ATXN3, CDKN1A, HIF1A, NAV2, ATP5C1, NCOR1
GO:0005694	GOTERM_CC_FAT	chromosome	12	4.81928	0.0348633	VDR, MAD1L1, SP100, EIF3E, MSH5, CLASP1, CEP164, TOP1MT, MLH3, CENPK, HMGA2, STAG2
GO:0009925	GOTERM_CC_FAT	basal plasma membrane	3	1.20482	0.0434849	ACTR3, MACF1, ERBB2IP
GO:0016323	GOTERM_CC_FAT	basolateral plasma membrane	7	2.81124	0.0468361	ACTR3, PTK2, BEST1, MACF1, ERBB2IP, ITGA6, PDZD11
GO:0016857	GOTERM_MF_FAT	racemase and epimerase activity, acting on carbohydrates and derivatives	3	1.20482	0.00375165	RPE, GNE, GALE
GO:0003743	GOTERM_MF_FAT	translation initiation factor activity	5	2.00803	0.00971281	EIF6, EIF4G3, EIF3H, EIF3E, MTIF3
GO:0016854	GOTERM_MF_FAT	racemase and epimerase activity	3	1.20482	0.0112715	RPE, GNE, GALE
GO:0000166	GOTERM_MF_FAT	nucleotide binding	44	17.6707	0.0119239	CHKA, FGFR1, GNE, PFKFB3, CPEB4, MKNK1, PXK, MLH3, KIF13A, ACTR3, ARL5A, MOV10, PTK2, DDX46, TOR1B, DYNC2H1, SKIL, HNRNPC, TUBA1A, KIF21A, RAP2C, MSH5, STRADA, G3BP2, TRIO, RPL23A, TOP1MT, ATP11C, NDUFA10, NCL, TTF2, HYOU1, CBWD3, DNA2, MRPL23, DDR1, MAP4K5, CCT4, FYN, NAV2, PHGDH, CPSF7, YME1L1, CELF1
GO:0005524	GOTERM_MF_FAT	ATP binding	31	12.4498	0.0176379	CHKA, FGFR1, PFKFB3, GNE, MKNK1, MLH3, PXK, ACTR3, KIF13A, PTK2, MOV10, DDX46, TOR1B, DYNC2H1, KIF21A, MSH5, STRADA, TRIO, TOP1MT, ATP11C, NDUFA10, TTF2, DNA2, CBWD3, DDR1, HYOU1, MAP4K5, CCT4, FYN, NAV2, YME1L1
GO:0032559	GOTERM_MF_FAT	adenyl ribonucleotide binding	31	12.4498	0.020869	CHKA, FGFR1, PFKFB3, GNE, MKNK1, MLH3, PXK, ACTR3, KIF13A, PTK2, MOV10, DDX46, TOR1B, DYNC2H1, KIF21A, MSH5, STRADA, TRIO, TOP1MT, ATP11C, NDUFA10, TTF2, DNA2, CBWD3, DDR1, HYOU1, MAP4K5, CCT4, FYN, NAV2, YME1L1
GO:0035257	GOTERM_MF_FAT	nuclear hormone receptor binding	5	2.00803	0.0212974	VDR, NCOA4, MED24, NSD1, TACC2
GO:0019200	GOTERM_MF_FAT	carbohydrate kinase activity	3	1.20482	0.0302074	PFKFB3, GNE, FGGY
GO:0051427	GOTERM_MF_FAT	hormone receptor binding	5	2.00803	0.0327262	VDR, NCOA4, MED24, NSD1, TACC2
GO:0003723	GOTERM_MF_FAT	RNA binding	17	6.82731	0.0378506	ADARB1, CPEB4, G3BP2, RPL24, RPL23A, NCL, LARP1, RPS25, MRPL23, MOV10, EIF4G3, DDX46, METTL1, DIS3L2, CPSF7, CELF1, HNRNPC
GO:0030554	GOTERM_MF_FAT	adenyl nucleotide binding	31	12.4498	0.0387497	CHKA, FGFR1, PFKFB3, GNE, MKNK1, MLH3, PXK, ACTR3, KIF13A, PTK2, MOV10, DDX46, TOR1B, DYNC2H1, KIF21A, MSH5, STRADA, TRIO, TOP1MT, ATP11C, NDUFA10, TTF2, DNA2, CBWD3, DDR1, HYOU1, MAP4K5, CCT4, FYN, NAV2, YME1L1
GO:0000247	GOTERM_MF_FAT	C-8 sterol isomerase activity	2	0.803213	0.0405725	EBP, SREBF2
GO:0008135	GOTERM_MF_FAT	translation factor activity, nucleic acid binding	5	2.00803	0.0457068	EIF6, EIF4G3, EIF3H, EIF3E, MTIF3
GO:0001883	GOTERM_MF_FAT	purine nucleoside binding	31	12.4498	0.0459186	CHKA, FGFR1, PFKFB3, GNE, MKNK1, MLH3, PXK, ACTR3, KIF13A, PTK2, MOV10, DDX46, TOR1B, DYNC2H1, KIF21A, MSH5, STRADA, TRIO, TOP1MT, ATP11C, NDUFA10, TTF2, DNA2, CBWD3, DDR1, HYOU1, MAP4K5, CCT4, FYN, NAV2, YME1L1
GO:0003714	GOTERM_MF_FAT	transcription corepressor activity	6	2.40964	0.0493385	ATF7IP, SP100, SKIL, NSD1, NCOR1, MXD4
GO:0001882	GOTERM_MF_FAT	nucleoside binding	31	12.4498	0.0495183	CHKA, FGFR1, PFKFB3, GNE, MKNK1, MLH3, PXK, ACTR3, KIF13A, PTK2, MOV10, DDX46, TOR1B, DYNC2H1, KIF21A, MSH5, STRADA, TRIO, TOP1MT, ATP11C, NDUFA10, TTF2, DNA2, CBWD3, DDR1, HYOU1, MAP4K5, CCT4, FYN, NAV2, YME1L1
GO:0008134	GOTERM_MF_FAT	transcription factor binding	13	5.22088	0.0499988	ATF7IP, SP100, MSH5, MED24, FLNA, MXD4, VDR, HIF1A, BPTF, NCOA4, SKIL, NCOR1, NSD1
